# Supplementary material for: The ERBB-STAT3 Axis Drives Tasmanian Devil Facial Tumor Disease
Source: Cancer Cell. 2019 Jan 14;35(1):125–139.e9. doi: 10.1016/j.ccell.2018.11.018 (PMC6335503; doi:10.1016/j.ccell.2018.11.018)
Supplement: Table S1. Description of Cell Lines, Sample Biopsies, and Antibodies Used in This Study, Related to Figure 1 [file mmc2.xlsx]

## Sheet: Cell lines
Table S1, Related to Figure 1: Description of cell lines, sample biopsies and antibodies used in this study
	Tasmanian devil ID	Microchip	Location	Sex	Age	DFTD Strain	Reference
DFTD cell line	06/2887	982009104354742	St Marys	F	1 year	1	Deakin JE et al., PLoS Genet 2012
DFTD cell line	05/2569	985120016021248	Fentonbury	M	3 years	2	Deakin JE et al., PLoS Genet 2012
DFTD cell line	06/0368	985120016083419	Forestier	M	4 years	3	n.a.
DFTD cell line	07/0192	982009100873958	Coles Bay	M	2 years	4	Ingles ED, Deakin JE, 2015
Fibroblasts				F			Murchison EP et al., Cell 2012

## Sheet: Antibodies
Table S1, Related to Figure 1: Description of cell lines, sample biopsies and antibodies used in this study
Antibody	Manufacturer	Catalog #	Clone	Species	Description of immunogen available information from commercial provider)	Conserved aa	Epitope sequence immunogen *,**	Epitope sequence S. harrisii	Additional comments
anti-HSC70	Santa Cruz Biotechnology	sc-7298	B-6	mouse monoclonal IgG2a	human HSC 70 580-601	21/22	WLDKNQTAEKEEFEHQQKELEK	WLDKKQTAEKEEFEHQQKELEK
anti-EGFR	Santa Cruz Biotechnology	sc-373746	A-10	mouse monoclonal IgG2a	human EGFR 1114-1147	21/35	PLNPAPSRDPHYQDPHSTAVGNPEYLNTVQPTCV	PLNPDASKDSLYQNSHNSSAVDNPEYLNTTQPNLV
anti-EGFR	BD Biosciences	610061	13/EGFR	mouse monoclonal IgG1	human EGFR 1020-1046	25/27	QQGFFSSPSTSRTPLLSSLSATSNNST	QQGFFNSPSTSRTPLLSSLSATSNNSA
anti-phospho-EGFR	Cell Signaling Technology	3777	D7A5	rabbit monoclonal IgG	synthetic phosphopeptide corresponding to residues surrounding Tyr1068 of human EGFR	16/23 *	CPIKEDSFLQRYSSDPTGALTED	CPVKEESFIQRYSSDPTTVLFED
anti-ERBB2	Santa Cruz Biotechnology	sc-7301	F-11	mouse monoclonal IgG2a	human ERBB2 1220-1255	30/36	LYYWDQDPPERGAPPSTFKGTPTAENPEYLGLDVPV	LYYWDQDPPDRGAAPNGFAGTPTAENPEYLGLDMPV
anti-HER2/ErbB2	Cell Signaling Technology	4290	D8F12	rabbit monoclonal IgG	synthetic peptide corresponding to residues surrounding His422 of human HER2/ErbB2	46/60 *	LALLPPGAASTQVCTGTDMKLRLPASPETHLDMLRHLYQGCQVVQGNLELTYLPTNASLS	LVLLPPAVWGTQVCTGTDMKLQYPASIENHLDTLSHLYQGCQVVQGNLELTYLPADANLS
anti-phospho-ERBB2	Cell Signaling Technology	2243	6B12	rabbit monoclonal IgG	synthetic phosphopeptide corresponding to residues surrounding tyrosines 1221/1222 of human ErbB2 protein	21/26 *	PPPAFSPAFDNLYYWDQDPPERGAPP	PPTFSSPAFDNLYYWDQDPPDRGAAP
anti-ERBB3	Cell Signaling Technology	12708	D22C5	rabbit monoclonal IgG	human ERBB3 residues surrounding Gln1109	43/60 *	PVSLHPMPRGCLASESSEGHVTGSEAELQEKVSMCRSRSRSRSPRPRGDSAYHSQRHSLL	PSSLLQNPRGRLTSESSEGRGTSSEAELQEAESLCGSRSPRPRGDSAYHSQRHSLL
anti-phospho-ERBB3	Cell Signaling Technology	2842	D1B5	rabbit monoclonal IgG	synthetic phosphopeptide corresponding to residues surrounding Tyr1289 of human HER3/ErbB3 protein	22/26 *	DYAAMGACPASEQGYEEMRAFQGPGH	DYAAMGACPAAEQGYEEMGSFQSPGH
anti-periaxin	Sigma Aldrich	HPA001868	n.a.	rabbit polyclonal IgG	human		MKVPDMKLPEIKLPKVPEMAVPDVHLPEVQLPKVSEIRLPEMQVPKVPDVHLPKAPEVKLPRAPEVQLKATKAEQAEGMEFGFKMPKMTMPKLGRAESPSRGKPGEAGAEVSGKLVTLPCLQPEVDGEAHVGVPSLTLPSVELDL	n.a.	used in Murchison EP et al. Science 2010
anti-STAT3	BD Biosciences	610189	84/Stat3	mouse monoclonal IgG1	rat STAT3 1-175	175/175	MAQWNQLQQLDTRYLEQLHQLYSDSFPMELRQFLAPWIESQDWAYAASKESHATLVFHNLLGEIDQQYSRFLQESNVLYQHNLRRIKQFLQSRYLEKPMEIARIVARCLWEESRLLQTAATAAQQGGQANHPTAAVVTEKQQMLEQHLQDVRKRVQDLEQKMKVVENLQDDFDFN	MAQWNQLQQLDTRYLEQLHQLYSDSFPMELRQFLAPWIESQDWAYAASKESHATLVFHNLLGEIDQQYSRFLQESNVLYQHNLRRIKQFLQSRYLEKPMEIARIVARCLWEESRLLQTAATAAQQGGQANHPTAAVVTEKQQMLEQHLQDVRKRVQDLEQKMKVVENLQDDFDFN
anti-STAT3	Cell Signaling Technology	9139	124H6	mouse monoclonal IgG2a	synthetic peptide corresponding to residues surrounding Gln692 of human STAT3	60/60 *	ATNILVSPLVYLYPDIPKEEAFGKYCRPESQEHPEADPGSAAPYLKTKFICVTPTTCSNT	ATNILVSPLVYLYPDIPKEEAFGKYCRPESQEHPEADPGSAAPYLKTKFICVTPTTCSNT
anti-phospho-STAT3 (Tyr705)	Cell Signaling Technology	9131	n.a.	rabbit polyclonal	synthetic phosphopeptide corresponding to residues surrounding Tyr705 of mouse Stat3	32/32 *	PESQEHPEADPGSAAPYLKTKFICVTPTTCSN	PESQEHPEADPGSAAPYLKTKFICVTPTTCSN
anti-phospho-STAT3 (Ser727)	Cell Signaling Technology	9134	n.a	rabbit polyclonal	synthetic phosphopeptide corresponding to residues surrounding Ser727 of mouse Stat3	40/40 *	TKFICVTPTTCSNTIDLPMSPRTLDSLMQFGNNGEGAEPS	TKFICVTPTTCSNTIDLPMSPRTLDSLMQFGNNGEGAEPS
anti-phosphotyrosine	Merck Millipose	05-321	4G10	mouse monoclonal IgG2bk	Phosphotyramine-KLH
anti-ERK1/2	Cell Signaling Technology	4695	137F5	rabbit monoclonal IgG	rat p44 MAP kinase residues surrounding Tyr335	43/45 *	TFNPNKRITVEEALAHPYLEQYYDPTDEPVAEEPFTFAMELDDLP	TFNPNKRITVEDALAHPYLEQYYDPTDEPVAEEPFTFDMELDDLP
anti-phosph-ERK1/2 (Thr202/Tyr204)	Cell Signaling Technology	4370	D13.14.4E	rabbit monoclonal IgG	synthetic phosphopeptide corresponding to residues surrounding Thr202/Tyr204 of human p44 MAP kinase	60/60 *	INTTCDLKICDFGLARIADPEHDHTGFLTEYVATRWYRAPEIMLNSKGYTKSIDIWSVGC	INTTCDLKICDFGLARIADPEHDHTGFLTEYVATRWYRAPEIMLNSKGYTKSIDIWSVGC
anti-STAT1	Cell Signaling Technology	9172	n.a.	rabbit polyclonal	synthetic peptide corresponding to residues surrounding Leu90 of human STAT1	52/60 *	LLSQLDDQYSRFSLENNFLLQHNIRKSKRNLQDNFQEDPIQMSMIIYSCLKEERKILENA	LLSQLDEHYSRFSLQNNFLLQHNIRKSKRNLQDNFQEDPIQMSMIISNCLKEESKILAAA
anti-Kap-1/TRIM28	Merck Millipose	ABE1859	n.a.	rabbit polyclonal	GST-tagged recombinant protein corresponding to the Bromo domain of human KAP-1/TRIM28
anti-EGFL8	abcam	ab58650	n.a.	rabbit polyclonal	synthetic peptide corresponding to 245-294 of human EGFL8	41/48	EELQPEQVAELWGRGDRIESLSDQVLLLEERLGACSCEDNSLGLGVNH	EAIRPEQVAELWGRGDRIDSLSDQVLLLEEKLGACSCEDNSLGPGLNH
anti-SOCS1	Cell Signaling Technology	3950	A156	rabbit polyclonal	human SOCS1 residues surrounding Ala156	47/60 *	RVHFQAGRFHLDGSRESFDCLFELLEHYVAAPRRMLGAPLRQRRVRPLQELCRQRIVAT	RVNFQAGRFNLDGSRETFDCLFKLLEHYLNSPRKMLVTPLRQLRVRPLQELCRKSIVAT
anti-B2M	(Siddle et al., 2013)
anti-phospho-STAT1	Cell Signaling Technology	9167	58D6	rabbit monoclonal IgG	synthetic phosphopeptide corresponding to residues surrounding Tyr701 of human STAT1	58/60 *	DKDHAFGKYYSRPKEAPEPMELDGPKGTGYIKTELISVSEVHPSRLQTTDNLLPMSPEEF	DKDHAFGKYYSRPKEGPEPMEIDGPKGTGYIKTELISVSEVHPSRLQNTDNLLPMSPEEF
Ki67	Leica Biosystems	NCL-L-Ki67-MM1	MM1		Prokaryotic recombinant fusion protein corresponding to a 1086 bp Ki67 motif-containing cDNA fragment			n.a.
anti-cleaved caspase-3	Cell Signaling Technology	9661	n.a.	rabbit polyclonal	synthetic peptide corresponding to residues surrounding Asp175 of human Caspase-3	52/60 *	DRCRSLTGKPKLFIIQACRGTELDCGIETDSGVDDDMACHKIPVEADFLYAYSTAPGYYS	DKCKSLTGKPKLFIIQACRGTELDCGIETDSAT-DDVTCQKIPVEADFLYAYSTAPGYYS
ECL rabbit IgG HRP	GE Healthcare	NA934	n.a.	Donkey	Rabbit IgG
ECL mouse IgG HRP	GE Healthcare	NA931	n.a.	Sheep	Mouse IgG
anti-MMP2	Abcam	ab37150	n.a.	rabbit polyclonal	Synthetic peptide corresponding to human MMP2 aa 475-490	14/16	MGPLLVATFWPELPEK	TGPLLVATFWPEVPEK

## Sheet: Biopsies
Table S1, Related to Figure 1: Description of cell lines, sample biopsies and antibodies used in this study
Tasmanian devil ID	Microchip	Location	Sex	Age	DFTD Strain	Tissue	Tumour Size (mm)
08/0038	982009104859904	Narawntapu	M	3 years	1	Mid Tumour T1	24x23x22
08/0195	982009104859904	Narawntapu	M	3 years	1	Mid Tumour T2	19x22x16
08/0195	982009104859904	Narawntapu	M	3 years	1	Spleen	na
08/0195	982009104859904	Narawntapu	M	3 years	1	Skin	na
08/0289	982009100840254	Wisedale	M	3 years	1	Early Tumour T2	4x8.5x5
08/0289	982009100840254	Wisedale	M	3 years	1	Mid Tumour T1	20x16x8
08/0289	982009100840254	Wisedale	M	3 years	1	Spleen	na
08/0289	982009100840254	Wisedale	M	3 years	1	Skin	na
08/0590	none	Cradle Mt	F	4 years	1	Mid Tumour T2	25x16x13.1
08/0590	none	Cradle Mt	F	4 years	1	Late Tumour T1	63.3x28.5x25
08/0590	none	Cradle Mt	F	4 years	1	Spleen	na
08/0590	none	Cradle Mt	F	4 years	1	Skin	na
08/1818	982009104847105	Kempton	M	2 years	1	Early Tumour T3	10x8x4
08/1818	982009104847105	Kempton	M	2 years	1	Mid Tumour T2	20x15x10
08/1818	982009104847105	Kempton	M	2 years	1	Late Tumour T1	45x40x20
08/1818	982009104847105	Kempton	M	2 years	1	Spleen	na
08/1818	982009104847105	Kempton	M	2 years	1	Skin	na
Christine			F	7 years	healthy	Peripheral nerve	na
Curley Shirley			F	6 years		Peripheral nerve	na
