# Supplementary material for: The ERBB-STAT3 Axis Drives Tasmanian Devil Facial Tumor Disease
Source: Cancer Cell. 2019 Jan 14;35(1):125–139.e9. doi: 10.1016/j.ccell.2018.11.018 (PMC6335503; doi:10.1016/j.ccell.2018.11.018)
Supplement: Table S2. List of Drug Hits, Related to Figure 1 [file mmc3.xlsx]

## Sheet: 4-point dose titration
Table S2, Related to Figure 1: List of drug hits
CompoundName	CpdID	Annotation	Fibro-Strain1	Fibro-Strain2	Fibro-Strain3	Fibro-Strain4	MedianDiff_Fibroblast-Strains	AUC_Mean_Fibroblasts	AUC_StdDev_Fibroblasts	AUC_Mean_Strain_1	AUC_StdDev_Strain_1	AUC_Mean_Strain_2	AUC_StdDev_Strain_2	AUC_Mean_Strain_3	AUC_StdDev_Strain_3	AUC_Mean_Strain_4	AUC_StdDev_Strain_4	Hit_Strain_1	Hit_Strain_2	Hit_Strain_3	Hit_Strain_4	Hit_in_CellLines	MinAUCFibro	MaxAUCStrain1	MaxAUCStrain2	MaxAUCStrain3	MaxAUCStrain4
Erlotinib hydrochloride	T0373L	EGFR(2nM)	134.079	83.6346	67.9658	94.06	88.8473	373.071	26.2114	158.978	13.7954	184.07	26.4715	207.909	22.3866	196.164	15.2121	1	1	1	1	4	320.648	186.569	237.014	252.682	226.588
YM155		Survivin(0.54 nM)	79.1987	89.0204	88.6326	101.347	88.8265	298.948	55.2062	96.7384	6.2992	85.9615	6.77679	88.2501	5.82637	80.4021	3.39332	1	1	1	1	4	188.535	109.337	99.5151	99.9029	87.1887
WHI-P154	T1985	JAK3 (1.8uM), also EGFR, STAT3, Src, Abl, VEGFR, MAPK.	102.787	59.5078	44.9068	94.0736	76.7907	307.756	28.9237	138.521	4.30034	165.406	12.4975	175.829	14.5862	134.285	10.775	1	1	1	1	4	249.909	147.122	190.401	205.002	155.835
Mutant EGFR inhibitor	T2705	EGFR	98.4408	51.997	40.3293	111.506	75.2189	288.858	33.2872	108.384	7.72931	149.755	10.2657	158.101	11.9268	97.4311	6.6735	1	1	1	1	4	222.284	123.843	170.287	181.954	110.778
CPD000058570;DOXORUBICIN HYDROCHLORIDE;	SAM001246768	Antibiotic, binds to nucleic acids	71.7203	96.5389	76.9392	61.9921	74.3297	272.963	21.7874	136.657	10.5052	115.551	8.64924	133.808	9.3207	148.126	9.63522	1	1	1	1	4	229.388	157.668	132.849	152.449	167.396
Lapatinib		EGFR (10.8nM), ERBB2 (0.2nM)	77.3314	51.45	49.9446	80.7636	64.3907	317.933	30.0495	157.596	11.4537	178.177	14.1038	177.302	15.294	159.47	8.80039	1	1	1	1	4	257.834	180.503	206.384	207.89	177.071
AZD8931 (Sapitinib)	T6092	EGFR (2nM), ERBB2 (3nM), ERBB3 (4nM)	76.3736	47.3963	48.4826	79.9298	62.4281	260.908	17.2148	131.677	9.21384	154.254	12.4141	160.48	8.75802	119.008	13.7704	1	1	1	1	4	226.478	150.105	179.082	177.996	146.549
Pelitinib (EKB-569)	T2327	EGFR (38.5 nM)	57.6006	56.8285	-9.84586	71.1907	57.2146	357.925	55.4147	148.421	20.5367	161.664	14.3012	202.953	26.994	135.942	19.9816	1	1	0	1	3	247.095	189.495	190.267	256.941	175.905
TAK901	T2709	Aurora A/B (21/15nM)	39.7681	95.7547	53.9549	57.7775	55.8662	323.398	37.6955	166.73	20.7547	131	10.6262	159.373	17.3399	149.366	20.4317	1	1	1	1	4	248.007	208.239	152.252	194.052	190.23
AG-1478	T2047	EGFR (specific, 3nM)	73.6027	59.0325	25.2862	48.9029	53.9677	315.878	34.7477	145.687	13.5463	169.855	8.74748	196.568	12.2642	174.316	11.5819	1	1	1	1	4	246.382	172.78	187.35	221.096	197.479
AG-1478	10010244	EGFR (specific, 3nM)	58.8085	48.1366	-9.3594	60.1335	53.4725	292.721	27.275	152.537	13.413	169.884	10.0755	198.778	24.3766	150.228	13.9047	1	1	0	1	3	238.171	179.363	190.035	247.531	178.038
Erlotinib	ACDC11	EGFR(2nM)	80.0962	60.3308	40.6921	43.3476	51.8392	315.11	33.7618	147.914	9.78806	168.258	9.49891	173.287	16.8036	179.408	12.4155	1	1	1	1	4	247.587	167.49	187.256	206.895	204.239
CL-387785 (EKI-785)	T2245	EGFR (0.37nM)	75.3788	38.6519	15.4235	60.6642	49.658	278.571	29.6986	125.493	9.15094	158.729	10.8961	174.657	14.5464	137.07	10.7197	1	1	1	1	4	219.173	143.795	180.521	203.75	158.509
Canertinib (CI-1033)	T6136	EGFR (1.5nM), ERBB2 (9.0nM)	54.7803	57.4295	-38.3037	39.3916	47.086	310.33	35.6499	160.442	11.9043	160.163	10.7191	223.512	26.9111	157.318	21.1604	1	1	0	1	3	239.031	184.25	181.601	277.334	199.639
CPD000466308;EPIRUBICIN HYDROCHLORIDE;	SAM001246559	Antibiotic, Isomer of doxorubicin, interference with DNA synthesis and function	44.7289	66.4087	39.0006	46.4183	45.5736	222.118	12.0933	129.374	11.9142	117.378	7.07246	139.201	9.8653	132.762	9.37554	1	1	1	1	4	197.932	153.203	131.523	158.931	151.513
Doxorubicin		Antibiotic, binds to nucleic acids	33.5279	58.8852	21.9061	54.3127	43.9203	223.988	22.5741	128.749	8.28147	107.999	5.97773	137.862	9.53592	112.04	6.24364	1	1	1	1	4	178.84	145.312	119.955	156.934	124.527
AEE788	T2116	EGFR (2nM), ERBB2 (6nM)	44.898	41.4949	2.76827	46.8399	43.1965	232.738	17.1682	134.22	9.64181	137.313	9.79647	173.23	11.2014	129.988	10.7865	1	1	1	1	4	198.401	153.503	156.906	195.633	151.561
Chidamide	E017	HDAC	35.9931	60.008	48.5993	32.7811	42.2962	263.468	31.6301	139.376	12.4194	112.65	13.7751	118.696	16.4565	137.701	14.8631	1	1	1	1	4	200.208	164.215	140.2	151.609	167.427
PD153035 hydrochloride	T1761	EGFR (5.2pM)	78.5783	41.6031	14.3565	40.9241	41.2636	310.212	37.4208	135.723	10.5346	166.106	13.8309	192.777	14.1185	166.066	14.1903	1	1	1	1	4	235.371	156.792	193.768	221.014	194.447
Ibrutinib (PCI-32765)	T1835	BTK (0.5nM), also less potent to many other kinases incl. EGFR, ERBB2, JAK3	45.4947	31.81	10.035	66.775	38.6523	283.074	34.7024	140.78	13.6975	163.405	9.22755	176.303	13.6656	133.256	6.81921	1	1	1	1	4	213.67	168.175	181.86	203.635	146.895
Afatinib (BIBW2992)	T2303	EGFR (0.5nM), EGFR(L858R) (0.4nM), ERBB2 (14nM)	57.1727	14.6103	-1.70934	75.4073	35.8915	244.373	30.0261	111.82	7.66408	143.527	13.0916	161.741	12.1442	97.0814	5.91581	1	1	0	1	3	184.32	127.148	169.71	186.03	108.913
Lapatinib (GW-572016) Ditosylate	T6235	EGFR (10.8nM), ERBB2 (0.2nM)	77.4956	33.4519	-8.38182	37.2071	35.3295	278.784	30.5178	133.5	3.37638	153.578	15.3596	194.656	15.7373	142.936	18.8027	1	1	0	1	3	217.749	140.253	184.297	226.13	180.542
Lapatinib	ACDC13	EGFR (10.8nM), ERBB2 (0.2nM)	62.5943	9.4707	24.0512	44.0955	34.0733	317.681	43.985	134.953	16.0823	181.594	19.3233	167.963	18.8488	155.546	15.0351	1	1	1	1	4	229.711	167.117	220.241	205.66	185.616
Dimethylenastron	T3118	Eg5 (200nM)	49.1161	19.5355	-23.4642	40.3799	29.9577	357.853	30.7645	205.593	20.8072	241.608	17.59	276.971	21.4085	225.694	15.1247	1	1	0	1	3	296.324	247.208	276.788	319.788	255.944
AZD3759	T3659	EGFR (specific, 0.3nM)	64.3684	32.6134	13.1176	18.276	25.4447	287.792	34.1794	141.889	6.58785	167.672	9.57359	190.177	8.06895	170.266	15.4452	1	1	1	1	4	219.433	155.065	186.819	206.315	201.157
Dacomitinib (PF299804, PF299)	T2483	EGFR (6nM), also ERBB2	54.4469	7.79944	-5.88687	41.0947	24.4471	314.762	49.777	140.345	10.2079	174.016	16.6961	193.981	13.5569	150.217	11.9482	1	1	0	1	3	215.208	160.761	207.408	221.095	174.113
Rociletinib (CO-1686, AVL-301)	T2369	EGFRL858R/T790M (21.5nM), EGFR (303.3nM)	19.297	41.3297	-23.0212	28.699	23.998	313.222	34.092	180.63	22.5556	182.053	10.8277	227.015	20.5221	183.508	16.4155	1	1	0	1	3	245.038	225.741	203.709	268.06	216.339
Selumetinib (AZD6244)	T6218	MEK1 (14nM), ERK1/2 (10nM)	25.3538	21.2659	-35.8129	29.485	23.3099	272.288	32.0147	157.216	12.8442	160.127	13.4328	198.436	22.8177	150.893	13.94	1	1	0	1	3	208.258	182.904	186.992	244.071	178.773
T0503-0280		NA	3.56336	28.2476	12.1617	28.2401	20.2009	345.398	53.1133	193.707	20.9503	194.375	8.27409	202.541	12.234	186.33	12.3005	1	1	1	1	4	239.171	235.608	210.924	227.009	210.931
Erlotinib		EGFR(2nM)	39.1775	38.1474	2.14761	-7.58944	20.1475	332.108	37.7462	190.856	13.2908	202.109	8.17964	231.16	11.6539	217.449	23.378	1	1	1	0	3	256.615	217.438	218.468	254.468	264.205
Erlotinib	10483	EGFR(2nM)	40.4573	14.1608	-30.3764	23.9733	19.0671	330.56	60.9215	139.113	14.5734	163.361	15.5976	185.062	27.0157	152.729	16.0072	1	1	0	1	3	208.717	168.259	194.556	239.093	184.743
RLM 2-89		NA	37.6386	45.0029	-1.41154	-22.6553	18.1135	302.708	24.1348	184.924	15.9375	189.802	9.8165	227.779	14.0354	239.051	19.0213	1	1	0	0	2	254.438	216.799	209.435	255.849	277.093
Irbinitinib(ARRY-380; ONT-380)	T2364	ERBB2 (8nM), 500x selective vs. EGFR	35.2733	24.3113	-52.8017	11.8566	18.0839	331.47	62.227	146.472	12.6353	164.36	9.17232	211.914	23.9517	168.399	13.38	1	1	0	1	3	207.016	171.743	182.705	259.818	195.159
Erlotinib	T0373	EGFR(2nM)	48.0179	8.71204	-16.3009	27.01	17.861	337.138	54.1455	149.129	15.85	173.363	23.3861	200.755	22.1964	171.996	14.9207	1	1	0	1	3	228.847	180.829	220.135	245.148	201.837
I-BET151	E177	BRD2 (0.5uM), BRD3 (0.25uM), BRD4 (0.79uM); selectively regulates IL-6	19.5953	41.0834	15.5482	-14.5114	17.5718	241.518	21.293	147.073	16.1319	147.151	5.34887	161.693	10.8454	184.516	14.464	1	1	1	0	3	198.932	179.337	157.849	183.384	213.443
AG-1517;PD153035	T2041	EGFR, ERBB2	18.5143	15.8847	-5.12884	26.59	17.1995	327.206	58.3505	156.018	17.9863	166.525	14.0476	199.005	8.31472	167.335	8.29028	1	1	0	1	3	210.505	191.991	194.62	215.634	183.915
STK249718	E069	NA	3.55502	8.8796	33.587	25.2094	17.0445	284.587	29.3685	175.965	23.1653	189.088	13.9412	166.718	12.7728	166.328	17.1565	1	1	1	1	4	225.85	222.295	216.971	192.263	200.641
Lapatinib ditosylate monohydrate	T0078L	EGFR (10.8nM), ERBB2 (0.2nM)	59.7683	-4.59089	-27.3047	33.8046	14.6069	306.855	45.3567	137.128	9.62264	166.083	27.3245	185.16	29.1431	149.758	16.2894	1	0	0	1	2	216.141	156.373	220.732	243.446	182.337
I-BET151	E160	BRD2 (0.5uM), BRD3 (0.25uM), BRD4 (0.79uM); selectively regulates IL-6	22.3705	35.3086	5.54791	-16.627	13.9592	242.749	26.2371	144.738	11.5827	140.74	7.11286	160.619	12.0536	181.756	12.5725	1	1	1	0	3	190.274	167.904	154.966	184.726	206.901
Poziotinib (HM781-36B)	T2630	EGFR (3.2nM), ERBB2 (5.3nM), ERBB4 (23.5nM)	18.5491	4.68463	-24.5457	60.2414	11.6169	253.821	30.0136	145.415	14.9147	160.691	14.209	176.34	20.9996	114.296	9.62819	1	1	0	1	3	193.794	175.245	189.109	218.339	133.552
Neratinib(HKI-272)	T2325	ERBB2 (52nM), EGFR (92nM)	43.6821	2.76056	-45.9063	13.2603	8.01042	347.654	69.8054	144.864	9.74843	165.746	19.7681	202.76	25.5946	155.318	19.732	1	1	0	1	3	208.043	164.361	205.282	253.949	194.782
OTX015	E189	BRD2/3/4 (10-19nM)	10.2418	12.5734	5.56477	-11.6482	7.90331	249.714	34.4775	140.289	15.1143	138.597	14.7948	153.619	10.7878	174.027	9.19017	1	1	1	0	3	180.759	170.518	168.186	175.195	192.408
5130983		NA	8.59665	-39.2665	6.11196	59.8432	7.3543	313.372	32.0565	211.061	14.8011	192.186	48.1699	196.024	23.5618	160.445	14.4854	1	0	1	1	3	249.26	240.663	288.526	243.148	189.416
ZM306416	T1754	NA	32.9921	26.661	-23.7429	-28.5432	1.45909	303.945	40.0153	163.438	13.7421	174.719	11.2671	211.971	17.8432	206.78	22.8388	1	1	0	0	2	223.915	190.922	197.253	247.657	252.458
I-BET762	E178	NA	26.3232	11.8482	-12.0383	-15.2444	-0.0950319	269.249	43.7066	144.08	5.71651	145.008	12.4902	166.142	13.866	178.478	9.30143	1	1	0	0	2	181.836	155.513	169.988	193.874	197.081
T6360090		NA	30.4353	7.6054	-8.97658	-14.663	-0.685591	311.597	31.9683	191.327	12.9492	195.837	22.1094	211.41	22.6137	212.047	25.1381	1	1	0	0	2	247.661	217.225	240.055	256.637	262.324
AZD 7762	11491	NA	2.14046	-2.30185	-12.758	0.0583404	-1.12175	215.928	17.9809	153.883	11.9716	157.767	12.2503	165.83	13.447	152.188	13.8598	1	0	0	1	2	179.966	177.826	182.268	192.724	179.908
DMH1	T1942	BMP Type I Receptors	9.71652	-1.51657	-61.9228	-3.08341	-2.29999	315.134	24.8145	216.253	19.7678	235.939	15.5413	266.158	30.6351	242.905	12.8418	1	0	0	0	1	265.505	255.789	267.022	327.428	268.589
WHI-P180, Hydrochloride		Kinase inhibitor	15.851	-8.31086	-39.0965	1.64898	-3.33094	323.539	61.4829	159.064	12.8287	179.841	14.5212	208.791	15.4391	181.584	8.67021	1	0	0	1	2	200.573	184.722	208.884	239.669	198.924
Canertinib (hydrochloride)	12076	EGFR, ERBB2	16.0836	-16.0408	-22.7164	6.2835	-4.87866	280.241	57.4618	136.583	6.32521	151.664	14.8469	166.855	10.5895	140.773	9.13028	1	0	0	1	2	165.317	149.234	181.358	188.034	159.034
PF-477736	T6028	CHK1	-13.0795	21.6312	-27.4944	1.00213	-6.03869	352.048	53.6225	205.832	26.0253	193.702	14.7352	233.936	19.1807	203.294	20.2536	0	1	0	1	2	244.803	257.883	223.172	272.298	243.801
AP26113	T3059	NA	-7.19954	-5.3416	-20.5375	20.7799	-6.27057	200.886	19.4593	121.689	23.7391	126.223	20.5427	144.337	19.0839	99.2202	20.9836	0	0	0	1	1	161.967	169.167	167.309	182.505	141.187
Ro3280	T2634	PLK1	9.48322	-15.3851	-32.598	1.14683	-7.11912	303.801	42.4384	174.946	17.2478	189.703	22.3036	217.953	16.7847	180.195	18.7917	1	0	0	1	2	218.925	209.442	234.31	251.523	217.778
BMS 599626	T2610	EGFR	31.2548	-4.03632	-44.7835	-12.0513	-8.0438	325.837	54.7351	158.339	13.3866	180.297	20.0529	211.015	25.0674	191.484	18.467	1	0	0	0	1	216.367	185.112	220.403	261.15	228.418
AZD2932	T1836	NA	2.68016	21.3532	-19.5608	-30.7797	-8.4403	313.203	33.8102	197.896	22.5031	200.123	12.0535	228.901	18.1212	242.733	16.8149	1	1	0	0	2	245.583	242.903	224.23	265.143	276.362
T6008432		NA	7.8123	-3.42825	-13.6112	-35.3484	-8.51972	260.39	22.7657	163.815	21.6156	186.221	16.0332	201.437	13.5163	211.775	19.2159	1	0	0	0	1	214.859	207.046	218.287	228.47	250.207
Dasatinib	T1448	Dual BCR/ABL and Src family tyrosine kinase inhibitor	-20.2168	0.223355	-40.9504	11.3728	-9.99673	222.82	34.0099	147.918	13.5495	135.395	9.59109	163.967	15.8916	114.806	14.3109	0	1	0	1	2	154.8	175.017	154.577	195.751	143.427
Vorinostat		HDAC	-16.4038	9.0434	-3.83264	-48.6197	-10.1182	207.702	18.8386	163.59	11.4194	137.289	11.8464	155.595	9.13121	195.599	11.5229	0	1	0	0	1	170.025	186.429	160.981	173.857	218.644
122060/2	E103	NA	6.95779	-0.423931	-54.8447	-25.5617	-12.9928	244.37	15.4682	181.39	12.5426	191.881	10.9884	243.225	12.5266	210.735	14.13	1	0	0	0	1	213.434	206.476	213.857	268.278	238.995
JQ1S		Bet Bromodomain inhibitor	-1.09401	14.421	-43.3273	-25.3826	-13.2383	266.274	28.1727	181.42	14.8011	171.928	11.7897	221.781	15.7373	209.95	12.6809	0	1	0	0	1	209.929	211.023	195.508	253.256	235.311
Amuvatinib(MP470)	T2516	Multi-targeted tyrosine kinase inhibitor	-17.394	10.0959	-20.9843	-9.39794	-13.396	344.31	42.7368	231.821	22.2045	201.75	23.495	225.049	27.3854	220.572	23.831	0	1	0	0	1	258.836	276.23	248.74	279.82	268.234
Floxuridine		NA	-5.49534	-24.2128	-100.917	10.0086	-14.8541	223.077	21.0318	167.838	9.33547	185.628	9.7991	242.106	19.9119	164.243	3.38083	0	0	0	1	1	181.013	186.509	205.226	281.93	171.005
Pyroxamide	E056	NA	-13.4343	3.7107	-25.9516	-80.5923	-19.6929	183.263	17.7377	142.814	9.20404	116.445	13.816	131.386	21.1766	175.162	26.6092	0	1	0	0	1	147.788	161.222	144.077	173.739	228.38
Gefitinib		EGFR	1.00876	-24.3395	-26.764	-26.4709	-25.4052	314.119	57.7399	164.734	16.4485	184.88	19.0496	191.147	17.1282	184.401	20.3548	1	0	0	0	1	198.64	197.631	222.979	225.404	225.11
ACY-1215	E173	HDAC	-40.1598	8.54708	-17.1503	-55.5705	-28.6551	197.504	25.512	154.495	16.0721	113.408	12.2626	136.531	13.5495	175.437	13.3068	0	1	0	0	1	146.48	186.64	137.933	163.63	202.05
CUDC-101	T3108	HDAC, EGFR	-18.0546	10.2135	-67.1829	-45.2824	-31.6685	184.895	19.1048	139.628	12.5561	114.441	11.0154	172.409	20.7293	165.565	13.2013	0	1	0	0	1	146.685	164.74	136.472	213.868	191.967
THM 1-94		NA	1.89913	-11.5741	-60.116	-82.2626	-35.8451	310.496	44.355	194.886	12.5	205.193	14.0835	240.878	20.5116	257.422	23.3133	1	0	0	0	1	221.785	219.886	233.36	281.901	304.048
T6570530		NA	18.5934	-16.5361	-68.4375	-79.3549	-42.4868	268.234	25.4787	165.614	16.5346	196.42	18.6963	244.291	20.7118	251.781	22.4255	1	0	0	0	1	217.277	198.683	233.813	285.714	296.632
CCT137690	T2611	NA	-30.2923	0.3245	-56.8358	-74.5633	-43.5641	295.346	26.046	234.441	19.5527	214.255	14.337	242.031	29.0296	253.877	31.9703	0	1	0	0	1	243.254	273.546	242.93	300.09	317.817
Footnote:
69 drug hits of the 4-point drug titration on the 4 cell DFTD cell lines and the fibroblast. Hits are defined as based on the difference between the Area Under the Curve (AUC) of each tumor cell line to the control fibroblast higher than 50. The addition of 2 standard deviations of the mean AUC of each strain should also result in a lower value than the subtraction of two standard deviations from…

## Sheet: 8-point dose titration
Table S2, Related to Figure 1: List of drug hits
SourceTag	DestinationWell	Signal	Measurement date	DestinationPlate	PlateIndex	CellLine	SourcePlate_A	SrcWell_A	Type_A	VolumeTransferred_A	Transfer_A	TotalVolumeTransferred	CpdIndex	ConcPoint	SourcePlate	SourceWell	CpdID	CompoundName	SourceConc_mM	mol	Type	Volume	AssayConc_uM	SourcePlate_B	SrcWell_B	Type_B	VolumeTransferred_B	Transfer_B	SignalDMSO_Mean	SignalDMSO_StdDev	SignalPosCon_Mean	SignalPosCon_StdDev	Z	POC	Row_384	Col_384	Quadrant_384	Signal_Plate_Mean	Signal_Plate_StdDev	Signal_Row_Mean	Signal_Column_Mean	Signal_Norm	Signal_DMSOall_Mean	Signal_DMSOall_StdDev	Signal_DMSOnoOutliers_Mean	Signal_DMSOnoOutliers_StdDev	Signal_Norm_DMSOall_Mean	Signal_Norm_DMSOall_StdDev	Signal_Norm_DMSOnoOutliers_Mean
10013820170922103156_001	E14	3240	2017-09-22 10:31:00	1701108	3	Fibroblasts	1701D1	B13	Cpd	2.5	YES	67.5	24	8	1701D1	B13		RLM 2-89	0.0123	ONC(/C=C/c1cc(S(=O)(Nc2ccccc2)=O)ccc1)=O	Cpd	2.5	0.000617	1701D1	E02	DMSO	65	YES	3290.38	532.676	1454.88	128.223	-0.0802	97.2555	5	14	2	3223.71	195.89	3023.33	3280	3395.44	3290.38	532.676	3290.38	532.676	3257.46	289.957	3257.46
10013820170922103156_001	L12	3308	2017-09-22 10:31:00	1701108	3	Fibroblasts	1701D1	B13	Cpd	2.5	YES	67.5	37	8	1701D1	B13		RLM 2-89	0.0123	ONC(/C=C/c1cc(S(=O)(Nc2ccccc2)=O)ccc1)=O	Cpd	2.5	0.000617	1701D1	E14	DMSO	65	YES	3290.38	532.676	1454.88	128.223	-0.0802	100.96	12	12	4	3223.71	195.89	3061.33	3123	3595.79	3290.38	532.676	3290.38	532.676	3257.46	289.957	3257.46
10013820170922103156_001	P22	4904	2017-09-22 10:31:00	1701108	3	Fibroblasts	1701D1	B13	Cpd	2.5	YES	67.5	11	8	1701D1	B13		RLM 2-89	0.0123	ONC(/C=C/c1cc(S(=O)(Nc2ccccc2)=O)ccc1)=O	Cpd	2.5	0.000617	1701D1	D11	DMSO	65	YES	3290.38	532.676	1454.88	128.223	-0.0802	187.912	16	22	4	3223.71	195.89	4504.33	3454	3275.74	3290.38	532.676	3290.38	532.676	3257.46	289.957	3257.46
10013820170922103913_001	E14	3448	2017-09-22 10:39:00	1701111	6	Strain 1	1701D1	B13	Cpd	2.5	YES	67.5	24	8	1701D1	B13		RLM 2-89	0.0123	ONC(/C=C/c1cc(S(=O)(Nc2ccccc2)=O)ccc1)=O	Cpd	2.5	0.000617	1701D1	E14	DMSO	65	YES	3176.75	369.562	1183.5	104.105	0.287093	113.608	5	14	2	2492.58	562.541	2476	2832	3055.08	3176.75	369.562	3176.75	369.562	3209.94	484.238	3209.94
10013820170922103913_001	L12	3104	2017-09-22 10:39:00	1701111	6	Strain 1	1701D1	B13	Cpd	2.5	YES	67.5	37	8	1701D1	B13		RLM 2-89	0.0123	ONC(/C=C/c1cc(S(=O)(Nc2ccccc2)=O)ccc1)=O	Cpd	2.5	0.000617	1701D1	D02	DMSO	65	YES	3176.75	369.562	1183.5	104.105	0.287093	96.3502	12	12	4	2492.58	562.541	2386.33	2134.5	3786.12	3176.75	369.562	3176.75	369.562	3209.94	484.238	3209.94
10013820170922103913_001	P22	4780	2017-09-22 10:39:00	1701111	6	Strain 1	1701D1	B13	Cpd	2.5	YES	67.5	11	8	1701D1	B13		RLM 2-89	0.0123	ONC(/C=C/c1cc(S(=O)(Nc2ccccc2)=O)ccc1)=O	Cpd	2.5	0.000617	1701D1	D23	DMSO	65	YES	3176.75	369.562	1183.5	104.105	0.287093	180.434	16	22	4	2492.58	562.541	2913.33	2848.5	3578.66	3176.75	369.562	3176.75	369.562	3209.94	484.238	3209.94
10013820170922104629_001	E14	5148	2017-09-22 10:46:00	1701114	9	Strain 2	1701D1	B13	Cpd	2.5	YES	67.5	24	8	1701D1	B13		RLM 2-89	0.0123	ONC(/C=C/c1cc(S(=O)(Nc2ccccc2)=O)ccc1)=O	Cpd	2.5	0.000617	1701D1	D02	DMSO	65	YES	4900.75	659.62	1747.88	161.374	0.218814	107.842	5	14	2	3963.77	783.158	3864.67	4655.5	4495.49	4900.75	659.62	4900.75	659.62	4977.46	794.053	4977.46
10013820170922104629_001	L12	3900	2017-09-22 10:46:00	1701114	9	Strain 2	1701D1	B13	Cpd	2.5	YES	67.5	37	8	1701D1	B13		RLM 2-89	0.0123	ONC(/C=C/c1cc(S(=O)(Nc2ccccc2)=O)ccc1)=O	Cpd	2.5	0.000617	1701D1	D14	DMSO	65	YES	4900.75	659.62	1747.88	161.374	0.218814	68.2591	12	12	4	3963.77	783.158	3494	3553.5	4935.17	4900.75	659.62	4900.75	659.62	4977.46	794.053	4977.46
10013820170922104629_001	P22	6624	2017-09-22 10:46:00	1701114	9	Strain 2	1701D1	B13	Cpd	2.5	YES	67.5	11	8	1701D1	B13		RLM 2-89	0.0123	ONC(/C=C/c1cc(S(=O)(Nc2ccccc2)=O)ccc1)=O	Cpd	2.5	0.000617	1701D1	E11	DMSO	65	YES	4900.75	659.62	1747.88	161.374	0.218814	154.656	16	22	4	3963.77	783.158	4675.67	4508.5	4936.98	4900.75	659.62	4900.75	659.62	4977.46	794.053	4977.46
10013820170922105343_001	E14	3252	2017-09-22 10:53:00	1701117	12	Strain 3	1701D1	B13	Cpd	2.5	YES	67.5	24	8	1701D1	B13		RLM 2-89	0.0123	ONC(/C=C/c1cc(S(=O)(Nc2ccccc2)=O)ccc1)=O	Cpd	2.5	0.000617	1701D1	D14	DMSO	65	YES	3286.5	392.72	1162.5	83.9628	0.32672	98.3757	5	14	2	2676.73	458.672	2562	3002.5	3028.99	3286.5	392.72	3286.5	392.72	3325.45	504.52	3325.45
10013820170922105343_001	L12	3068	2017-09-22 10:53:00	1701117	12	Strain 3	1701D1	B13	Cpd	2.5	YES	67.5	37	8	1701D1	B13		RLM 2-89	0.0123	ONC(/C=C/c1cc(S(=O)(Nc2ccccc2)=O)ccc1)=O	Cpd	2.5	0.000617	1701D1	E02	DMSO	65	YES	3286.5	392.72	1162.5	83.9628	0.32672	89.7128	12	12	4	2676.73	458.672	2662.33	2400	3440.25	3286.5	392.72	3286.5	392.72	3325.45	504.52	3325.45
10013820170922105343_001	P22	4844	2017-09-22 10:53:00	1701117	12	Strain 3	1701D1	B13	Cpd	2.5	YES	67.5	11	8	1701D1	B13		RLM 2-89	0.0123	ONC(/C=C/c1cc(S(=O)(Nc2ccccc2)=O)ccc1)=O	Cpd	2.5	0.000617	1701D1	E23	DMSO	65	YES	3286.5	392.72	1162.5	83.9628	0.32672	173.329	16	22	4	2676.73	458.672	3143	3403	3244.94	3286.5	392.72	3286.5	392.72	3325.45	504.52	3325.45
10013820170922110058_001	E14	3104	2017-09-22 11:00:00	1701120	15	Strain 4	1701D1	B13	Cpd	2.5	YES	67.5	24	8	1701D1	B13		RLM 2-89	0.0123	ONC(/C=C/c1cc(S(=O)(Nc2ccccc2)=O)ccc1)=O	Cpd	2.5	0.000617	1701D1	E02	DMSO	65	YES	2962.12	438.393	956.375	97.3979	0.198618	107.073	5	14	2	2274.69	530.06	2191	2517.5	2911.74	2962.12	438.393	2962.12	438.393	3042.31	596.064	3042.31
10013820170922110058_001	L12	2892	2017-09-22 11:00:00	1701120	15	Strain 4	1701D1	B13	Cpd	2.5	YES	67.5	37	8	1701D1	B13		RLM 2-89	0.0123	ONC(/C=C/c1cc(S(=O)(Nc2ccccc2)=O)ccc1)=O	Cpd	2.5	0.000617	1701D1	E14	DMSO	65	YES	2962.12	438.393	956.375	97.3979	0.198618	96.5038	12	12	4	2274.69	530.06	1958.33	2063	3703.87	2962.12	438.393	2962.12	438.393	3042.31	596.064	3042.31
10013820170922110058_001	P22	4164	2017-09-22 11:00:00	1701120	15	Strain 4	1701D1	B13	Cpd	2.5	YES	67.5	11	8	1701D1	B13		RLM 2-89	0.0123	ONC(/C=C/c1cc(S(=O)(Nc2ccccc2)=O)ccc1)=O	Cpd	2.5	0.000617	1701D1	D11	DMSO	65	YES	2962.12	438.393	956.375	97.3979	0.198618	159.921	16	22	4	2274.69	530.06	2843.67	2891.5	2620.31	2962.12	438.393	2962.12	438.393	3042.31	596.064	3042.31
10013820170922103156_001	E06	2860	2017-09-22 10:31:00	1701108	3	Fibroblasts	1701D1	B13	Cpd	7.5	YES	67.5	11	7	1701D1	B13		RLM 2-89	0.0123	ONC(/C=C/c1cc(S(=O)(Nc2ccccc2)=O)ccc1)=O	Cpd	7.5	0.00185	1701D1	D20	DMSO	60	YES	3290.38	532.676	1454.88	128.223	-0.0802	76.5527	5	6	2	3223.71	195.89	3023.33	2838.5	3463.4	3290.38	532.676	3290.38	532.676	3257.46	289.957	3257.46
10013820170922103156_001	J01	4284	2017-09-22 10:31:00	1701108	3	Fibroblasts	1701D1	B13	Cpd	7.5	YES	67.5	37	7	1701D1	B13		RLM 2-89	0.0123	ONC(/C=C/c1cc(S(=O)(Nc2ccccc2)=O)ccc1)=O	Cpd	7.5	0.00185	1701D1	D01	DMSO	60	YES	3290.38	532.676	1454.88	128.223	-0.0802	154.134	10	1	3	3223.71	195.89	3191.67	4369.5	3192.36	3290.38	532.676	3290.38	532.676	3257.46	289.957	3257.46
10013820170922103156_001	M06	2804	2017-09-22 10:31:00	1701108	3	Fibroblasts	1701D1	B13	Cpd	7.5	YES	67.5	24	7	1701D1	B13		RLM 2-89	0.0123	ONC(/C=C/c1cc(S(=O)(Nc2ccccc2)=O)ccc1)=O	Cpd	7.5	0.00185	1701D1	D01	DMSO	60	YES	3290.38	532.676	1454.88	128.223	-0.0802	73.5018	13	6	2	3223.71	195.89	3165	2838.5	3243.6	3290.38	532.676	3290.38	532.676	3257.46	289.957	3257.46
10013820170922103913_001	E06	3300	2017-09-22 10:39:00	1701111	6	Strain 1	1701D1	B13	Cpd	7.5	YES	67.5	11	7	1701D1	B13		RLM 2-89	0.0123	ONC(/C=C/c1cc(S(=O)(Nc2ccccc2)=O)ccc1)=O	Cpd	7.5	0.00185	1701D1	E08	DMSO	60	YES	3176.75	369.562	1183.5	104.105	0.287093	106.183	5	6	2	2492.58	562.541	2476	2750	3011.13	3176.75	369.562	3176.75	369.562	3209.94	484.238	3209.94
10013820170922103913_001	J01	3992	2017-09-22 10:39:00	1701111	6	Strain 1	1701D1	B13	Cpd	7.5	YES	67.5	37	7	1701D1	B13		RLM 2-89	0.0123	ONC(/C=C/c1cc(S(=O)(Nc2ccccc2)=O)ccc1)=O	Cpd	7.5	0.00185	1701D1	D13	DMSO	60	YES	3176.75	369.562	1183.5	104.105	0.287093	140.901	10	1	3	2492.58	562.541	2201.67	2427	4641.61	3176.75	369.562	3176.75	369.562	3209.94	484.238	3209.94
10013820170922103913_001	M06	3164	2017-09-22 10:39:00	1701111	6	Strain 1	1701D1	B13	Cpd	7.5	YES	67.5	24	7	1701D1	B13		RLM 2-89	0.0123	ONC(/C=C/c1cc(S(=O)(Nc2ccccc2)=O)ccc1)=O	Cpd	7.5	0.00185	1701D1	D13	DMSO	60	YES	3176.75	369.562	1183.5	104.105	0.287093	99.3603	13	6	2	2492.58	562.541	2438.33	2750	2931.64	3176.75	369.562	3176.75	369.562	3209.94	484.238	3209.94
10013820170922104629_001	E06	4704	2017-09-22 10:46:00	1701114	9	Strain 2	1701D1	B13	Cpd	7.5	YES	67.5	11	7	1701D1	B13		RLM 2-89	0.0123	ONC(/C=C/c1cc(S(=O)(Nc2ccccc2)=O)ccc1)=O	Cpd	7.5	0.00185	1701D1	E20	DMSO	60	YES	4900.75	659.62	1747.88	161.374	0.218814	93.7597	5	6	2	3963.77	783.158	3864.67	4131.5	4628.76	4900.75	659.62	4900.75	659.62	4977.46	794.053	4977.46
10013820170922104629_001	J01	5352	2017-09-22 10:46:00	1701114	9	Strain 2	1701D1	B13	Cpd	7.5	YES	67.5	37	7	1701D1	B13		RLM 2-89	0.0123	ONC(/C=C/c1cc(S(=O)(Nc2ccccc2)=O)ccc1)=O	Cpd	7.5	0.00185	1701D1	E01	DMSO	60	YES	4900.75	659.62	1747.88	161.374	0.218814	114.312	10	1	3	3963.77	783.158	3540.67	3742.5	6345.8	4900.75	659.62	4900.75	659.62	4977.46	794.053	4977.46
10013820170922104629_001	M06	4292	2017-09-22 10:46:00	1701114	9	Strain 2	1701D1	B13	Cpd	7.5	YES	67.5	24	7	1701D1	B13		RLM 2-89	0.0123	ONC(/C=C/c1cc(S(=O)(Nc2ccccc2)=O)ccc1)=O	Cpd	7.5	0.00185	1701D1	E01	DMSO	60	YES	4900.75	659.62	1747.88	161.374	0.218814	80.6922	13	6	2	3963.77	783.158	3839.33	4131.5	4251.22	4900.75	659.62	4900.75	659.62	4977.46	794.053	4977.46
10013820170922105343_001	E06	3012	2017-09-22 10:53:00	1701117	12	Strain 3	1701D1	B13	Cpd	7.5	YES	67.5	11	7	1701D1	B13		RLM 2-89	0.0123	ONC(/C=C/c1cc(S(=O)(Nc2ccccc2)=O)ccc1)=O	Cpd	7.5	0.00185	1701D1	D08	DMSO	60	YES	3286.5	392.72	1162.5	83.9628	0.32672	87.0763	5	6	2	2676.73	458.672	2562	2685	3137.19	3286.5	392.72	3286.5	392.72	3325.45	504.52	3325.45
10013820170922105343_001	J01	3820	2017-09-22 10:53:00	1701117	12	Strain 3	1701D1	B13	Cpd	7.5	YES	67.5	37	7	1701D1	B13		RLM 2-89	0.0123	ONC(/C=C/c1cc(S(=O)(Nc2ccccc2)=O)ccc1)=O	Cpd	7.5	0.00185	1701D1	E13	DMSO	60	YES	3286.5	392.72	1162.5	83.9628	0.32672	125.118	10	1	3	2676.73	458.672	2392.33	2618.5	4369.16	3286.5	392.72	3286.5	392.72	3325.45	504.52	3325.45
10013820170922105343_001	M06	3188	2017-09-22 10:53:00	1701117	12	Strain 3	1701D1	B13	Cpd	7.5	YES	67.5	24	7	1701D1	B13		RLM 2-89	0.0123	ONC(/C=C/c1cc(S(=O)(Nc2ccccc2)=O)ccc1)=O	Cpd	7.5	0.00185	1701D1	E13	DMSO	60	YES	3286.5	392.72	1162.5	83.9628	0.32672	95.3625	13	6	2	2676.73	458.672	2705	2685	3144.96	3286.5	392.72	3286.5	392.72	3325.45	504.52	3325.45
10013820170922110058_001	E06	2908	2017-09-22 11:00:00	1701120	15	Strain 4	1701D1	B13	Cpd	7.5	YES	67.5	11	7	1701D1	B13		RLM 2-89	0.0123	ONC(/C=C/c1cc(S(=O)(Nc2ccccc2)=O)ccc1)=O	Cpd	7.5	0.00185	1701D1	D20	DMSO	60	YES	2962.12	438.393	956.375	97.3979	0.198618	97.3015	5	6	2	2274.69	530.06	2191	2202	3118.73	2962.12	438.393	2962.12	438.393	3042.31	596.064	3042.31
10013820170922110058_001	J01	3544	2017-09-22 11:00:00	1701120	15	Strain 4	1701D1	B13	Cpd	7.5	YES	67.5	37	7	1701D1	B13		RLM 2-89	0.0123	ONC(/C=C/c1cc(S(=O)(Nc2ccccc2)=O)ccc1)=O	Cpd	7.5	0.00185	1701D1	D01	DMSO	60	YES	2962.12	438.393	956.375	97.3979	0.198618	129.01	10	1	3	2274.69	530.06	2029.67	2129	4243.62	2962.12	438.393	2962.12	438.393	3042.31	596.064	3042.31
10013820170922110058_001	M06	3000	2017-09-22 11:00:00	1701120	15	Strain 4	1701D1	B13	Cpd	7.5	YES	67.5	24	7	1701D1	B13		RLM 2-89	0.0123	ONC(/C=C/c1cc(S(=O)(Nc2ccccc2)=O)ccc1)=O	Cpd	7.5	0.00185	1701D1	D01	DMSO	60	YES	2962.12	438.393	956.375	97.3979	0.198618	101.888	13	6	2	2274.69	530.06	2338	2202	3015.11	2962.12	438.393	2962.12	438.393	3042.31	596.064	3042.31
10013820170922103156_001	D10	3108	2017-09-22 10:31:00	1701108	3	Fibroblasts	1701D1	B13	Cpd	22.5	YES	67.5	37	6	1701D1	B13		RLM 2-89	0.0123	ONC(/C=C/c1cc(S(=O)(Nc2ccccc2)=O)ccc1)=O	Cpd	22.5	0.00556	1701D1	D06	DMSO	45	YES	3290.38	532.676	1454.88	128.223	-0.0802	90.064	4	10	4	3223.71	195.89	3036	3129	3400.05	3290.38	532.676	3290.38	532.676	3257.46	289.957	3257.46
10013820170922103156_001	L04	2744	2017-09-22 10:31:00	1701108	3	Fibroblasts	1701D1	B13	Cpd	22.5	YES	67.5	24	6	1701D1	B13		RLM 2-89	0.0123	ONC(/C=C/c1cc(S(=O)(Nc2ccccc2)=O)ccc1)=O	Cpd	22.5	0.00556	1701D1	E08	DMSO	45	YES	3290.38	532.676	1454.88	128.223	-0.0802	70.2329	12	4	4	3223.71	195.89	3061.33	2329	3999.59	3290.38	532.676	3290.38	532.676	3257.46	289.957	3257.46
10013820170922103156_001	N24	4732	2017-09-22 10:31:00	1701108	3	Fibroblasts	1701D1	B13	Cpd	22.5	YES	67.5	11	6	1701D1	B13		RLM 2-89	0.0123	ONC(/C=C/c1cc(S(=O)(Nc2ccccc2)=O)ccc1)=O	Cpd	22.5	0.00556	1701D1	E04	DMSO	45	YES	3290.38	532.676	1454.88	128.223	-0.0802	178.541	14	24	4	3223.71	195.89	3105	4181.5	3787.59	3290.38	532.676	3290.38	532.676	3257.46	289.957	3257.46
10013820170922103913_001	D10	3280	2017-09-22 10:39:00	1701111	6	Strain 1	1701D1	B13	Cpd	22.5	YES	67.5	37	6	1701D1	B13		RLM 2-89	0.0123	ONC(/C=C/c1cc(S(=O)(Nc2ccccc2)=O)ccc1)=O	Cpd	22.5	0.00556	1701D1	D18	DMSO	45	YES	3176.75	369.562	1183.5	104.105	0.287093	105.18	4	10	4	2492.58	562.541	2708.33	2993	2513.99	3176.75	369.562	3176.75	369.562	3209.94	484.238	3209.94
10013820170922103913_001	L04	2780	2017-09-22 10:39:00	1701111	6	Strain 1	1701D1	B13	Cpd	22.5	YES	67.5	24	6	1701D1	B13		RLM 2-89	0.0123	ONC(/C=C/c1cc(S(=O)(Nc2ccccc2)=O)ccc1)=O	Cpd	22.5	0.00556	1701D1	E20	DMSO	45	YES	3176.75	369.562	1183.5	104.105	0.287093	80.0953	12	4	4	2492.58	562.541	2386.33	1551	4666.61	3176.75	369.562	3176.75	369.562	3209.94	484.238	3209.94
10013820170922103913_001	N24	4452	2017-09-22 10:39:00	1701111	6	Strain 1	1701D1	B13	Cpd	22.5	YES	67.5	11	6	1701D1	B13		RLM 2-89	0.0123	ONC(/C=C/c1cc(S(=O)(Nc2ccccc2)=O)ccc1)=O	Cpd	22.5	0.00556	1701D1	E16	DMSO	45	YES	3176.75	369.562	1183.5	104.105	0.287093	163.978	14	24	4	2492.58	562.541	2394	2585.5	4468.75	3176.75	369.562	3176.75	369.562	3209.94	484.238	3209.94
10013820170922104629_001	D10	5768	2017-09-22 10:46:00	1701114	9	Strain 2	1701D1	B13	Cpd	22.5	YES	67.5	37	6	1701D1	B13		RLM 2-89	0.0123	ONC(/C=C/c1cc(S(=O)(Nc2ccccc2)=O)ccc1)=O	Cpd	22.5	0.00556	1701D1	E06	DMSO	45	YES	4900.75	659.62	1747.88	161.374	0.218814	127.507	4	10	4	3963.77	783.158	4261.67	4702.5	4522.04	4900.75	659.62	4900.75	659.62	4977.46	794.053	4977.46
10013820170922104629_001	L04	3800	2017-09-22 10:46:00	1701114	9	Strain 2	1701D1	B13	Cpd	22.5	YES	67.5	24	6	1701D1	B13		RLM 2-89	0.0123	ONC(/C=C/c1cc(S(=O)(Nc2ccccc2)=O)ccc1)=O	Cpd	22.5	0.00556	1701D1	D08	DMSO	45	YES	4900.75	659.62	1747.88	161.374	0.218814	65.0874	12	4	4	3963.77	783.158	3494	2337	7311.71	4900.75	659.62	4900.75	659.62	4977.46	794.053	4977.46
10013820170922104629_001	N24	6800	2017-09-22 10:46:00	1701114	9	Strain 2	1701D1	B13	Cpd	22.5	YES	67.5	11	6	1701D1	B13		RLM 2-89	0.0123	ONC(/C=C/c1cc(S(=O)(Nc2ccccc2)=O)ccc1)=O	Cpd	22.5	0.00556	1701D1	D04	DMSO	45	YES	4900.75	659.62	1747.88	161.374	0.218814	160.239	14	24	4	3963.77	783.158	3696.33	4028	7175.72	4900.75	659.62	4900.75	659.62	4977.46	794.053	4977.46
10013820170922105343_001	D10	2844	2017-09-22 10:53:00	1701117	12	Strain 3	1701D1	B13	Cpd	22.5	YES	67.5	37	6	1701D1	B13		RLM 2-89	0.0123	ONC(/C=C/c1cc(S(=O)(Nc2ccccc2)=O)ccc1)=O	Cpd	22.5	0.00556	1701D1	E18	DMSO	45	YES	3286.5	392.72	1162.5	83.9628	0.32672	79.1667	4	10	4	2676.73	458.672	2568.33	2994.5	2649.49	3286.5	392.72	3286.5	392.72	3325.45	504.52	3325.45
10013820170922105343_001	L04	3020	2017-09-22 10:53:00	1701117	12	Strain 3	1701D1	B13	Cpd	22.5	YES	67.5	24	6	1701D1	B13		RLM 2-89	0.0123	ONC(/C=C/c1cc(S(=O)(Nc2ccccc2)=O)ccc1)=O	Cpd	22.5	0.00556	1701D1	D20	DMSO	45	YES	3286.5	392.72	1162.5	83.9628	0.32672	87.4529	12	4	4	2676.73	458.672	2662.33	1645.5	4939.19	3286.5	392.72	3286.5	392.72	3325.45	504.52	3325.45
10013820170922105343_001	N24	5032	2017-09-22 10:53:00	1701117	12	Strain 3	1701D1	B13	Cpd	22.5	YES	67.5	11	6	1701D1	B13		RLM 2-89	0.0123	ONC(/C=C/c1cc(S(=O)(Nc2ccccc2)=O)ccc1)=O	Cpd	22.5	0.00556	1701D1	D16	DMSO	45	YES	3286.5	392.72	1162.5	83.9628	0.32672	182.18	14	24	4	2676.73	458.672	2634.67	3000.5	4560.69	3286.5	392.72	3286.5	392.72	3325.45	504.52	3325.45
10013820170922110058_001	D10	2168	2017-09-22 11:00:00	1701120	15	Strain 4	1701D1	B13	Cpd	22.5	YES	67.5	37	6	1701D1	B13		RLM 2-89	0.0123	ONC(/C=C/c1cc(S(=O)(Nc2ccccc2)=O)ccc1)=O	Cpd	22.5	0.00556	1701D1	D06	DMSO	45	YES	2962.12	438.393	956.375	97.3979	0.198618	60.4076	4	10	4	2274.69	530.06	1953.67	2663.5	2155.76	2962.12	438.393	2962.12	438.393	3042.31	596.064	3042.31
10013820170922110058_001	L04	2220	2017-09-22 11:00:00	1701120	15	Strain 4	1701D1	B13	Cpd	22.5	YES	67.5	24	6	1701D1	B13		RLM 2-89	0.0123	ONC(/C=C/c1cc(S(=O)(Nc2ccccc2)=O)ccc1)=O	Cpd	22.5	0.00556	1701D1	E08	DMSO	45	YES	2962.12	438.393	956.375	97.3979	0.198618	63.0001	12	4	4	2274.69	530.06	1958.33	1339	4380.56	2962.12	438.393	2962.12	438.393	3042.31	596.064	3042.31
10013820170922110058_001	N24	3768	2017-09-22 11:00:00	1701120	15	Strain 4	1701D1	B13	Cpd	22.5	YES	67.5	11	6	1701D1	B13		RLM 2-89	0.0123	ONC(/C=C/c1cc(S(=O)(Nc2ccccc2)=O)ccc1)=O	Cpd	22.5	0.00556	1701D1	E04	DMSO	45	YES	2962.12	438.393	956.375	97.3979	0.198618	140.178	14	24	4	2274.69	530.06	2287.67	2383.5	3575.58	2962.12	438.393	2962.12	438.393	3042.31	596.064	3042.31
10013820170922102700_001	A08	4096	2017-09-22 10:27:00	1701106	1	Fibroblasts	1701D1	A10	Cpd	2.5	YES	67.5	10	8	1701D1	A10	T2709	TAK901	0.123457	CCS(c1cc(c2c3c([nH]c(c34)ncc(C)c4)c(C)c(C(NC5CCN(C)CC5)=O)c2)ccc1)(=O)=O	Cpd	2.5	0.00617	1701D1	D05	DMSO	65	YES	3831.62	612.938	1433.25	129.42	0.0714	111.023	1	8	2	3785.35	213.021	4406.33	3642	3657.26	3831.62	612.938	3772.77	526.292	3825.42	347.085	3825.42
10013820170922102700_001	B16	3580	2017-09-22 10:27:00	1701106	1	Fibroblasts	1701D1	A04	Cpd	2.5	YES	67.5	30	8	1701D1	A04	E069	STK249718	0.123457	Cn(nc(c1ncccc1)n2)c3c2c(=O)n(C)c(=O)n3	Cpd	2.5	0.00617	1701D1	E01	DMSO	65	YES	3831.62	612.938	1433.25	129.42	0.0714	89.5085	2	16	4	3785.35	213.021	4001.33	3754	3415.05	3831.62	612.938	3772.77	526.292	3825.42	347.085	3825.42
10013820170922102700_001	B20	4216	2017-09-22 10:27:00	1701106	1	Fibroblasts	1701D1	A09	Cpd	2.5	YES	67.5	9	8	1701D1	A09	T2483	Dacomitinib (PF299804, PF299)	0.123457	Clc(c(ccc1Nc(c(c2cc(c3NC(\C=C\CN4CCCCC4)=O)OC)c3)ncn2)F)c1	Cpd	2.5	0.00617	1701D1	E05	DMSO	65	YES	3831.62	612.938	1433.25	129.42	0.0714	116.026	2	20	4	3785.35	213.021	4001.33	3801.5	3971.49	3831.62	612.938	3772.77	526.292	3825.42	347.085	3825.42
10013820170922102700_001	C01	5736	2017-09-22 10:27:00	1701106	1	Fibroblasts	1701D1	A07	Cpd	2.5	YES	67.5	33	8	1701D1	A07	T0373L	Erlotinib hydrochloride	0.123457	COCCOc1c(OCCOC)cc(c2c1)ncnc2Nc3cc(CC)ccc3.Cl	Cpd	2.5	0.00617	1701D1	E08	DMSO	65	YES	3831.62	612.938	1433.25	129.42	0.0714	179.403	3	1	1	3785.35	213.021	3757.33	5509.5	3970.36	3831.62	612.938	3772.77	526.292	3825.42	347.085	3825.42
10013820170922102700_001	D22	3984	2017-09-22 10:27:00	1701106	1	Fibroblasts	1701D1	A10	Cpd	2.5	YES	67.5	36	8	1701D1	A10	T2709	TAK901	0.123457	CCS(c1cc(c2c3c([nH]c(c34)ncc(C)c4)c(C)c(C(NC5CCN(C)CC5)=O)c2)ccc1)(=O)=O	Cpd	2.5	0.00617	1701D1	D15	DMSO	65	YES	3831.62	612.938	1433.25	129.42	0.0714	106.353	4	22	4	3785.35	213.021	3544	4091.5	3936.92	3831.62	612.938	3772.77	526.292	3825.42	347.085	3825.42
10013820170922102700_001	E03	3756	2017-09-22 10:27:00	1701106	1	Fibroblasts	1701D1	A12	Cpd	2.5	YES	67.5	25	8	1701D1	A12	T3118	Dimethylenastron	0.123457	S=C1NC(c2cc(O)ccc2)C3=C(CC(C)(C)CC3=O)N1	Cpd	2.5	0.00617	1701D1	D19	DMSO	65	YES	3831.62	612.938	1433.25	129.42	0.0714	96.8468	5	3	1	3785.35	213.021	3712	3584	4045.41	3831.62	612.938	3772.77	526.292	3825.42	347.085	3825.42
10013820170922102700_001	E14	3688	2017-09-22 10:27:00	1701106	1	Fibroblasts	1701D1	A11	Cpd	2.5	YES	67.5	24	8	1701D1	A11	T6092	AZD8931 (Sapitinib)	0.123457	CNC(CN1CCC(Oc2c(OC)cc(c3c2)ncnc3Nc4c(F)c(Cl)ccc4)CC1)=O	Cpd	2.5	0.00617	1701D1	E03	DMSO	65	YES	3831.62	612.938	1433.25	129.42	0.0714	94.0116	5	14	2	3785.35	213.021	3712	3583.5	3972.73	3831.62	612.938	3772.77	526.292	3825.42	347.085	3825.42
10013820170922102700_001	F19	3520	2017-09-22 10:27:00	1701106	1	Fibroblasts	1701D1	A08	Cpd	2.5	YES	67.5	8	8	1701D1	A08	T3659	AZD3759	0.123457	COc1c(OC(N2[C@H](C)CN(C)CC2)=O)cc(c3c1)c(Nc4c(F)c(Cl)ccc4)ncn3	Cpd	2.5	0.00617	1701D1	E23	DMSO	65	YES	3831.62	612.938	1433.25	129.42	0.0714	87.0068	6	19	3	3785.35	213.021	3717	3549.5	3822.93	3831.62	612.938	3772.77	526.292	3825.42	347.085	3825.42
10013820170922102700_001	G06	3724	2017-09-22 10:27:00	1701106	1	Fibroblasts	1701D1	A13	Cpd	2.5	YES	67.5	13	8	1701D1	A13	T2325	Neratinib(HKI-272)	0.123457	CCOc1c(NC(\C=C\CN(C)C)=O)[c-]c(c2[c-]1)c(Nc3[c-]c(Cl)c(OCc4n[c-][c-][c-][c-]4)[c-][c-]3)c(CN)[c-]n2	Cpd	2.5	0.00617	1701D1	D09	DMSO	65	YES	3831.62	612.938	1433.25	129.42	0.0714	95.5126	7	6	2	3785.35	213.021	3764.67	3647.5	3885.98	3831.62	612.938	3772.77	526.292	3825.42	347.085	3825.42
10013820170922102700_001	G07	3972	2017-09-22 10:27:00	1701106	1	Fibroblasts	1701D1	A08	Cpd	2.5	YES	67.5	21	8	1701D1	A08	T3659	AZD3759	0.123457	COc1c(OC(N2[C@H](C)CN(C)CC2)=O)cc(c3c1)c(Nc4c(F)c(Cl)ccc4)ncn3	Cpd	2.5	0.00617	1701D1	D10	DMSO	65	YES	3831.62	612.938	1433.25	129.42	0.0714	105.853	7	7	1	3785.35	213.021	3764.67	3549.5	4259.21	3831.62	612.938	3772.77	526.292	3825.42	347.085	3825.42
10013820170922102700_001	G15	3956	2017-09-22 10:27:00	1701106	1	Fibroblasts	1701D1	A09	Cpd	2.5	YES	67.5	35	8	1701D1	A09	T2483	Dacomitinib (PF299804, PF299)	0.123457	Clc(c(ccc1Nc(c(c2cc(c3NC(\C=C\CN4CCCCC4)=O)OC)c3)ncn2)F)c1	Cpd	2.5	0.00617	1701D1	D15	DMSO	65	YES	3831.62	612.938	1433.25	129.42	0.0714	105.186	7	15	1	3785.35	213.021	3764.67	3827.5	3933.94	3831.62	612.938	3772.77	526.292	3825.42	347.085	3825.42
10013820170922102700_001	H16	3444	2017-09-22 10:27:00	1701106	1	Fibroblasts	1701D1	A12	Cpd	2.5	YES	67.5	38	8	1701D1	A12	T3118	Dimethylenastron	0.123457	S=C1NC(c2cc(O)ccc2)C3=C(CC(C)(C)CC3=O)N1	Cpd	2.5	0.00617	1701D1	E10	DMSO	65	YES	3831.62	612.938	1433.25	129.42	0.0714	83.838	8	16	4	3785.35	213.021	3630.67	3754	3620.72	3831.62	612.938	3772.77	526.292	3825.42	347.085	3825.42
10013820170922102700_001	I17	3680	2017-09-22 10:27:00	1701106	1	Fibroblasts	1701D1	A08	Cpd	2.5	YES	67.5	34	8	1701D1	A08	T3659	AZD3759	0.123457	COc1c(OC(N2[C@H](C)CN(C)CC2)=O)cc(c3c1)c(Nc4c(F)c(Cl)ccc4)ncn3	Cpd	2.5	0.00617	1701D1	D02	DMSO	65	YES	3831.62	612.938	1433.25	129.42	0.0714	93.678	9	17	1	3785.35	213.021	3646	3708.5	3899.83	3831.62	612.938	3772.77	526.292	3825.42	347.085	3825.42
10013820170922102700_001	J14	3532	2017-09-22 10:27:00	1701106	1	Fibroblasts	1701D1	A13	Cpd	2.5	YES	67.5	26	8	1701D1	A13	T2325	Neratinib(HKI-272)	0.123457	CCOc1c(NC(\C=C\CN(C)C)=O)[c-]c(c2[c-]1)c(Nc3[c-]c(Cl)c(OCc4n[c-][c-][c-][c-]4)[c-][c-]3)c(CN)[c-]n2	Cpd	2.5	0.00617	1701D1	D14	DMSO	65	YES	3831.62	612.938	1433.25	129.42	0.0714	87.5072	10	14	4	3785.35	213.021	3399.33	3583.5	4154.63	3831.62	612.938	3772.77	526.292	3825.42	347.085	3825.42
10013820170922102700_001	L12	3884	2017-09-22 10:27:00	1701106	1	Fibroblasts	1701D1	A11	Cpd	2.5	YES	67.5	37	8	1701D1	A11	T6092	AZD8931 (Sapitinib)	0.123457	CNC(CN1CCC(Oc2c(OC)cc(c3c2)ncnc3Nc4c(F)c(Cl)ccc4)CC1)=O	Cpd	2.5	0.00617	1701D1	E23	DMSO	65	YES	3831.62	612.938	1433.25	129.42	0.0714	102.184	12	12	4	3785.35	213.021	3844.67	3639.5	3977.33	3831.62	612.938	3772.77	526.292	3825.42	347.085	3825.42
10013820170922102700_001	L13	3636	2017-09-22 10:27:00	1701106	1	Fibroblasts	1701D1	A09	Cpd	2.5	YES	67.5	22	8	1701D1	A09	T2483	Dacomitinib (PF299804, PF299)	0.123457	Clc(c(ccc1Nc(c(c2cc(c3NC(\C=C\CN4CCCCC4)=O)OC)c3)ncn2)F)c1	Cpd	2.5	0.00617	1701D1	E24	DMSO	65	YES	3831.62	612.938	1433.25	129.42	0.0714	91.8434	12	13	3	3785.35	213.021	3844.67	3708	3654.59	3831.62	612.938	3772.77	526.292	3825.42	347.085	3825.42
10013820170922102700_001	M22	3804	2017-09-22 10:27:00	1701106	1	Fibroblasts	1701D1	A07	Cpd	2.5	YES	67.5	20	8	1701D1	A07	T0373L	Erlotinib hydrochloride	0.123457	COCCOc1c(OCCOC)cc(c2c1)ncnc2Nc3cc(CC)ccc3.Cl	Cpd	2.5	0.00617	1701D1	D23	DMSO	65	YES	3831.62	612.938	1433.25	129.42	0.0714	98.8482	13	22	2	3785.35	213.021	3564.67	4091.5	3737.25	3831.62	612.938	3772.77	526.292	3825.42	347.085	3825.42
10013820170922102700_001	N08	3604	2017-09-22 10:27:00	1701106	1	Fibroblasts	1701D1	A13	Cpd	2.5	YES	67.5	39	8	1701D1	A13	T2325	Neratinib(HKI-272)	0.123457	CCOc1c(NC(\C=C\CN(C)C)=O)[c-]c(c2[c-]1)c(Nc3[c-]c(Cl)c(OCc4n[c-][c-][c-][c-]4)[c-][c-]3)c(CN)[c-]n2	Cpd	2.5	0.00617	1701D1	E07	DMSO	65	YES	3831.62	612.938	1433.25	129.42	0.0714	90.5092	14	8	4	3785.35	213.021	3628.67	3642	3907.61	3831.62	612.938	3772.77	526.292	3825.42	347.085	3825.42
10013820170922102700_001	N11	3436	2017-09-22 10:27:00	1701106	1	Fibroblasts	1701D1	A10	Cpd	2.5	YES	67.5	23	8	1701D1	A10	T2709	TAK901	0.123457	CCS(c1cc(c2c3c([nH]c(c34)ncc(C)c4)c(C)c(C(NC5CCN(C)CC5)=O)c2)ccc1)(=O)=O	Cpd	2.5	0.00617	1701D1	E09	DMSO	65	YES	3831.62	612.938	1433.25	129.42	0.0714	83.5045	14	11	3	3785.35	213.021	3628.67	3442.5	3941.35	3831.62	612.938	3772.77	526.292	3825.42	347.085	3825.42
10013820170922102700_001	P02	5996	2017-09-22 10:27:00	1701106	1	Fibroblasts	1701D1	A04	Cpd	2.5	YES	67.5	17	8	1701D1	A04	E069	STK249718	0.123457	Cn(nc(c1ncccc1)n2)c3c2c(=O)n(C)c(=O)n3	Cpd	2.5	0.00617	1701D1	D10	DMSO	65	YES	3831.62	612.938	1433.25	129.42	0.0714	190.243	16	2	4	3785.35	213.021	4901	3879	4519.29	3831.62	612.938	3772.77	526.292	3825.42	347.085	3825.42
10013820170922102700_001	P05	4764	2017-09-22 10:27:00	1701106	1	Fibroblasts	1701D1	A07	Cpd	2.5	YES	67.5	7	8	1701D1	A07	T0373L	Erlotinib hydrochloride	0.123457	COCCOc1c(OCCOC)cc(c2c1)ncnc2Nc3cc(CC)ccc3.Cl	Cpd	2.5	0.00617	1701D1	D12	DMSO	65	YES	3831.62	612.938	1433.25	129.42	0.0714	138.875	16	5	3	3785.35	213.021	4901	3866.5	3602.32	3831.62	612.938	3772.77	526.292	3825.42	347.085	3825.42
10013820170922102700_001	P08	4980	2017-09-22 10:27:00	1701106	1	Fibroblasts	1701D1	A12	Cpd	2.5	YES	67.5	12	8	1701D1	A12	T3118	Dimethylenastron	0.123457	S=C1NC(c2cc(O)ccc2)C3=C(CC(C)(C)CC3=O)N1	Cpd	2.5	0.00617	1701D1	D14	DMSO	65	YES	3831.62	612.938	1433.25	129.42	0.0714	147.881	16	8	4	3785.35	213.021	4901	3642	3997.77	3831.62	612.938	3772.77	526.292	3825.42	347.085	3825.42
10013820170922102700_001	P14	4676	2017-09-22 10:27:00	1701106	1	Fibroblasts	1701D1	A04	Cpd	2.5	YES	67.5	4	8	1701D1	A04	E069	STK249718	0.123457	Cn(nc(c1ncccc1)n2)c3c2c(=O)n(C)c(=O)n3	Cpd	2.5	0.00617	1701D1	D19	DMSO	65	YES	3831.62	612.938	1433.25	129.42	0.0714	135.206	16	14	4	3785.35	213.021	4901	3583.5	3815.01	3831.62	612.938	3772.77	526.292	3825.42	347.085	3825.42
10013820170922102700_001	P22	5548	2017-09-22 10:27:00	1701106	1	Fibroblasts	1701D1	A11	Cpd	2.5	YES	67.5	11	8	1701D1	A11	T6092	AZD8931 (Sapitinib)	0.123457	CNC(CN1CCC(Oc2c(OC)cc(c3c2)ncnc3Nc4c(F)c(Cl)ccc4)CC1)=O	Cpd	2.5	0.00617	1701D1	D24	DMSO	65	YES	3831.62	612.938	1433.25	129.42	0.0714	171.564	16	22	4	3785.35	213.021	4901	4091.5	3964.44	3831.62	612.938	3772.77	526.292	3825.42	347.085	3825.42
10013820170922102927_001	A08	3952	2017-09-22 10:29:00	1701107	2	Fibroblasts	1701D1	A23	Cpd	2.5	YES	67.5	10	8	1701D1	A23	T6136	Canertinib (CI-1033)	0.123457	C=CC(Nc1c(OCCCN2CCOCC2)cc(c3c1)ncnc3Nc4cc(Cl)c(F)cc4)=O	Cpd	2.5	0.00617	1701D1	E07	DMSO	65	YES	3602	749.947	1554.5	87.1421	-0.226504	117.094	1	8	2	3374.62	210.859	3959.67	3385.5	3357.27	3602	749.947	3514.32	578.419	3601.93	397.025	3562.6
10013820170922102927_001	B02	4212	2017-09-22 10:29:00	1701107	2	Fibroblasts	1701D1	A14	Cpd	2.5	YES	67.5	1	8	1701D1	A14	T2245	CL-387785 (EKI-785)	0.123457	CCCC(Nc1cc2c(ncnc2Nc3cc(Br)ccc3)cc1)=O	Cpd	2.5	0.00617	1701D1	E18	DMSO	65	YES	3602	749.947	1554.5	87.1421	-0.226504	129.792	2	2	4	3374.62	210.859	3848	3583	3479.02	3602	749.947	3514.32	578.419	3601.93	397.025	3562.6
10013820170922102927_001	B16	3928	2017-09-22 10:29:00	1701107	2	Fibroblasts	1701D1	A17	Cpd	2.5	YES	67.5	30	8	1701D1	A17	T1761	PD153035 hydrochloride	0.123457	COc1c(OC)cc(c2c1)ncnc2Nc3cc(Br)ccc3.Cl	Cpd	2.5	0.00617	1701D1	D03	DMSO	65	YES	3602	749.947	1554.5	87.1421	-0.226504	115.922	2	16	4	3374.62	210.859	3848	3305.5	3516.82	3602	749.947	3514.32	578.419	3601.93	397.025	3562.6
10013820170922102927_001	B20	4428	2017-09-22 10:29:00	1701107	2	Fibroblasts	1701D1	A22	Cpd	2.5	YES	67.5	9	8	1701D1	A22	T0078L	Lapatinib ditosylate monohydrate	0.123457	Fc1cc(COc2c(Cl)cc(Nc3c4c(ccc(c5oc(CNCCS(C)(=O)=O)cc5)c4)ncn3)cc2)ccc1.Cc6ccc(S(O)(=O)=O)cc6.Cc7ccc(S(O)(=O)=O)cc7.O	Cpd	2.5	0.00617	1701D1	D07	DMSO	65	YES	3602	749.947	1554.5	87.1421	-0.226504	140.342	2	20	4	3374.62	210.859	3848	3391.5	3863.95	3602	749.947	3514.32	578.419	3601.93	397.025	3562.6
10013820170922102927_001	C01	4956	2017-09-22 10:29:00	1701107	2	Fibroblasts	1701D1	A20	Cpd	2.5	YES	67.5	33	8	1701D1	A20	T2369	Rociletinib (CO-1686, AVL-301)	0.123457	FC(c(cnc1Nc(ccc2N3CCN(C(C)=O)CC3)c(c2)OC)c(Nc4cccc(c4)NC(C=C)=O)n1)(F)F	Cpd	2.5	0.00617	1701D1	D10	DMSO	65	YES	3602	749.947	1554.5	87.1421	-0.226504	166.129	3	1	1	3374.62	210.859	3324.33	4818.5	3523.43	3602	749.947	3514.32	578.419	3601.93	397.025	3562.6
10013820170922102927_001	C06	3160	2017-09-22 10:29:00	1701107	2	Fibroblasts	1701D1	A14	Cpd	2.5	YES	67.5	27	8	1701D1	A14	T2245	CL-387785 (EKI-785)	0.123457	CCCC(Nc1cc2c(ncnc2Nc3cc(Br)ccc3)cc1)=O	Cpd	2.5	0.00617	1701D1	D14	DMSO	65	YES	3602	749.947	1554.5	87.1421	-0.226504	78.4127	3	6	2	3374.62	210.859	3324.33	3144	3443.11	3602	749.947	3514.32	578.419	3601.93	397.025	3562.6
10013820170922102927_001	C09	3560	2017-09-22 10:29:00	1701107	2	Fibroblasts	1701D1	A18	Cpd	2.5	YES	67.5	31	8	1701D1	A18	T6218	Selumetinib (AZD6244)	0.123457	Brc(ccc1Nc(c(c(c23)ncn2C)F)c(C(NOCCO)=O)c3)cc1Cl.S(=O)(=O)(O)O	Cpd	2.5	0.00617	1701D1	D17	DMSO	65	YES	3602	749.947	1554.5	87.1421	-0.226504	97.9487	3	9	1	3374.62	210.859	3324.33	3488.5	3495.89	3602	749.947	3514.32	578.419	3601.93	397.025	3562.6
10013820170922102927_001	D06	3028	2017-09-22 10:29:00	1701107	2	Fibroblasts	1701D1	A15	Cpd	2.5	YES	67.5	15	8	1701D1	A15	T2327	Pelitinib (EKB-569)	0.123457	CCOc1c(NC(\C=C\CN(C)C)=O)cc(c2c1)c(Nc3cc(Cl)c(F)cc3)c(CN)cn2	Cpd	2.5	0.00617	1701D1	E05	DMSO	65	YES	3602	749.947	1554.5	87.1421	-0.226504	71.9658	4	6	4	3374.62	210.859	3182.33	3144	3446.5	3602	749.947	3514.32	578.419	3601.93	397.025	3562.6
10013820170922102927_001	D22	3548	2017-09-22 10:29:00	1701107	2	Fibroblasts	1701D1	A23	Cpd	2.5	YES	67.5	36	8	1701D1	A23	T6136	Canertinib (CI-1033)	0.123457	C=CC(Nc1c(OCCCN2CCOCC2)cc(c3c1)ncnc3Nc4cc(Cl)c(F)cc4)=O	Cpd	2.5	0.00617	1701D1	E17	DMSO	65	YES	3602	749.947	1554.5	87.1421	-0.226504	97.3626	4	22	4	3374.62	210.859	3182.33	3538.5	3588.14	3602	749.947	3514.32	578.419	3601.93	397.025	3562.6
10013820170922102927_001	D23	3592	2017-09-22 10:29:00	1701107	2	Fibroblasts	1701D1	A19	Cpd	2.5	YES	67.5	32	8	1701D1	A19	T6235	Lapatinib (GW-572016) Ditosylate	0.123457	Clc(c(ccc1Nc(c(c2ccc3c(ccc4CNCCS(C)(=O)=O)o4)c3)ncn2)OCc5cccc(c5)F)c1.S(c6ccc(C)cc6)(=O)(=O)O	Cpd	2.5	0.00617	1701D1	E18	DMSO	65	YES	3602	749.947	1554.5	87.1421	-0.226504	99.5116	4	23	3	3374.62	210.859	3182.33	3749.5	3428.22	3602	749.947	3514.32	578.419	3601.93	397.025	3562.6
10013820170922102927_001	E03	2880	2017-09-22 10:29:00	1701107	2	Fibroblasts	1701D1	B01	Cpd	2.5	YES	67.5	25	8	1701D1	B01	T1835	Ibrutinib (PCI-32765)	0.123457	O=C(C=C)N1CCC[C@H](C1)n2c3c(c(N)ncn3)c(c4ccc(cc4)Oc5ccccc5)n2	Cpd	2.5	0.00617	1701D1	E21	DMSO	65	YES	3602	749.947	1554.5	87.1421	-0.226504	64.7375	5	3	1	3374.62	210.859	3251.67	3330	3028.96	3602	749.947	3514.32	578.419	3601.93	397.025	3562.6
10013820170922102927_001	E05	3044	2017-09-22 10:29:00	1701107	2	Fibroblasts	1701D1	A14	Cpd	2.5	YES	67.5	14	8	1701D1	A14	T2245	CL-387785 (EKI-785)	0.123457	CCCC(Nc1cc2c(ncnc2Nc3cc(Br)ccc3)cc1)=O	Cpd	2.5	0.00617	1701D1	E22	DMSO	65	YES	3602	749.947	1554.5	87.1421	-0.226504	72.7473	5	5	1	3374.62	210.859	3251.67	3098.5	3440.63	3602	749.947	3514.32	578.419	3601.93	397.025	3562.6
10013820170922102927_001	E12	3268	2017-09-22 10:29:00	1701107	2	Fibroblasts	1701D1	A16	Cpd	2.5	YES	67.5	16	8	1701D1	A16	T2364	Irbinitinib(ARRY-380; ONT-380)	0.123457	Cc1c(Oc2cc3n(ncn3)cc2)ccc(Nc4c5c(ccc(NC(OCC6(C)C)=N6)c5)ncn4)c1	Cpd	2.5	0.00617	1701D1	D03	DMSO	65	YES	3602	749.947	1554.5	87.1421	-0.226504	83.6874	5	12	2	3374.62	210.859	3251.67	3096	3696.8	3602	749.947	3514.32	578.419	3601.93	397.025	3562.6
10013820170922102927_001	E14	3148	2017-09-22 10:29:00	1701107	2	Fibroblasts	1701D1	A24	Cpd	2.5	YES	67.5	24	8	1701D1	A24	T2303	Afatinib (BIBW2992)	0.123457	CN(C)C\C=C\C(Nc1c(O[C@H]2CCOC2)cc(c3c1)ncnc3Nc4cc(Cl)c(F)cc4)=O	Cpd	2.5	0.00617	1701D1	D05	DMSO	65	YES	3602	749.947	1554.5	87.1421	-0.226504	77.8266	5	14	2	3374.62	210.859	3251.67	3429.5	3214.76	3602	749.947	3514.32	578.419	3601.93	397.025	3562.6
10013820170922102927_001	F19	3200	2017-09-22 10:29:00	1701107	2	Fibroblasts	1701D1	A21	Cpd	2.5	YES	67.5	8	8	1701D1	A21	T1754	ZM306416	0.123457	COc1c(OC)cc(c2c1)ncnc2Nc3c(F)cc(Cl)cc3	Cpd	2.5	0.00617	1701D1	E01	DMSO	65	YES	3602	749.947	1554.5	87.1421	-0.226504	80.3663	6	19	3	3374.62	210.859	3109.67	3300.5	3550.65	3602	749.947	3514.32	578.419	3601.93	397.025	3562.6
10013820170922102927_001	F23	3500	2017-09-22 10:29:00	1701107	2	Fibroblasts	1701D1	A16	Cpd	2.5	YES	67.5	3	8	1701D1	A16	T2364	Irbinitinib(ARRY-380; ONT-380)	0.123457	Cc1c(Oc2cc3n(ncn3)cc2)ccc(Nc4c5c(ccc(NC(OCC6(C)C)=N6)c5)ncn4)c1	Cpd	2.5	0.00617	1701D1	E05	DMSO	65	YES	3602	749.947	1554.5	87.1421	-0.226504	95.0183	6	23	3	3374.62	210.859	3109.67	3749.5	3418.47	3602	749.947	3514.32	578.419	3601.93	397.025	3562.6
10013820170922102927_001	G06	3224	2017-09-22 10:29:00	1701107	2	Fibroblasts	1701D1	B02	Cpd	2.5	YES	67.5	13	8	1701D1	B02	T2116	AEE788	0.123457	CCN1CCN(Cc2[c-][c-]c([C-]3[C-2]c4c(n[c-]nc4N[C@H](C)c5[c-][c-][c-][c-][c-]5)[N-]3)[c-][c-]2)CC1	Cpd	2.5	0.00617	1701D1	E11	DMSO	65	YES	3602	749.947	1554.5	87.1421	-0.226504	81.5385	7	6	2	3374.62	210.859	3353	3144	3482.81	3602	749.947	3514.32	578.419	3601.93	397.025	3562.6
10013820170922102927_001	G07	3324	2017-09-22 10:29:00	1701107	2	Fibroblasts	1701D1	A21	Cpd	2.5	YES	67.5	21	8	1701D1	A21	T1754	ZM306416	0.123457	COc1c(OC)cc(c2c1)ncnc2Nc3c(F)cc(Cl)cc3	Cpd	2.5	0.00617	1701D1	E12	DMSO	65	YES	3602	749.947	1554.5	87.1421	-0.226504	86.4225	7	7	1	3374.62	210.859	3353	3126.5	3610.94	3602	749.947	3514.32	578.419	3601.93	397.025	3562.6
10013820170922102927_001	G15	3588	2017-09-22 10:29:00	1701107	2	Fibroblasts	1701D1	A22	Cpd	2.5	YES	67.5	35	8	1701D1	A22	T0078L	Lapatinib ditosylate monohydrate	0.123457	Fc1cc(COc2c(Cl)cc(Nc3c4c(ccc(c5oc(CNCCS(C)(=O)=O)cc5)c4)ncn3)cc2)ccc1.Cc6ccc(S(O)(=O)=O)cc6.Cc7ccc(S(O)(=O)=O)cc7.O	Cpd	2.5	0.00617	1701D1	E17	DMSO	65	YES	3602	749.947	1554.5	87.1421	-0.226504	99.3162	7	15	1	3374.62	210.859	3353	3477.5	3504.31	3602	749.947	3514.32	578.419	3601.93	397.025	3562.6
10013820170922102927_001	H16	3140	2017-09-22 10:29:00	1701107	2	Fibroblasts	1701D1	B01	Cpd	2.5	YES	67.5	38	8	1701D1	B01	T1835	Ibrutinib (PCI-32765)	0.123457	O=C(C=C)N1CCC[C@H](C1)n2c3c(c(N)ncn3)c(c4ccc(cc4)Oc5ccccc5)n2	Cpd	2.5	0.00617	1701D1	D12	DMSO	65	YES	3602	749.947	1554.5	87.1421	-0.226504	77.4359	8	16	4	3374.62	210.859	3271.33	3305.5	3306.88	3602	749.947	3514.32	578.419	3601.93	397.025	3562.6
10013820170922102927_001	I04	3128	2017-09-22 10:29:00	1701107	2	Fibroblasts	1701D1	A15	Cpd	2.5	YES	67.5	2	8	1701D1	A15	T2327	Pelitinib (EKB-569)	0.123457	CCOc1c(NC(\C=C\CN(C)C)=O)cc(c2c1)c(Nc3cc(Cl)c(F)cc3)c(CN)cn2	Cpd	2.5	0.00617	1701D1	D19	DMSO	65	YES	3602	749.947	1554.5	87.1421	-0.226504	76.8498	9	4	2	3374.62	210.859	3245.33	3080.5	3563.18	3602	749.947	3514.32	578.419	3601.93	397.025	3562.6
10013820170922102927_001	I17	3244	2017-09-22 10:29:00	1701107	2	Fibroblasts	1701D1	A21	Cpd	2.5	YES	67.5	34	8	1701D1	A21	T1754	ZM306416	0.123457	COc1c(OC)cc(c2c1)ncnc2Nc3c(F)cc(Cl)cc3	Cpd	2.5	0.00617	1701D1	E04	DMSO	65	YES	3602	749.947	1554.5	87.1421	-0.226504	82.5153	9	17	1	3374.62	210.859	3245.33	3051.5	3730.43	3602	749.947	3514.32	578.419	3601.93	397.025	3562.6
10013820170922102927_001	I18	3032	2017-09-22 10:29:00	1701107	2	Fibroblasts	1701D1	A19	Cpd	2.5	YES	67.5	19	8	1701D1	A19	T6235	Lapatinib (GW-572016) Ditosylate	0.123457	Clc(c(ccc1Nc(c(c2ccc3c(ccc4CNCCS(C)(=O)=O)o4)c3)ncn2)OCc5cccc(c5)F)c1.S(c6ccc(C)cc6)(=O)(=O)O	Cpd	2.5	0.00617	1701D1	E05	DMSO	65	YES	3602	749.947	1554.5	87.1421	-0.226504	72.1612	9	18	2	3374.62	210.859	3245.33	3430.5	3101.44	3602	749.947	3514.32	578.419	3601.93	397.025	3562.6
10013820170922102927_001	J08	3320	2017-09-22 10:29:00	1701107	2	Fibroblasts	1701D1	A15	Cpd	2.5	YES	67.5	28	8	1701D1	A15	T2327	Pelitinib (EKB-569)	0.123457	CCOc1c(NC(\C=C\CN(C)C)=O)cc(c2c1)c(Nc3cc(Cl)c(F)cc3)c(CN)cn2	Cpd	2.5	0.00617	1701D1	E14	DMSO	65	YES	3602	749.947	1554.5	87.1421	-0.226504	86.2271	10	8	4	3374.62	210.859	3251	3385.5	3435.18	3602	749.947	3514.32	578.419	3601.93	397.025	3562.6
10013820170922102927_001	J14	3152	2017-09-22 10:29:00	1701107	2	Fibroblasts	1701D1	B02	Cpd	2.5	YES	67.5	26	8	1701D1	B02	T2116	AEE788	0.123457	CCN1CCN(Cc2[c-][c-]c([C-]3[C-2]c4c(n[c-]nc4N[C@H](C)c5[c-][c-][c-][c-][c-]5)[N-]3)[c-][c-]2)CC1	Cpd	2.5	0.00617	1701D1	E16	DMSO	65	YES	3602	749.947	1554.5	87.1421	-0.226504	78.022	10	14	4	3374.62	210.859	3251	3429.5	3219.51	3602	749.947	3514.32	578.419	3601.93	397.025	3562.6
10013820170922102927_001	K09	3136	2017-09-22 10:29:00	1701107	2	Fibroblasts	1701D1	A18	Cpd	2.5	YES	67.5	18	8	1701D1	A18	T6218	Selumetinib (AZD6244)	0.123457	Brc(ccc1Nc(c(c(c23)ncn2C)F)c(C(NOCCO)=O)c3)cc1Cl.S(=O)(=O)(O)O	Cpd	2.5	0.00617	1701D1	D06	DMSO	65	YES	3602	749.947	1554.5	87.1421	-0.226504	77.2405	11	9	1	3374.62	210.859	3171.33	3488.5	3228.1	3602	749.947	3514.32	578.419	3601.93	397.025	3562.6
10013820170922102927_001	K10	2980	2017-09-22 10:29:00	1701107	2	Fibroblasts	1701D1	A19	Cpd	2.5	YES	67.5	6	8	1701D1	A19	T6235	Lapatinib (GW-572016) Ditosylate	0.123457	Clc(c(ccc1Nc(c(c2ccc3c(ccc4CNCCS(C)(=O)=O)o4)c3)ncn2)OCc5cccc(c5)F)c1.S(c6ccc(C)cc6)(=O)(=O)O	Cpd	2.5	0.00617	1701D1	D07	DMSO	65	YES	3602	749.947	1554.5	87.1421	-0.226504	69.6215	11	10	2	3374.62	210.859	3171.33	3123	3426.52	3602	749.947	3514.32	578.419	3601.93	397.025	3562.6
10013820170922102927_001	K18	2964	2017-09-22 10:29:00	1701107	2	Fibroblasts	1701D1	A16	Cpd	2.5	YES	67.5	29	8	1701D1	A16	T2364	Irbinitinib(ARRY-380; ONT-380)	0.123457	Cc1c(Oc2cc3n(ncn3)cc2)ccc(Nc4c5c(ccc(NC(OCC6(C)C)=N6)c5)ncn4)c1	Cpd	2.5	0.00617	1701D1	D13	DMSO	65	YES	3602	749.947	1554.5	87.1421	-0.226504	68.84	11	18	2	3374.62	210.859	3171.33	3430.5	3102.63	3602	749.947	3514.32	578.419	3601.93	397.025	3562.6
10013820170922102927_001	L12	3068	2017-09-22 10:29:00	1701107	2	Fibroblasts	1701D1	A24	Cpd	2.5	YES	67.5	37	8	1701D1	A24	T2303	Afatinib (BIBW2992)	0.123457	CN(C)C\C=C\C(Nc1c(O[C@H]2CCOC2)cc(c3c1)ncnc3Nc4cc(Cl)c(F)cc4)=O	Cpd	2.5	0.00617	1701D1	E01	DMSO	65	YES	3602	749.947	1554.5	87.1421	-0.226504	73.9194	12	12	4	3374.62	210.859	3067	3096	3679.52	3602	749.947	3514.32	578.419	3601.93	397.025	3562.6
10013820170922102927_001	L13	3216	2017-09-22 10:29:00	1701107	2	Fibroblasts	1701D1	A22	Cpd	2.5	YES	67.5	22	8	1701D1	A22	T0078L	Lapatinib ditosylate monohydrate	0.123457	Fc1cc(COc2c(Cl)cc(Nc3c4c(ccc(c5oc(CNCCS(C)(=O)=O)cc5)c4)ncn3)cc2)ccc1.Cc6ccc(S(O)(=O)=O)cc6.Cc7ccc(S(O)(=O)=O)cc7.O	Cpd	2.5	0.00617	1701D1	E02	DMSO	65	YES	3602	749.947	1554.5	87.1421	-0.226504	81.1477	12	13	3	3374.62	210.859	3067	3179	3756.32	3602	749.947	3514.32	578.419	3601.93	397.025	3562.6
10013820170922102927_001	M22	3664	2017-09-22 10:29:00	1701107	2	Fibroblasts	1701D1	A20	Cpd	2.5	YES	67.5	20	8	1701D1	A20	T2369	Rociletinib (CO-1686, AVL-301)	0.123457	FC(c(cnc1Nc(ccc2N3CCN(C(C)=O)CC3)c(c2)OC)c(Nc4cccc(c4)NC(C=C)=O)n1)(F)F	Cpd	2.5	0.00617	1701D1	D01	DMSO	65	YES	3602	749.947	1554.5	87.1421	-0.226504	103.028	13	22	2	3374.62	210.859	3378.33	3538.5	3490.48	3602	749.947	3514.32	578.419	3601.93	397.025	3562.6
10013820170922102927_001	N08	3048	2017-09-22 10:29:00	1701107	2	Fibroblasts	1701D1	B02	Cpd	2.5	YES	67.5	39	8	1701D1	B02	T2116	AEE788	0.123457	CCN1CCN(Cc2[c-][c-]c([C-]3[C-2]c4c(n[c-]nc4N[C@H](C)c5[c-][c-][c-][c-][c-]5)[N-]3)[c-][c-]2)CC1	Cpd	2.5	0.00617	1701D1	D09	DMSO	65	YES	3602	749.947	1554.5	87.1421	-0.226504	72.9426	14	8	4	3374.62	210.859	3371	3385.5	3041.48	3602	749.947	3514.32	578.419	3601.93	397.025	3562.6
10013820170922102927_001	N11	2928	2017-09-22 10:29:00	1701107	2	Fibroblasts	1701D1	A23	Cpd	2.5	YES	67.5	23	8	1701D1	A23	T6136	Canertinib (CI-1033)	0.123457	C=CC(Nc1c(OCCCN2CCOCC2)cc(c3c1)ncnc3Nc4cc(Cl)c(F)cc4)=O	Cpd	2.5	0.00617	1701D1	D11	DMSO	65	YES	3602	749.947	1554.5	87.1421	-0.226504	67.0818	14	11	3	3374.62	210.859	3371	3194.5	3096.42	3602	749.947	3514.32	578.419	3601.93	397.025	3562.6
10013820170922102927_001	O17	3784	2017-09-22 10:29:00	1701107	2	Fibroblasts	1701D1	A18	Cpd	2.5	YES	67.5	5	8	1701D1	A18	T6218	Selumetinib (AZD6244)	0.123457	Brc(ccc1Nc(c(c(c23)ncn2C)F)c(C(NOCCO)=O)c3)cc1Cl.S(=O)(=O)(O)O	Cpd	2.5	0.00617	1701D1	E06	DMSO	65	YES	3602	749.947	1554.5	87.1421	-0.226504	108.889	15	17	1	3374.62	210.859	3695.33	3051.5	3821.51	3602	749.947	3514.32	578.419	3601.93	397.025	3562.6
10013820170922102927_001	P02	5024	2017-09-22 10:29:00	1701107	2	Fibroblasts	1701D1	A17	Cpd	2.5	YES	67.5	17	8	1701D1	A17	T1761	PD153035 hydrochloride	0.123457	COc1c(OC)cc(c2c1)ncnc2Nc3cc(Br)ccc3.Cl	Cpd	2.5	0.00617	1701D1	E12	DMSO	65	YES	3602	749.947	1554.5	87.1421	-0.226504	169.451	16	2	4	3374.62	210.859	4679.67	3583	3412.24	3602	749.947	3514.32	578.419	3601.93	397.025	3562.6
10013820170922102927_001	P05	4304	2017-09-22 10:29:00	1701107	2	Fibroblasts	1701D1	A20	Cpd	2.5	YES	67.5	7	8	1701D1	A20	T2369	Rociletinib (CO-1686, AVL-301)	0.123457	FC(c(cnc1Nc(ccc2N3CCN(C(C)=O)CC3)c(c2)OC)c(Nc4cccc(c4)NC(C=C)=O)n1)(F)F	Cpd	2.5	0.00617	1701D1	E14	DMSO	65	YES	3602	749.947	1554.5	87.1421	-0.226504	134.286	16	5	3	3374.62	210.859	4679.67	3098.5	3380.31	3602	749.947	3514.32	578.419	3601.93	397.025	3562.6
10013820170922102927_001	P08	5064	2017-09-22 10:29:00	1701107	2	Fibroblasts	1701D1	B01	Cpd	2.5	YES	67.5	12	8	1701D1	B01	T1835	Ibrutinib (PCI-32765)	0.123457	O=C(C=C)N1CCC[C@H](C1)n2c3c(c(N)ncn3)c(c4ccc(cc4)Oc5ccccc5)n2	Cpd	2.5	0.00617	1701D1	E16	DMSO	65	YES	3602	749.947	1554.5	87.1421	-0.226504	171.404	16	8	4	3374.62	210.859	4679.67	3385.5	3640.05	3602	749.947	3514.32	578.419	3601.93	397.025	3562.6
10013820170922102927_001	P14	4336	2017-09-22 10:29:00	1701107	2	Fibroblasts	1701D1	A17	Cpd	2.5	YES	67.5	4	8	1701D1	A17	T1761	PD153035 hydrochloride	0.123457	COc1c(OC)cc(c2c1)ncnc2Nc3cc(Br)ccc3.Cl	Cpd	2.5	0.00617	1701D1	E21	DMSO	65	YES	3602	749.947	1554.5	87.1421	-0.226504	135.849	16	14	4	3374.62	210.859	4679.67	3429.5	3076.77	3602	749.947	3514.32	578.419	3601.93	397.025	3562.6
10013820170922102927_001	P22	5956	2017-09-22 10:29:00	1701107	2	Fibroblasts	1701D1	A24	Cpd	2.5	YES	67.5	11	8	1701D1	A24	T2303	Afatinib (BIBW2992)	0.123457	CN(C)C\C=C\C(Nc1c(O[C@H]2CCOC2)cc(c3c1)ncnc3Nc4cc(Cl)c(F)cc4)=O	Cpd	2.5	0.00617	1701D1	D02	DMSO	65	YES	3602	749.947	1554.5	87.1421	-0.226504	214.969	16	22	4	3374.62	210.859	4679.67	3538.5	4096.11	3602	749.947	3514.32	578.419	3601.93	397.025	3562.6
10013820170922103156_001	A08	3768	2017-09-22 10:31:00	1701108	3	Fibroblasts	1701D1	B12	Cpd	2.5	YES	67.5	10	8	1701D1	B12		Doxorubicin	0.123457	[C@H](O[C@@H]1O[C@H]([C@@H](O)[C@@H](N)C1)C)(C[C@](O)(C(=O)CO)C2)c(c(O)c(c3c4O)C(=O)c(c5C3=O)c(OC)ccc5)c24	Cpd	2.5	0.00617	1701D1	D09	DMSO	65	YES	3290.38	532.676	1454.88	128.223	-0.0802	126.022	1	8	2	3223.71	195.89	3971	3005.5	3281	3290.38	532.676	3290.38	532.676	3257.46	289.957	3257.46
10013820170922103156_001	B02	3152	2017-09-22 10:31:00	1701108	3	Fibroblasts	1701D1	B03	Cpd	2.5	YES	67.5	1	8	1701D1	B03	T2705	Mutant EGFR inhibitor	0.123457	C=CC(Nc1c(N(C)CCN(C)C)cc(OC)c(Nc2nc(c3c4c(cccc4)[nH]c3)c(Cl)cn2)c1)=O	Cpd	2.5	0.00617	1701D1	D19	DMSO	65	YES	3290.38	532.676	1454.88	128.223	-0.0802	92.4612	2	2	4	3223.71	195.89	3343.67	3348.5	2925.66	3290.38	532.676	3290.38	532.676	3257.46	289.957	3257.46
10013820170922103156_001	B16	3432	2017-09-22 10:31:00	1701108	3	Fibroblasts	1701D1	B06	Cpd	2.5	YES	67.5	30	8	1701D1	B06	T2630	Poziotinib (HM781-36B)	0.123457	C=CC(N1CCC(Oc2c(OC)cc(c3c2)ncnc3Nc4c(F)c(Cl)c(Cl)cc4)CC1)=O	Cpd	2.5	0.00617	1701D1	E04	DMSO	65	YES	3290.38	532.676	1454.88	128.223	-0.0802	107.716	2	16	4	3223.71	195.89	3343.67	3246.5	3285.64	3290.38	532.676	3290.38	532.676	3257.46	289.957	3257.46
10013820170922103156_001	B20	3780	2017-09-22 10:31:00	1701108	3	Fibroblasts	1701D1	B11	Cpd	2.5	YES	67.5	9	8	1701D1	B11		YM155	0.123457	COCCn1c2c(C(=O)c(c3C2=O)cccc3)[n+](Cc4nccnc4)c1C.[Br-]	Cpd	2.5	0.00617	1701D1	E08	DMSO	65	YES	3290.38	532.676	1454.88	128.223	-0.0802	126.675	2	20	4	3223.71	195.89	3343.67	3533.5	3324.87	3290.38	532.676	3290.38	532.676	3257.46	289.957	3257.46
10013820170922103156_001	C01	4508	2017-09-22 10:31:00	1701108	3	Fibroblasts	1701D1	B09	Cpd	2.5	YES	67.5	33	8	1701D1	B09	SAM001246559	CPD000466308;EPIRUBICIN HYDROCHLORIDE;	0.123457	COc1cccc2C(=O)c3c(O)c4C[C@](O)(C[C@H](O[C@H]5C[C@H](N)[C@@H](O)[C@H](C)O5)c4c(O)c3C(=O)c12)C(=O)CO.Cl	Cpd	2.5	0.00617	1701D1	E11	DMSO	65	YES	3290.38	532.676	1454.88	128.223	-0.0802	166.338	3	1	1	3223.71	195.89	3146.67	4369.5	3407.32	3290.38	532.676	3290.38	532.676	3257.46	289.957	3257.46
10013820170922103156_001	C06	3224	2017-09-22 10:31:00	1701108	3	Fibroblasts	1701D1	B03	Cpd	2.5	YES	67.5	27	8	1701D1	B03	T2705	Mutant EGFR inhibitor	0.123457	C=CC(Nc1c(N(C)CCN(C)C)cc(OC)c(Nc2nc(c3c4c(cccc4)[nH]c3)c(Cl)cn2)c1)=O	Cpd	2.5	0.00617	1701D1	E13	DMSO	65	YES	3290.38	532.676	1454.88	128.223	-0.0802	96.3838	3	6	2	3223.71	195.89	3146.67	2838.5	3751.17	3290.38	532.676	3290.38	532.676	3257.46	289.957	3257.46
10013820170922103156_001	C09	3208	2017-09-22 10:31:00	1701108	3	Fibroblasts	1701D1	B07	Cpd	2.5	YES	67.5	31	8	1701D1	B07	T2041	AG-1517;PD153035	0.123457	O=C([C@@H]1CCCN1C([C@H](Cc2ccc(O)cc2)NC([C@H](Cc3ccccc3)NC(CNC([C@@H](CCCNC(N)=N)NC([C@H](Cc4ccc(O)cc4)N)=O)=O)=O)=O)=O)N[C@@H](CO)C(N)=O	Cpd	2.5	0.00617	1701D1	E16	DMSO	65	YES	3290.38	532.676	1454.88	128.223	-0.0802	95.5121	3	9	1	3223.71	195.89	3146.67	3133	3381.7	3290.38	532.676	3290.38	532.676	3257.46	289.957	3257.46
10013820170922103156_001	D06	2488	2017-09-22 10:31:00	1701108	3	Fibroblasts	1701D1	B04	Cpd	2.5	YES	67.5	15	8	1701D1	B04	T1985	WHI-P154	0.123457	COc1c(OC)cc(c2c1)ncnc2Nc3cc(Br)c(O)cc3	Cpd	2.5	0.00617	1701D1	D03	DMSO	65	YES	3290.38	532.676	1454.88	128.223	-0.0802	56.2858	4	6	4	3223.71	195.89	3036	2838.5	3000.34	3290.38	532.676	3290.38	532.676	3257.46	289.957	3257.46
10013820170922103156_001	D22	4132	2017-09-22 10:31:00	1701108	3	Fibroblasts	1701D1	B12	Cpd	2.5	YES	67.5	36	8	1701D1	B12		Doxorubicin	0.123457	[C@H](O[C@@H]1O[C@H]([C@@H](O)[C@@H](N)C1)C)(C[C@](O)(C(=O)CO)C2)c(c(O)c(c3c4O)C(=O)c(c5C3=O)c(OC)ccc5)c24	Cpd	2.5	0.00617	1701D1	D14	DMSO	65	YES	3290.38	532.676	1454.88	128.223	-0.0802	145.853	4	22	4	3223.71	195.89	3036	3454	4094.94	3290.38	532.676	3290.38	532.676	3257.46	289.957	3257.46
10013820170922103156_001	D23	4356	2017-09-22 10:31:00	1701108	3	Fibroblasts	1701D1	B08	Cpd	2.5	YES	67.5	32	8	1701D1	B08	SAM001246768	CPD000058570;DOXORUBICIN HYDROCHLORIDE;	0.123457	COc1cccc2C(=O)c3c(O)c4C[C@](O)(C[C@H](O[C@H]5C[C@H](N)[C@H](O)[C@H](C)O5)c4c(O)c3C(=O)c12)C(=O)CO.Cl	Cpd	2.5	0.00617	1701D1	D15	DMSO	65	YES	3290.38	532.676	1454.88	128.223	-0.0802	158.056	4	23	3	3223.71	195.89	3036	4043	3688.02	3290.38	532.676	3290.38	532.676	3257.46	289.957	3257.46
10013820170922103156_001	E03	2648	2017-09-22 10:31:00	1701108	3	Fibroblasts	1701D1	B14	Cpd	2.5	YES	67.5	25	8	1701D1	B14		5130983	0.123457	O=c1c2ccccc2c(=O)c1=NNc1nnn[nH]1	Cpd	2.5	0.00617	1701D1	D18	DMSO	65	YES	3290.38	532.676	1454.88	128.223	-0.0802	65.0027	5	3	1	3223.71	195.89	3023.33	3110	2926.73	3290.38	532.676	3290.38	532.676	3257.46	289.957	3257.46
10013820170922103156_001	E05	3656	2017-09-22 10:31:00	1701108	3	Fibroblasts	1701D1	B03	Cpd	2.5	YES	67.5	14	8	1701D1	B03	T2705	Mutant EGFR inhibitor	0.123457	C=CC(Nc1c(N(C)CCN(C)C)cc(OC)c(Nc2nc(c3c4c(cccc4)[nH]c3)c(Cl)cn2)c1)=O	Cpd	2.5	0.00617	1701D1	D19	DMSO	65	YES	3290.38	532.676	1454.88	128.223	-0.0802	119.92	5	5	1	3223.71	195.89	3023.33	2798	4491.42	3290.38	532.676	3290.38	532.676	3257.46	289.957	3257.46
10013820170922103156_001	E12	3140	2017-09-22 10:31:00	1701108	3	Fibroblasts	1701D1	B05	Cpd	2.5	YES	67.5	16	8	1701D1	B05	T2047	AG-1478	0.123457	COc1c(OC)cc(c2c1)ncnc2Nc3cc(Cl)ccc3	Cpd	2.5	0.00617	1701D1	D24	DMSO	65	YES	3290.38	532.676	1454.88	128.223	-0.0802	91.8074	5	12	2	3223.71	195.89	3023.33	3123	3456.07	3290.38	532.676	3290.38	532.676	3257.46	289.957	3257.46
10013820170922103156_001	F19	2944	2017-09-22 10:31:00	1701108	3	Fibroblasts	1701D1	B10	Cpd	2.5	YES	67.5	8	8	1701D1	B10		T0503-0280	0.123457	P(C(C)(C)C)(N1CCCCCC1)(N2CCCCCC2)=NC(NCCCO)=S	Cpd	2.5	0.00617	1701D1	E20	DMSO	65	YES	3290.38	532.676	1454.88	128.223	-0.0802	81.1291	6	19	3	3223.71	195.89	3115	3262	3010.98	3290.38	532.676	3290.38	532.676	3257.46	289.957	3257.46
10013820170922103156_001	F23	3864	2017-09-22 10:31:00	1701108	3	Fibroblasts	1701D1	B05	Cpd	2.5	YES	67.5	3	8	1701D1	B05	T2047	AG-1478	0.123457	COc1c(OC)cc(c2c1)ncnc2Nc3cc(Cl)ccc3	Cpd	2.5	0.00617	1701D1	E23	DMSO	65	YES	3290.38	532.676	1454.88	128.223	-0.0802	131.252	6	23	3	3223.71	195.89	3115	4043	3188.5	3290.38	532.676	3290.38	532.676	3257.46	289.957	3257.46
10013820170922103156_001	G07	3448	2017-09-22 10:31:00	1701108	3	Fibroblasts	1701D1	B10	Cpd	2.5	YES	67.5	21	8	1701D1	B10		T0503-0280	0.123457	P(C(C)(C)C)(N1CCCCCC1)(N2CCCCCC2)=NC(NCCCO)=S	Cpd	2.5	0.00617	1701D1	D05	DMSO	65	YES	3290.38	532.676	1454.88	128.223	-0.0802	108.588	7	7	1	3223.71	195.89	3258	3119.5	3525.68	3290.38	532.676	3290.38	532.676	3257.46	289.957	3257.46
10013820170922103156_001	G15	3364	2017-09-22 10:31:00	1701108	3	Fibroblasts	1701D1	B11	Cpd	2.5	YES	67.5	35	8	1701D1	B11		YM155	0.123457	COCCn1c2c(C(=O)c(c3C2=O)cccc3)[n+](Cc4nccnc4)c1C.[Br-]	Cpd	2.5	0.00617	1701D1	D09	DMSO	65	YES	3290.38	532.676	1454.88	128.223	-0.0802	104.011	7	15	1	3223.71	195.89	3258	3295.5	3256.08	3290.38	532.676	3290.38	532.676	3257.46	289.957	3257.46
10013820170922103156_001	H16	3212	2017-09-22 10:31:00	1701108	3	Fibroblasts	1701D1	B14	Cpd	2.5	YES	67.5	38	8	1701D1	B14		5130983	0.123457	O=c1c2ccccc2c(=O)c1=NNc1nnn[nH]1	Cpd	2.5	0.00617	1701D1	E03	DMSO	65	YES	3290.38	532.676	1454.88	128.223	-0.0802	95.73	8	16	4	3223.71	195.89	3076	3246.5	3342.61	3290.38	532.676	3290.38	532.676	3257.46	289.957	3257.46
10013820170922103156_001	I04	3088	2017-09-22 10:31:00	1701108	3	Fibroblasts	1701D1	B04	Cpd	2.5	YES	67.5	2	8	1701D1	B04	T1985	WHI-P154	0.123457	COc1c(OC)cc(c2c1)ncnc2Nc3cc(Br)c(O)cc3	Cpd	2.5	0.00617	1701D1	E10	DMSO	65	YES	3290.38	532.676	1454.88	128.223	-0.0802	88.9744	9	4	2	3223.71	195.89	3350.33	2329	4112.74	3290.38	532.676	3290.38	532.676	3257.46	289.957	3257.46
10013820170922103156_001	I17	3500	2017-09-22 10:31:00	1701108	3	Fibroblasts	1701D1	B10	Cpd	2.5	YES	67.5	34	8	1701D1	B10		T0503-0280	0.123457	P(C(C)(C)C)(N1CCCCCC1)(N2CCCCCC2)=NC(NCCCO)=S	Cpd	2.5	0.00617	1701D1	E19	DMSO	65	YES	3290.38	532.676	1454.88	128.223	-0.0802	111.421	9	17	1	3223.71	195.89	3350.33	3092	3511.17	3290.38	532.676	3290.38	532.676	3257.46	289.957	3257.46
10013820170922103156_001	I18	3596	2017-09-22 10:31:00	1701108	3	Fibroblasts	1701D1	B08	Cpd	2.5	YES	67.5	19	8	1701D1	B08	SAM001246768	CPD000058570;DOXORUBICIN HYDROCHLORIDE;	0.123457	COc1cccc2C(=O)c3c(O)c4C[C@](O)(C[C@H](O[C@H]5C[C@H](N)[C@H](O)[C@H](C)O5)c4c(O)c3C(=O)c12)C(=O)CO.Cl	Cpd	2.5	0.00617	1701D1	E20	DMSO	65	YES	3290.38	532.676	1454.88	128.223	-0.0802	116.651	9	18	2	3223.71	195.89	3350.33	3236.5	3446.41	3290.38	532.676	3290.38	532.676	3257.46	289.957	3257.46
10013820170922103156_001	J08	3124	2017-09-22 10:31:00	1701108	3	Fibroblasts	1701D1	B04	Cpd	2.5	YES	67.5	28	8	1701D1	B04	T1985	WHI-P154	0.123457	COc1c(OC)cc(c2c1)ncnc2Nc3cc(Br)c(O)cc3	Cpd	2.5	0.00617	1701D1	D05	DMSO	65	YES	3290.38	532.676	1454.88	128.223	-0.0802	90.9357	10	8	4	3223.71	195.89	3191.67	3005.5	3384.45	3290.38	532.676	3290.38	532.676	3257.46	289.957	3257.46
10013820170922103156_001	K09	3456	2017-09-22 10:31:00	1701108	3	Fibroblasts	1701D1	B07	Cpd	2.5	YES	67.5	18	8	1701D1	B07	T2041	AG-1517;PD153035	0.123457	O=C([C@@H]1CCCN1C([C@H](Cc2ccc(O)cc2)NC([C@H](Cc3ccccc3)NC(CNC([C@@H](CCCNC(N)=N)NC([C@H](Cc4ccc(O)cc4)N)=O)=O)=O)=O)=O)N[C@@H](CO)C(N)=O	Cpd	2.5	0.00617	1701D1	D20	DMSO	65	YES	3290.38	532.676	1454.88	128.223	-0.0802	109.023	11	9	1	3223.71	195.89	3220.67	3133	3559.42	3290.38	532.676	3290.38	532.676	3257.46	289.957	3257.46
10013820170922103156_001	K10	3340	2017-09-22 10:31:00	1701108	3	Fibroblasts	1701D1	B08	Cpd	2.5	YES	67.5	6	8	1701D1	B08	SAM001246768	CPD000058570;DOXORUBICIN HYDROCHLORIDE;	0.123457	COc1cccc2C(=O)c3c(O)c4C[C@](O)(C[C@H](O[C@H]5C[C@H](N)[C@H](O)[C@H](C)O5)c4c(O)c3C(=O)c12)C(=O)CO.Cl	Cpd	2.5	0.00617	1701D1	D21	DMSO	65	YES	3290.38	532.676	1454.88	128.223	-0.0802	102.704	11	10	2	3223.71	195.89	3220.67	3129	3444.34	3290.38	532.676	3290.38	532.676	3257.46	289.957	3257.46
10013820170922103156_001	K18	3272	2017-09-22 10:31:00	1701108	3	Fibroblasts	1701D1	B05	Cpd	2.5	YES	67.5	29	8	1701D1	B05	T2047	AG-1478	0.123457	COc1c(OC)cc(c2c1)ncnc2Nc3cc(Cl)ccc3	Cpd	2.5	0.00617	1701D1	E02	DMSO	65	YES	3290.38	532.676	1454.88	128.223	-0.0802	98.9989	11	18	2	3223.71	195.89	3220.67	3236.5	3262.15	3290.38	532.676	3290.38	532.676	3257.46	289.957	3257.46
10013820170922103156_001	L13	3408	2017-09-22 10:31:00	1701108	3	Fibroblasts	1701D1	B11	Cpd	2.5	YES	67.5	22	8	1701D1	B11		YM155	0.123457	COCCn1c2c(C(=O)c(c3C2=O)cccc3)[n+](Cc4nccnc4)c1C.[Br-]	Cpd	2.5	0.00617	1701D1	E15	DMSO	65	YES	3290.38	532.676	1454.88	128.223	-0.0802	106.408	12	13	3	3223.71	195.89	3061.33	3227.5	3584.55	3290.38	532.676	3290.38	532.676	3257.46	289.957	3257.46
10013820170922103156_001	M22	3684	2017-09-22 10:31:00	1701108	3	Fibroblasts	1701D1	B09	Cpd	2.5	YES	67.5	20	8	1701D1	B09	SAM001246559	CPD000466308;EPIRUBICIN HYDROCHLORIDE;	0.123457	COc1cccc2C(=O)c3c(O)c4C[C@](O)(C[C@H](O[C@H]5C[C@H](N)[C@@H](O)[C@H](C)O5)c4c(O)c3C(=O)c12)C(=O)CO.Cl	Cpd	2.5	0.00617	1701D1	D13	DMSO	65	YES	3290.38	532.676	1454.88	128.223	-0.0802	121.445	13	22	2	3223.71	195.89	3165	3454	3502.15	3290.38	532.676	3290.38	532.676	3257.46	289.957	3257.46
10013820170922103156_001	N11	2936	2017-09-22 10:31:00	1701108	3	Fibroblasts	1701D1	B12	Cpd	2.5	YES	67.5	23	8	1701D1	B12		Doxorubicin	0.123457	[C@H](O[C@@H]1O[C@H]([C@@H](O)[C@@H](N)C1)C)(C[C@](O)(C(=O)CO)C2)c(c(O)c(c3c4O)C(=O)c(c5C3=O)c(OC)ccc5)c24	Cpd	2.5	0.00617	1701D1	D22	DMSO	65	YES	3290.38	532.676	1454.88	128.223	-0.0802	80.6933	14	11	3	3223.71	195.89	3105	3199.5	3071.31	3290.38	532.676	3290.38	532.676	3257.46	289.957	3257.46
10013820170922103156_001	O17	3192	2017-09-22 10:31:00	1701108	3	Fibroblasts	1701D1	B07	Cpd	2.5	YES	67.5	5	8	1701D1	B07	T2041	AG-1517;PD153035	0.123457	O=C([C@@H]1CCCN1C([C@H](Cc2ccc(O)cc2)NC([C@H](Cc3ccccc3)NC(CNC([C@@H](CCCNC(N)=N)NC([C@H](Cc4ccc(O)cc4)N)=O)=O)=O)=O)=O)N[C@@H](CO)C(N)=O	Cpd	2.5	0.00617	1701D1	E16	DMSO	65	YES	3290.38	532.676	1454.88	128.223	-0.0802	94.6404	15	17	1	3223.71	195.89	3236.33	3092	3314.99	3290.38	532.676	3290.38	532.676	3257.46	289.957	3257.46
10013820170922103156_001	P02	3764	2017-09-22 10:31:00	1701108	3	Fibroblasts	1701D1	B06	Cpd	2.5	YES	67.5	17	8	1701D1	B06	T2630	Poziotinib (HM781-36B)	0.123457	C=CC(N1CCC(Oc2c(OC)cc(c3c2)ncnc3Nc4c(F)c(Cl)c(Cl)cc4)CC1)=O	Cpd	2.5	0.00617	1701D1	E22	DMSO	65	YES	3290.38	532.676	1454.88	128.223	-0.0802	125.804	16	2	4	3223.71	195.89	4504.33	3348.5	2593.46	3290.38	532.676	3290.38	532.676	3257.46	289.957	3257.46
10013820170922103156_001	P05	4252	2017-09-22 10:31:00	1701108	3	Fibroblasts	1701D1	B09	Cpd	2.5	YES	67.5	7	8	1701D1	B09	SAM001246559	CPD000466308;EPIRUBICIN HYDROCHLORIDE;	0.123457	COc1cccc2C(=O)c3c(O)c4C[C@](O)(C[C@H](O[C@H]5C[C@H](N)[C@@H](O)[C@H](C)O5)c4c(O)c3C(=O)c12)C(=O)CO.Cl	Cpd	2.5	0.00617	1701D1	E24	DMSO	65	YES	3290.38	532.676	1454.88	128.223	-0.0802	152.39	16	5	3	3223.71	195.89	4504.33	2798	3506.12	3290.38	532.676	3290.38	532.676	3257.46	289.957	3257.46
10013820170922103156_001	P08	4648	2017-09-22 10:31:00	1701108	3	Fibroblasts	1701D1	B14	Cpd	2.5	YES	67.5	12	8	1701D1	B14		5130983	0.123457	O=c1c2ccccc2c(=O)c1=NNc1nnn[nH]1	Cpd	2.5	0.00617	1701D1	D02	DMSO	65	YES	3290.38	532.676	1454.88	128.223	-0.0802	173.965	16	8	4	3223.71	195.89	4504.33	3005.5	3568.05	3290.38	532.676	3290.38	532.676	3257.46	289.957	3257.46
10013820170922103156_001	P14	4768	2017-09-22 10:31:00	1701108	3	Fibroblasts	1701D1	B06	Cpd	2.5	YES	67.5	4	8	1701D1	B06	T2630	Poziotinib (HM781-36B)	0.123457	C=CC(N1CCC(Oc2c(OC)cc(c3c2)ncnc3Nc4c(F)c(Cl)c(Cl)cc4)CC1)=O	Cpd	2.5	0.00617	1701D1	D07	DMSO	65	YES	3290.38	532.676	1454.88	128.223	-0.0802	180.503	16	14	4	3223.71	195.89	4504.33	3280	3353.85	3290.38	532.676	3290.38	532.676	3257.46	289.957	3257.46
10013820170922103422_001	A08	3168	2017-09-22 10:34:00	1701109	4	Strain 1	1701D1	A10	Cpd	2.5	YES	67.5	10	8	1701D1	A10	T2709	TAK901	0.123457	CCS(c1cc(c2c3c([nH]c(c34)ncc(C)c4)c(C)c(C(NC5CCN(C)CC5)=O)c2)ccc1)(=O)=O	Cpd	2.5	0.00617	1701D1	D17	DMSO	65	YES	3104.88	528.726	1202.88	143.12	-0.0597	103.319	1	8	2	2380.04	501.371	2207.33	2572.5	3160.32	3104.88	528.726	3166.58	408.321	3045.88	519.499	3109.19
10013820170922103422_001	B16	3552	2017-09-22 10:34:00	1701109	4	Strain 1	1701D1	A04	Cpd	2.5	YES	67.5	30	8	1701D1	A04	E069	STK249718	0.123457	Cn(nc(c1ncccc1)n2)c3c2c(=O)n(C)c(=O)n3	Cpd	2.5	0.00617	1701D1	E13	DMSO	65	YES	3104.88	528.726	1202.88	143.12	-0.0597	123.508	2	16	4	2380.04	501.371	2338.67	2554.5	3367.97	3104.88	528.726	3166.58	408.321	3045.88	519.499	3109.19
10013820170922103422_001	B20	3620	2017-09-22 10:34:00	1701109	4	Strain 1	1701D1	A09	Cpd	2.5	YES	67.5	9	8	1701D1	A09	T2483	Dacomitinib (PF299804, PF299)	0.123457	Clc(c(ccc1Nc(c(c2cc(c3NC(\C=C\CN4CCCCC4)=O)OC)c3)ncn2)F)c1	Cpd	2.5	0.00617	1701D1	E17	DMSO	65	YES	3104.88	528.726	1202.88	143.12	-0.0597	127.083	2	20	4	2380.04	501.371	2338.67	2556.5	3429.76	3104.88	528.726	3166.58	408.321	3045.88	519.499	3109.19
10013820170922103422_001	C01	3756	2017-09-22 10:34:00	1701109	4	Strain 1	1701D1	A07	Cpd	2.5	YES	67.5	33	8	1701D1	A07	T0373L	Erlotinib hydrochloride	0.123457	COCCOc1c(OCCOC)cc(c2c1)ncnc2Nc3cc(CC)ccc3.Cl	Cpd	2.5	0.00617	1701D1	E20	DMSO	65	YES	3104.88	528.726	1202.88	143.12	-0.0597	134.234	3	1	1	2380.04	501.371	2440.67	2647	3293.31	3104.88	528.726	3166.58	408.321	3045.88	519.499	3109.19
10013820170922103422_001	D22	3240	2017-09-22 10:34:00	1701109	4	Strain 1	1701D1	A10	Cpd	2.5	YES	67.5	36	8	1701D1	A10	T2709	TAK901	0.123457	CCS(c1cc(c2c3c([nH]c(c34)ncc(C)c4)c(C)c(C(NC5CCN(C)CC5)=O)c2)ccc1)(=O)=O	Cpd	2.5	0.00617	1701D1	E03	DMSO	65	YES	3104.88	528.726	1202.88	143.12	-0.0597	107.104	4	22	4	2380.04	501.371	2499.67	2137	3435.8	3104.88	528.726	3166.58	408.321	3045.88	519.499	3109.19
10013820170922103422_001	E03	3236	2017-09-22 10:34:00	1701109	4	Strain 1	1701D1	A12	Cpd	2.5	YES	67.5	25	8	1701D1	A12	T3118	Dimethylenastron	0.123457	S=C1NC(c2cc(O)ccc2)C3=C(CC(C)(C)CC3=O)N1	Cpd	2.5	0.00617	1701D1	E07	DMSO	65	YES	3104.88	528.726	1202.88	143.12	-0.0597	106.894	5	3	1	2380.04	501.371	2663	2095	3285.66	3104.88	528.726	3166.58	408.321	3045.88	519.499	3109.19
10013820170922103422_001	E14	3116	2017-09-22 10:34:00	1701109	4	Strain 1	1701D1	A11	Cpd	2.5	YES	67.5	24	8	1701D1	A11	T6092	AZD8931 (Sapitinib)	0.123457	CNC(CN1CCC(Oc2c(OC)cc(c3c2)ncnc3Nc4c(F)c(Cl)ccc4)CC1)=O	Cpd	2.5	0.00617	1701D1	E15	DMSO	65	YES	3104.88	528.726	1202.88	143.12	-0.0597	100.585	5	14	2	2380.04	501.371	2663	2665.5	2486.66	3104.88	528.726	3166.58	408.321	3045.88	519.499	3109.19
10013820170922103422_001	F19	3500	2017-09-22 10:34:00	1701109	4	Strain 1	1701D1	A08	Cpd	2.5	YES	67.5	8	8	1701D1	A08	T3659	AZD3759	0.123457	COc1c(OC(N2[C@H](C)CN(C)CC2)=O)cc(c3c1)c(Nc4c(F)c(Cl)ccc4)ncn3	Cpd	2.5	0.00617	1701D1	D11	DMSO	65	YES	3104.88	528.726	1202.88	143.12	-0.0597	120.774	6	19	3	2380.04	501.371	2347	2239.5	3772.01	3104.88	528.726	3166.58	408.321	3045.88	519.499	3109.19
10013820170922103422_001	G06	2288	2017-09-22 10:34:00	1701109	4	Strain 1	1701D1	A13	Cpd	2.5	YES	67.5	13	8	1701D1	A13	T2325	Neratinib(HKI-272)	0.123457	CCOc1c(NC(\C=C\CN(C)C)=O)[c-]c(c2[c-]1)c(Nc3[c-]c(Cl)c(OCc4n[c-][c-][c-][c-]4)[c-][c-]3)c(CN)[c-]n2	Cpd	2.5	0.00617	1701D1	D21	DMSO	65	YES	3104.88	528.726	1202.88	143.12	-0.0597	57.0518	7	6	2	2380.04	501.371	1966.33	2155.5	3057.88	3104.88	528.726	3166.58	408.321	3045.88	519.499	3109.19
10013820170922103422_001	G07	2428	2017-09-22 10:34:00	1701109	4	Strain 1	1701D1	A08	Cpd	2.5	YES	67.5	21	8	1701D1	A08	T3659	AZD3759	0.123457	COc1c(OC(N2[C@H](C)CN(C)CC2)=O)cc(c3c1)c(Nc4c(F)c(Cl)ccc4)ncn3	Cpd	2.5	0.00617	1701D1	D22	DMSO	65	YES	3104.88	528.726	1202.88	143.12	-0.0597	64.4125	7	7	1	2380.04	501.371	1966.33	2352.5	2973.25	3104.88	528.726	3166.58	408.321	3045.88	519.499	3109.19
10013820170922103422_001	G15	2768	2017-09-22 10:34:00	1701109	4	Strain 1	1701D1	A09	Cpd	2.5	YES	67.5	35	8	1701D1	A09	T2483	Dacomitinib (PF299804, PF299)	0.123457	Clc(c(ccc1Nc(c(c2cc(c3NC(\C=C\CN4CCCCC4)=O)OC)c3)ncn2)F)c1	Cpd	2.5	0.00617	1701D1	E03	DMSO	65	YES	3104.88	528.726	1202.88	143.12	-0.0597	82.2884	7	15	1	2380.04	501.371	1966.33	2757	2892.29	3104.88	528.726	3166.58	408.321	3045.88	519.499	3109.19
10013820170922103422_001	H16	2908	2017-09-22 10:34:00	1701109	4	Strain 1	1701D1	A12	Cpd	2.5	YES	67.5	38	8	1701D1	A12	T3118	Dimethylenastron	0.123457	S=C1NC(c2cc(O)ccc2)C3=C(CC(C)(C)CC3=O)N1	Cpd	2.5	0.00617	1701D1	E22	DMSO	65	YES	3104.88	528.726	1202.88	143.12	-0.0597	89.6491	8	16	4	2380.04	501.371	1845.33	2554.5	3494.48	3104.88	528.726	3166.58	408.321	3045.88	519.499	3109.19
10013820170922103422_001	I17	3212	2017-09-22 10:34:00	1701109	4	Strain 1	1701D1	A08	Cpd	2.5	YES	67.5	34	8	1701D1	A08	T3659	AZD3759	0.123457	COc1c(OC(N2[C@H](C)CN(C)CC2)=O)cc(c3c1)c(Nc4c(F)c(Cl)ccc4)ncn3	Cpd	2.5	0.00617	1701D1	D14	DMSO	65	YES	3104.88	528.726	1202.88	143.12	-0.0597	105.632	9	17	1	2380.04	501.371	2678.67	2312	2937.91	3104.88	528.726	3166.58	408.321	3045.88	519.499	3109.19
10013820170922103422_001	J14	3236	2017-09-22 10:34:00	1701109	4	Strain 1	1701D1	A13	Cpd	2.5	YES	67.5	26	8	1701D1	A13	T2325	Neratinib(HKI-272)	0.123457	CCOc1c(NC(\C=C\CN(C)C)=O)[c-]c(c2[c-]1)c(Nc3[c-]c(Cl)c(OCc4n[c-][c-][c-][c-]4)[c-][c-]3)c(CN)[c-]n2	Cpd	2.5	0.00617	1701D1	E02	DMSO	65	YES	3104.88	528.726	1202.88	143.12	-0.0597	106.894	10	14	4	2380.04	501.371	2110.67	2665.5	3258.21	3104.88	528.726	3166.58	408.321	3045.88	519.499	3109.19
10013820170922103422_001	L12	2896	2017-09-22 10:34:00	1701109	4	Strain 1	1701D1	A11	Cpd	2.5	YES	67.5	37	8	1701D1	A11	T6092	AZD8931 (Sapitinib)	0.123457	CNC(CN1CCC(Oc2c(OC)cc(c3c2)ncnc3Nc4c(F)c(Cl)ccc4)CC1)=O	Cpd	2.5	0.00617	1701D1	D11	DMSO	65	YES	3104.88	528.726	1202.88	143.12	-0.0597	89.0181	12	12	4	2380.04	501.371	2407.33	2351.5	2897.92	3104.88	528.726	3166.58	408.321	3045.88	519.499	3109.19
10013820170922103422_001	L13	2780	2017-09-22 10:34:00	1701109	4	Strain 1	1701D1	A09	Cpd	2.5	YES	67.5	22	8	1701D1	A09	T2483	Dacomitinib (PF299804, PF299)	0.123457	Clc(c(ccc1Nc(c(c2cc(c3NC(\C=C\CN4CCCCC4)=O)OC)c3)ncn2)F)c1	Cpd	2.5	0.00617	1701D1	D12	DMSO	65	YES	3104.88	528.726	1202.88	143.12	-0.0597	82.9193	12	13	3	2380.04	501.371	2407.33	2383.5	2744.5	3104.88	528.726	3166.58	408.321	3045.88	519.499	3109.19
10013820170922103422_001	M22	3760	2017-09-22 10:34:00	1701109	4	Strain 1	1701D1	A07	Cpd	2.5	YES	67.5	20	8	1701D1	A07	T0373L	Erlotinib hydrochloride	0.123457	COCCOc1c(OCCOC)cc(c2c1)ncnc2Nc3cc(CC)ccc3.Cl	Cpd	2.5	0.00617	1701D1	E11	DMSO	65	YES	3104.88	528.726	1202.88	143.12	-0.0597	134.444	13	22	2	2380.04	501.371	2341	2137	4257.46	3104.88	528.726	3166.58	408.321	3045.88	519.499	3109.19
10013820170922103422_001	N08	3664	2017-09-22 10:34:00	1701109	4	Strain 1	1701D1	A13	Cpd	2.5	YES	67.5	39	8	1701D1	A13	T2325	Neratinib(HKI-272)	0.123457	CCOc1c(NC(\C=C\CN(C)C)=O)[c-]c(c2[c-]1)c(Nc3[c-]c(Cl)c(OCc4n[c-][c-][c-][c-]4)[c-][c-]3)c(CN)[c-]n2	Cpd	2.5	0.00617	1701D1	E19	DMSO	65	YES	3104.88	528.726	1202.88	143.12	-0.0597	129.397	14	8	4	2380.04	501.371	2511.33	2572.5	3212.66	3104.88	528.726	3166.58	408.321	3045.88	519.499	3109.19
10013820170922103422_001	N11	3116	2017-09-22 10:34:00	1701109	4	Strain 1	1701D1	A10	Cpd	2.5	YES	67.5	23	8	1701D1	A10	T2709	TAK901	0.123457	CCS(c1cc(c2c3c([nH]c(c34)ncc(C)c4)c(C)c(C(NC5CCN(C)CC5)=O)c2)ccc1)(=O)=O	Cpd	2.5	0.00617	1701D1	E21	DMSO	65	YES	3104.88	528.726	1202.88	143.12	-0.0597	100.585	14	11	3	2380.04	501.371	2511.33	2343.5	2999.14	3104.88	528.726	3166.58	408.321	3045.88	519.499	3109.19
10013820170922103422_001	P02	3960	2017-09-22 10:34:00	1701109	4	Strain 1	1701D1	A04	Cpd	2.5	YES	67.5	17	8	1701D1	A04	E069	STK249718	0.123457	Cn(nc(c1ncccc1)n2)c3c2c(=O)n(C)c(=O)n3	Cpd	2.5	0.00617	1701D1	D22	DMSO	65	YES	3104.88	528.726	1202.88	143.12	-0.0597	144.959	16	2	4	2380.04	501.371	3319	2219	3045.79	3104.88	528.726	3166.58	408.321	3045.88	519.499	3109.19
10013820170922103422_001	P05	3944	2017-09-22 10:34:00	1701109	4	Strain 1	1701D1	A07	Cpd	2.5	YES	67.5	7	8	1701D1	A07	T0373L	Erlotinib hydrochloride	0.123457	COCCOc1c(OCCOC)cc(c2c1)ncnc2Nc3cc(CC)ccc3.Cl	Cpd	2.5	0.00617	1701D1	D24	DMSO	65	YES	3104.88	528.726	1202.88	143.12	-0.0597	144.118	16	5	3	2380.04	501.371	3319	1903	3537.2	3104.88	528.726	3166.58	408.321	3045.88	519.499	3109.19
10013820170922103422_001	P08	3916	2017-09-22 10:34:00	1701109	4	Strain 1	1701D1	A12	Cpd	2.5	YES	67.5	12	8	1701D1	A12	T3118	Dimethylenastron	0.123457	S=C1NC(c2cc(O)ccc2)C3=C(CC(C)(C)CC3=O)N1	Cpd	2.5	0.00617	1701D1	E02	DMSO	65	YES	3104.88	528.726	1202.88	143.12	-0.0597	142.646	16	8	4	2380.04	501.371	3319	2572.5	2598.06	3104.88	528.726	3166.58	408.321	3045.88	519.499	3109.19
10013820170922103422_001	P14	4832	2017-09-22 10:34:00	1701109	4	Strain 1	1701D1	A04	Cpd	2.5	YES	67.5	4	8	1701D1	A04	E069	STK249718	0.123457	Cn(nc(c1ncccc1)n2)c3c2c(=O)n(C)c(=O)n3	Cpd	2.5	0.00617	1701D1	E07	DMSO	65	YES	3104.88	528.726	1202.88	143.12	-0.0597	190.806	16	14	4	2380.04	501.371	3319	2665.5	3093.93	3104.88	528.726	3166.58	408.321	3045.88	519.499	3109.19
10013820170922103422_001	P22	4232	2017-09-22 10:34:00	1701109	4	Strain 1	1701D1	A11	Cpd	2.5	YES	67.5	11	8	1701D1	A11	T6092	AZD8931 (Sapitinib)	0.123457	CNC(CN1CCC(Oc2c(OC)cc(c3c2)ncnc3Nc4c(F)c(Cl)ccc4)CC1)=O	Cpd	2.5	0.00617	1701D1	E12	DMSO	65	YES	3104.88	528.726	1202.88	143.12	-0.0597	159.26	16	22	4	2380.04	501.371	3319	2137	3379.89	3104.88	528.726	3166.58	408.321	3045.88	519.499	3109.19
10013820170922103648_001	A08	3232	2017-09-22 10:36:00	1701110	5	Strain 1	1701D1	A23	Cpd	2.5	YES	67.5	10	8	1701D1	A23	T6136	Canertinib (CI-1033)	0.123457	C=CC(Nc1c(OCCCN2CCOCC2)cc(c3c1)ncnc3Nc4cc(Cl)c(F)cc4)=O	Cpd	2.5	0.00617	1701D1	E19	DMSO	65	YES	3042.12	364.478	1109.62	106.812	0.268373	109.825	1	8	2	2212.19	472.703	2157.67	2128	3444.76	3042.12	364.478	3042.12	364.478	3001.62	434.972	3001.62
10013820170922103648_001	B02	2964	2017-09-22 10:36:00	1701110	5	Strain 1	1701D1	A14	Cpd	2.5	YES	67.5	1	8	1701D1	A14	T2245	CL-387785 (EKI-785)	0.123457	CCCC(Nc1cc2c(ncnc2Nc3cc(Br)ccc3)cc1)=O	Cpd	2.5	0.00617	1701D1	D06	DMSO	65	YES	3042.12	364.478	1109.62	106.812	0.268373	95.9573	2	2	4	2212.19	472.703	2530	2222	2580.22	3042.12	364.478	3042.12	364.478	3001.62	434.972	3001.62
10013820170922103648_001	B16	3212	2017-09-22 10:36:00	1701110	5	Strain 1	1701D1	A17	Cpd	2.5	YES	67.5	30	8	1701D1	A17	T1761	PD153035 hydrochloride	0.123457	COc1c(OC)cc(c2c1)ncnc2Nc3cc(Br)ccc3.Cl	Cpd	2.5	0.00617	1701D1	D15	DMSO	65	YES	3042.12	364.478	1109.62	106.812	0.268373	108.79	2	16	4	2212.19	472.703	2530	2385	2605.02	3042.12	364.478	3042.12	364.478	3001.62	434.972	3001.62
10013820170922103648_001	B20	3944	2017-09-22 10:36:00	1701110	5	Strain 1	1701D1	A22	Cpd	2.5	YES	67.5	9	8	1701D1	A22	T0078L	Lapatinib ditosylate monohydrate	0.123457	Fc1cc(COc2c(Cl)cc(Nc3c4c(ccc(c5oc(CNCCS(C)(=O)=O)cc5)c4)ncn3)cc2)ccc1.Cc6ccc(S(O)(=O)=O)cc6.Cc7ccc(S(O)(=O)=O)cc7.O	Cpd	2.5	0.00617	1701D1	D19	DMSO	65	YES	3042.12	364.478	1109.62	106.812	0.268373	146.669	2	20	4	2212.19	472.703	2530	2256.5	3380.84	3042.12	364.478	3042.12	364.478	3001.62	434.972	3001.62
10013820170922103648_001	C01	3420	2017-09-22 10:36:00	1701110	5	Strain 1	1701D1	A20	Cpd	2.5	YES	67.5	33	8	1701D1	A20	T2369	Rociletinib (CO-1686, AVL-301)	0.123457	FC(c(cnc1Nc(ccc2N3CCN(C(C)=O)CC3)c(c2)OC)c(Nc4cccc(c4)NC(C=C)=O)n1)(F)F	Cpd	2.5	0.00617	1701D1	D22	DMSO	65	YES	3042.12	364.478	1109.62	106.812	0.268373	119.554	3	1	1	2212.19	472.703	2502.33	2373	2818.56	3042.12	364.478	3042.12	364.478	3001.62	434.972	3001.62
10013820170922103648_001	C06	2904	2017-09-22 10:36:00	1701110	5	Strain 1	1701D1	A14	Cpd	2.5	YES	67.5	27	8	1701D1	A14	T2245	CL-387785 (EKI-785)	0.123457	CCCC(Nc1cc2c(ncnc2Nc3cc(Br)ccc3)cc1)=O	Cpd	2.5	0.00617	1701D1	E02	DMSO	65	YES	3042.12	364.478	1109.62	106.812	0.268373	92.8525	3	6	2	2212.19	472.703	2502.33	2030	2797.69	3042.12	364.478	3042.12	364.478	3001.62	434.972	3001.62
10013820170922103648_001	C09	3380	2017-09-22 10:36:00	1701110	5	Strain 1	1701D1	A18	Cpd	2.5	YES	67.5	31	8	1701D1	A18	T6218	Selumetinib (AZD6244)	0.123457	Brc(ccc1Nc(c(c(c23)ncn2C)F)c(C(NOCCO)=O)c3)cc1Cl.S(=O)(=O)(O)O	Cpd	2.5	0.00617	1701D1	E05	DMSO	65	YES	3042.12	364.478	1109.62	106.812	0.268373	117.484	3	9	1	2212.19	472.703	2502.33	2464	2682.72	3042.12	364.478	3042.12	364.478	3001.62	434.972	3001.62
10013820170922103648_001	D06	3096	2017-09-22 10:36:00	1701110	5	Strain 1	1701D1	A15	Cpd	2.5	YES	67.5	15	8	1701D1	A15	T2327	Pelitinib (EKB-569)	0.123457	CCOc1c(NC(\C=C\CN(C)C)=O)cc(c2c1)c(Nc3cc(Cl)c(F)cc3)c(CN)cn2	Cpd	2.5	0.00617	1701D1	E17	DMSO	65	YES	3042.12	364.478	1109.62	106.812	0.268373	102.788	4	6	4	2212.19	472.703	2365.67	2030	3154.97	3042.12	364.478	3042.12	364.478	3001.62	434.972	3001.62
10013820170922103648_001	D22	3728	2017-09-22 10:36:00	1701110	5	Strain 1	1701D1	A23	Cpd	2.5	YES	67.5	36	8	1701D1	A23	T6136	Canertinib (CI-1033)	0.123457	C=CC(Nc1c(OCCCN2CCOCC2)cc(c3c1)ncnc3Nc4cc(Cl)c(F)cc4)=O	Cpd	2.5	0.00617	1701D1	D05	DMSO	65	YES	3042.12	364.478	1109.62	106.812	0.268373	135.492	4	22	4	2212.19	472.703	2365.67	2140	3603.73	3042.12	364.478	3042.12	364.478	3001.62	434.972	3001.62
10013820170922103648_001	D23	4240	2017-09-22 10:36:00	1701110	5	Strain 1	1701D1	A19	Cpd	2.5	YES	67.5	32	8	1701D1	A19	T6235	Lapatinib (GW-572016) Ditosylate	0.123457	Clc(c(ccc1Nc(c(c2ccc3c(ccc4CNCCS(C)(=O)=O)o4)c3)ncn2)OCc5cccc(c5)F)c1.S(c6ccc(C)cc6)(=O)(=O)O	Cpd	2.5	0.00617	1701D1	D06	DMSO	65	YES	3042.12	364.478	1109.62	106.812	0.268373	161.986	4	23	3	2212.19	472.703	2365.67	2239.5	3916.56	3042.12	364.478	3042.12	364.478	3001.62	434.972	3001.62
10013820170922103648_001	E03	3072	2017-09-22 10:36:00	1701110	5	Strain 1	1701D1	B01	Cpd	2.5	YES	67.5	25	8	1701D1	B01	T1835	Ibrutinib (PCI-32765)	0.123457	O=C(C=C)N1CCC[C@H](C1)n2c3c(c(N)ncn3)c(c4ccc(cc4)Oc5ccccc5)n2	Cpd	2.5	0.00617	1701D1	D09	DMSO	65	YES	3042.12	364.478	1109.62	106.812	0.268373	101.546	5	3	1	2212.19	472.703	2504.33	2005	2994.05	3042.12	364.478	3042.12	364.478	3001.62	434.972	3001.62
10013820170922103648_001	E05	2908	2017-09-22 10:36:00	1701110	5	Strain 1	1701D1	A14	Cpd	2.5	YES	67.5	14	8	1701D1	A14	T2245	CL-387785 (EKI-785)	0.123457	CCCC(Nc1cc2c(ncnc2Nc3cc(Br)ccc3)cc1)=O	Cpd	2.5	0.00617	1701D1	D10	DMSO	65	YES	3042.12	364.478	1109.62	106.812	0.268373	93.0595	5	5	1	2212.19	472.703	2504.33	1653	3437.74	3042.12	364.478	3042.12	364.478	3001.62	434.972	3001.62
10013820170922103648_001	E12	3116	2017-09-22 10:36:00	1701110	5	Strain 1	1701D1	A16	Cpd	2.5	YES	67.5	16	8	1701D1	A16	T2364	Irbinitinib(ARRY-380; ONT-380)	0.123457	Cc1c(Oc2cc3n(ncn3)cc2)ccc(Nc4c5c(ccc(NC(OCC6(C)C)=N6)c5)ncn4)c1	Cpd	2.5	0.00617	1701D1	D15	DMSO	65	YES	3042.12	364.478	1109.62	106.812	0.268373	103.823	5	12	2	2212.19	472.703	2504.33	2202.5	2764.61	3042.12	364.478	3042.12	364.478	3001.62	434.972	3001.62
10013820170922103648_001	E14	2796	2017-09-22 10:36:00	1701110	5	Strain 1	1701D1	A24	Cpd	2.5	YES	67.5	24	8	1701D1	A24	T2303	Afatinib (BIBW2992)	0.123457	CN(C)C\C=C\C(Nc1c(O[C@H]2CCOC2)cc(c3c1)ncnc3Nc4cc(Cl)c(F)cc4)=O	Cpd	2.5	0.00617	1701D1	D17	DMSO	65	YES	3042.12	364.478	1109.62	106.812	0.268373	87.2639	5	14	2	2212.19	472.703	2504.33	2573	2123.48	3042.12	364.478	3042.12	364.478	3001.62	434.972	3001.62
10013820170922103648_001	F19	3436	2017-09-22 10:36:00	1701110	5	Strain 1	1701D1	A21	Cpd	2.5	YES	67.5	8	8	1701D1	A21	T1754	ZM306416	0.123457	COc1c(OC)cc(c2c1)ncnc2Nc3c(F)cc(Cl)cc3	Cpd	2.5	0.00617	1701D1	E13	DMSO	65	YES	3042.12	364.478	1109.62	106.812	0.268373	120.382	6	19	3	2212.19	472.703	2147.33	2576	3039.85	3042.12	364.478	3042.12	364.478	3001.62	434.972	3001.62
10013820170922103648_001	F23	3616	2017-09-22 10:36:00	1701110	5	Strain 1	1701D1	A16	Cpd	2.5	YES	67.5	3	8	1701D1	A16	T2364	Irbinitinib(ARRY-380; ONT-380)	0.123457	Cc1c(Oc2cc3n(ncn3)cc2)ccc(Nc4c5c(ccc(NC(OCC6(C)C)=N6)c5)ncn4)c1	Cpd	2.5	0.00617	1701D1	E17	DMSO	65	YES	3042.12	364.478	1109.62	106.812	0.268373	129.696	6	23	3	2212.19	472.703	2147.33	2239.5	3679.78	3042.12	364.478	3042.12	364.478	3001.62	434.972	3001.62
10013820170922103648_001	G06	2140	2017-09-22 10:36:00	1701110	5	Strain 1	1701D1	B02	Cpd	2.5	YES	67.5	13	8	1701D1	B02	T2116	AEE788	0.123457	CCN1CCN(Cc2[c-][c-]c([C-]3[C-2]c4c(n[c-]nc4N[C@H](C)c5[c-][c-][c-][c-][c-]5)[N-]3)[c-][c-]2)CC1	Cpd	2.5	0.00617	1701D1	E23	DMSO	65	YES	3042.12	364.478	1109.62	106.812	0.268373	53.3182	7	6	2	2212.19	472.703	1971.33	2030	2616.99	3042.12	364.478	3042.12	364.478	3001.62	434.972	3001.62
10013820170922103648_001	G07	2168	2017-09-22 10:36:00	1701110	5	Strain 1	1701D1	A21	Cpd	2.5	YES	67.5	21	8	1701D1	A21	T1754	ZM306416	0.123457	COc1c(OC)cc(c2c1)ncnc2Nc3c(F)cc(Cl)cc3	Cpd	2.5	0.00617	1701D1	E24	DMSO	65	YES	3042.12	364.478	1109.62	106.812	0.268373	54.7671	7	7	1	2212.19	472.703	1971.33	2206	2439.71	3042.12	364.478	3042.12	364.478	3001.62	434.972	3001.62
10013820170922103648_001	G15	2456	2017-09-22 10:36:00	1701110	5	Strain 1	1701D1	A22	Cpd	2.5	YES	67.5	35	8	1701D1	A22	T0078L	Lapatinib ditosylate monohydrate	0.123457	Fc1cc(COc2c(Cl)cc(Nc3c4c(ccc(c5oc(CNCCS(C)(=O)=O)cc5)c4)ncn3)cc2)ccc1.Cc6ccc(S(O)(=O)=O)cc6.Cc7ccc(S(O)(=O)=O)cc7.O	Cpd	2.5	0.00617	1701D1	D05	DMSO	65	YES	3042.12	364.478	1109.62	106.812	0.268373	69.6701	7	15	1	2212.19	472.703	1971.33	2458.5	2479.94	3042.12	364.478	3042.12	364.478	3001.62	434.972	3001.62
10013820170922103648_001	H16	2668	2017-09-22 10:36:00	1701110	5	Strain 1	1701D1	B01	Cpd	2.5	YES	67.5	38	8	1701D1	B01	T1835	Ibrutinib (PCI-32765)	0.123457	O=C(C=C)N1CCC[C@H](C1)n2c3c(c(N)ncn3)c(c4ccc(cc4)Oc5ccccc5)n2	Cpd	2.5	0.00617	1701D1	D24	DMSO	65	YES	3042.12	364.478	1109.62	106.812	0.268373	80.6404	8	16	4	2212.19	472.703	1724.33	2385	3174.83	3042.12	364.478	3042.12	364.478	3001.62	434.972	3001.62
10013820170922103648_001	I04	2372	2017-09-22 10:36:00	1701110	5	Strain 1	1701D1	A15	Cpd	2.5	YES	67.5	2	8	1701D1	A15	T2327	Pelitinib (EKB-569)	0.123457	CCOc1c(NC(\C=C\CN(C)C)=O)cc(c2c1)c(Nc3cc(Cl)c(F)cc3)c(CN)cn2	Cpd	2.5	0.00617	1701D1	E07	DMSO	65	YES	3042.12	364.478	1109.62	106.812	0.268373	65.3234	9	4	2	2212.19	472.703	2214	1468	3571.53	3042.12	364.478	3042.12	364.478	3001.62	434.972	3001.62
10013820170922103648_001	I17	3432	2017-09-22 10:36:00	1701110	5	Strain 1	1701D1	A21	Cpd	2.5	YES	67.5	34	8	1701D1	A21	T1754	ZM306416	0.123457	COc1c(OC)cc(c2c1)ncnc2Nc3c(F)cc(Cl)cc3	Cpd	2.5	0.00617	1701D1	E16	DMSO	65	YES	3042.12	364.478	1109.62	106.812	0.268373	120.175	9	17	1	2212.19	472.703	2214	1933.5	3923.46	3042.12	364.478	3042.12	364.478	3001.62	434.972	3001.62
10013820170922103648_001	I18	3216	2017-09-22 10:36:00	1701110	5	Strain 1	1701D1	A19	Cpd	2.5	YES	67.5	19	8	1701D1	A19	T6235	Lapatinib (GW-572016) Ditosylate	0.123457	Clc(c(ccc1Nc(c(c2ccc3c(ccc4CNCCS(C)(=O)=O)o4)c3)ncn2)OCc5cccc(c5)F)c1.S(c6ccc(C)cc6)(=O)(=O)O	Cpd	2.5	0.00617	1701D1	E17	DMSO	65	YES	3042.12	364.478	1109.62	106.812	0.268373	108.997	9	18	2	2212.19	472.703	2214	2630.5	2702.36	3042.12	364.478	3042.12	364.478	3001.62	434.972	3001.62
10013820170922103648_001	J08	2620	2017-09-22 10:36:00	1701110	5	Strain 1	1701D1	A15	Cpd	2.5	YES	67.5	28	8	1701D1	A15	T2327	Pelitinib (EKB-569)	0.123457	CCOc1c(NC(\C=C\CN(C)C)=O)cc(c2c1)c(Nc3cc(Cl)c(F)cc3)c(CN)cn2	Cpd	2.5	0.00617	1701D1	D02	DMSO	65	YES	3042.12	364.478	1109.62	106.812	0.268373	78.1565	10	8	4	2212.19	472.703	1997	2128	3017.14	3042.12	364.478	3042.12	364.478	3001.62	434.972	3001.62
10013820170922103648_001	J14	2924	2017-09-22 10:36:00	1701110	5	Strain 1	1701D1	B02	Cpd	2.5	YES	67.5	26	8	1701D1	B02	T2116	AEE788	0.123457	CCN1CCN(Cc2[c-][c-]c([C-]3[C-2]c4c(n[c-]nc4N[C@H](C)c5[c-][c-][c-][c-][c-]5)[N-]3)[c-][c-]2)CC1	Cpd	2.5	0.00617	1701D1	D04	DMSO	65	YES	3042.12	364.478	1109.62	106.812	0.268373	93.8875	10	14	4	2212.19	472.703	1997	2573	2784.86	3042.12	364.478	3042.12	364.478	3001.62	434.972	3001.62
10013820170922103648_001	K09	2872	2017-09-22 10:36:00	1701110	5	Strain 1	1701D1	A18	Cpd	2.5	YES	67.5	18	8	1701D1	A18	T6218	Selumetinib (AZD6244)	0.123457	Brc(ccc1Nc(c(c(c23)ncn2C)F)c(C(NOCCO)=O)c3)cc1Cl.S(=O)(=O)(O)O	Cpd	2.5	0.00617	1701D1	D18	DMSO	65	YES	3042.12	364.478	1109.62	106.812	0.268373	91.1966	11	9	1	2212.19	472.703	2376	2464	2400.72	3042.12	364.478	3042.12	364.478	3001.62	434.972	3001.62
10013820170922103648_001	K10	3260	2017-09-22 10:36:00	1701110	5	Strain 1	1701D1	A19	Cpd	2.5	YES	67.5	6	8	1701D1	A19	T6235	Lapatinib (GW-572016) Ditosylate	0.123457	Clc(c(ccc1Nc(c(c2ccc3c(ccc4CNCCS(C)(=O)=O)o4)c3)ncn2)OCc5cccc(c5)F)c1.S(c6ccc(C)cc6)(=O)(=O)O	Cpd	2.5	0.00617	1701D1	D19	DMSO	65	YES	3042.12	364.478	1109.62	106.812	0.268373	111.274	11	10	2	2212.19	472.703	2376	2345.5	2862.72	3042.12	364.478	3042.12	364.478	3001.62	434.972	3001.62
10013820170922103648_001	K18	3148	2017-09-22 10:36:00	1701110	5	Strain 1	1701D1	A16	Cpd	2.5	YES	67.5	29	8	1701D1	A16	T2364	Irbinitinib(ARRY-380; ONT-380)	0.123457	Cc1c(Oc2cc3n(ncn3)cc2)ccc(Nc4c5c(ccc(NC(OCC6(C)C)=N6)c5)ncn4)c1	Cpd	2.5	0.00617	1701D1	E01	DMSO	65	YES	3042.12	364.478	1109.62	106.812	0.268373	105.479	11	18	2	2212.19	472.703	2376	2630.5	2464.87	3042.12	364.478	3042.12	364.478	3001.62	434.972	3001.62
10013820170922103648_001	L12	2728	2017-09-22 10:36:00	1701110	5	Strain 1	1701D1	A24	Cpd	2.5	YES	67.5	37	8	1701D1	A24	T2303	Afatinib (BIBW2992)	0.123457	CN(C)C\C=C\C(Nc1c(O[C@H]2CCOC2)cc(c3c1)ncnc3Nc4cc(Cl)c(F)cc4)=O	Cpd	2.5	0.00617	1701D1	E13	DMSO	65	YES	3042.12	364.478	1109.62	106.812	0.268373	83.7451	12	12	4	2212.19	472.703	2232	2202.5	2715.68	3042.12	364.478	3042.12	364.478	3001.62	434.972	3001.62
10013820170922103648_001	L13	3112	2017-09-22 10:36:00	1701110	5	Strain 1	1701D1	A22	Cpd	2.5	YES	67.5	22	8	1701D1	A22	T0078L	Lapatinib ditosylate monohydrate	0.123457	Fc1cc(COc2c(Cl)cc(Nc3c4c(ccc(c5oc(CNCCS(C)(=O)=O)cc5)c4)ncn3)cc2)ccc1.Cc6ccc(S(O)(=O)=O)cc6.Cc7ccc(S(O)(=O)=O)cc7.O	Cpd	2.5	0.00617	1701D1	E14	DMSO	65	YES	3042.12	364.478	1109.62	106.812	0.268373	103.616	12	13	3	2212.19	472.703	2232	2141.5	3186.19	3042.12	364.478	3042.12	364.478	3001.62	434.972	3001.62
10013820170922103648_001	M22	3424	2017-09-22 10:36:00	1701110	5	Strain 1	1701D1	A20	Cpd	2.5	YES	67.5	20	8	1701D1	A20	T2369	Rociletinib (CO-1686, AVL-301)	0.123457	FC(c(cnc1Nc(ccc2N3CCN(C(C)=O)CC3)c(c2)OC)c(Nc4cccc(c4)NC(C=C)=O)n1)(F)F	Cpd	2.5	0.00617	1701D1	D13	DMSO	65	YES	3042.12	364.478	1109.62	106.812	0.268373	119.761	13	22	2	2212.19	472.703	2012.67	2140	3890.38	3042.12	364.478	3042.12	364.478	3001.62	434.972	3001.62
10013820170922103648_001	N08	2780	2017-09-22 10:36:00	1701110	5	Strain 1	1701D1	B02	Cpd	2.5	YES	67.5	39	8	1701D1	B02	T2116	AEE788	0.123457	CCN1CCN(Cc2[c-][c-]c([C-]3[C-2]c4c(n[c-]nc4N[C@H](C)c5[c-][c-][c-][c-][c-]5)[N-]3)[c-][c-]2)CC1	Cpd	2.5	0.00617	1701D1	D21	DMSO	65	YES	3042.12	364.478	1109.62	106.812	0.268373	86.436	14	8	4	2212.19	472.703	2251	2128	2840.15	3042.12	364.478	3042.12	364.478	3001.62	434.972	3001.62
10013820170922103648_001	N11	3204	2017-09-22 10:36:00	1701110	5	Strain 1	1701D1	A23	Cpd	2.5	YES	67.5	23	8	1701D1	A23	T6136	Canertinib (CI-1033)	0.123457	C=CC(Nc1c(OCCCN2CCOCC2)cc(c3c1)ncnc3Nc4cc(Cl)c(F)cc4)=O	Cpd	2.5	0.00617	1701D1	D23	DMSO	65	YES	3042.12	364.478	1109.62	106.812	0.268373	108.376	14	11	3	2212.19	472.703	2251	2199.5	3166.92	3042.12	364.478	3042.12	364.478	3001.62	434.972	3001.62
10013820170922103648_001	O17	3100	2017-09-22 10:36:00	1701110	5	Strain 1	1701D1	A18	Cpd	2.5	YES	67.5	5	8	1701D1	A18	T6218	Selumetinib (AZD6244)	0.123457	Brc(ccc1Nc(c(c(c23)ncn2C)F)c(C(NOCCO)=O)c3)cc1Cl.S(=O)(=O)(O)O	Cpd	2.5	0.00617	1701D1	E18	DMSO	65	YES	3042.12	364.478	1109.62	106.812	0.268373	102.995	15	17	1	2212.19	472.703	2120	1933.5	3701.05	3042.12	364.478	3042.12	364.478	3001.62	434.972	3001.62
10013820170922103648_001	P02	3428	2017-09-22 10:36:00	1701110	5	Strain 1	1701D1	A17	Cpd	2.5	YES	67.5	17	8	1701D1	A17	T1761	PD153035 hydrochloride	0.123457	COc1c(OC)cc(c2c1)ncnc2Nc3cc(Br)ccc3.Cl	Cpd	2.5	0.00617	1701D1	E24	DMSO	65	YES	3042.12	364.478	1109.62	106.812	0.268373	119.968	16	2	4	2212.19	472.703	2913	2222	2591.79	3042.12	364.478	3042.12	364.478	3001.62	434.972	3001.62
10013820170922103648_001	P05	3524	2017-09-22 10:36:00	1701110	5	Strain 1	1701D1	A20	Cpd	2.5	YES	67.5	7	8	1701D1	A20	T2369	Rociletinib (CO-1686, AVL-301)	0.123457	FC(c(cnc1Nc(ccc2N3CCN(C(C)=O)CC3)c(c2)OC)c(Nc4cccc(c4)NC(C=C)=O)n1)(F)F	Cpd	2.5	0.00617	1701D1	D02	DMSO	65	YES	3042.12	364.478	1109.62	106.812	0.268373	124.935	16	5	3	2212.19	472.703	2913	1653	3581.51	3042.12	364.478	3042.12	364.478	3001.62	434.972	3001.62
10013820170922103648_001	P08	4060	2017-09-22 10:36:00	1701110	5	Strain 1	1701D1	B01	Cpd	2.5	YES	67.5	12	8	1701D1	B01	T1835	Ibrutinib (PCI-32765)	0.123457	O=C(C=C)N1CCC[C@H](C1)n2c3c(c(N)ncn3)c(c4ccc(cc4)Oc5ccccc5)n2	Cpd	2.5	0.00617	1701D1	D04	DMSO	65	YES	3042.12	364.478	1109.62	106.812	0.268373	152.671	16	8	4	2212.19	472.703	2913	2128	3205.22	3042.12	364.478	3042.12	364.478	3001.62	434.972	3001.62
10013820170922103648_001	P14	3968	2017-09-22 10:36:00	1701110	5	Strain 1	1701D1	A17	Cpd	2.5	YES	67.5	4	8	1701D1	A17	T1761	PD153035 hydrochloride	0.123457	COc1c(OC)cc(c2c1)ncnc2Nc3cc(Br)ccc3.Cl	Cpd	2.5	0.00617	1701D1	D09	DMSO	65	YES	3042.12	364.478	1109.62	106.812	0.268373	147.911	16	14	4	2212.19	472.703	2913	2573	2590.81	3042.12	364.478	3042.12	364.478	3001.62	434.972	3001.62
10013820170922103648_001	P22	3728	2017-09-22 10:36:00	1701110	5	Strain 1	1701D1	A24	Cpd	2.5	YES	67.5	11	8	1701D1	A24	T2303	Afatinib (BIBW2992)	0.123457	CN(C)C\C=C\C(Nc1c(O[C@H]2CCOC2)cc(c3c1)ncnc3Nc4cc(Cl)c(F)cc4)=O	Cpd	2.5	0.00617	1701D1	D14	DMSO	65	YES	3042.12	364.478	1109.62	106.812	0.268373	135.492	16	22	4	2212.19	472.703	2913	2140	2926.61	3042.12	364.478	3042.12	364.478	3001.62	434.972	3001.62
10013820170922103913_001	A08	3692	2017-09-22 10:39:00	1701111	6	Strain 1	1701D1	B12	Cpd	2.5	YES	67.5	10	8	1701D1	B12		Doxorubicin	0.123457	[C@H](O[C@@H]1O[C@H]([C@@H](O)[C@@H](N)C1)C)(C[C@](O)(C(=O)CO)C2)c(c(O)c(c3c4O)C(=O)c(c5C3=O)c(OC)ccc5)c24	Cpd	2.5	0.00617	1701D1	D21	DMSO	65	YES	3176.75	369.562	1183.5	104.105	0.287093	125.85	1	8	2	2492.58	562.541	2993.33	2402.5	3189.65	3176.75	369.562	3176.75	369.562	3209.94	484.238	3209.94
10013820170922103913_001	B02	3336	2017-09-22 10:39:00	1701111	6	Strain 1	1701D1	B03	Cpd	2.5	YES	67.5	1	8	1701D1	B03	T2705	Mutant EGFR inhibitor	0.123457	C=CC(Nc1c(N(C)CCN(C)C)cc(OC)c(Nc2nc(c3c4c(cccc4)[nH]c3)c(Cl)cn2)c1)=O	Cpd	2.5	0.00617	1701D1	E07	DMSO	65	YES	3176.75	369.562	1183.5	104.105	0.287093	107.989	2	2	4	2492.58	562.541	2924.33	2355.5	3008.95	3176.75	369.562	3176.75	369.562	3209.94	484.238	3209.94
10013820170922103913_001	B16	2252	2017-09-22 10:39:00	1701111	6	Strain 1	1701D1	B06	Cpd	2.5	YES	67.5	30	8	1701D1	B06	T2630	Poziotinib (HM781-36B)	0.123457	C=CC(N1CCC(Oc2c(OC)cc(c3c2)ncnc3Nc4c(F)c(Cl)c(Cl)cc4)CC1)=O	Cpd	2.5	0.00617	1701D1	E16	DMSO	65	YES	3176.75	369.562	1183.5	104.105	0.287093	53.6059	2	16	4	2492.58	562.541	2924.33	2698	1773.37	3176.75	369.562	3176.75	369.562	3209.94	484.238	3209.94
10013820170922103913_001	B20	3700	2017-09-22 10:39:00	1701111	6	Strain 1	1701D1	B11	Cpd	2.5	YES	67.5	9	8	1701D1	B11		YM155	0.123457	COCCn1c2c(C(=O)c(c3C2=O)cccc3)[n+](Cc4nccnc4)c1C.[Br-]	Cpd	2.5	0.00617	1701D1	E20	DMSO	65	YES	3176.75	369.562	1183.5	104.105	0.287093	126.251	2	20	4	2492.58	562.541	2924.33	2483	3165.9	3176.75	369.562	3176.75	369.562	3209.94	484.238	3209.94
10013820170922103913_001	C01	3568	2017-09-22 10:39:00	1701111	6	Strain 1	1701D1	B09	Cpd	2.5	YES	67.5	33	8	1701D1	B09	SAM001246559	CPD000466308;EPIRUBICIN HYDROCHLORIDE;	0.123457	COc1cccc2C(=O)c3c(O)c4C[C@](O)(C[C@H](O[C@H]5C[C@H](N)[C@@H](O)[C@H](C)O5)c4c(O)c3C(=O)c12)C(=O)CO.Cl	Cpd	2.5	0.00617	1701D1	E23	DMSO	65	YES	3176.75	369.562	1183.5	104.105	0.287093	119.629	3	1	1	2492.58	562.541	2812.67	2427	3247.4	3176.75	369.562	3176.75	369.562	3209.94	484.238	3209.94
10013820170922103913_001	C06	3132	2017-09-22 10:39:00	1701111	6	Strain 1	1701D1	B03	Cpd	2.5	YES	67.5	27	8	1701D1	B03	T2705	Mutant EGFR inhibitor	0.123457	C=CC(Nc1c(N(C)CCN(C)C)cc(OC)c(Nc2nc(c3c4c(cccc4)[nH]c3)c(Cl)cn2)c1)=O	Cpd	2.5	0.00617	1701D1	D01	DMSO	65	YES	3176.75	369.562	1183.5	104.105	0.287093	97.7549	3	6	2	2492.58	562.541	2812.67	2750	2515.77	3176.75	369.562	3176.75	369.562	3209.94	484.238	3209.94
10013820170922103913_001	C09	3388	2017-09-22 10:39:00	1701111	6	Strain 1	1701D1	B07	Cpd	2.5	YES	67.5	31	8	1701D1	B07	T2041	AG-1517;PD153035	0.123457	O=C([C@@H]1CCCN1C([C@H](Cc2ccc(O)cc2)NC([C@H](Cc3ccccc3)NC(CNC([C@@H](CCCNC(N)=N)NC([C@H](Cc4ccc(O)cc4)N)=O)=O)=O)=O)=O)N[C@@H](CO)C(N)=O	Cpd	2.5	0.00617	1701D1	D04	DMSO	65	YES	3176.75	369.562	1183.5	104.105	0.287093	110.598	3	9	1	2492.58	562.541	2812.67	2845.5	2630.06	3176.75	369.562	3176.75	369.562	3209.94	484.238	3209.94
10013820170922103913_001	D06	3308	2017-09-22 10:39:00	1701111	6	Strain 1	1701D1	B04	Cpd	2.5	YES	67.5	15	8	1701D1	B04	T1985	WHI-P154	0.123457	COc1c(OC)cc(c2c1)ncnc2Nc3cc(Br)c(O)cc3	Cpd	2.5	0.00617	1701D1	D15	DMSO	65	YES	3176.75	369.562	1183.5	104.105	0.287093	106.585	4	6	4	2492.58	562.541	2708.33	2750	2759.5	3176.75	369.562	3176.75	369.562	3209.94	484.238	3209.94
10013820170922103913_001	D22	3352	2017-09-22 10:39:00	1701111	6	Strain 1	1701D1	B12	Cpd	2.5	YES	67.5	36	8	1701D1	B12		Doxorubicin	0.123457	[C@H](O[C@@H]1O[C@H]([C@@H](O)[C@@H](N)C1)C)(C[C@](O)(C(=O)CO)C2)c(c(O)c(c3c4O)C(=O)c(c5C3=O)c(OC)ccc5)c24	Cpd	2.5	0.00617	1701D1	E02	DMSO	65	YES	3176.75	369.562	1183.5	104.105	0.287093	108.792	4	22	4	2492.58	562.541	2708.33	2848.5	2699.51	3176.75	369.562	3176.75	369.562	3209.94	484.238	3209.94
10013820170922103913_001	D23	3728	2017-09-22 10:39:00	1701111	6	Strain 1	1701D1	B08	Cpd	2.5	YES	67.5	32	8	1701D1	B08	SAM001246768	CPD000058570;DOXORUBICIN HYDROCHLORIDE;	0.123457	COc1cccc2C(=O)c3c(O)c4C[C@](O)(C[C@H](O[C@H]5C[C@H](N)[C@H](O)[C@H](C)O5)c4c(O)c3C(=O)c12)C(=O)CO.Cl	Cpd	2.5	0.00617	1701D1	E03	DMSO	65	YES	3176.75	369.562	1183.5	104.105	0.287093	127.656	4	23	3	2492.58	562.541	2708.33	2967.5	2881.92	3176.75	369.562	3176.75	369.562	3209.94	484.238	3209.94
10013820170922103913_001	E03	3176	2017-09-22 10:39:00	1701111	6	Strain 1	1701D1	B14	Cpd	2.5	YES	67.5	25	8	1701D1	B14		5130983	0.123457	O=c1c2ccccc2c(=O)c1=NNc1nnn[nH]1	Cpd	2.5	0.00617	1701D1	E06	DMSO	65	YES	3176.75	369.562	1183.5	104.105	0.287093	99.9624	5	3	1	2492.58	562.541	2476	2172.5	3668.34	3176.75	369.562	3176.75	369.562	3209.94	484.238	3209.94
10013820170922103913_001	E05	2748	2017-09-22 10:39:00	1701111	6	Strain 1	1701D1	B03	Cpd	2.5	YES	67.5	14	8	1701D1	B03	T2705	Mutant EGFR inhibitor	0.123457	C=CC(Nc1c(N(C)CCN(C)C)cc(OC)c(Nc2nc(c3c4c(cccc4)[nH]c3)c(Cl)cn2)c1)=O	Cpd	2.5	0.00617	1701D1	E07	DMSO	65	YES	3176.75	369.562	1183.5	104.105	0.287093	78.4899	5	5	1	2492.58	562.541	2476	1845.5	3736.38	3176.75	369.562	3176.75	369.562	3209.94	484.238	3209.94
10013820170922103913_001	E12	3432	2017-09-22 10:39:00	1701111	6	Strain 1	1701D1	B05	Cpd	2.5	YES	67.5	16	8	1701D1	B05	T2047	AG-1478	0.123457	COc1c(OC)cc(c2c1)ncnc2Nc3cc(Cl)ccc3	Cpd	2.5	0.00617	1701D1	E12	DMSO	65	YES	3176.75	369.562	1183.5	104.105	0.287093	112.806	5	12	2	2492.58	562.541	2476	2134.5	4034.59	3176.75	369.562	3176.75	369.562	3209.94	484.238	3209.94
10013820170922103913_001	F19	3292	2017-09-22 10:39:00	1701111	6	Strain 1	1701D1	B10	Cpd	2.5	YES	67.5	8	8	1701D1	B10		T0503-0280	0.123457	P(C(C)(C)C)(N1CCCCCC1)(N2CCCCCC2)=NC(NCCCO)=S	Cpd	2.5	0.00617	1701D1	D08	DMSO	65	YES	3176.75	369.562	1183.5	104.105	0.287093	105.782	6	19	3	2492.58	562.541	2406.33	2784.5	3052.5	3176.75	369.562	3176.75	369.562	3209.94	484.238	3209.94
10013820170922103913_001	F23	3676	2017-09-22 10:39:00	1701111	6	Strain 1	1701D1	B05	Cpd	2.5	YES	67.5	3	8	1701D1	B05	T2047	AG-1478	0.123457	COc1c(OC)cc(c2c1)ncnc2Nc3cc(Cl)ccc3	Cpd	2.5	0.00617	1701D1	D11	DMSO	65	YES	3176.75	369.562	1183.5	104.105	0.287093	125.047	6	23	3	2492.58	562.541	2406.33	2967.5	3198.37	3176.75	369.562	3176.75	369.562	3209.94	484.238	3209.94
10013820170922103913_001	G07	2448	2017-09-22 10:39:00	1701111	6	Strain 1	1701D1	B10	Cpd	2.5	YES	67.5	21	8	1701D1	B10		T0503-0280	0.123457	P(C(C)(C)C)(N1CCCCCC1)(N2CCCCCC2)=NC(NCCCO)=S	Cpd	2.5	0.00617	1701D1	D17	DMSO	65	YES	3176.75	369.562	1183.5	104.105	0.287093	63.4391	7	7	1	2492.58	562.541	2182.67	2431.5	2865.82	3176.75	369.562	3176.75	369.562	3209.94	484.238	3209.94
10013820170922103913_001	G15	3000	2017-09-22 10:39:00	1701111	6	Strain 1	1701D1	B11	Cpd	2.5	YES	67.5	35	8	1701D1	B11		YM155	0.123457	COCCn1c2c(C(=O)c(c3C2=O)cccc3)[n+](Cc4nccnc4)c1C.[Br-]	Cpd	2.5	0.00617	1701D1	D21	DMSO	65	YES	3176.75	369.562	1183.5	104.105	0.287093	91.1326	7	15	1	2492.58	562.541	2182.67	2591.5	3295.2	3176.75	369.562	3176.75	369.562	3209.94	484.238	3209.94
10013820170922103913_001	H16	2952	2017-09-22 10:39:00	1701111	6	Strain 1	1701D1	B14	Cpd	2.5	YES	67.5	38	8	1701D1	B14		5130983	0.123457	O=c1c2ccccc2c(=O)c1=NNc1nnn[nH]1	Cpd	2.5	0.00617	1701D1	E15	DMSO	65	YES	3176.75	369.562	1183.5	104.105	0.287093	88.7244	8	16	4	2492.58	562.541	1783.67	2698	3811.19	3176.75	369.562	3176.75	369.562	3209.94	484.238	3209.94
10013820170922103913_001	I04	2656	2017-09-22 10:39:00	1701111	6	Strain 1	1701D1	B04	Cpd	2.5	YES	67.5	2	8	1701D1	B04	T1985	WHI-P154	0.123457	COc1c(OC)cc(c2c1)ncnc2Nc3cc(Br)c(O)cc3	Cpd	2.5	0.00617	1701D1	E22	DMSO	65	YES	3176.75	369.562	1183.5	104.105	0.287093	73.8743	9	4	2	2492.58	562.541	2638	1551	4033.12	3176.75	369.562	3176.75	369.562	3209.94	484.238	3209.94
10013820170922103913_001	I17	3440	2017-09-22 10:39:00	1701111	6	Strain 1	1701D1	B10	Cpd	2.5	YES	67.5	34	8	1701D1	B10		T0503-0280	0.123457	P(C(C)(C)C)(N1CCCCCC1)(N2CCCCCC2)=NC(NCCCO)=S	Cpd	2.5	0.00617	1701D1	D07	DMSO	65	YES	3176.75	369.562	1183.5	104.105	0.287093	113.207	9	17	1	2492.58	562.541	2638	2235.5	3624.17	3176.75	369.562	3176.75	369.562	3209.94	484.238	3209.94
10013820170922103913_001	I18	3080	2017-09-22 10:39:00	1701111	6	Strain 1	1701D1	B08	Cpd	2.5	YES	67.5	19	8	1701D1	B08	SAM001246768	CPD000058570;DOXORUBICIN HYDROCHLORIDE;	0.123457	COc1cccc2C(=O)c3c(O)c4C[C@](O)(C[C@H](O[C@H]5C[C@H](N)[C@H](O)[C@H](C)O5)c4c(O)c3C(=O)c12)C(=O)CO.Cl	Cpd	2.5	0.00617	1701D1	D08	DMSO	65	YES	3176.75	369.562	1183.5	104.105	0.287093	95.1461	9	18	2	2492.58	562.541	2638	2685.5	2701.16	3176.75	369.562	3176.75	369.562	3209.94	484.238	3209.94
10013820170922103913_001	J08	3024	2017-09-22 10:39:00	1701111	6	Strain 1	1701D1	B04	Cpd	2.5	YES	67.5	28	8	1701D1	B04	T1985	WHI-P154	0.123457	COc1c(OC)cc(c2c1)ncnc2Nc3cc(Br)c(O)cc3	Cpd	2.5	0.00617	1701D1	D17	DMSO	65	YES	3176.75	369.562	1183.5	104.105	0.287093	92.3366	10	8	4	2492.58	562.541	2201.67	2402.5	3551.94	3176.75	369.562	3176.75	369.562	3209.94	484.238	3209.94
10013820170922103913_001	K09	3248	2017-09-22 10:39:00	1701111	6	Strain 1	1701D1	B07	Cpd	2.5	YES	67.5	18	8	1701D1	B07	T2041	AG-1517;PD153035	0.123457	O=C([C@@H]1CCCN1C([C@H](Cc2ccc(O)cc2)NC([C@H](Cc3ccccc3)NC(CNC([C@@H](CCCNC(N)=N)NC([C@H](Cc4ccc(O)cc4)N)=O)=O)=O)=O)=O)N[C@@H](CO)C(N)=O	Cpd	2.5	0.00617	1701D1	E08	DMSO	65	YES	3176.75	369.562	1183.5	104.105	0.287093	103.575	11	9	1	2492.58	562.541	2679.33	2845.5	2646.85	3176.75	369.562	3176.75	369.562	3209.94	484.238	3209.94
10013820170922103913_001	K10	3064	2017-09-22 10:39:00	1701111	6	Strain 1	1701D1	B08	Cpd	2.5	YES	67.5	6	8	1701D1	B08	SAM001246768	CPD000058570;DOXORUBICIN HYDROCHLORIDE;	0.123457	COc1cccc2C(=O)c3c(O)c4C[C@](O)(C[C@H](O[C@H]5C[C@H](N)[C@H](O)[C@H](C)O5)c4c(O)c3C(=O)c12)C(=O)CO.Cl	Cpd	2.5	0.00617	1701D1	E09	DMSO	65	YES	3176.75	369.562	1183.5	104.105	0.287093	94.3434	11	10	2	2492.58	562.541	2679.33	2993	2373.86	3176.75	369.562	3176.75	369.562	3209.94	484.238	3209.94
10013820170922103913_001	K18	3420	2017-09-22 10:39:00	1701111	6	Strain 1	1701D1	B05	Cpd	2.5	YES	67.5	29	8	1701D1	B05	T2047	AG-1478	0.123457	COc1c(OC)cc(c2c1)ncnc2Nc3cc(Cl)ccc3	Cpd	2.5	0.00617	1701D1	E14	DMSO	65	YES	3176.75	369.562	1183.5	104.105	0.287093	112.204	11	18	2	2492.58	562.541	2679.33	2685.5	2953.07	3176.75	369.562	3176.75	369.562	3209.94	484.238	3209.94
10013820170922103913_001	L13	3164	2017-09-22 10:39:00	1701111	6	Strain 1	1701D1	B11	Cpd	2.5	YES	67.5	22	8	1701D1	B11		YM155	0.123457	COCCn1c2c(C(=O)c(c3C2=O)cccc3)[n+](Cc4nccnc4)c1C.[Br-]	Cpd	2.5	0.00617	1701D1	D03	DMSO	65	YES	3176.75	369.562	1183.5	104.105	0.287093	99.3603	12	13	3	2492.58	562.541	2386.33	2324.5	3543.85	3176.75	369.562	3176.75	369.562	3209.94	484.238	3209.94
10013820170922103913_001	M22	3392	2017-09-22 10:39:00	1701111	6	Strain 1	1701D1	B09	Cpd	2.5	YES	67.5	20	8	1701D1	B09	SAM001246559	CPD000466308;EPIRUBICIN HYDROCHLORIDE;	0.123457	COc1cccc2C(=O)c3c(O)c4C[C@](O)(C[C@H](O[C@H]5C[C@H](N)[C@@H](O)[C@H](C)O5)c4c(O)c3C(=O)c12)C(=O)CO.Cl	Cpd	2.5	0.00617	1701D1	E01	DMSO	65	YES	3176.75	369.562	1183.5	104.105	0.287093	110.799	13	22	2	2492.58	562.541	2438.33	2848.5	3034.21	3176.75	369.562	3176.75	369.562	3209.94	484.238	3209.94
10013820170922103913_001	N11	3000	2017-09-22 10:39:00	1701111	6	Strain 1	1701D1	B12	Cpd	2.5	YES	67.5	23	8	1701D1	B12		Doxorubicin	0.123457	[C@H](O[C@@H]1O[C@H]([C@@H](O)[C@@H](N)C1)C)(C[C@](O)(C(=O)CO)C2)c(c(O)c(c3c4O)C(=O)c(c5C3=O)c(OC)ccc5)c24	Cpd	2.5	0.00617	1701D1	E10	DMSO	65	YES	3176.75	369.562	1183.5	104.105	0.287093	91.1326	14	11	3	2492.58	562.541	2394	2424	3211.91	3176.75	369.562	3176.75	369.562	3209.94	484.238	3209.94
10013820170922103913_001	O17	3588	2017-09-22 10:39:00	1701111	6	Strain 1	1701D1	B07	Cpd	2.5	YES	67.5	5	8	1701D1	B07	T2041	AG-1517;PD153035	0.123457	O=C([C@@H]1CCCN1C([C@H](Cc2ccc(O)cc2)NC([C@H](Cc3ccccc3)NC(CNC([C@@H](CCCNC(N)=N)NC([C@H](Cc4ccc(O)cc4)N)=O)=O)=O)=O)=O)N[C@@H](CO)C(N)=O	Cpd	2.5	0.00617	1701D1	D04	DMSO	65	YES	3176.75	369.562	1183.5	104.105	0.287093	120.632	15	17	1	2492.58	562.541	2714.67	2235.5	3673.34	3176.75	369.562	3176.75	369.562	3209.94	484.238	3209.94
10013820170922103913_001	P02	2248	2017-09-22 10:39:00	1701111	6	Strain 1	1701D1	B06	Cpd	2.5	YES	67.5	17	8	1701D1	B06	T2630	Poziotinib (HM781-36B)	0.123457	C=CC(N1CCC(Oc2c(OC)cc(c3c2)ncnc3Nc4c(F)c(Cl)c(Cl)cc4)CC1)=O	Cpd	2.5	0.00617	1701D1	D10	DMSO	65	YES	3176.75	369.562	1183.5	104.105	0.287093	53.4052	16	2	4	2492.58	562.541	2913.33	2355.5	2035.27	3176.75	369.562	3176.75	369.562	3209.94	484.238	3209.94
10013820170922103913_001	P05	4156	2017-09-22 10:39:00	1701111	6	Strain 1	1701D1	B09	Cpd	2.5	YES	67.5	7	8	1701D1	B09	SAM001246559	CPD000466308;EPIRUBICIN HYDROCHLORIDE;	0.123457	COc1cccc2C(=O)c3c(O)c4C[C@](O)(C[C@H](O[C@H]5C[C@H](N)[C@@H](O)[C@H](C)O5)c4c(O)c3C(=O)c12)C(=O)CO.Cl	Cpd	2.5	0.00617	1701D1	D12	DMSO	65	YES	3176.75	369.562	1183.5	104.105	0.287093	149.128	16	5	3	2492.58	562.541	2913.33	1845.5	4802.54	3176.75	369.562	3176.75	369.562	3209.94	484.238	3209.94
10013820170922103913_001	P08	4076	2017-09-22 10:39:00	1701111	6	Strain 1	1701D1	B14	Cpd	2.5	YES	67.5	12	8	1701D1	B14		5130983	0.123457	O=c1c2ccccc2c(=O)c1=NNc1nnn[nH]1	Cpd	2.5	0.00617	1701D1	D14	DMSO	65	YES	3176.75	369.562	1183.5	104.105	0.287093	145.115	16	8	4	2492.58	562.541	2913.33	2402.5	3618.1	3176.75	369.562	3176.75	369.562	3209.94	484.238	3209.94
10013820170922103913_001	P14	2440	2017-09-22 10:39:00	1701111	6	Strain 1	1701D1	B06	Cpd	2.5	YES	67.5	4	8	1701D1	B06	T2630	Poziotinib (HM781-36B)	0.123457	C=CC(N1CCC(Oc2c(OC)cc(c3c2)ncnc3Nc4c(F)c(Cl)c(Cl)cc4)CC1)=O	Cpd	2.5	0.00617	1701D1	D19	DMSO	65	YES	3176.75	369.562	1183.5	104.105	0.287093	63.0378	16	14	4	2492.58	562.541	2913.33	2832	1837.41	3176.75	369.562	3176.75	369.562	3209.94	484.238	3209.94
10013820170922104139_001	A08	5440	2017-09-22 10:41:00	1701112	7	Strain 2	1701D1	A10	Cpd	2.5	YES	67.5	10	8	1701D1	A10	T2709	TAK901	0.123457	CCS(c1cc(c2c3c([nH]c(c34)ncc(C)c4)c(C)c(C(NC5CCN(C)CC5)=O)c2)ccc1)(=O)=O	Cpd	2.5	0.00617	1701D1	E05	DMSO	65	YES	4573	585.453	1742.62	202.323	0.165013	130.632	1	8	2	3785.27	601.889	4000	3651	5337.29	4573	585.453	4573	585.453	4560.1	513.92	4513.69
10013820170922104139_001	B16	4964	2017-09-22 10:41:00	1701112	7	Strain 2	1701D1	A04	Cpd	2.5	YES	67.5	30	8	1701D1	A04	E069	STK249718	0.123457	Cn(nc(c1ncccc1)n2)c3c2c(=O)n(C)c(=O)n3	Cpd	2.5	0.00617	1701D1	D01	DMSO	65	YES	4573	585.453	1742.62	202.323	0.165013	113.814	2	16	4	3785.27	601.889	4130.67	3942.5	4367.51	4573	585.453	4573	585.453	4560.1	513.92	4513.69
10013820170922104139_001	B20	5884	2017-09-22 10:41:00	1701112	7	Strain 2	1701D1	A09	Cpd	2.5	YES	67.5	9	8	1701D1	A09	T2483	Dacomitinib (PF299804, PF299)	0.123457	Clc(c(ccc1Nc(c(c2cc(c3NC(\C=C\CN4CCCCC4)=O)OC)c3)ncn2)F)c1	Cpd	2.5	0.00617	1701D1	D05	DMSO	65	YES	4573	585.453	1742.62	202.323	0.165013	146.319	2	20	4	3785.27	601.889	4130.67	4410.5	4627.63	4573	585.453	4573	585.453	4560.1	513.92	4513.69
10013820170922104139_001	C01	5508	2017-09-22 10:41:00	1701112	7	Strain 2	1701D1	A07	Cpd	2.5	YES	67.5	33	8	1701D1	A07	T0373L	Erlotinib hydrochloride	0.123457	COCCOc1c(OCCOC)cc(c2c1)ncnc2Nc3cc(CC)ccc3.Cl	Cpd	2.5	0.00617	1701D1	D08	DMSO	65	YES	4573	585.453	1742.62	202.323	0.165013	133.034	3	1	1	3785.27	601.889	4488	4313	4077.14	4573	585.453	4573	585.453	4560.1	513.92	4513.69
10013820170922104139_001	D22	5820	2017-09-22 10:41:00	1701112	7	Strain 2	1701D1	A10	Cpd	2.5	YES	67.5	36	8	1701D1	A10	T2709	TAK901	0.123457	CCS(c1cc(c2c3c([nH]c(c34)ncc(C)c4)c(C)c(C(NC5CCN(C)CC5)=O)c2)ccc1)(=O)=O	Cpd	2.5	0.00617	1701D1	E15	DMSO	65	YES	4573	585.453	1742.62	202.323	0.165013	144.058	4	22	4	3785.27	601.889	4108	3663.5	5541.03	4573	585.453	4573	585.453	4560.1	513.92	4513.69
10013820170922104139_001	E03	4260	2017-09-22 10:41:00	1701112	7	Strain 2	1701D1	A12	Cpd	2.5	YES	67.5	25	8	1701D1	A12	T3118	Dimethylenastron	0.123457	S=C1NC(c2cc(O)ccc2)C3=C(CC(C)(C)CC3=O)N1	Cpd	2.5	0.00617	1701D1	E19	DMSO	65	YES	4573	585.453	1742.62	202.323	0.165013	88.9414	5	3	1	3785.27	601.889	4121.67	3268	4531.57	4573	585.453	4573	585.453	4560.1	513.92	4513.69
10013820170922104139_001	E14	4700	2017-09-22 10:41:00	1701112	7	Strain 2	1701D1	A11	Cpd	2.5	YES	67.5	24	8	1701D1	A11	T6092	AZD8931 (Sapitinib)	0.123457	CNC(CN1CCC(Oc2c(OC)cc(c3c2)ncnc3Nc4c(F)c(Cl)ccc4)CC1)=O	Cpd	2.5	0.00617	1701D1	D03	DMSO	65	YES	4573	585.453	1742.62	202.323	0.165013	104.487	5	14	2	3785.27	601.889	4121.67	4395	3717.58	4573	585.453	4573	585.453	4560.1	513.92	4513.69
10013820170922104139_001	F19	5844	2017-09-22 10:41:00	1701112	7	Strain 2	1701D1	A08	Cpd	2.5	YES	67.5	8	8	1701D1	A08	T3659	AZD3759	0.123457	COc1c(OC(N2[C@H](C)CN(C)CC2)=O)cc(c3c1)c(Nc4c(F)c(Cl)ccc4)ncn3	Cpd	2.5	0.00617	1701D1	D23	DMSO	65	YES	4573	585.453	1742.62	202.323	0.165013	144.906	6	19	3	3785.27	601.889	3730.67	4001.5	5609.12	4573	585.453	4573	585.453	4560.1	513.92	4513.69
10013820170922104139_001	G06	3748	2017-09-22 10:41:00	1701112	7	Strain 2	1701D1	A13	Cpd	2.5	YES	67.5	13	8	1701D1	A13	T2325	Neratinib(HKI-272)	0.123457	CCOc1c(NC(\C=C\CN(C)C)=O)[c-]c(c2[c-]1)c(Nc3[c-]c(Cl)c(OCc4n[c-][c-][c-][c-]4)[c-][c-]3)c(CN)[c-]n2	Cpd	2.5	0.00617	1701D1	E09	DMSO	65	YES	4573	585.453	1742.62	202.323	0.165013	70.8519	7	6	2	3785.27	601.889	3249	3447	4795.15	4573	585.453	4573	585.453	4560.1	513.92	4513.69
10013820170922104139_001	G07	3648	2017-09-22 10:41:00	1701112	7	Strain 2	1701D1	A08	Cpd	2.5	YES	67.5	21	8	1701D1	A08	T3659	AZD3759	0.123457	COc1c(OC(N2[C@H](C)CN(C)CC2)=O)cc(c3c1)c(Nc4c(F)c(Cl)ccc4)ncn3	Cpd	2.5	0.00617	1701D1	E10	DMSO	65	YES	4573	585.453	1742.62	202.323	0.165013	67.3188	7	7	1	3785.27	601.889	3249	3602	4466.38	4573	585.453	4573	585.453	4560.1	513.92	4513.69
10013820170922104139_001	G15	4408	2017-09-22 10:41:00	1701112	7	Strain 2	1701D1	A09	Cpd	2.5	YES	67.5	35	8	1701D1	A09	T2483	Dacomitinib (PF299804, PF299)	0.123457	Clc(c(ccc1Nc(c(c2cc(c3NC(\C=C\CN4CCCCC4)=O)OC)c3)ncn2)F)c1	Cpd	2.5	0.00617	1701D1	E15	DMSO	65	YES	4573	585.453	1742.62	202.323	0.165013	94.1704	7	15	1	3785.27	601.889	3249	4306.5	4514	4573	585.453	4573	585.453	4560.1	513.92	4513.69
10013820170922104139_001	H16	4528	2017-09-22 10:41:00	1701112	7	Strain 2	1701D1	A12	Cpd	2.5	YES	67.5	38	8	1701D1	A12	T3118	Dimethylenastron	0.123457	S=C1NC(c2cc(O)ccc2)C3=C(CC(C)(C)CC3=O)N1	Cpd	2.5	0.00617	1701D1	D10	DMSO	65	YES	4573	585.453	1742.62	202.323	0.165013	98.4101	8	16	4	3785.27	601.889	3158.67	3942.5	5209.85	4573	585.453	4573	585.453	4560.1	513.92	4513.69
10013820170922104139_001	I17	4020	2017-09-22 10:41:00	1701112	7	Strain 2	1701D1	A08	Cpd	2.5	YES	67.5	34	8	1701D1	A08	T3659	AZD3759	0.123457	COc1c(OC(N2[C@H](C)CN(C)CC2)=O)cc(c3c1)c(Nc4c(F)c(Cl)ccc4)ncn3	Cpd	2.5	0.00617	1701D1	E02	DMSO	65	YES	4573	585.453	1742.62	202.323	0.165013	80.462	9	17	1	3785.27	601.889	3832.67	3347.5	4489.5	4573	585.453	4573	585.453	4560.1	513.92	4513.69
10013820170922104139_001	J14	5252	2017-09-22 10:41:00	1701112	7	Strain 2	1701D1	A13	Cpd	2.5	YES	67.5	26	8	1701D1	A13	T2325	Neratinib(HKI-272)	0.123457	CCOc1c(NC(\C=C\CN(C)C)=O)[c-]c(c2[c-]1)c(Nc3[c-]c(Cl)c(OCc4n[c-][c-][c-][c-]4)[c-][c-]3)c(CN)[c-]n2	Cpd	2.5	0.00617	1701D1	E14	DMSO	65	YES	4573	585.453	1742.62	202.323	0.165013	123.99	10	14	4	3785.27	601.889	3273	4395	5231.35	4573	585.453	4573	585.453	4560.1	513.92	4513.69
10013820170922104139_001	L12	3768	2017-09-22 10:41:00	1701112	7	Strain 2	1701D1	A11	Cpd	2.5	YES	67.5	37	8	1701D1	A11	T6092	AZD8931 (Sapitinib)	0.123457	CNC(CN1CCC(Oc2c(OC)cc(c3c2)ncnc3Nc4c(F)c(Cl)ccc4)CC1)=O	Cpd	2.5	0.00617	1701D1	D23	DMSO	65	YES	4573	585.453	1742.62	202.323	0.165013	71.5585	12	12	4	3785.27	601.889	3480.67	3535.5	4387.24	4573	585.453	4573	585.453	4560.1	513.92	4513.69
10013820170922104139_001	L13	4424	2017-09-22 10:41:00	1701112	7	Strain 2	1701D1	A09	Cpd	2.5	YES	67.5	22	8	1701D1	A09	T2483	Dacomitinib (PF299804, PF299)	0.123457	Clc(c(ccc1Nc(c(c2cc(c3NC(\C=C\CN4CCCCC4)=O)OC)c3)ncn2)F)c1	Cpd	2.5	0.00617	1701D1	D24	DMSO	65	YES	4573	585.453	1742.62	202.323	0.165013	94.7357	12	13	3	3785.27	601.889	3480.67	4101.5	4440.21	4573	585.453	4573	585.453	4560.1	513.92	4513.69
10013820170922104139_001	M22	5220	2017-09-22 10:41:00	1701112	7	Strain 2	1701D1	A07	Cpd	2.5	YES	67.5	20	8	1701D1	A07	T0373L	Erlotinib hydrochloride	0.123457	COCCOc1c(OCCOC)cc(c2c1)ncnc2Nc3cc(CC)ccc3.Cl	Cpd	2.5	0.00617	1701D1	E23	DMSO	65	YES	4573	585.453	1742.62	202.323	0.165013	122.859	13	22	2	3785.27	601.889	3792.67	3663.5	5382.99	4573	585.453	4573	585.453	4560.1	513.92	4513.69
10013820170922104139_001	N08	4468	2017-09-22 10:41:00	1701112	7	Strain 2	1701D1	A13	Cpd	2.5	YES	67.5	39	8	1701D1	A13	T2325	Neratinib(HKI-272)	0.123457	CCOc1c(NC(\C=C\CN(C)C)=O)[c-]c(c2[c-]1)c(Nc3[c-]c(Cl)c(OCc4n[c-][c-][c-][c-]4)[c-][c-]3)c(CN)[c-]n2	Cpd	2.5	0.00617	1701D1	D07	DMSO	65	YES	4573	585.453	1742.62	202.323	0.165013	96.2902	14	8	4	3785.27	601.889	3652.67	3651	4800.49	4573	585.453	4573	585.453	4560.1	513.92	4513.69
10013820170922104139_001	N11	4556	2017-09-22 10:41:00	1701112	7	Strain 2	1701D1	A10	Cpd	2.5	YES	67.5	23	8	1701D1	A10	T2709	TAK901	0.123457	CCS(c1cc(c2c3c([nH]c(c34)ncc(C)c4)c(C)c(C(NC5CCN(C)CC5)=O)c2)ccc1)(=O)=O	Cpd	2.5	0.00617	1701D1	D09	DMSO	65	YES	4573	585.453	1742.62	202.323	0.165013	99.3994	14	11	3	3785.27	601.889	3652.67	3617	4941.05	4573	585.453	4573	585.453	4560.1	513.92	4513.69
10013820170922104139_001	P02	5716	2017-09-22 10:41:00	1701112	7	Strain 2	1701D1	A04	Cpd	2.5	YES	67.5	17	8	1701D1	A04	E069	STK249718	0.123457	Cn(nc(c1ncccc1)n2)c3c2c(=O)n(C)c(=O)n3	Cpd	2.5	0.00617	1701D1	E10	DMSO	65	YES	4573	585.453	1742.62	202.323	0.165013	140.383	16	2	4	3785.27	601.889	5025.67	3545.5	4596.37	4573	585.453	4573	585.453	4560.1	513.92	4513.69
10013820170922104139_001	P05	5004	2017-09-22 10:41:00	1701112	7	Strain 2	1701D1	A07	Cpd	2.5	YES	67.5	7	8	1701D1	A07	T0373L	Erlotinib hydrochloride	0.123457	COCCOc1c(OCCOC)cc(c2c1)ncnc2Nc3cc(CC)ccc3.Cl	Cpd	2.5	0.00617	1701D1	E12	DMSO	65	YES	4573	585.453	1742.62	202.323	0.165013	115.228	16	5	3	3785.27	601.889	5025.67	3041.5	4690.61	4573	585.453	4573	585.453	4560.1	513.92	4513.69
10013820170922104139_001	P08	5548	2017-09-22 10:41:00	1701112	7	Strain 2	1701D1	A12	Cpd	2.5	YES	67.5	12	8	1701D1	A12	T3118	Dimethylenastron	0.123457	S=C1NC(c2cc(O)ccc2)C3=C(CC(C)(C)CC3=O)N1	Cpd	2.5	0.00617	1701D1	E14	DMSO	65	YES	4573	585.453	1742.62	202.323	0.165013	134.448	16	8	4	3785.27	601.889	5025.67	3651	4332.36	4573	585.453	4573	585.453	4560.1	513.92	4513.69
10013820170922104139_001	P14	6008	2017-09-22 10:41:00	1701112	7	Strain 2	1701D1	A04	Cpd	2.5	YES	67.5	4	8	1701D1	A04	E069	STK249718	0.123457	Cn(nc(c1ncccc1)n2)c3c2c(=O)n(C)c(=O)n3	Cpd	2.5	0.00617	1701D1	E19	DMSO	65	YES	4573	585.453	1742.62	202.323	0.165013	150.7	16	14	4	3785.27	601.889	5025.67	4395	3897.37	4573	585.453	4573	585.453	4560.1	513.92	4513.69
10013820170922104139_001	P22	7188	2017-09-22 10:41:00	1701112	7	Strain 2	1701D1	A11	Cpd	2.5	YES	67.5	11	8	1701D1	A11	T6092	AZD8931 (Sapitinib)	0.123457	CNC(CN1CCC(Oc2c(OC)cc(c3c2)ncnc3Nc4c(F)c(Cl)ccc4)CC1)=O	Cpd	2.5	0.00617	1701D1	E24	DMSO	65	YES	4573	585.453	1742.62	202.323	0.165013	192.391	16	22	4	3785.27	601.889	5025.67	3663.5	5593.87	4573	585.453	4573	585.453	4560.1	513.92	4513.69
10013820170922104404_001	A08	5684	2017-09-22 10:44:00	1701113	8	Strain 2	1701D1	A23	Cpd	2.5	YES	67.5	10	8	1701D1	A23	T6136	Canertinib (CI-1033)	0.123457	C=CC(Nc1c(OCCCN2CCOCC2)cc(c3c1)ncnc3Nc4cc(Cl)c(F)cc4)=O	Cpd	2.5	0.00617	1701D1	D07	DMSO	65	YES	4950	688.896	1684	121.742	0.255385	122.474	1	8	2	3856.4	678.494	3970.67	3639.5	5849.41	4950	688.896	4950	688.896	4870.37	698.853	4870.37
10013820170922104404_001	B02	4892	2017-09-22 10:44:00	1701113	8	Strain 2	1701D1	A14	Cpd	2.5	YES	67.5	1	8	1701D1	A14	T2245	CL-387785 (EKI-785)	0.123457	CCCC(Nc1cc2c(ncnc2Nc3cc(Br)ccc3)cc1)=O	Cpd	2.5	0.00617	1701D1	D18	DMSO	65	YES	4950	688.896	1684	121.742	0.255385	98.2241	2	2	4	3856.4	678.494	4406	3724.5	4433.4	4950	688.896	4950	688.896	4870.37	698.853	4870.37
10013820170922104404_001	B16	5224	2017-09-22 10:44:00	1701113	8	Strain 2	1701D1	A17	Cpd	2.5	YES	67.5	30	8	1701D1	A17	T1761	PD153035 hydrochloride	0.123457	COc1c(OC)cc(c2c1)ncnc2Nc3cc(Br)ccc3.Cl	Cpd	2.5	0.00617	1701D1	E03	DMSO	65	YES	4950	688.896	1684	121.742	0.255385	108.389	2	16	4	3856.4	678.494	4406	4248.5	4150.36	4950	688.896	4950	688.896	4870.37	698.853	4870.37
10013820170922104404_001	B20	5700	2017-09-22 10:44:00	1701113	8	Strain 2	1701D1	A22	Cpd	2.5	YES	67.5	9	8	1701D1	A22	T0078L	Lapatinib ditosylate monohydrate	0.123457	Fc1cc(COc2c(Cl)cc(Nc3c4c(ccc(c5oc(CNCCS(C)(=O)=O)cc5)c4)ncn3)cc2)ccc1.Cc6ccc(S(O)(=O)=O)cc6.Cc7ccc(S(O)(=O)=O)cc7.O	Cpd	2.5	0.00617	1701D1	E07	DMSO	65	YES	4950	688.896	1684	121.742	0.255385	122.964	2	20	4	3856.4	678.494	4406	4099.5	4693.13	4950	688.896	4950	688.896	4870.37	698.853	4870.37
10013820170922104404_001	C01	5452	2017-09-22 10:44:00	1701113	8	Strain 2	1701D1	A20	Cpd	2.5	YES	67.5	33	8	1701D1	A20	T2369	Rociletinib (CO-1686, AVL-301)	0.123457	FC(c(cnc1Nc(ccc2N3CCN(C(C)=O)CC3)c(c2)OC)c(Nc4cccc(c4)NC(C=C)=O)n1)(F)F	Cpd	2.5	0.00617	1701D1	E10	DMSO	65	YES	4950	688.896	1684	121.742	0.255385	115.37	3	1	1	3856.4	678.494	4296.67	3956	4770.14	4950	688.896	4950	688.896	4870.37	698.853	4870.37
10013820170922104404_001	C06	5128	2017-09-22 10:44:00	1701113	8	Strain 2	1701D1	A14	Cpd	2.5	YES	67.5	27	8	1701D1	A14	T2245	CL-387785 (EKI-785)	0.123457	CCCC(Nc1cc2c(ncnc2Nc3cc(Br)ccc3)cc1)=O	Cpd	2.5	0.00617	1701D1	E14	DMSO	65	YES	4950	688.896	1684	121.742	0.255385	105.45	3	6	2	3856.4	678.494	4296.67	3678	4825.78	4950	688.896	4950	688.896	4870.37	698.853	4870.37
10013820170922104404_001	C09	5288	2017-09-22 10:44:00	1701113	8	Strain 2	1701D1	A18	Cpd	2.5	YES	67.5	31	8	1701D1	A18	T6218	Selumetinib (AZD6244)	0.123457	Brc(ccc1Nc(c(c(c23)ncn2C)F)c(C(NOCCO)=O)c3)cc1Cl.S(=O)(=O)(O)O	Cpd	2.5	0.00617	1701D1	E17	DMSO	65	YES	4950	688.896	1684	121.742	0.255385	110.349	3	9	1	3856.4	678.494	4296.67	4262	4294.47	4950	688.896	4950	688.896	4870.37	698.853	4870.37
10013820170922104404_001	D06	4896	2017-09-22 10:44:00	1701113	8	Strain 2	1701D1	A15	Cpd	2.5	YES	67.5	15	8	1701D1	A15	T2327	Pelitinib (EKB-569)	0.123457	CCOc1c(NC(\C=C\CN(C)C)=O)cc(c2c1)c(Nc3cc(Cl)c(F)cc3)c(CN)cn2	Cpd	2.5	0.00617	1701D1	D05	DMSO	65	YES	4950	688.896	1684	121.742	0.255385	98.3466	4	6	4	3856.4	678.494	4466.33	3678	4432.43	4950	688.896	4950	688.896	4870.37	698.853	4870.37
10013820170922104404_001	D22	6272	2017-09-22 10:44:00	1701113	8	Strain 2	1701D1	A23	Cpd	2.5	YES	67.5	36	8	1701D1	A23	T6136	Canertinib (CI-1033)	0.123457	C=CC(Nc1c(OCCCN2CCOCC2)cc(c3c1)ncnc3Nc4cc(Cl)c(F)cc4)=O	Cpd	2.5	0.00617	1701D1	D17	DMSO	65	YES	4950	688.896	1684	121.742	0.255385	140.478	4	22	4	3856.4	678.494	4466.33	3830	5452.8	4950	688.896	4950	688.896	4870.37	698.853	4870.37
10013820170922104404_001	D23	6660	2017-09-22 10:44:00	1701113	8	Strain 2	1701D1	A19	Cpd	2.5	YES	67.5	32	8	1701D1	A19	T6235	Lapatinib (GW-572016) Ditosylate	0.123457	Clc(c(ccc1Nc(c(c2ccc3c(ccc4CNCCS(C)(=O)=O)o4)c3)ncn2)OCc5cccc(c5)F)c1.S(c6ccc(C)cc6)(=O)(=O)O	Cpd	2.5	0.00617	1701D1	D18	DMSO	65	YES	4950	688.896	1684	121.742	0.255385	152.358	4	23	3	3856.4	678.494	4466.33	4058.5	5464.13	4950	688.896	4950	688.896	4870.37	698.853	4870.37
10013820170922104404_001	E03	3860	2017-09-22 10:44:00	1701113	8	Strain 2	1701D1	B01	Cpd	2.5	YES	67.5	25	8	1701D1	B01	T1835	Ibrutinib (PCI-32765)	0.123457	O=C(C=C)N1CCC[C@H](C1)n2c3c(c(N)ncn3)c(c4ccc(cc4)Oc5ccccc5)n2	Cpd	2.5	0.00617	1701D1	D21	DMSO	65	YES	4950	688.896	1684	121.742	0.255385	66.6258	5	3	1	3856.4	678.494	4197.67	3421.5	3996.93	4950	688.896	4950	688.896	4870.37	698.853	4870.37
10013820170922104404_001	E05	4788	2017-09-22 10:44:00	1701113	8	Strain 2	1701D1	A14	Cpd	2.5	YES	67.5	14	8	1701D1	A14	T2245	CL-387785 (EKI-785)	0.123457	CCCC(Nc1cc2c(ncnc2Nc3cc(Br)ccc3)cc1)=O	Cpd	2.5	0.00617	1701D1	D22	DMSO	65	YES	4950	688.896	1684	121.742	0.255385	95.0398	5	5	1	3856.4	678.494	4197.67	3002	5650.65	4950	688.896	4950	688.896	4870.37	698.853	4870.37
10013820170922104404_001	E12	4472	2017-09-22 10:44:00	1701113	8	Strain 2	1701D1	A16	Cpd	2.5	YES	67.5	16	8	1701D1	A16	T2364	Irbinitinib(ARRY-380; ONT-380)	0.123457	Cc1c(Oc2cc3n(ncn3)cc2)ccc(Nc4c5c(ccc(NC(OCC6(C)C)=N6)c5)ncn4)c1	Cpd	2.5	0.00617	1701D1	E03	DMSO	65	YES	4950	688.896	1684	121.742	0.255385	85.3644	5	12	2	3856.4	678.494	4197.67	3642.5	4349.68	4950	688.896	4950	688.896	4870.37	698.853	4870.37
10013820170922104404_001	E14	5048	2017-09-22 10:44:00	1701113	8	Strain 2	1701D1	A24	Cpd	2.5	YES	67.5	24	8	1701D1	A24	T2303	Afatinib (BIBW2992)	0.123457	CN(C)C\C=C\C(Nc1c(O[C@H]2CCOC2)cc(c3c1)ncnc3Nc4cc(Cl)c(F)cc4)=O	Cpd	2.5	0.00617	1701D1	E05	DMSO	65	YES	4950	688.896	1684	121.742	0.255385	103.001	5	14	2	3856.4	678.494	4197.67	4434.5	4033.02	4950	688.896	4950	688.896	4870.37	698.853	4870.37
10013820170922104404_001	F19	5816	2017-09-22 10:44:00	1701113	8	Strain 2	1701D1	A21	Cpd	2.5	YES	67.5	8	8	1701D1	A21	T1754	ZM306416	0.123457	COc1c(OC)cc(c2c1)ncnc2Nc3c(F)cc(Cl)cc3	Cpd	2.5	0.00617	1701D1	D01	DMSO	65	YES	4950	688.896	1684	121.742	0.255385	126.516	6	19	3	3856.4	678.494	3732.67	4421	5241.41	4950	688.896	4950	688.896	4870.37	698.853	4870.37
10013820170922104404_001	F23	5920	2017-09-22 10:44:00	1701113	8	Strain 2	1701D1	A16	Cpd	2.5	YES	67.5	3	8	1701D1	A16	T2364	Irbinitinib(ARRY-380; ONT-380)	0.123457	Cc1c(Oc2cc3n(ncn3)cc2)ccc(Nc4c5c(ccc(NC(OCC6(C)C)=N6)c5)ncn4)c1	Cpd	2.5	0.00617	1701D1	D05	DMSO	65	YES	4950	688.896	1684	121.742	0.255385	129.7	6	23	3	3856.4	678.494	3732.67	4058.5	5811.66	4950	688.896	4950	688.896	4870.37	698.853	4870.37
10013820170922104404_001	G06	3712	2017-09-22 10:44:00	1701113	8	Strain 2	1701D1	B02	Cpd	2.5	YES	67.5	13	8	1701D1	B02	T2116	AEE788	0.123457	CCN1CCN(Cc2[c-][c-]c([C-]3[C-2]c4c(n[c-]nc4N[C@H](C)c5[c-][c-][c-][c-][c-]5)[N-]3)[c-][c-]2)CC1	Cpd	2.5	0.00617	1701D1	D11	DMSO	65	YES	4950	688.896	1684	121.742	0.255385	62.0943	7	6	2	3856.4	678.494	3727.33	3678	4026.81	4950	688.896	4950	688.896	4870.37	698.853	4870.37
10013820170922104404_001	G07	4508	2017-09-22 10:44:00	1701113	8	Strain 2	1701D1	A21	Cpd	2.5	YES	67.5	21	8	1701D1	A21	T1754	ZM306416	0.123457	COc1c(OC)cc(c2c1)ncnc2Nc3c(F)cc(Cl)cc3	Cpd	2.5	0.00617	1701D1	D12	DMSO	65	YES	4950	688.896	1684	121.742	0.255385	86.4666	7	7	1	3856.4	678.494	3727.33	3895.5	4617.27	4950	688.896	4950	688.896	4870.37	698.853	4870.37
10013820170922104404_001	G15	5132	2017-09-22 10:44:00	1701113	8	Strain 2	1701D1	A22	Cpd	2.5	YES	67.5	35	8	1701D1	A22	T0078L	Lapatinib ditosylate monohydrate	0.123457	Fc1cc(COc2c(Cl)cc(Nc3c4c(ccc(c5oc(CNCCS(C)(=O)=O)cc5)c4)ncn3)cc2)ccc1.Cc6ccc(S(O)(=O)=O)cc6.Cc7ccc(S(O)(=O)=O)cc7.O	Cpd	2.5	0.00617	1701D1	D17	DMSO	65	YES	4950	688.896	1684	121.742	0.255385	105.573	7	15	1	3856.4	678.494	3727.33	4524	4526.15	4950	688.896	4950	688.896	4870.37	698.853	4870.37
10013820170922104404_001	H16	5292	2017-09-22 10:44:00	1701113	8	Strain 2	1701D1	B01	Cpd	2.5	YES	67.5	38	8	1701D1	B01	T1835	Ibrutinib (PCI-32765)	0.123457	O=C(C=C)N1CCC[C@H](C1)n2c3c(c(N)ncn3)c(c4ccc(cc4)Oc5ccccc5)n2	Cpd	2.5	0.00617	1701D1	E12	DMSO	65	YES	4950	688.896	1684	121.742	0.255385	110.472	8	16	4	3856.4	678.494	3341.67	4248.5	5543.5	4950	688.896	4950	688.896	4870.37	698.853	4870.37
10013820170922104404_001	I04	3788	2017-09-22 10:44:00	1701113	8	Strain 2	1701D1	A15	Cpd	2.5	YES	67.5	2	8	1701D1	A15	T2327	Pelitinib (EKB-569)	0.123457	CCOc1c(NC(\C=C\CN(C)C)=O)cc(c2c1)c(Nc3cc(Cl)c(F)cc3)c(CN)cn2	Cpd	2.5	0.00617	1701D1	E19	DMSO	65	YES	4950	688.896	1684	121.742	0.255385	64.4213	9	4	2	3856.4	678.494	3811.67	2510	5888.23	4950	688.896	4950	688.896	4870.37	698.853	4870.37
10013820170922104404_001	I17	5008	2017-09-22 10:44:00	1701113	8	Strain 2	1701D1	A21	Cpd	2.5	YES	67.5	34	8	1701D1	A21	T1754	ZM306416	0.123457	COc1c(OC)cc(c2c1)ncnc2Nc3c(F)cc(Cl)cc3	Cpd	2.5	0.00617	1701D1	D04	DMSO	65	YES	4950	688.896	1684	121.742	0.255385	101.776	9	17	1	3856.4	678.494	3811.67	3368.5	5800.64	4950	688.896	4950	688.896	4870.37	698.853	4870.37
10013820170922104404_001	I18	4588	2017-09-22 10:44:00	1701113	8	Strain 2	1701D1	A19	Cpd	2.5	YES	67.5	19	8	1701D1	A19	T6235	Lapatinib (GW-572016) Ditosylate	0.123457	Clc(c(ccc1Nc(c(c2ccc3c(ccc4CNCCS(C)(=O)=O)o4)c3)ncn2)OCc5cccc(c5)F)c1.S(c6ccc(C)cc6)(=O)(=O)O	Cpd	2.5	0.00617	1701D1	D05	DMSO	65	YES	4950	688.896	1684	121.742	0.255385	88.9161	9	18	2	3856.4	678.494	3811.67	4340.5	4124.13	4950	688.896	4950	688.896	4870.37	698.853	4870.37
10013820170922104404_001	J08	4180	2017-09-22 10:44:00	1701113	8	Strain 2	1701D1	A15	Cpd	2.5	YES	67.5	28	8	1701D1	A15	T2327	Pelitinib (EKB-569)	0.123457	CCOc1c(NC(\C=C\CN(C)C)=O)cc(c2c1)c(Nc3cc(Cl)c(F)cc3)c(CN)cn2	Cpd	2.5	0.00617	1701D1	D14	DMSO	65	YES	4950	688.896	1684	121.742	0.255385	76.4238	10	8	4	3856.4	678.494	3535.67	3639.5	4830.88	4950	688.896	4950	688.896	4870.37	698.853	4870.37
10013820170922104404_001	J14	4532	2017-09-22 10:44:00	1701113	8	Strain 2	1701D1	B02	Cpd	2.5	YES	67.5	26	8	1701D1	B02	T2116	AEE788	0.123457	CCN1CCN(Cc2[c-][c-]c([C-]3[C-2]c4c(n[c-]nc4N[C@H](C)c5[c-][c-][c-][c-][c-]5)[N-]3)[c-][c-]2)CC1	Cpd	2.5	0.00617	1701D1	D16	DMSO	65	YES	4950	688.896	1684	121.742	0.255385	87.2015	10	14	4	3856.4	678.494	3535.67	4434.5	4298.7	4950	688.896	4950	688.896	4870.37	698.853	4870.37
10013820170922104404_001	K09	4280	2017-09-22 10:44:00	1701113	8	Strain 2	1701D1	A18	Cpd	2.5	YES	67.5	18	8	1701D1	A18	T6218	Selumetinib (AZD6244)	0.123457	Brc(ccc1Nc(c(c(c23)ncn2C)F)c(C(NOCCO)=O)c3)cc1Cl.S(=O)(=O)(O)O	Cpd	2.5	0.00617	1701D1	E06	DMSO	65	YES	4950	688.896	1684	121.742	0.255385	79.4856	11	9	1	3856.4	678.494	3792	4262	3938.45	4950	688.896	4950	688.896	4870.37	698.853	4870.37
10013820170922104404_001	K10	4520	2017-09-22 10:44:00	1701113	8	Strain 2	1701D1	A19	Cpd	2.5	YES	67.5	6	8	1701D1	A19	T6235	Lapatinib (GW-572016) Ditosylate	0.123457	Clc(c(ccc1Nc(c(c2ccc3c(ccc4CNCCS(C)(=O)=O)o4)c3)ncn2)OCc5cccc(c5)F)c1.S(c6ccc(C)cc6)(=O)(=O)O	Cpd	2.5	0.00617	1701D1	E07	DMSO	65	YES	4950	688.896	1684	121.742	0.255385	86.834	11	10	2	3856.4	678.494	3792	3975	4459.6	4950	688.896	4950	688.896	4870.37	698.853	4870.37
10013820170922104404_001	K18	4644	2017-09-22 10:44:00	1701113	8	Strain 2	1701D1	A16	Cpd	2.5	YES	67.5	29	8	1701D1	A16	T2364	Irbinitinib(ARRY-380; ONT-380)	0.123457	Cc1c(Oc2cc3n(ncn3)cc2)ccc(Nc4c5c(ccc(NC(OCC6(C)C)=N6)c5)ncn4)c1	Cpd	2.5	0.00617	1701D1	E13	DMSO	65	YES	4950	688.896	1684	121.742	0.255385	90.6307	11	18	2	3856.4	678.494	3792	4340.5	4196.11	4950	688.896	4950	688.896	4870.37	698.853	4870.37
10013820170922104404_001	L12	3840	2017-09-22 10:44:00	1701113	8	Strain 2	1701D1	A24	Cpd	2.5	YES	67.5	37	8	1701D1	A24	T2303	Afatinib (BIBW2992)	0.123457	CN(C)C\C=C\C(Nc1c(O[C@H]2CCOC2)cc(c3c1)ncnc3Nc4cc(Cl)c(F)cc4)=O	Cpd	2.5	0.00617	1701D1	D01	DMSO	65	YES	4950	688.896	1684	121.742	0.255385	66.0135	12	12	4	3856.4	678.494	3580.33	3642.5	4378.96	4950	688.896	4950	688.896	4870.37	698.853	4870.37
10013820170922104404_001	L13	4044	2017-09-22 10:44:00	1701113	8	Strain 2	1701D1	A22	Cpd	2.5	YES	67.5	22	8	1701D1	A22	T0078L	Lapatinib ditosylate monohydrate	0.123457	Fc1cc(COc2c(Cl)cc(Nc3c4c(ccc(c5oc(CNCCS(C)(=O)=O)cc5)c4)ncn3)cc2)ccc1.Cc6ccc(S(O)(=O)=O)cc6.Cc7ccc(S(O)(=O)=O)cc7.O	Cpd	2.5	0.00617	1701D1	D02	DMSO	65	YES	4950	688.896	1684	121.742	0.255385	72.2596	12	13	3	3856.4	678.494	3580.33	3631	4626.2	4950	688.896	4950	688.896	4870.37	698.853	4870.37
10013820170922104404_001	M22	5352	2017-09-22 10:44:00	1701113	8	Strain 2	1701D1	A20	Cpd	2.5	YES	67.5	20	8	1701D1	A20	T2369	Rociletinib (CO-1686, AVL-301)	0.123457	FC(c(cnc1Nc(ccc2N3CCN(C(C)=O)CC3)c(c2)OC)c(Nc4cccc(c4)NC(C=C)=O)n1)(F)F	Cpd	2.5	0.00617	1701D1	E01	DMSO	65	YES	4950	688.896	1684	121.742	0.255385	112.309	13	22	2	3856.4	678.494	3706.67	3830	5606.57	4950	688.896	4950	688.896	4870.37	698.853	4870.37
10013820170922104404_001	N08	4440	2017-09-22 10:44:00	1701113	8	Strain 2	1701D1	B02	Cpd	2.5	YES	67.5	39	8	1701D1	B02	T2116	AEE788	0.123457	CCN1CCN(Cc2[c-][c-]c([C-]3[C-2]c4c(n[c-]nc4N[C@H](C)c5[c-][c-][c-][c-][c-]5)[N-]3)[c-][c-]2)CC1	Cpd	2.5	0.00617	1701D1	E09	DMSO	65	YES	4950	688.896	1684	121.742	0.255385	84.3846	14	8	4	3856.4	678.494	3824.33	3639.5	4744.04	4950	688.896	4950	688.896	4870.37	698.853	4870.37
10013820170922104404_001	N11	4888	2017-09-22 10:44:00	1701113	8	Strain 2	1701D1	A23	Cpd	2.5	YES	67.5	23	8	1701D1	A23	T6136	Canertinib (CI-1033)	0.123457	C=CC(Nc1c(OCCCN2CCOCC2)cc(c3c1)ncnc3Nc4cc(Cl)c(F)cc4)=O	Cpd	2.5	0.00617	1701D1	E11	DMSO	65	YES	4950	688.896	1684	121.742	0.255385	98.1017	14	11	3	3856.4	678.494	3824.33	3780	5028.6	4950	688.896	4950	688.896	4870.37	698.853	4870.37
10013820170922104404_001	O17	5164	2017-09-22 10:44:00	1701113	8	Strain 2	1701D1	A18	Cpd	2.5	YES	67.5	5	8	1701D1	A18	T6218	Selumetinib (AZD6244)	0.123457	Brc(ccc1Nc(c(c(c23)ncn2C)F)c(C(NOCCO)=O)c3)cc1Cl.S(=O)(=O)(O)O	Cpd	2.5	0.00617	1701D1	D06	DMSO	65	YES	4950	688.896	1684	121.742	0.255385	106.552	15	17	1	3856.4	678.494	3670	3368.5	6212.22	4950	688.896	4950	688.896	4870.37	698.853	4870.37
10013820170922104404_001	P02	5184	2017-09-22 10:44:00	1701113	8	Strain 2	1701D1	A17	Cpd	2.5	YES	67.5	17	8	1701D1	A17	T1761	PD153035 hydrochloride	0.123457	COc1c(OC)cc(c2c1)ncnc2Nc3cc(Br)ccc3.Cl	Cpd	2.5	0.00617	1701D1	D12	DMSO	65	YES	4950	688.896	1684	121.742	0.255385	107.165	16	2	4	3856.4	678.494	4861.33	3724.5	4257.99	4950	688.896	4950	688.896	4870.37	698.853	4870.37
10013820170922104404_001	P05	5880	2017-09-22 10:44:00	1701113	8	Strain 2	1701D1	A20	Cpd	2.5	YES	67.5	7	8	1701D1	A20	T2369	Rociletinib (CO-1686, AVL-301)	0.123457	FC(c(cnc1Nc(ccc2N3CCN(C(C)=O)CC3)c(c2)OC)c(Nc4cccc(c4)NC(C=C)=O)n1)(F)F	Cpd	2.5	0.00617	1701D1	D14	DMSO	65	YES	4950	688.896	1684	121.742	0.255385	128.475	16	5	3	3856.4	678.494	4861.33	3002	5992.04	4950	688.896	4950	688.896	4870.37	698.853	4870.37
10013820170922104404_001	P08	5968	2017-09-22 10:44:00	1701113	8	Strain 2	1701D1	B01	Cpd	2.5	YES	67.5	12	8	1701D1	B01	T1835	Ibrutinib (PCI-32765)	0.123457	O=C(C=C)N1CCC[C@H](C1)n2c3c(c(N)ncn3)c(c4ccc(cc4)Oc5ccccc5)n2	Cpd	2.5	0.00617	1701D1	D16	DMSO	65	YES	4950	688.896	1684	121.742	0.255385	131.17	16	8	4	3856.4	678.494	4861.33	3639.5	5016.43	4950	688.896	4950	688.896	4870.37	698.853	4870.37
10013820170922104404_001	P14	5944	2017-09-22 10:44:00	1701113	8	Strain 2	1701D1	A17	Cpd	2.5	YES	67.5	4	8	1701D1	A17	T1761	PD153035 hydrochloride	0.123457	COc1c(OC)cc(c2c1)ncnc2Nc3cc(Br)ccc3.Cl	Cpd	2.5	0.00617	1701D1	D21	DMSO	65	YES	4950	688.896	1684	121.742	0.255385	130.435	16	14	4	3856.4	678.494	4861.33	4434.5	4100.55	4950	688.896	4950	688.896	4870.37	698.853	4870.37
10013820170922104404_001	P22	7160	2017-09-22 10:44:00	1701113	8	Strain 2	1701D1	A24	Cpd	2.5	YES	67.5	11	8	1701D1	A24	T2303	Afatinib (BIBW2992)	0.123457	CN(C)C\C=C\C(Nc1c(O[C@H]2CCOC2)cc(c3c1)ncnc3Nc4cc(Cl)c(F)cc4)=O	Cpd	2.5	0.00617	1701D1	E02	DMSO	65	YES	4950	688.896	1684	121.742	0.255385	167.667	16	22	4	3856.4	678.494	4861.33	3830	5719.03	4950	688.896	4950	688.896	4870.37	698.853	4870.37
10013820170922104629_001	A08	5304	2017-09-22 10:46:00	1701114	9	Strain 2	1701D1	B12	Cpd	2.5	YES	67.5	10	8	1701D1	B12		Doxorubicin	0.123457	[C@H](O[C@@H]1O[C@H]([C@@H](O)[C@@H](N)C1)C)(C[C@](O)(C(=O)CO)C2)c(c(O)c(c3c4O)C(=O)c(c5C3=O)c(OC)ccc5)c24	Cpd	2.5	0.00617	1701D1	E09	DMSO	65	YES	4900.75	659.62	1747.88	161.374	0.218814	112.79	1	8	2	3963.77	783.158	4781	3889	4481.92	4900.75	659.62	4900.75	659.62	4977.46	794.053	4977.46
10013820170922104629_001	B02	4844	2017-09-22 10:46:00	1701114	9	Strain 2	1701D1	B03	Cpd	2.5	YES	67.5	1	8	1701D1	B03	T2705	Mutant EGFR inhibitor	0.123457	C=CC(Nc1c(N(C)CCN(C)C)cc(OC)c(Nc2nc(c3c4c(cccc4)[nH]c3)c(Cl)cn2)c1)=O	Cpd	2.5	0.00617	1701D1	E19	DMSO	65	YES	4900.75	659.62	1747.88	161.374	0.218814	98.2001	2	2	4	3963.77	783.158	4516.67	3956.5	4258.85	4900.75	659.62	4900.75	659.62	4977.46	794.053	4977.46
10013820170922104629_001	B16	4440	2017-09-22 10:46:00	1701114	9	Strain 2	1701D1	B06	Cpd	2.5	YES	67.5	30	8	1701D1	B06	T2630	Poziotinib (HM781-36B)	0.123457	C=CC(N1CCC(Oc2c(OC)cc(c3c2)ncnc3Nc4c(F)c(Cl)c(Cl)cc4)CC1)=O	Cpd	2.5	0.00617	1701D1	D04	DMSO	65	YES	4900.75	659.62	1747.88	161.374	0.218814	85.3864	2	16	4	3963.77	783.158	4516.67	4352	3548.89	4900.75	659.62	4900.75	659.62	4977.46	794.053	4977.46
10013820170922104629_001	B20	5532	2017-09-22 10:46:00	1701114	9	Strain 2	1701D1	B11	Cpd	2.5	YES	67.5	9	8	1701D1	B11		YM155	0.123457	COCCn1c2c(C(=O)c(c3C2=O)cccc3)[n+](Cc4nccnc4)c1C.[Br-]	Cpd	2.5	0.00617	1701D1	D08	DMSO	65	YES	4900.75	659.62	1747.88	161.374	0.218814	120.021	2	20	4	3963.77	783.158	4516.67	4112	4679.81	4900.75	659.62	4900.75	659.62	4977.46	794.053	4977.46
10013820170922104629_001	C01	5500	2017-09-22 10:46:00	1701114	9	Strain 2	1701D1	B09	Cpd	2.5	YES	67.5	33	8	1701D1	B09	SAM001246559	CPD000466308;EPIRUBICIN HYDROCHLORIDE;	0.123457	COc1cccc2C(=O)c3c(O)c4C[C@](O)(C[C@H](O[C@H]5C[C@H](N)[C@@H](O)[C@H](C)O5)c4c(O)c3C(=O)c12)C(=O)CO.Cl	Cpd	2.5	0.00617	1701D1	D11	DMSO	65	YES	4900.75	659.62	1747.88	161.374	0.218814	119.006	3	1	1	3963.77	783.158	4584.67	3742.5	5036.28	4900.75	659.62	4900.75	659.62	4977.46	794.053	4977.46
10013820170922104629_001	C06	5456	2017-09-22 10:46:00	1701114	9	Strain 2	1701D1	B03	Cpd	2.5	YES	67.5	27	8	1701D1	B03	T2705	Mutant EGFR inhibitor	0.123457	C=CC(Nc1c(N(C)CCN(C)C)cc(OC)c(Nc2nc(c3c4c(cccc4)[nH]c3)c(Cl)cn2)c1)=O	Cpd	2.5	0.00617	1701D1	D13	DMSO	65	YES	4900.75	659.62	1747.88	161.374	0.218814	117.611	3	6	2	3963.77	783.158	4584.67	4131.5	4525.6	4900.75	659.62	4900.75	659.62	4977.46	794.053	4977.46
10013820170922104629_001	C09	5688	2017-09-22 10:46:00	1701114	9	Strain 2	1701D1	B07	Cpd	2.5	YES	67.5	31	8	1701D1	B07	T2041	AG-1517;PD153035	0.123457	O=C([C@@H]1CCCN1C([C@H](Cc2ccc(O)cc2)NC([C@H](Cc3ccccc3)NC(CNC([C@@H](CCCNC(N)=N)NC([C@H](Cc4ccc(O)cc4)N)=O)=O)=O)=O)=O)N[C@@H](CO)C(N)=O	Cpd	2.5	0.00617	1701D1	D16	DMSO	65	YES	4900.75	659.62	1747.88	161.374	0.218814	124.969	3	9	1	3963.77	783.158	4584.67	4437	4393.18	4900.75	659.62	4900.75	659.62	4977.46	794.053	4977.46
10013820170922104629_001	D06	4688	2017-09-22 10:46:00	1701114	9	Strain 2	1701D1	B04	Cpd	2.5	YES	67.5	15	8	1701D1	B04	T1985	WHI-P154	0.123457	COc1c(OC)cc(c2c1)ncnc2Nc3cc(Br)c(O)cc3	Cpd	2.5	0.00617	1701D1	E03	DMSO	65	YES	4900.75	659.62	1747.88	161.374	0.218814	93.2522	4	6	4	3963.77	783.158	4261.67	4131.5	4183.28	4900.75	659.62	4900.75	659.62	4977.46	794.053	4977.46
10013820170922104629_001	D22	5888	2017-09-22 10:46:00	1701114	9	Strain 2	1701D1	B12	Cpd	2.5	YES	67.5	36	8	1701D1	B12		Doxorubicin	0.123457	[C@H](O[C@@H]1O[C@H]([C@@H](O)[C@@H](N)C1)C)(C[C@](O)(C(=O)CO)C2)c(c(O)c(c3c4O)C(=O)c(c5C3=O)c(OC)ccc5)c24	Cpd	2.5	0.00617	1701D1	E14	DMSO	65	YES	4900.75	659.62	1747.88	161.374	0.218814	131.313	4	22	4	3963.77	783.158	4261.67	4508.5	4814.75	4900.75	659.62	4900.75	659.62	4977.46	794.053	4977.46
10013820170922104629_001	D23	6564	2017-09-22 10:46:00	1701114	9	Strain 2	1701D1	B08	Cpd	2.5	YES	67.5	32	8	1701D1	B08	SAM001246768	CPD000058570;DOXORUBICIN HYDROCHLORIDE;	0.123457	COc1cccc2C(=O)c3c(O)c4C[C@](O)(C[C@H](O[C@H]5C[C@H](N)[C@H](O)[C@H](C)O5)c4c(O)c3C(=O)c12)C(=O)CO.Cl	Cpd	2.5	0.00617	1701D1	E15	DMSO	65	YES	4900.75	659.62	1747.88	161.374	0.218814	152.753	4	23	3	3963.77	783.158	4261.67	4877	4961.96	4900.75	659.62	4900.75	659.62	4977.46	794.053	4977.46
10013820170922104629_001	E03	4992	2017-09-22 10:46:00	1701114	9	Strain 2	1701D1	B14	Cpd	2.5	YES	67.5	25	8	1701D1	B14		5130983	0.123457	O=c1c2ccccc2c(=O)c1=NNc1nnn[nH]1	Cpd	2.5	0.00617	1701D1	E18	DMSO	65	YES	4900.75	659.62	1747.88	161.374	0.218814	102.894	5	3	1	3963.77	783.158	3864.67	3597.5	5641.29	4900.75	659.62	4900.75	659.62	4977.46	794.053	4977.46
10013820170922104629_001	E05	4228	2017-09-22 10:46:00	1701114	9	Strain 2	1701D1	B03	Cpd	2.5	YES	67.5	14	8	1701D1	B03	T2705	Mutant EGFR inhibitor	0.123457	C=CC(Nc1c(N(C)CCN(C)C)cc(OC)c(Nc2nc(c3c4c(cccc4)[nH]c3)c(Cl)cn2)c1)=O	Cpd	2.5	0.00617	1701D1	E19	DMSO	65	YES	4900.75	659.62	1747.88	161.374	0.218814	78.6623	5	5	1	3963.77	783.158	3864.67	2677.5	6419.64	4900.75	659.62	4900.75	659.62	4977.46	794.053	4977.46
10013820170922104629_001	E12	4580	2017-09-22 10:46:00	1701114	9	Strain 2	1701D1	B05	Cpd	2.5	YES	67.5	16	8	1701D1	B05	T2047	AG-1478	0.123457	COc1c(OC)cc(c2c1)ncnc2Nc3cc(Cl)ccc3	Cpd	2.5	0.00617	1701D1	E24	DMSO	65	YES	4900.75	659.62	1747.88	161.374	0.218814	89.8267	5	12	2	3963.77	783.158	3864.67	3553.5	5239.79	4900.75	659.62	4900.75	659.62	4977.46	794.053	4977.46
10013820170922104629_001	F19	5028	2017-09-22 10:46:00	1701114	9	Strain 2	1701D1	B10	Cpd	2.5	YES	67.5	8	8	1701D1	B10		T0503-0280	0.123457	P(C(C)(C)C)(N1CCCCCC1)(N2CCCCCC2)=NC(NCCCO)=S	Cpd	2.5	0.00617	1701D1	D20	DMSO	65	YES	4900.75	659.62	1747.88	161.374	0.218814	104.036	6	19	3	3963.77	783.158	3802.33	4534.5	4581.76	4900.75	659.62	4900.75	659.62	4977.46	794.053	4977.46
10013820170922104629_001	F23	5592	2017-09-22 10:46:00	1701114	9	Strain 2	1701D1	B05	Cpd	2.5	YES	67.5	3	8	1701D1	B05	T2047	AG-1478	0.123457	COc1c(OC)cc(c2c1)ncnc2Nc3cc(Cl)ccc3	Cpd	2.5	0.00617	1701D1	D23	DMSO	65	YES	4900.75	659.62	1747.88	161.374	0.218814	121.924	6	23	3	3963.77	783.158	3802.33	4877	4737.85	4900.75	659.62	4900.75	659.62	4977.46	794.053	4977.46
10013820170922104629_001	G07	5120	2017-09-22 10:46:00	1701114	9	Strain 2	1701D1	B10	Cpd	2.5	YES	67.5	21	8	1701D1	B10		T0503-0280	0.123457	P(C(C)(C)C)(N1CCCCCC1)(N2CCCCCC2)=NC(NCCCO)=S	Cpd	2.5	0.00617	1701D1	E05	DMSO	65	YES	4900.75	659.62	1747.88	161.374	0.218814	106.954	7	7	1	3963.77	783.158	4012	4115	4872.55	4900.75	659.62	4900.75	659.62	4977.46	794.053	4977.46
10013820170922104629_001	G15	5456	2017-09-22 10:46:00	1701114	9	Strain 2	1701D1	B11	Cpd	2.5	YES	67.5	35	8	1701D1	B11		YM155	0.123457	COCCn1c2c(C(=O)c(c3C2=O)cccc3)[n+](Cc4nccnc4)c1C.[Br-]	Cpd	2.5	0.00617	1701D1	E09	DMSO	65	YES	4900.75	659.62	1747.88	161.374	0.218814	117.611	7	15	1	3963.77	783.158	4012	4007	5332.26	4900.75	659.62	4900.75	659.62	4977.46	794.053	4977.46
10013820170922104629_001	H16	5164	2017-09-22 10:46:00	1701114	9	Strain 2	1701D1	B14	Cpd	2.5	YES	67.5	38	8	1701D1	B14		5130983	0.123457	O=c1c2ccccc2c(=O)c1=NNc1nnn[nH]1	Cpd	2.5	0.00617	1701D1	D03	DMSO	65	YES	4900.75	659.62	1747.88	161.374	0.218814	108.35	8	16	4	3963.77	783.158	3247	4352	5741.59	4900.75	659.62	4900.75	659.62	4977.46	794.053	4977.46
10013820170922104629_001	I04	3796	2017-09-22 10:46:00	1701114	9	Strain 2	1701D1	B04	Cpd	2.5	YES	67.5	2	8	1701D1	B04	T1985	WHI-P154	0.123457	COc1c(OC)cc(c2c1)ncnc2Nc3cc(Br)c(O)cc3	Cpd	2.5	0.00617	1701D1	D10	DMSO	65	YES	4900.75	659.62	1747.88	161.374	0.218814	64.9606	9	4	2	3963.77	783.158	4010.33	2337	6363.62	4900.75	659.62	4900.75	659.62	4977.46	794.053	4977.46
10013820170922104629_001	I17	5172	2017-09-22 10:46:00	1701114	9	Strain 2	1701D1	B10	Cpd	2.5	YES	67.5	34	8	1701D1	B10		T0503-0280	0.123457	P(C(C)(C)C)(N1CCCCCC1)(N2CCCCCC2)=NC(NCCCO)=S	Cpd	2.5	0.00617	1701D1	D19	DMSO	65	YES	4900.75	659.62	1747.88	161.374	0.218814	108.603	9	17	1	3963.77	783.158	4010.33	3381	5993.08	4900.75	659.62	4900.75	659.62	4977.46	794.053	4977.46
10013820170922104629_001	I18	5304	2017-09-22 10:46:00	1701114	9	Strain 2	1701D1	B08	Cpd	2.5	YES	67.5	19	8	1701D1	B08	SAM001246768	CPD000058570;DOXORUBICIN HYDROCHLORIDE;	0.123457	COc1cccc2C(=O)c3c(O)c4C[C@](O)(C[C@H](O[C@H]5C[C@H](N)[C@H](O)[C@H](C)O5)c4c(O)c3C(=O)c12)C(=O)CO.Cl	Cpd	2.5	0.00617	1701D1	D20	DMSO	65	YES	4900.75	659.62	1747.88	161.374	0.218814	112.79	9	18	2	3963.77	783.158	4010.33	4358.5	4767.64	4900.75	659.62	4900.75	659.62	4977.46	794.053	4977.46
10013820170922104629_001	J08	4804	2017-09-22 10:46:00	1701114	9	Strain 2	1701D1	B04	Cpd	2.5	YES	67.5	28	8	1701D1	B04	T1985	WHI-P154	0.123457	COc1c(OC)cc(c2c1)ncnc2Nc3cc(Br)c(O)cc3	Cpd	2.5	0.00617	1701D1	E05	DMSO	65	YES	4900.75	659.62	1747.88	161.374	0.218814	96.9314	10	8	4	3963.77	783.158	3540.67	3889	5481.47	4900.75	659.62	4900.75	659.62	4977.46	794.053	4977.46
10013820170922104629_001	K09	4256	2017-09-22 10:46:00	1701114	9	Strain 2	1701D1	B07	Cpd	2.5	YES	67.5	18	8	1701D1	B07	T2041	AG-1517;PD153035	0.123457	O=C([C@@H]1CCCN1C([C@H](Cc2ccc(O)cc2)NC([C@H](Cc3ccccc3)NC(CNC([C@@H](CCCNC(N)=N)NC([C@H](Cc4ccc(O)cc4)N)=O)=O)=O)=O)=O)N[C@@H](CO)C(N)=O	Cpd	2.5	0.00617	1701D1	E20	DMSO	65	YES	4900.75	659.62	1747.88	161.374	0.218814	79.5504	11	9	1	3963.77	783.158	3889.33	4437	3874.84	4900.75	659.62	4900.75	659.62	4977.46	794.053	4977.46
10013820170922104629_001	K10	4492	2017-09-22 10:46:00	1701114	9	Strain 2	1701D1	B08	Cpd	2.5	YES	67.5	6	8	1701D1	B08	SAM001246768	CPD000058570;DOXORUBICIN HYDROCHLORIDE;	0.123457	COc1cccc2C(=O)c3c(O)c4C[C@](O)(C[C@H](O[C@H]5C[C@H](N)[C@H](O)[C@H](C)O5)c4c(O)c3C(=O)c12)C(=O)CO.Cl	Cpd	2.5	0.00617	1701D1	E21	DMSO	65	YES	4900.75	659.62	1747.88	161.374	0.218814	87.0356	11	10	2	3963.77	783.158	3889.33	4702.5	3858.81	4900.75	659.62	4900.75	659.62	4977.46	794.053	4977.46
10013820170922104629_001	K18	4472	2017-09-22 10:46:00	1701114	9	Strain 2	1701D1	B05	Cpd	2.5	YES	67.5	29	8	1701D1	B05	T2047	AG-1478	0.123457	COc1c(OC)cc(c2c1)ncnc2Nc3cc(Cl)ccc3	Cpd	2.5	0.00617	1701D1	D02	DMSO	65	YES	4900.75	659.62	1747.88	161.374	0.218814	86.4013	11	18	2	3963.77	783.158	3889.33	4358.5	4144.83	4900.75	659.62	4900.75	659.62	4977.46	794.053	4977.46
10013820170922104629_001	L13	4272	2017-09-22 10:46:00	1701114	9	Strain 2	1701D1	B11	Cpd	2.5	YES	67.5	22	8	1701D1	B11		YM155	0.123457	COCCn1c2c(C(=O)c(c3C2=O)cccc3)[n+](Cc4nccnc4)c1C.[Br-]	Cpd	2.5	0.00617	1701D1	D15	DMSO	65	YES	4900.75	659.62	1747.88	161.374	0.218814	80.0579	12	13	3	3963.77	783.158	3494	3564.5	5389.23	4900.75	659.62	4900.75	659.62	4977.46	794.053	4977.46
10013820170922104629_001	M22	5380	2017-09-22 10:46:00	1701114	9	Strain 2	1701D1	B09	Cpd	2.5	YES	67.5	20	8	1701D1	B09	SAM001246559	CPD000466308;EPIRUBICIN HYDROCHLORIDE;	0.123457	COc1cccc2C(=O)c3c(O)c4C[C@](O)(C[C@H](O[C@H]5C[C@H](N)[C@@H](O)[C@H](C)O5)c4c(O)c3C(=O)c12)C(=O)CO.Cl	Cpd	2.5	0.00617	1701D1	E13	DMSO	65	YES	4900.75	659.62	1747.88	161.374	0.218814	115.2	13	22	2	3963.77	783.158	3839.33	4508.5	4883.28	4900.75	659.62	4900.75	659.62	4977.46	794.053	4977.46
10013820170922104629_001	N11	4236	2017-09-22 10:46:00	1701114	9	Strain 2	1701D1	B12	Cpd	2.5	YES	67.5	23	8	1701D1	B12		Doxorubicin	0.123457	[C@H](O[C@@H]1O[C@H]([C@@H](O)[C@@H](N)C1)C)(C[C@](O)(C(=O)CO)C2)c(c(O)c(c3c4O)C(=O)c(c5C3=O)c(OC)ccc5)c24	Cpd	2.5	0.00617	1701D1	E22	DMSO	65	YES	4900.75	659.62	1747.88	161.374	0.218814	78.9161	14	11	3	3963.77	783.158	3696.33	3813.5	4721.48	4900.75	659.62	4900.75	659.62	4977.46	794.053	4977.46
10013820170922104629_001	O17	6060	2017-09-22 10:46:00	1701114	9	Strain 2	1701D1	B07	Cpd	2.5	YES	67.5	5	8	1701D1	B07	T2041	AG-1517;PD153035	0.123457	O=C([C@@H]1CCCN1C([C@H](Cc2ccc(O)cc2)NC([C@H](Cc3ccccc3)NC(CNC([C@@H](CCCNC(N)=N)NC([C@H](Cc4ccc(O)cc4)N)=O)=O)=O)=O)=O)N[C@@H](CO)C(N)=O	Cpd	2.5	0.00617	1701D1	D16	DMSO	65	YES	4900.75	659.62	1747.88	161.374	0.218814	136.768	15	17	1	3963.77	783.158	4309	3381	6535.34	4900.75	659.62	4900.75	659.62	4977.46	794.053	4977.46
10013820170922104629_001	P02	4244	2017-09-22 10:46:00	1701114	9	Strain 2	1701D1	B06	Cpd	2.5	YES	67.5	17	8	1701D1	B06	T2630	Poziotinib (HM781-36B)	0.123457	C=CC(N1CCC(Oc2c(OC)cc(c3c2)ncnc3Nc4c(F)c(Cl)c(Cl)cc4)CC1)=O	Cpd	2.5	0.00617	1701D1	D22	DMSO	65	YES	4900.75	659.62	1747.88	161.374	0.218814	79.1698	16	2	4	3963.77	783.158	4675.67	3956.5	3604.44	4900.75	659.62	4900.75	659.62	4977.46	794.053	4977.46
10013820170922104629_001	P05	5296	2017-09-22 10:46:00	1701114	9	Strain 2	1701D1	B09	Cpd	2.5	YES	67.5	7	8	1701D1	B09	SAM001246559	CPD000466308;EPIRUBICIN HYDROCHLORIDE;	0.123457	COc1cccc2C(=O)c3c(O)c4C[C@](O)(C[C@H](O[C@H]5C[C@H](N)[C@@H](O)[C@H](C)O5)c4c(O)c3C(=O)c12)C(=O)CO.Cl	Cpd	2.5	0.00617	1701D1	D24	DMSO	65	YES	4900.75	659.62	1747.88	161.374	0.218814	112.536	16	5	3	3963.77	783.158	4675.67	2677.5	6646.49	4900.75	659.62	4900.75	659.62	4977.46	794.053	4977.46
10013820170922104629_001	P08	5832	2017-09-22 10:46:00	1701114	9	Strain 2	1701D1	B14	Cpd	2.5	YES	67.5	12	8	1701D1	B14		5130983	0.123457	O=c1c2ccccc2c(=O)c1=NNc1nnn[nH]1	Cpd	2.5	0.00617	1701D1	E02	DMSO	65	YES	4900.75	659.62	1747.88	161.374	0.218814	129.537	16	8	4	3963.77	783.158	4675.67	3889	5039.1	4900.75	659.62	4900.75	659.62	4977.46	794.053	4977.46
10013820170922104629_001	P14	4856	2017-09-22 10:46:00	1701114	9	Strain 2	1701D1	B06	Cpd	2.5	YES	67.5	4	8	1701D1	B06	T2630	Poziotinib (HM781-36B)	0.123457	C=CC(N1CCC(Oc2c(OC)cc(c3c2)ncnc3Nc4c(F)c(Cl)c(Cl)cc4)CC1)=O	Cpd	2.5	0.00617	1701D1	E07	DMSO	65	YES	4900.75	659.62	1747.88	161.374	0.218814	98.5807	16	14	4	3963.77	783.158	4675.67	4655.5	3504.98	4900.75	659.62	4900.75	659.62	4977.46	794.053	4977.46
10013820170922104857_001	A08	3412	2017-09-22 10:48:00	1701115	10	Strain 3	1701D1	A10	Cpd	2.5	YES	67.5	10	8	1701D1	A10	T2709	TAK901	0.123457	CCS(c1cc(c2c3c([nH]c(c34)ncc(C)c4)c(C)c(C(NC5CCN(C)CC5)=O)c2)ccc1)(=O)=O	Cpd	2.5	0.00617	1701D1	E17	DMSO	65	YES	3406.38	376.159	1285.38	94.94	0.333664	100.265	1	8	2	2799.08	428.145	2816.33	2751	3450.37	3406.38	376.159	3406.38	376.159	3386.91	394.419	3386.91
10013820170922104857_001	B16	3128	2017-09-22 10:48:00	1701115	10	Strain 3	1701D1	A04	Cpd	2.5	YES	67.5	30	8	1701D1	A04	E069	STK249718	0.123457	Cn(nc(c1ncccc1)n2)c3c2c(=O)n(C)c(=O)n3	Cpd	2.5	0.00617	1701D1	D13	DMSO	65	YES	3406.38	376.159	1285.38	94.94	0.333664	86.8753	2	16	4	2799.08	428.145	2857	2774.5	3091.74	3406.38	376.159	3406.38	376.159	3386.91	394.419	3386.91
10013820170922104857_001	B20	3844	2017-09-22 10:48:00	1701115	10	Strain 3	1701D1	A09	Cpd	2.5	YES	67.5	9	8	1701D1	A09	T2483	Dacomitinib (PF299804, PF299)	0.123457	Clc(c(ccc1Nc(c(c2cc(c3NC(\C=C\CN4CCCCC4)=O)OC)c3)ncn2)F)c1	Cpd	2.5	0.00617	1701D1	D17	DMSO	65	YES	3406.38	376.159	1285.38	94.94	0.333664	120.633	2	20	4	2799.08	428.145	2857	3292.5	3201.69	3406.38	376.159	3406.38	376.159	3386.91	394.419	3386.91
10013820170922104857_001	C01	4152	2017-09-22 10:48:00	1701115	10	Strain 3	1701D1	A07	Cpd	2.5	YES	67.5	33	8	1701D1	A07	T0373L	Erlotinib hydrochloride	0.123457	COCCOc1c(OCCOC)cc(c2c1)ncnc2Nc3cc(CC)ccc3.Cl	Cpd	2.5	0.00617	1701D1	D20	DMSO	65	YES	3406.38	376.159	1285.38	94.94	0.333664	135.154	3	1	1	2799.08	428.145	3168	3013	3408.04	3406.38	376.159	3406.38	376.159	3386.91	394.419	3386.91
10013820170922104857_001	D22	3940	2017-09-22 10:48:00	1701115	10	Strain 3	1701D1	A10	Cpd	2.5	YES	67.5	36	8	1701D1	A10	T2709	TAK901	0.123457	CCS(c1cc(c2c3c([nH]c(c34)ncc(C)c4)c(C)c(C(NC5CCN(C)CC5)=O)c2)ccc1)(=O)=O	Cpd	2.5	0.00617	1701D1	D03	DMSO	65	YES	3406.38	376.159	1285.38	94.94	0.333664	125.159	4	22	4	2799.08	428.145	2935	2828	3719.12	3406.38	376.159	3406.38	376.159	3386.91	394.419	3386.91
10013820170922104857_001	E03	3160	2017-09-22 10:48:00	1701115	10	Strain 3	1701D1	A12	Cpd	2.5	YES	67.5	25	8	1701D1	A12	T3118	Dimethylenastron	0.123457	S=C1NC(c2cc(O)ccc2)C3=C(CC(C)(C)CC3=O)N1	Cpd	2.5	0.00617	1701D1	D07	DMSO	65	YES	3406.38	376.159	1285.38	94.94	0.333664	88.384	5	3	1	2799.08	428.145	2913.67	2488.5	3414.61	3406.38	376.159	3406.38	376.159	3386.91	394.419	3386.91
10013820170922104857_001	E14	3120	2017-09-22 10:48:00	1701115	10	Strain 3	1701D1	A11	Cpd	2.5	YES	67.5	24	8	1701D1	A11	T6092	AZD8931 (Sapitinib)	0.123457	CNC(CN1CCC(Oc2c(OC)cc(c3c2)ncnc3Nc4c(F)c(Cl)ccc4)CC1)=O	Cpd	2.5	0.00617	1701D1	D15	DMSO	65	YES	3406.38	376.159	1285.38	94.94	0.333664	86.4981	5	14	2	2799.08	428.145	2913.67	3195.5	2625.47	3406.38	376.159	3406.38	376.159	3386.91	394.419	3386.91
10013820170922104857_001	F19	3748	2017-09-22 10:48:00	1701115	10	Strain 3	1701D1	A08	Cpd	2.5	YES	67.5	8	8	1701D1	A08	T3659	AZD3759	0.123457	COc1c(OC(N2[C@H](C)CN(C)CC2)=O)cc(c3c1)c(Nc4c(F)c(Cl)ccc4)ncn3	Cpd	2.5	0.00617	1701D1	E11	DMSO	65	YES	3406.38	376.159	1285.38	94.94	0.333664	116.107	6	19	3	2799.08	428.145	2689	3026	3608.87	3406.38	376.159	3406.38	376.159	3386.91	394.419	3386.91
10013820170922104857_001	G06	2952	2017-09-22 10:48:00	1701115	10	Strain 3	1701D1	A13	Cpd	2.5	YES	67.5	13	8	1701D1	A13	T2325	Neratinib(HKI-272)	0.123457	CCOc1c(NC(\C=C\CN(C)C)=O)[c-]c(c2[c-]1)c(Nc3[c-]c(Cl)c(OCc4n[c-][c-][c-][c-]4)[c-][c-]3)c(CN)[c-]n2	Cpd	2.5	0.00617	1701D1	E21	DMSO	65	YES	3406.38	376.159	1285.38	94.94	0.333664	78.5773	7	6	2	2799.08	428.145	2495.67	2600.5	3563.73	3406.38	376.159	3406.38	376.159	3386.91	394.419	3386.91
10013820170922104857_001	G07	3200	2017-09-22 10:48:00	1701115	10	Strain 3	1701D1	A08	Cpd	2.5	YES	67.5	21	8	1701D1	A08	T3659	AZD3759	0.123457	COc1c(OC(N2[C@H](C)CN(C)CC2)=O)cc(c3c1)c(Nc4c(F)c(Cl)ccc4)ncn3	Cpd	2.5	0.00617	1701D1	E22	DMSO	65	YES	3406.38	376.159	1285.38	94.94	0.333664	90.2699	7	7	1	2799.08	428.145	2495.67	2740.5	3665.77	3406.38	376.159	3406.38	376.159	3386.91	394.419	3386.91
10013820170922104857_001	G15	3692	2017-09-22 10:48:00	1701115	10	Strain 3	1701D1	A09	Cpd	2.5	YES	67.5	35	8	1701D1	A09	T2483	Dacomitinib (PF299804, PF299)	0.123457	Clc(c(ccc1Nc(c(c2cc(c3NC(\C=C\CN4CCCCC4)=O)OC)c3)ncn2)F)c1	Cpd	2.5	0.00617	1701D1	D03	DMSO	65	YES	3406.38	376.159	1285.38	94.94	0.333664	113.467	7	15	1	2799.08	428.145	2495.67	3151.5	3677.81	3406.38	376.159	3406.38	376.159	3386.91	394.419	3386.91
10013820170922104857_001	H16	3356	2017-09-22 10:48:00	1701115	10	Strain 3	1701D1	A12	Cpd	2.5	YES	67.5	38	8	1701D1	A12	T3118	Dimethylenastron	0.123457	S=C1NC(c2cc(O)ccc2)C3=C(CC(C)(C)CC3=O)N1	Cpd	2.5	0.00617	1701D1	D22	DMSO	65	YES	3406.38	376.159	1285.38	94.94	0.333664	97.6249	8	16	4	2799.08	428.145	2377.33	2774.5	3986.38	3406.38	376.159	3406.38	376.159	3386.91	394.419	3386.91
10013820170922104857_001	I17	3032	2017-09-22 10:48:00	1701115	10	Strain 3	1701D1	A08	Cpd	2.5	YES	67.5	34	8	1701D1	A08	T3659	AZD3759	0.123457	COc1c(OC(N2[C@H](C)CN(C)CC2)=O)cc(c3c1)c(Nc4c(F)c(Cl)ccc4)ncn3	Cpd	2.5	0.00617	1701D1	E14	DMSO	65	YES	3406.38	376.159	1285.38	94.94	0.333664	82.3491	9	17	1	2799.08	428.145	2777.33	2449	3492.56	3406.38	376.159	3406.38	376.159	3386.91	394.419	3386.91
10013820170922104857_001	J14	3580	2017-09-22 10:48:00	1701115	10	Strain 3	1701D1	A13	Cpd	2.5	YES	67.5	26	8	1701D1	A13	T2325	Neratinib(HKI-272)	0.123457	CCOc1c(NC(\C=C\CN(C)C)=O)[c-]c(c2[c-]1)c(Nc3[c-]c(Cl)c(OCc4n[c-][c-][c-][c-]4)[c-][c-]3)c(CN)[c-]n2	Cpd	2.5	0.00617	1701D1	D02	DMSO	65	YES	3406.38	376.159	1285.38	94.94	0.333664	108.186	10	14	4	2799.08	428.145	2351	3195.5	3733.56	3406.38	376.159	3406.38	376.159	3386.91	394.419	3386.91
10013820170922104857_001	L12	3296	2017-09-22 10:48:00	1701115	10	Strain 3	1701D1	A11	Cpd	2.5	YES	67.5	37	8	1701D1	A11	T6092	AZD8931 (Sapitinib)	0.123457	CNC(CN1CCC(Oc2c(OC)cc(c3c2)ncnc3Nc4c(F)c(Cl)ccc4)CC1)=O	Cpd	2.5	0.00617	1701D1	E11	DMSO	65	YES	3406.38	376.159	1285.38	94.94	0.333664	94.7961	12	12	4	2799.08	428.145	2798	2868.5	3217.48	3406.38	376.159	3406.38	376.159	3386.91	394.419	3386.91
10013820170922104857_001	L13	3192	2017-09-22 10:48:00	1701115	10	Strain 3	1701D1	A09	Cpd	2.5	YES	67.5	22	8	1701D1	A09	T2483	Dacomitinib (PF299804, PF299)	0.123457	Clc(c(ccc1Nc(c(c2cc(c3NC(\C=C\CN4CCCCC4)=O)OC)c3)ncn2)F)c1	Cpd	2.5	0.00617	1701D1	E12	DMSO	65	YES	3406.38	376.159	1285.38	94.94	0.333664	89.8927	12	13	3	2799.08	428.145	2798	2926.5	3054.21	3406.38	376.159	3406.38	376.159	3386.91	394.419	3386.91
10013820170922104857_001	M22	3824	2017-09-22 10:48:00	1701115	10	Strain 3	1701D1	A07	Cpd	2.5	YES	67.5	20	8	1701D1	A07	T0373L	Erlotinib hydrochloride	0.123457	COCCOc1c(OCCOC)cc(c2c1)ncnc2Nc3cc(CC)ccc3.Cl	Cpd	2.5	0.00617	1701D1	D11	DMSO	65	YES	3406.38	376.159	1285.38	94.94	0.333664	119.69	13	22	2	2799.08	428.145	2839.67	2828	3730.81	3406.38	376.159	3406.38	376.159	3386.91	394.419	3386.91
10013820170922104857_001	N08	3176	2017-09-22 10:48:00	1701115	10	Strain 3	1701D1	A13	Cpd	2.5	YES	67.5	39	8	1701D1	A13	T2325	Neratinib(HKI-272)	0.123457	CCOc1c(NC(\C=C\CN(C)C)=O)[c-]c(c2[c-]1)c(Nc3[c-]c(Cl)c(OCc4n[c-][c-][c-][c-]4)[c-][c-]3)c(CN)[c-]n2	Cpd	2.5	0.00617	1701D1	D19	DMSO	65	YES	3406.38	376.159	1285.38	94.94	0.333664	89.1384	14	8	4	2799.08	428.145	2757	2751	3280.84	3406.38	376.159	3406.38	376.159	3386.91	394.419	3386.91
10013820170922104857_001	N11	3280	2017-09-22 10:48:00	1701115	10	Strain 3	1701D1	A10	Cpd	2.5	YES	67.5	23	8	1701D1	A10	T2709	TAK901	0.123457	CCS(c1cc(c2c3c([nH]c(c34)ncc(C)c4)c(C)c(C(NC5CCN(C)CC5)=O)c2)ccc1)(=O)=O	Cpd	2.5	0.00617	1701D1	D21	DMSO	65	YES	3406.38	376.159	1285.38	94.94	0.333664	94.0417	14	11	3	2799.08	428.145	2757	2626	3549.56	3406.38	376.159	3406.38	376.159	3386.91	394.419	3386.91
10013820170922104857_001	P02	3764	2017-09-22 10:48:00	1701115	10	Strain 3	1701D1	A04	Cpd	2.5	YES	67.5	17	8	1701D1	A04	E069	STK249718	0.123457	Cn(nc(c1ncccc1)n2)c3c2c(=O)n(C)c(=O)n3	Cpd	2.5	0.00617	1701D1	E22	DMSO	65	YES	3406.38	376.159	1285.38	94.94	0.333664	116.861	16	2	4	2799.08	428.145	3473.33	2558	3319.21	3406.38	376.159	3406.38	376.159	3386.91	394.419	3386.91
10013820170922104857_001	P05	3564	2017-09-22 10:48:00	1701115	10	Strain 3	1701D1	A07	Cpd	2.5	YES	67.5	7	8	1701D1	A07	T0373L	Erlotinib hydrochloride	0.123457	COCCOc1c(OCCOC)cc(c2c1)ncnc2Nc3cc(CC)ccc3.Cl	Cpd	2.5	0.00617	1701D1	E24	DMSO	65	YES	3406.38	376.159	1285.38	94.94	0.333664	107.432	16	5	3	2799.08	428.145	3473.33	2408.5	3337.92	3406.38	376.159	3406.38	376.159	3386.91	394.419	3386.91
10013820170922104857_001	P08	3776	2017-09-22 10:48:00	1701115	10	Strain 3	1701D1	A12	Cpd	2.5	YES	67.5	12	8	1701D1	A12	T3118	Dimethylenastron	0.123457	S=C1NC(c2cc(O)ccc2)C3=C(CC(C)(C)CC3=O)N1	Cpd	2.5	0.00617	1701D1	D02	DMSO	65	YES	3406.38	376.159	1285.38	94.94	0.333664	117.427	16	8	4	2799.08	428.145	3473.33	2751	3096.18	3406.38	376.159	3406.38	376.159	3386.91	394.419	3386.91
10013820170922104857_001	P14	4432	2017-09-22 10:48:00	1701115	10	Strain 3	1701D1	A04	Cpd	2.5	YES	67.5	4	8	1701D1	A04	E069	STK249718	0.123457	Cn(nc(c1ncccc1)n2)c3c2c(=O)n(C)c(=O)n3	Cpd	2.5	0.00617	1701D1	D07	DMSO	65	YES	3406.38	376.159	1285.38	94.94	0.333664	148.356	16	14	4	2799.08	428.145	3473.33	3195.5	3128.57	3406.38	376.159	3406.38	376.159	3386.91	394.419	3386.91
10013820170922104857_001	P22	4588	2017-09-22 10:48:00	1701115	10	Strain 3	1701D1	A11	Cpd	2.5	YES	67.5	11	8	1701D1	A11	T6092	AZD8931 (Sapitinib)	0.123457	CNC(CN1CCC(Oc2c(OC)cc(c3c2)ncnc3Nc4c(F)c(Cl)ccc4)CC1)=O	Cpd	2.5	0.00617	1701D1	D12	DMSO	65	YES	3406.38	376.159	1285.38	94.94	0.333664	155.711	16	22	4	2799.08	428.145	3473.33	2828	3659.56	3406.38	376.159	3406.38	376.159	3386.91	394.419	3386.91
10013820170922105119_001	A08	3260	2017-09-22 10:51:00	1701116	11	Strain 3	1701D1	A23	Cpd	2.5	YES	67.5	10	8	1701D1	A23	T6136	Canertinib (CI-1033)	0.123457	C=CC(Nc1c(OCCCN2CCOCC2)cc(c3c1)ncnc3Nc4cc(Cl)c(F)cc4)=O	Cpd	2.5	0.00617	1701D1	D19	DMSO	65	YES	3426.38	438.978	1346.5	95.3244	0.229325	92.0007	1	8	2	2813.25	408.956	2700.33	2815.5	3393.61	3426.38	438.978	3382.71	371.356	3376.42	415.849	3333.36
10013820170922105119_001	B02	3460	2017-09-22 10:51:00	1701116	11	Strain 3	1701D1	A14	Cpd	2.5	YES	67.5	1	8	1701D1	A14	T2245	CL-387785 (EKI-785)	0.123457	CCCC(Nc1cc2c(ncnc2Nc3cc(Br)ccc3)cc1)=O	Cpd	2.5	0.00617	1701D1	E06	DMSO	65	YES	3426.38	438.978	1346.5	95.3244	0.229325	101.617	2	2	4	2813.25	408.956	3004	2839	3210.9	3426.38	438.978	3382.71	371.356	3376.42	415.849	3333.36
10013820170922105119_001	B16	3736	2017-09-22 10:51:00	1701116	11	Strain 3	1701D1	A17	Cpd	2.5	YES	67.5	30	8	1701D1	A17	T1761	PD153035 hydrochloride	0.123457	COc1c(OC)cc(c2c1)ncnc2Nc3cc(Br)ccc3.Cl	Cpd	2.5	0.00617	1701D1	E15	DMSO	65	YES	3426.38	438.978	1346.5	95.3244	0.229325	114.887	2	16	4	2813.25	408.956	3004	3027.5	3251.17	3426.38	438.978	3382.71	371.356	3376.42	415.849	3333.36
10013820170922105119_001	B20	3508	2017-09-22 10:51:00	1701116	11	Strain 3	1701D1	A22	Cpd	2.5	YES	67.5	9	8	1701D1	A22	T0078L	Lapatinib ditosylate monohydrate	0.123457	Fc1cc(COc2c(Cl)cc(Nc3c4c(ccc(c5oc(CNCCS(C)(=O)=O)cc5)c4)ncn3)cc2)ccc1.Cc6ccc(S(O)(=O)=O)cc6.Cc7ccc(S(O)(=O)=O)cc7.O	Cpd	2.5	0.00617	1701D1	E19	DMSO	65	YES	3426.38	438.978	1346.5	95.3244	0.229325	103.925	2	20	4	2813.25	408.956	3004	2750.5	3360.2	3426.38	438.978	3382.71	371.356	3376.42	415.849	3333.36
10013820170922105119_001	C01	3908	2017-09-22 10:51:00	1701116	11	Strain 3	1701D1	A20	Cpd	2.5	YES	67.5	33	8	1701D1	A20	T2369	Rociletinib (CO-1686, AVL-301)	0.123457	FC(c(cnc1Nc(ccc2N3CCN(C(C)=O)CC3)c(c2)OC)c(Nc4cccc(c4)NC(C=C)=O)n1)(F)F	Cpd	2.5	0.00617	1701D1	E22	DMSO	65	YES	3426.38	438.978	1346.5	95.3244	0.229325	123.156	3	1	1	2813.25	408.956	2688.67	3019	3810.4	3426.38	438.978	3382.71	371.356	3376.42	415.849	3333.36
10013820170922105119_001	C06	3308	2017-09-22 10:51:00	1701116	11	Strain 3	1701D1	A14	Cpd	2.5	YES	67.5	27	8	1701D1	A14	T2245	CL-387785 (EKI-785)	0.123457	CCCC(Nc1cc2c(ncnc2Nc3cc(Br)ccc3)cc1)=O	Cpd	2.5	0.00617	1701D1	D02	DMSO	65	YES	3426.38	438.978	1346.5	95.3244	0.229325	94.3086	3	6	2	2813.25	408.956	2688.67	2649	3675.9	3426.38	438.978	3382.71	371.356	3376.42	415.849	3333.36
10013820170922105119_001	C09	3484	2017-09-22 10:51:00	1701116	11	Strain 3	1701D1	A18	Cpd	2.5	YES	67.5	31	8	1701D1	A18	T6218	Selumetinib (AZD6244)	0.123457	Brc(ccc1Nc(c(c(c23)ncn2C)F)c(C(NOCCO)=O)c3)cc1Cl.S(=O)(=O)(O)O	Cpd	2.5	0.00617	1701D1	D05	DMSO	65	YES	3426.38	438.978	1346.5	95.3244	0.229325	102.771	3	9	1	2813.25	408.956	2688.67	3005.5	3412.25	3426.38	438.978	3382.71	371.356	3376.42	415.849	3333.36
10013820170922105119_001	D06	2920	2017-09-22 10:51:00	1701116	11	Strain 3	1701D1	A15	Cpd	2.5	YES	67.5	15	8	1701D1	A15	T2327	Pelitinib (EKB-569)	0.123457	CCOc1c(NC(\C=C\CN(C)C)=O)cc(c2c1)c(Nc3cc(Cl)c(F)cc3)c(CN)cn2	Cpd	2.5	0.00617	1701D1	D17	DMSO	65	YES	3426.38	438.978	1346.5	95.3244	0.229325	75.6536	4	6	4	2813.25	408.956	2627.67	2649	3320.07	3426.38	438.978	3382.71	371.356	3376.42	415.849	3333.36
10013820170922105119_001	D22	3320	2017-09-22 10:51:00	1701116	11	Strain 3	1701D1	A23	Cpd	2.5	YES	67.5	36	8	1701D1	A23	T6136	Canertinib (CI-1033)	0.123457	C=CC(Nc1c(OCCCN2CCOCC2)cc(c3c1)ncnc3Nc4cc(Cl)c(F)cc4)=O	Cpd	2.5	0.00617	1701D1	E05	DMSO	65	YES	3426.38	438.978	1346.5	95.3244	0.229325	94.8855	4	22	4	2813.25	408.956	2627.67	2604.5	3839.37	3426.38	438.978	3382.71	371.356	3376.42	415.849	3333.36
10013820170922105119_001	D23	3340	2017-09-22 10:51:00	1701116	11	Strain 3	1701D1	A19	Cpd	2.5	YES	67.5	32	8	1701D1	A19	T6235	Lapatinib (GW-572016) Ditosylate	0.123457	Clc(c(ccc1Nc(c(c2ccc3c(ccc4CNCCS(C)(=O)=O)o4)c3)ncn2)OCc5cccc(c5)F)c1.S(c6ccc(C)cc6)(=O)(=O)O	Cpd	2.5	0.00617	1701D1	E06	DMSO	65	YES	3426.38	438.978	1346.5	95.3244	0.229325	95.8471	4	23	3	2813.25	408.956	2627.67	2809.5	3580.67	3426.38	438.978	3382.71	371.356	3376.42	415.849	3333.36
10013820170922105119_001	E03	3208	2017-09-22 10:51:00	1701116	11	Strain 3	1701D1	B01	Cpd	2.5	YES	67.5	25	8	1701D1	B01	T1835	Ibrutinib (PCI-32765)	0.123457	O=C(C=C)N1CCC[C@H](C1)n2c3c(c(N)ncn3)c(c4ccc(cc4)Oc5ccccc5)n2	Cpd	2.5	0.00617	1701D1	E09	DMSO	65	YES	3426.38	438.978	1346.5	95.3244	0.229325	89.5006	5	3	1	2813.25	408.956	3094.67	2734	3000.81	3426.38	438.978	3382.71	371.356	3376.42	415.849	3333.36
10013820170922105119_001	E05	3252	2017-09-22 10:51:00	1701116	11	Strain 3	1701D1	A14	Cpd	2.5	YES	67.5	14	8	1701D1	A14	T2245	CL-387785 (EKI-785)	0.123457	CCCC(Nc1cc2c(ncnc2Nc3cc(Br)ccc3)cc1)=O	Cpd	2.5	0.00617	1701D1	E10	DMSO	65	YES	3426.38	438.978	1346.5	95.3244	0.229325	91.6161	5	5	1	2813.25	408.956	3094.67	2263.5	3674.28	3426.38	438.978	3382.71	371.356	3376.42	415.849	3333.36
10013820170922105119_001	E12	3572	2017-09-22 10:51:00	1701116	11	Strain 3	1701D1	A16	Cpd	2.5	YES	67.5	16	8	1701D1	A16	T2364	Irbinitinib(ARRY-380; ONT-380)	0.123457	Cc1c(Oc2cc3n(ncn3)cc2)ccc(Nc4c5c(ccc(NC(OCC6(C)C)=N6)c5)ncn4)c1	Cpd	2.5	0.00617	1701D1	E15	DMSO	65	YES	3426.38	438.978	1346.5	95.3244	0.229325	107.002	5	12	2	2813.25	408.956	3094.67	2813	3247.47	3426.38	438.978	3382.71	371.356	3376.42	415.849	3333.36
10013820170922105119_001	E14	3452	2017-09-22 10:51:00	1701116	11	Strain 3	1701D1	A24	Cpd	2.5	YES	67.5	24	8	1701D1	A24	T2303	Afatinib (BIBW2992)	0.123457	CN(C)C\C=C\C(Nc1c(O[C@H]2CCOC2)cc(c3c1)ncnc3Nc4cc(Cl)c(F)cc4)=O	Cpd	2.5	0.00617	1701D1	E17	DMSO	65	YES	3426.38	438.978	1346.5	95.3244	0.229325	101.232	5	14	2	2813.25	408.956	3094.67	3281	2690.71	3426.38	438.978	3382.71	371.356	3376.42	415.849	3333.36
10013820170922105119_001	F19	3728	2017-09-22 10:51:00	1701116	11	Strain 3	1701D1	A21	Cpd	2.5	YES	67.5	8	8	1701D1	A21	T1754	ZM306416	0.123457	COc1c(OC)cc(c2c1)ncnc2Nc3c(F)cc(Cl)cc3	Cpd	2.5	0.00617	1701D1	D13	DMSO	65	YES	3426.38	438.978	1346.5	95.3244	0.229325	114.502	6	19	3	2813.25	408.956	2820	2926.5	3575.16	3426.38	438.978	3382.71	371.356	3376.42	415.849	3333.36
10013820170922105119_001	F23	3792	2017-09-22 10:51:00	1701116	11	Strain 3	1701D1	A16	Cpd	2.5	YES	67.5	3	8	1701D1	A16	T2364	Irbinitinib(ARRY-380; ONT-380)	0.123457	Cc1c(Oc2cc3n(ncn3)cc2)ccc(Nc4c5c(ccc(NC(OCC6(C)C)=N6)c5)ncn4)c1	Cpd	2.5	0.00617	1701D1	D17	DMSO	65	YES	3426.38	438.978	1346.5	95.3244	0.229325	117.579	6	23	3	2813.25	408.956	2820	2809.5	3787.97	3426.38	438.978	3382.71	371.356	3376.42	415.849	3333.36
10013820170922105119_001	G06	2936	2017-09-22 10:51:00	1701116	11	Strain 3	1701D1	B02	Cpd	2.5	YES	67.5	13	8	1701D1	B02	T2116	AEE788	0.123457	CCN1CCN(Cc2[c-][c-]c([C-]3[C-2]c4c(n[c-]nc4N[C@H](C)c5[c-][c-][c-][c-][c-]5)[N-]3)[c-][c-]2)CC1	Cpd	2.5	0.00617	1701D1	D23	DMSO	65	YES	3426.38	438.978	1346.5	95.3244	0.229325	76.4229	7	6	2	2813.25	408.956	2879	2649	3046.84	3426.38	438.978	3382.71	371.356	3376.42	415.849	3333.36
10013820170922105119_001	G07	3648	2017-09-22 10:51:00	1701116	11	Strain 3	1701D1	A21	Cpd	2.5	YES	67.5	21	8	1701D1	A21	T1754	ZM306416	0.123457	COc1c(OC)cc(c2c1)ncnc2Nc3c(F)cc(Cl)cc3	Cpd	2.5	0.00617	1701D1	D24	DMSO	65	YES	3426.38	438.978	1346.5	95.3244	0.229325	110.656	7	7	1	2813.25	408.956	2879	2884	3477.24	3426.38	438.978	3382.71	371.356	3376.42	415.849	3333.36
10013820170922105119_001	G15	3732	2017-09-22 10:51:00	1701116	11	Strain 3	1701D1	A22	Cpd	2.5	YES	67.5	35	8	1701D1	A22	T0078L	Lapatinib ditosylate monohydrate	0.123457	Fc1cc(COc2c(Cl)cc(Nc3c4c(ccc(c5oc(CNCCS(C)(=O)=O)cc5)c4)ncn3)cc2)ccc1.Cc6ccc(S(O)(=O)=O)cc6.Cc7ccc(S(O)(=O)=O)cc7.O	Cpd	2.5	0.00617	1701D1	E05	DMSO	65	YES	3426.38	438.978	1346.5	95.3244	0.229325	114.694	7	15	1	2813.25	408.956	2879	3183	3223.15	3426.38	438.978	3382.71	371.356	3376.42	415.849	3333.36
10013820170922105119_001	H16	3584	2017-09-22 10:51:00	1701116	11	Strain 3	1701D1	B01	Cpd	2.5	YES	67.5	38	8	1701D1	B01	T1835	Ibrutinib (PCI-32765)	0.123457	O=C(C=C)N1CCC[C@H](C1)n2c3c(c(N)ncn3)c(c4ccc(cc4)Oc5ccccc5)n2	Cpd	2.5	0.00617	1701D1	E24	DMSO	65	YES	3426.38	438.978	1346.5	95.3244	0.229325	107.579	8	16	4	2813.25	408.956	2513.67	3027.5	3727.29	3426.38	438.978	3382.71	371.356	3376.42	415.849	3333.36
10013820170922105119_001	I04	2844	2017-09-22 10:51:00	1701116	11	Strain 3	1701D1	A15	Cpd	2.5	YES	67.5	2	8	1701D1	A15	T2327	Pelitinib (EKB-569)	0.123457	CCOc1c(NC(\C=C\CN(C)C)=O)cc(c2c1)c(Nc3cc(Cl)c(F)cc3)c(CN)cn2	Cpd	2.5	0.00617	1701D1	D07	DMSO	65	YES	3426.38	438.978	1346.5	95.3244	0.229325	71.9995	9	4	2	2813.25	408.956	2821.67	2096.5	3804.92	3426.38	438.978	3382.71	371.356	3376.42	415.849	3333.36
10013820170922105119_001	I17	4152	2017-09-22 10:51:00	1701116	11	Strain 3	1701D1	A21	Cpd	2.5	YES	67.5	34	8	1701D1	A21	T1754	ZM306416	0.123457	COc1c(OC)cc(c2c1)ncnc2Nc3c(F)cc(Cl)cc3	Cpd	2.5	0.00617	1701D1	D16	DMSO	65	YES	3426.38	438.978	1346.5	95.3244	0.229325	134.888	9	17	1	2813.25	408.956	2821.67	2544.5	4576.84	3426.38	438.978	3382.71	371.356	3376.42	415.849	3333.36
10013820170922105119_001	I18	3640	2017-09-22 10:51:00	1701116	11	Strain 3	1701D1	A19	Cpd	2.5	YES	67.5	19	8	1701D1	A19	T6235	Lapatinib (GW-572016) Ditosylate	0.123457	Clc(c(ccc1Nc(c(c2ccc3c(ccc4CNCCS(C)(=O)=O)o4)c3)ncn2)OCc5cccc(c5)F)c1.S(c6ccc(C)cc6)(=O)(=O)O	Cpd	2.5	0.00617	1701D1	D17	DMSO	65	YES	3426.38	438.978	1346.5	95.3244	0.229325	110.271	9	18	2	2813.25	408.956	2821.67	3247.5	3143.86	3426.38	438.978	3382.71	371.356	3376.42	415.849	3333.36
10013820170922105119_001	J08	3348	2017-09-22 10:51:00	1701116	11	Strain 3	1701D1	A15	Cpd	2.5	YES	67.5	28	8	1701D1	A15	T2327	Pelitinib (EKB-569)	0.123457	CCOc1c(NC(\C=C\CN(C)C)=O)cc(c2c1)c(Nc3cc(Cl)c(F)cc3)c(CN)cn2	Cpd	2.5	0.00617	1701D1	E02	DMSO	65	YES	3426.38	438.978	1346.5	95.3244	0.229325	96.2317	10	8	4	2813.25	408.956	2679.33	2815.5	3512.53	3426.38	438.978	3382.71	371.356	3376.42	415.849	3333.36
10013820170922105119_001	J14	3544	2017-09-22 10:51:00	1701116	11	Strain 3	1701D1	B02	Cpd	2.5	YES	67.5	26	8	1701D1	B02	T2116	AEE788	0.123457	CCN1CCN(Cc2[c-][c-]c([C-]3[C-2]c4c(n[c-]nc4N[C@H](C)c5[c-][c-][c-][c-][c-]5)[N-]3)[c-][c-]2)CC1	Cpd	2.5	0.00617	1701D1	E04	DMSO	65	YES	3426.38	438.978	1346.5	95.3244	0.229325	105.655	10	14	4	2813.25	408.956	2679.33	3281	3190.64	3426.38	438.978	3382.71	371.356	3376.42	415.849	3333.36
10013820170922105119_001	K09	2964	2017-09-22 10:51:00	1701116	11	Strain 3	1701D1	A18	Cpd	2.5	YES	67.5	18	8	1701D1	A18	T6218	Selumetinib (AZD6244)	0.123457	Brc(ccc1Nc(c(c(c23)ncn2C)F)c(C(NOCCO)=O)c3)cc1Cl.S(=O)(=O)(O)O	Cpd	2.5	0.00617	1701D1	E18	DMSO	65	YES	3426.38	438.978	1346.5	95.3244	0.229325	77.7691	11	9	1	2813.25	408.956	2806	3005.5	2781.57	3426.38	438.978	3382.71	371.356	3376.42	415.849	3333.36
10013820170922105119_001	K10	3048	2017-09-22 10:51:00	1701116	11	Strain 3	1701D1	A19	Cpd	2.5	YES	67.5	6	8	1701D1	A19	T6235	Lapatinib (GW-572016) Ditosylate	0.123457	Clc(c(ccc1Nc(c(c2ccc3c(ccc4CNCCS(C)(=O)=O)o4)c3)ncn2)OCc5cccc(c5)F)c1.S(c6ccc(C)cc6)(=O)(=O)O	Cpd	2.5	0.00617	1701D1	E19	DMSO	65	YES	3426.38	438.978	1346.5	95.3244	0.229325	81.8078	11	10	2	2813.25	408.956	2806	2833	3034.57	3426.38	438.978	3382.71	371.356	3376.42	415.849	3333.36
10013820170922105119_001	K18	3644	2017-09-22 10:51:00	1701116	11	Strain 3	1701D1	A16	Cpd	2.5	YES	67.5	29	8	1701D1	A16	T2364	Irbinitinib(ARRY-380; ONT-380)	0.123457	Cc1c(Oc2cc3n(ncn3)cc2)ccc(Nc4c5c(ccc(NC(OCC6(C)C)=N6)c5)ncn4)c1	Cpd	2.5	0.00617	1701D1	D01	DMSO	65	YES	3426.38	438.978	1346.5	95.3244	0.229325	110.463	11	18	2	2813.25	408.956	2806	3247.5	3164.89	3426.38	438.978	3382.71	371.356	3376.42	415.849	3333.36
10013820170922105119_001	L12	3224	2017-09-22 10:51:00	1701116	11	Strain 3	1701D1	A24	Cpd	2.5	YES	67.5	37	8	1701D1	A24	T2303	Afatinib (BIBW2992)	0.123457	CN(C)C\C=C\C(Nc1c(O[C@H]2CCOC2)cc(c3c1)ncnc3Nc4cc(Cl)c(F)cc4)=O	Cpd	2.5	0.00617	1701D1	D13	DMSO	65	YES	3426.38	438.978	1346.5	95.3244	0.229325	90.2698	12	12	4	2813.25	408.956	2779.33	2813	3263.63	3426.38	438.978	3382.71	371.356	3376.42	415.849	3333.36
10013820170922105119_001	L13	3308	2017-09-22 10:51:00	1701116	11	Strain 3	1701D1	A22	Cpd	2.5	YES	67.5	22	8	1701D1	A22	T0078L	Lapatinib ditosylate monohydrate	0.123457	Fc1cc(COc2c(Cl)cc(Nc3c4c(ccc(c5oc(CNCCS(C)(=O)=O)cc5)c4)ncn3)cc2)ccc1.Cc6ccc(S(O)(=O)=O)cc6.Cc7ccc(S(O)(=O)=O)cc7.O	Cpd	2.5	0.00617	1701D1	D14	DMSO	65	YES	3426.38	438.978	1346.5	95.3244	0.229325	94.3086	12	13	3	2813.25	408.956	2779.33	2665	3534.63	3426.38	438.978	3382.71	371.356	3376.42	415.849	3333.36
10013820170922105119_001	M22	3780	2017-09-22 10:51:00	1701116	11	Strain 3	1701D1	A20	Cpd	2.5	YES	67.5	20	8	1701D1	A20	T2369	Rociletinib (CO-1686, AVL-301)	0.123457	FC(c(cnc1Nc(ccc2N3CCN(C(C)=O)CC3)c(c2)OC)c(Nc4cccc(c4)NC(C=C)=O)n1)(F)F	Cpd	2.5	0.00617	1701D1	E13	DMSO	65	YES	3426.38	438.978	1346.5	95.3244	0.229325	117.002	13	22	2	2813.25	408.956	2656	2604.5	4324.7	3426.38	438.978	3382.71	371.356	3376.42	415.849	3333.36
10013820170922105119_001	N08	3396	2017-09-22 10:51:00	1701116	11	Strain 3	1701D1	B02	Cpd	2.5	YES	67.5	39	8	1701D1	B02	T2116	AEE788	0.123457	CCN1CCN(Cc2[c-][c-]c([C-]3[C-2]c4c(n[c-]nc4N[C@H](C)c5[c-][c-][c-][c-][c-]5)[N-]3)[c-][c-]2)CC1	Cpd	2.5	0.00617	1701D1	E21	DMSO	65	YES	3426.38	438.978	1346.5	95.3244	0.229325	98.5396	14	8	4	2813.25	408.956	2892.67	2815.5	3300.13	3426.38	438.978	3382.71	371.356	3376.42	415.849	3333.36
10013820170922105119_001	N11	3236	2017-09-22 10:51:00	1701116	11	Strain 3	1701D1	A23	Cpd	2.5	YES	67.5	23	8	1701D1	A23	T6136	Canertinib (CI-1033)	0.123457	C=CC(Nc1c(OCCCN2CCOCC2)cc(c3c1)ncnc3Nc4cc(Cl)c(F)cc4)=O	Cpd	2.5	0.00617	1701D1	E23	DMSO	65	YES	3426.38	438.978	1346.5	95.3244	0.229325	90.8468	14	11	3	2813.25	408.956	2892.67	2880	3074.22	3426.38	438.978	3382.71	371.356	3376.42	415.849	3333.36
10013820170922105119_001	O17	3944	2017-09-22 10:51:00	1701116	11	Strain 3	1701D1	A18	Cpd	2.5	YES	67.5	5	8	1701D1	A18	T6218	Selumetinib (AZD6244)	0.123457	Brc(ccc1Nc(c(c(c23)ncn2C)F)c(C(NOCCO)=O)c3)cc1Cl.S(=O)(=O)(O)O	Cpd	2.5	0.00617	1701D1	D18	DMSO	65	YES	3426.38	438.978	1346.5	95.3244	0.229325	124.887	15	17	1	2813.25	408.956	3013.67	2544.5	4070.58	3426.38	438.978	3382.71	371.356	3376.42	415.849	3333.36
10013820170922105119_001	P02	3704	2017-09-22 10:51:00	1701116	11	Strain 3	1701D1	A17	Cpd	2.5	YES	67.5	17	8	1701D1	A17	T1761	PD153035 hydrochloride	0.123457	COc1c(OC)cc(c2c1)ncnc2Nc3cc(Br)ccc3.Cl	Cpd	2.5	0.00617	1701D1	D24	DMSO	65	YES	3426.38	438.978	1346.5	95.3244	0.229325	113.348	16	2	4	2813.25	408.956	3554.33	2839	2905.12	3426.38	438.978	3382.71	371.356	3376.42	415.849	3333.36
10013820170922105119_001	P05	4276	2017-09-22 10:51:00	1701116	11	Strain 3	1701D1	A20	Cpd	2.5	YES	67.5	7	8	1701D1	A20	T2369	Rociletinib (CO-1686, AVL-301)	0.123457	FC(c(cnc1Nc(ccc2N3CCN(C(C)=O)CC3)c(c2)OC)c(Nc4cccc(c4)NC(C=C)=O)n1)(F)F	Cpd	2.5	0.00617	1701D1	E02	DMSO	65	YES	3426.38	438.978	1346.5	95.3244	0.229325	140.85	16	5	3	2813.25	408.956	3554.33	2263.5	4206.45	3426.38	438.978	3382.71	371.356	3376.42	415.849	3333.36
10013820170922105119_001	P08	4732	2017-09-22 10:51:00	1701116	11	Strain 3	1701D1	B01	Cpd	2.5	YES	67.5	12	8	1701D1	B01	T1835	Ibrutinib (PCI-32765)	0.123457	O=C(C=C)N1CCC[C@H](C1)n2c3c(c(N)ncn3)c(c4ccc(cc4)Oc5ccccc5)n2	Cpd	2.5	0.00617	1701D1	E04	DMSO	65	YES	3426.38	438.978	1346.5	95.3244	0.229325	162.774	16	8	4	2813.25	408.956	3554.33	2815.5	3742.38	3426.38	438.978	3382.71	371.356	3376.42	415.849	3333.36
10013820170922105119_001	P14	4524	2017-09-22 10:51:00	1701116	11	Strain 3	1701D1	A17	Cpd	2.5	YES	67.5	4	8	1701D1	A17	T1761	PD153035 hydrochloride	0.123457	COc1c(OC)cc(c2c1)ncnc2Nc3cc(Br)ccc3.Cl	Cpd	2.5	0.00617	1701D1	E09	DMSO	65	YES	3426.38	438.978	1346.5	95.3244	0.229325	152.774	16	14	4	2813.25	408.956	3554.33	3281	3070.26	3426.38	438.978	3382.71	371.356	3376.42	415.849	3333.36
10013820170922105119_001	P22	3904	2017-09-22 10:51:00	1701116	11	Strain 3	1701D1	A24	Cpd	2.5	YES	67.5	11	8	1701D1	A24	T2303	Afatinib (BIBW2992)	0.123457	CN(C)C\C=C\C(Nc1c(O[C@H]2CCOC2)cc(c3c1)ncnc3Nc4cc(Cl)c(F)cc4)=O	Cpd	2.5	0.00617	1701D1	E14	DMSO	65	YES	3426.38	438.978	1346.5	95.3244	0.229325	122.964	16	22	4	2813.25	408.956	3554.33	2604.5	3337.67	3426.38	438.978	3382.71	371.356	3376.42	415.849	3333.36
10013820170922105343_001	A08	3720	2017-09-22 10:53:00	1701117	12	Strain 3	1701D1	B12	Cpd	2.5	YES	67.5	10	8	1701D1	B12		Doxorubicin	0.123457	[C@H](O[C@@H]1O[C@H]([C@@H](O)[C@@H](N)C1)C)(C[C@](O)(C(=O)CO)C2)c(c(O)c(c3c4O)C(=O)c(c5C3=O)c(OC)ccc5)c24	Cpd	2.5	0.00617	1701D1	E21	DMSO	65	YES	3286.5	392.72	1162.5	83.9628	0.32672	120.41	1	8	2	2676.73	458.672	3340	2607	3061.01	3286.5	392.72	3286.5	392.72	3325.45	504.52	3325.45
10013820170922105343_001	B02	3260	2017-09-22 10:53:00	1701117	12	Strain 3	1701D1	B03	Cpd	2.5	YES	67.5	1	8	1701D1	B03	T2705	Mutant EGFR inhibitor	0.123457	C=CC(Nc1c(N(C)CCN(C)C)cc(OC)c(Nc2nc(c3c4c(cccc4)[nH]c3)c(Cl)cn2)c1)=O	Cpd	2.5	0.00617	1701D1	D07	DMSO	65	YES	3286.5	392.72	1162.5	83.9628	0.32672	98.7524	2	2	4	2676.73	458.672	2962.33	2674	2948.7	3286.5	392.72	3286.5	392.72	3325.45	504.52	3325.45
10013820170922105343_001	B16	2952	2017-09-22 10:53:00	1701117	12	Strain 3	1701D1	B06	Cpd	2.5	YES	67.5	30	8	1701D1	B06	T2630	Poziotinib (HM781-36B)	0.123457	C=CC(N1CCC(Oc2c(OC)cc(c3c2)ncnc3Nc4c(F)c(Cl)c(Cl)cc4)CC1)=O	Cpd	2.5	0.00617	1701D1	D16	DMSO	65	YES	3286.5	392.72	1162.5	83.9628	0.32672	84.2514	2	16	4	2676.73	458.672	2962.33	2896.5	2465	3286.5	392.72	3286.5	392.72	3325.45	504.52	3325.45
10013820170922105343_001	B20	4056	2017-09-22 10:53:00	1701117	12	Strain 3	1701D1	B11	Cpd	2.5	YES	67.5	9	8	1701D1	B11		YM155	0.123457	COCCn1c2c(C(=O)c(c3C2=O)cccc3)[n+](Cc4nccnc4)c1C.[Br-]	Cpd	2.5	0.00617	1701D1	D20	DMSO	65	YES	3286.5	392.72	1162.5	83.9628	0.32672	136.229	2	20	4	2676.73	458.672	2962.33	2906	3375.8	3286.5	392.72	3286.5	392.72	3325.45	504.52	3325.45
10013820170922105343_001	C01	3780	2017-09-22 10:53:00	1701117	12	Strain 3	1701D1	B09	Cpd	2.5	YES	67.5	33	8	1701D1	B09	SAM001246559	CPD000466308;EPIRUBICIN HYDROCHLORIDE;	0.123457	COc1cccc2C(=O)c3c(O)c4C[C@](O)(C[C@H](O[C@H]5C[C@H](N)[C@@H](O)[C@H](C)O5)c4c(O)c3C(=O)c12)C(=O)CO.Cl	Cpd	2.5	0.00617	1701D1	D23	DMSO	65	YES	3286.5	392.72	1162.5	83.9628	0.32672	123.234	3	1	1	2676.73	458.672	2582.33	2618.5	4005.31	3286.5	392.72	3286.5	392.72	3325.45	504.52	3325.45
10013820170922105343_001	C06	2576	2017-09-22 10:53:00	1701117	12	Strain 3	1701D1	B03	Cpd	2.5	YES	67.5	27	8	1701D1	B03	T2705	Mutant EGFR inhibitor	0.123457	C=CC(Nc1c(N(C)CCN(C)C)cc(OC)c(Nc2nc(c3c4c(cccc4)[nH]c3)c(Cl)cn2)c1)=O	Cpd	2.5	0.00617	1701D1	E01	DMSO	65	YES	3286.5	392.72	1162.5	83.9628	0.32672	66.549	3	6	2	2676.73	458.672	2582.33	2685	2661.94	3286.5	392.72	3286.5	392.72	3325.45	504.52	3325.45
10013820170922105343_001	C09	2704	2017-09-22 10:53:00	1701117	12	Strain 3	1701D1	B07	Cpd	2.5	YES	67.5	31	8	1701D1	B07	T2041	AG-1517;PD153035	0.123457	O=C([C@@H]1CCCN1C([C@H](Cc2ccc(O)cc2)NC([C@H](Cc3ccccc3)NC(CNC([C@@H](CCCNC(N)=N)NC([C@H](Cc4ccc(O)cc4)N)=O)=O)=O)=O)=O)N[C@@H](CO)C(N)=O	Cpd	2.5	0.00617	1701D1	E04	DMSO	65	YES	3286.5	392.72	1162.5	83.9628	0.32672	72.5753	3	9	1	2676.73	458.672	2582.33	2748.5	2729.65	3286.5	392.72	3286.5	392.72	3325.45	504.52	3325.45
10013820170922105343_001	D06	2776	2017-09-22 10:53:00	1701117	12	Strain 3	1701D1	B04	Cpd	2.5	YES	67.5	15	8	1701D1	B04	T1985	WHI-P154	0.123457	COc1c(OC)cc(c2c1)ncnc2Nc3cc(Br)c(O)cc3	Cpd	2.5	0.00617	1701D1	E15	DMSO	65	YES	3286.5	392.72	1162.5	83.9628	0.32672	75.9652	4	6	4	2676.73	458.672	2568.33	2685	2884.25	3286.5	392.72	3286.5	392.72	3325.45	504.52	3325.45
10013820170922105343_001	D22	3584	2017-09-22 10:53:00	1701117	12	Strain 3	1701D1	B12	Cpd	2.5	YES	67.5	36	8	1701D1	B12		Doxorubicin	0.123457	[C@H](O[C@@H]1O[C@H]([C@@H](O)[C@@H](N)C1)C)(C[C@](O)(C(=O)CO)C2)c(c(O)c(c3c4O)C(=O)c(c5C3=O)c(OC)ccc5)c24	Cpd	2.5	0.00617	1701D1	D02	DMSO	65	YES	3286.5	392.72	1162.5	83.9628	0.32672	114.007	4	22	4	2676.73	458.672	2568.33	3403	2938.08	3286.5	392.72	3286.5	392.72	3325.45	504.52	3325.45
10013820170922105343_001	D23	3736	2017-09-22 10:53:00	1701117	12	Strain 3	1701D1	B08	Cpd	2.5	YES	67.5	32	8	1701D1	B08	SAM001246768	CPD000058570;DOXORUBICIN HYDROCHLORIDE;	0.123457	COc1cccc2C(=O)c3c(O)c4C[C@](O)(C[C@H](O[C@H]5C[C@H](N)[C@H](O)[C@H](C)O5)c4c(O)c3C(=O)c12)C(=O)CO.Cl	Cpd	2.5	0.00617	1701D1	D03	DMSO	65	YES	3286.5	392.72	1162.5	83.9628	0.32672	121.163	4	23	3	2676.73	458.672	2568.33	3534.5	2948.74	3286.5	392.72	3286.5	392.72	3325.45	504.52	3325.45
10013820170922105343_001	E03	3088	2017-09-22 10:53:00	1701117	12	Strain 3	1701D1	B14	Cpd	2.5	YES	67.5	25	8	1701D1	B14		5130983	0.123457	O=c1c2ccccc2c(=O)c1=NNc1nnn[nH]1	Cpd	2.5	0.00617	1701D1	D06	DMSO	65	YES	3286.5	392.72	1162.5	83.9628	0.32672	90.6544	5	3	1	2676.73	458.672	2562	2482.5	3478.71	3286.5	392.72	3286.5	392.72	3325.45	504.52	3325.45
10013820170922105343_001	E05	3196	2017-09-22 10:53:00	1701117	12	Strain 3	1701D1	B03	Cpd	2.5	YES	67.5	14	8	1701D1	B03	T2705	Mutant EGFR inhibitor	0.123457	C=CC(Nc1c(N(C)CCN(C)C)cc(OC)c(Nc2nc(c3c4c(cccc4)[nH]c3)c(Cl)cn2)c1)=O	Cpd	2.5	0.00617	1701D1	D07	DMSO	65	YES	3286.5	392.72	1162.5	83.9628	0.32672	95.7392	5	5	1	2676.73	458.672	2562	2003.5	4461.15	3286.5	392.72	3286.5	392.72	3325.45	504.52	3325.45
10013820170922105343_001	E12	3632	2017-09-22 10:53:00	1701117	12	Strain 3	1701D1	B05	Cpd	2.5	YES	67.5	16	8	1701D1	B05	T2047	AG-1478	0.123457	COc1c(OC)cc(c2c1)ncnc2Nc3cc(Cl)ccc3	Cpd	2.5	0.00617	1701D1	D12	DMSO	65	YES	3286.5	392.72	1162.5	83.9628	0.32672	116.266	5	12	2	2676.73	458.672	2562	2400	4232.18	3286.5	392.72	3286.5	392.72	3325.45	504.52	3325.45
10013820170922105343_001	F19	4248	2017-09-22 10:53:00	1701117	12	Strain 3	1701D1	B10	Cpd	2.5	YES	67.5	8	8	1701D1	B10		T0503-0280	0.123457	P(C(C)(C)C)(N1CCCCCC1)(N2CCCCCC2)=NC(NCCCO)=S	Cpd	2.5	0.00617	1701D1	E08	DMSO	65	YES	3286.5	392.72	1162.5	83.9628	0.32672	145.268	6	19	3	2676.73	458.672	2663	3078	3713.24	3286.5	392.72	3286.5	392.72	3325.45	504.52	3325.45
10013820170922105343_001	F23	4548	2017-09-22 10:53:00	1701117	12	Strain 3	1701D1	B05	Cpd	2.5	YES	67.5	3	8	1701D1	B05	T2047	AG-1478	0.123457	COc1c(OC)cc(c2c1)ncnc2Nc3cc(Cl)ccc3	Cpd	2.5	0.00617	1701D1	E11	DMSO	65	YES	3286.5	392.72	1162.5	83.9628	0.32672	159.393	6	23	3	2676.73	458.672	2663	3534.5	3462.02	3286.5	392.72	3286.5	392.72	3325.45	504.52	3325.45
10013820170922105343_001	G07	2768	2017-09-22 10:53:00	1701117	12	Strain 3	1701D1	B10	Cpd	2.5	YES	67.5	21	8	1701D1	B10		T0503-0280	0.123457	P(C(C)(C)C)(N1CCCCCC1)(N2CCCCCC2)=NC(NCCCO)=S	Cpd	2.5	0.00617	1701D1	E17	DMSO	65	YES	3286.5	392.72	1162.5	83.9628	0.32672	75.5885	7	7	1	2676.73	458.672	2555.67	2635.5	2944.47	3286.5	392.72	3286.5	392.72	3325.45	504.52	3325.45
10013820170922105343_001	G15	3236	2017-09-22 10:53:00	1701117	12	Strain 3	1701D1	B11	Cpd	2.5	YES	67.5	35	8	1701D1	B11		YM155	0.123457	COCCn1c2c(C(=O)c(c3C2=O)cccc3)[n+](Cc4nccnc4)c1C.[Br-]	Cpd	2.5	0.00617	1701D1	E21	DMSO	65	YES	3286.5	392.72	1162.5	83.9628	0.32672	97.6224	7	15	1	2676.73	458.672	2555.67	2797.5	3242.97	3286.5	392.72	3286.5	392.72	3325.45	504.52	3325.45
10013820170922105343_001	H16	3736	2017-09-22 10:53:00	1701117	12	Strain 3	1701D1	B14	Cpd	2.5	YES	67.5	38	8	1701D1	B14		5130983	0.123457	O=c1c2ccccc2c(=O)c1=NNc1nnn[nH]1	Cpd	2.5	0.00617	1701D1	D15	DMSO	65	YES	3286.5	392.72	1162.5	83.9628	0.32672	121.163	8	16	4	2676.73	458.672	2166	2896.5	4266.62	3286.5	392.72	3286.5	392.72	3325.45	504.52	3325.45
10013820170922105343_001	I04	2576	2017-09-22 10:53:00	1701117	12	Strain 3	1701D1	B04	Cpd	2.5	YES	67.5	2	8	1701D1	B04	T1985	WHI-P154	0.123457	COc1c(OC)cc(c2c1)ncnc2Nc3cc(Br)c(O)cc3	Cpd	2.5	0.00617	1701D1	D22	DMSO	65	YES	3286.5	392.72	1162.5	83.9628	0.32672	66.549	9	4	2	2676.73	458.672	2728	1645.5	4111.62	3286.5	392.72	3286.5	392.72	3325.45	504.52	3325.45
10013820170922105343_001	I17	3232	2017-09-22 10:53:00	1701117	12	Strain 3	1701D1	B10	Cpd	2.5	YES	67.5	34	8	1701D1	B10		T0503-0280	0.123457	P(C(C)(C)C)(N1CCCCCC1)(N2CCCCCC2)=NC(NCCCO)=S	Cpd	2.5	0.00617	1701D1	E07	DMSO	65	YES	3286.5	392.72	1162.5	83.9628	0.32672	97.4341	9	17	1	2676.73	458.672	2728	2242.5	3785.33	3286.5	392.72	3286.5	392.72	3325.45	504.52	3325.45
10013820170922105343_001	I18	3184	2017-09-22 10:53:00	1701117	12	Strain 3	1701D1	B08	Cpd	2.5	YES	67.5	19	8	1701D1	B08	SAM001246768	CPD000058570;DOXORUBICIN HYDROCHLORIDE;	0.123457	COc1cccc2C(=O)c3c(O)c4C[C@](O)(C[C@H](O[C@H]5C[C@H](N)[C@H](O)[C@H](C)O5)c4c(O)c3C(=O)c12)C(=O)CO.Cl	Cpd	2.5	0.00617	1701D1	E08	DMSO	65	YES	3286.5	392.72	1162.5	83.9628	0.32672	95.1742	9	18	2	2676.73	458.672	2728	2780.5	3007.56	3286.5	392.72	3286.5	392.72	3325.45	504.52	3325.45
10013820170922105343_001	J08	3036	2017-09-22 10:53:00	1701117	12	Strain 3	1701D1	B04	Cpd	2.5	YES	67.5	28	8	1701D1	B04	T1985	WHI-P154	0.123457	COc1c(OC)cc(c2c1)ncnc2Nc3cc(Br)c(O)cc3	Cpd	2.5	0.00617	1701D1	E17	DMSO	65	YES	3286.5	392.72	1162.5	83.9628	0.32672	88.2062	10	8	4	2676.73	458.672	2392.33	2607	3487.77	3286.5	392.72	3286.5	392.72	3325.45	504.52	3325.45
10013820170922105343_001	K09	2884	2017-09-22 10:53:00	1701117	12	Strain 3	1701D1	B07	Cpd	2.5	YES	67.5	18	8	1701D1	B07	T2041	AG-1517;PD153035	0.123457	O=C([C@@H]1CCCN1C([C@H](Cc2ccc(O)cc2)NC([C@H](Cc3ccccc3)NC(CNC([C@@H](CCCNC(N)=N)NC([C@H](Cc4ccc(O)cc4)N)=O)=O)=O)=O)=O)N[C@@H](CO)C(N)=O	Cpd	2.5	0.00617	1701D1	D08	DMSO	65	YES	3286.5	392.72	1162.5	83.9628	0.32672	81.0499	11	9	1	2676.73	458.672	2777	2748.5	2707.28	3286.5	392.72	3286.5	392.72	3325.45	504.52	3325.45
10013820170922105343_001	K10	3024	2017-09-22 10:53:00	1701117	12	Strain 3	1701D1	B08	Cpd	2.5	YES	67.5	6	8	1701D1	B08	SAM001246768	CPD000058570;DOXORUBICIN HYDROCHLORIDE;	0.123457	COc1cccc2C(=O)c3c(O)c4C[C@](O)(C[C@H](O[C@H]5C[C@H](N)[C@H](O)[C@H](C)O5)c4c(O)c3C(=O)c12)C(=O)CO.Cl	Cpd	2.5	0.00617	1701D1	D09	DMSO	65	YES	3286.5	392.72	1162.5	83.9628	0.32672	87.6412	11	10	2	2676.73	458.672	2777	2994.5	2605.5	3286.5	392.72	3286.5	392.72	3325.45	504.52	3325.45
10013820170922105343_001	K18	3256	2017-09-22 10:53:00	1701117	12	Strain 3	1701D1	B05	Cpd	2.5	YES	67.5	29	8	1701D1	B05	T2047	AG-1478	0.123457	COc1c(OC)cc(c2c1)ncnc2Nc3cc(Cl)ccc3	Cpd	2.5	0.00617	1701D1	D14	DMSO	65	YES	3286.5	392.72	1162.5	83.9628	0.32672	98.564	11	18	2	2676.73	458.672	2777	2780.5	3021.3	3286.5	392.72	3286.5	392.72	3325.45	504.52	3325.45
10013820170922105343_001	L13	3268	2017-09-22 10:53:00	1701117	12	Strain 3	1701D1	B11	Cpd	2.5	YES	67.5	22	8	1701D1	B11		YM155	0.123457	COCCn1c2c(C(=O)c(c3C2=O)cccc3)[n+](Cc4nccnc4)c1C.[Br-]	Cpd	2.5	0.00617	1701D1	E03	DMSO	65	YES	3286.5	392.72	1162.5	83.9628	0.32672	99.129	12	13	3	2676.73	458.672	2662.33	2430	3619.28	3286.5	392.72	3286.5	392.72	3325.45	504.52	3325.45
10013820170922105343_001	M22	4060	2017-09-22 10:53:00	1701117	12	Strain 3	1701D1	B09	Cpd	2.5	YES	67.5	20	8	1701D1	B09	SAM001246559	CPD000466308;EPIRUBICIN HYDROCHLORIDE;	0.123457	COc1cccc2C(=O)c3c(O)c4C[C@](O)(C[C@H](O[C@H]5C[C@H](N)[C@@H](O)[C@H](C)O5)c4c(O)c3C(=O)c12)C(=O)CO.Cl	Cpd	2.5	0.00617	1701D1	D01	DMSO	65	YES	3286.5	392.72	1162.5	83.9628	0.32672	136.417	13	22	2	2676.73	458.672	2705	3403	3160.14	3286.5	392.72	3286.5	392.72	3325.45	504.52	3325.45
10013820170922105343_001	N11	3332	2017-09-22 10:53:00	1701117	12	Strain 3	1701D1	B12	Cpd	2.5	YES	67.5	23	8	1701D1	B12		Doxorubicin	0.123457	[C@H](O[C@@H]1O[C@H]([C@@H](O)[C@@H](N)C1)C)(C[C@](O)(C(=O)CO)C2)c(c(O)c(c3c4O)C(=O)c(c5C3=O)c(OC)ccc5)c24	Cpd	2.5	0.00617	1701D1	D10	DMSO	65	YES	3286.5	392.72	1162.5	83.9628	0.32672	102.142	14	11	3	2676.73	458.672	2634.67	2563.5	3534.72	3286.5	392.72	3286.5	392.72	3325.45	504.52	3325.45
10013820170922105343_001	O17	3324	2017-09-22 10:53:00	1701117	12	Strain 3	1701D1	B07	Cpd	2.5	YES	67.5	5	8	1701D1	B07	T2041	AG-1517;PD153035	0.123457	O=C([C@@H]1CCCN1C([C@H](Cc2ccc(O)cc2)NC([C@H](Cc3ccccc3)NC(CNC([C@@H](CCCNC(N)=N)NC([C@H](Cc4ccc(O)cc4)N)=O)=O)=O)=O)=O)N[C@@H](CO)C(N)=O	Cpd	2.5	0.00617	1701D1	E04	DMSO	65	YES	3286.5	392.72	1162.5	83.9628	0.32672	101.766	15	17	1	2676.73	458.672	2862.67	2242.5	3709.94	3286.5	392.72	3286.5	392.72	3325.45	504.52	3325.45
10013820170922105343_001	P02	2976	2017-09-22 10:53:00	1701117	12	Strain 3	1701D1	B06	Cpd	2.5	YES	67.5	17	8	1701D1	B06	T2630	Poziotinib (HM781-36B)	0.123457	C=CC(N1CCC(Oc2c(OC)cc(c3c2)ncnc3Nc4c(F)c(Cl)c(Cl)cc4)CC1)=O	Cpd	2.5	0.00617	1701D1	E10	DMSO	65	YES	3286.5	392.72	1162.5	83.9628	0.32672	85.3814	16	2	4	2676.73	458.672	3143	2674	2537.09	3286.5	392.72	3286.5	392.72	3325.45	504.52	3325.45
10013820170922105343_001	P05	3576	2017-09-22 10:53:00	1701117	12	Strain 3	1701D1	B09	Cpd	2.5	YES	67.5	7	8	1701D1	B09	SAM001246559	CPD000466308;EPIRUBICIN HYDROCHLORIDE;	0.123457	COc1cccc2C(=O)c3c(O)c4C[C@](O)(C[C@H](O[C@H]5C[C@H](N)[C@@H](O)[C@H](C)O5)c4c(O)c3C(=O)c12)C(=O)CO.Cl	Cpd	2.5	0.00617	1701D1	E12	DMSO	65	YES	3286.5	392.72	1162.5	83.9628	0.32672	113.63	16	5	3	2676.73	458.672	3143	2003.5	4068.86	3286.5	392.72	3286.5	392.72	3325.45	504.52	3325.45
10013820170922105343_001	P08	4480	2017-09-22 10:53:00	1701117	12	Strain 3	1701D1	B14	Cpd	2.5	YES	67.5	12	8	1701D1	B14		5130983	0.123457	O=c1c2ccccc2c(=O)c1=NNc1nnn[nH]1	Cpd	2.5	0.00617	1701D1	E14	DMSO	65	YES	3286.5	392.72	1162.5	83.9628	0.32672	156.191	16	8	4	2676.73	458.672	3143	2607	3917.43	3286.5	392.72	3286.5	392.72	3325.45	504.52	3325.45
10013820170922105343_001	P14	3100	2017-09-22 10:53:00	1701117	12	Strain 3	1701D1	B06	Cpd	2.5	YES	67.5	4	8	1701D1	B06	T2630	Poziotinib (HM781-36B)	0.123457	C=CC(N1CCC(Oc2c(OC)cc(c3c2)ncnc3Nc4c(F)c(Cl)c(Cl)cc4)CC1)=O	Cpd	2.5	0.00617	1701D1	E19	DMSO	65	YES	3286.5	392.72	1162.5	83.9628	0.32672	91.2194	16	14	4	2676.73	458.672	3143	3002.5	2353.66	3286.5	392.72	3286.5	392.72	3325.45	504.52	3325.45
10013820170922105607_001	A08	3444	2017-09-22 10:56:00	1701118	13	Strain 4	1701D1	A10	Cpd	2.5	YES	67.5	10	8	1701D1	A10	T2709	TAK901	0.123457	CCS(c1cc(c2c3c([nH]c(c34)ncc(C)c4)c(C)c(C(NC5CCN(C)CC5)=O)c2)ccc1)(=O)=O	Cpd	2.5	0.00617	1701D1	D05	DMSO	65	YES	3235.88	428.147	1201	105.485	0.213272	110.228	1	8	2	2580.96	452.174	2532	2725.5	3324.42	3235.88	428.147	3235.88	428.147	3198.75	474.889	3198.75
10013820170922105607_001	B16	3584	2017-09-22 10:56:00	1701118	13	Strain 4	1701D1	A04	Cpd	2.5	YES	67.5	30	8	1701D1	A04	E069	STK249718	0.123457	Cn(nc(c1ncccc1)n2)c3c2c(=O)n(C)c(=O)n3	Cpd	2.5	0.00617	1701D1	E01	DMSO	65	YES	3235.88	428.147	1201	105.485	0.213272	117.108	2	16	4	2580.96	452.174	2751	2758.5	3146.06	3235.88	428.147	3235.88	428.147	3198.75	474.889	3198.75
10013820170922105607_001	B20	3448	2017-09-22 10:56:00	1701118	13	Strain 4	1701D1	A09	Cpd	2.5	YES	67.5	9	8	1701D1	A09	T2483	Dacomitinib (PF299804, PF299)	0.123457	Clc(c(ccc1Nc(c(c2cc(c3NC(\C=C\CN4CCCCC4)=O)OC)c3)ncn2)F)c1	Cpd	2.5	0.00617	1701D1	E05	DMSO	65	YES	3235.88	428.147	1201	105.485	0.213272	110.424	2	20	4	2580.96	452.174	2751	2781.5	3001.65	3235.88	428.147	3235.88	428.147	3198.75	474.889	3198.75
10013820170922105607_001	C01	3640	2017-09-22 10:56:00	1701118	13	Strain 4	1701D1	A07	Cpd	2.5	YES	67.5	33	8	1701D1	A07	T0373L	Erlotinib hydrochloride	0.123457	COCCOc1c(OCCOC)cc(c2c1)ncnc2Nc3cc(CC)ccc3.Cl	Cpd	2.5	0.00617	1701D1	E08	DMSO	65	YES	3235.88	428.147	1201	105.485	0.213272	119.86	3	1	1	2580.96	452.174	2303.67	2761	3812.21	3235.88	428.147	3235.88	428.147	3198.75	474.889	3198.75
10013820170922105607_001	D22	2988	2017-09-22 10:56:00	1701118	13	Strain 4	1701D1	A10	Cpd	2.5	YES	67.5	36	8	1701D1	A10	T2709	TAK901	0.123457	CCS(c1cc(c2c3c([nH]c(c34)ncc(C)c4)c(C)c(C(NC5CCN(C)CC5)=O)c2)ccc1)(=O)=O	Cpd	2.5	0.00617	1701D1	D15	DMSO	65	YES	3235.88	428.147	1201	105.485	0.213272	87.8187	4	22	4	2580.96	452.174	2393.67	2311	3598.15	3235.88	428.147	3235.88	428.147	3198.75	474.889	3198.75
10013820170922105607_001	E03	3232	2017-09-22 10:56:00	1701118	13	Strain 4	1701D1	A12	Cpd	2.5	YES	67.5	25	8	1701D1	A12	T3118	Dimethylenastron	0.123457	S=C1NC(c2cc(O)ccc2)C3=C(CC(C)(C)CC3=O)N1	Cpd	2.5	0.00617	1701D1	D19	DMSO	65	YES	3235.88	428.147	1201	105.485	0.213272	99.8096	5	3	1	2580.96	452.174	2923	2461	2992.9	3235.88	428.147	3235.88	428.147	3198.75	474.889	3198.75
10013820170922105607_001	E14	3536	2017-09-22 10:56:00	1701118	13	Strain 4	1701D1	A11	Cpd	2.5	YES	67.5	24	8	1701D1	A11	T6092	AZD8931 (Sapitinib)	0.123457	CNC(CN1CCC(Oc2c(OC)cc(c3c2)ncnc3Nc4c(F)c(Cl)ccc4)CC1)=O	Cpd	2.5	0.00617	1701D1	E03	DMSO	65	YES	3235.88	428.147	1201	105.485	0.213272	114.749	5	14	2	2580.96	452.174	2923	3183	2531.68	3235.88	428.147	3235.88	428.147	3198.75	474.889	3198.75
10013820170922105607_001	F19	3284	2017-09-22 10:56:00	1701118	13	Strain 4	1701D1	A08	Cpd	2.5	YES	67.5	8	8	1701D1	A08	T3659	AZD3759	0.123457	COc1c(OC(N2[C@H](C)CN(C)CC2)=O)cc(c3c1)c(Nc4c(F)c(Cl)ccc4)ncn3	Cpd	2.5	0.00617	1701D1	E23	DMSO	65	YES	3235.88	428.147	1201	105.485	0.213272	102.365	6	19	3	2580.96	452.174	2574.67	2604	3262.9	3235.88	428.147	3235.88	428.147	3198.75	474.889	3198.75
10013820170922105607_001	G06	2968	2017-09-22 10:56:00	1701118	13	Strain 4	1701D1	A13	Cpd	2.5	YES	67.5	13	8	1701D1	A13	T2325	Neratinib(HKI-272)	0.123457	CCOc1c(NC(\C=C\CN(C)C)=O)[c-]c(c2[c-]1)c(Nc3[c-]c(Cl)c(OCc4n[c-][c-][c-][c-]4)[c-][c-]3)c(CN)[c-]n2	Cpd	2.5	0.00617	1701D1	D09	DMSO	65	YES	3235.88	428.147	1201	105.485	0.213272	86.8358	7	6	2	2580.96	452.174	2338	2379.5	3553.82	3235.88	428.147	3235.88	428.147	3198.75	474.889	3198.75
10013820170922105607_001	G07	3040	2017-09-22 10:56:00	1701118	13	Strain 4	1701D1	A08	Cpd	2.5	YES	67.5	21	8	1701D1	A08	T3659	AZD3759	0.123457	COc1c(OC(N2[C@H](C)CN(C)CC2)=O)cc(c3c1)c(Nc4c(F)c(Cl)ccc4)ncn3	Cpd	2.5	0.00617	1701D1	D10	DMSO	65	YES	3235.88	428.147	1201	105.485	0.213272	90.3741	7	7	1	2580.96	452.174	2338	2590	3344.19	3235.88	428.147	3235.88	428.147	3198.75	474.889	3198.75
10013820170922105607_001	G15	3500	2017-09-22 10:56:00	1701118	13	Strain 4	1701D1	A09	Cpd	2.5	YES	67.5	35	8	1701D1	A09	T2483	Dacomitinib (PF299804, PF299)	0.123457	Clc(c(ccc1Nc(c(c2cc(c3NC(\C=C\CN4CCCCC4)=O)OC)c3)ncn2)F)c1	Cpd	2.5	0.00617	1701D1	D15	DMSO	65	YES	3235.88	428.147	1201	105.485	0.213272	112.98	7	15	1	2580.96	452.174	2338	3104.5	3212.14	3235.88	428.147	3235.88	428.147	3198.75	474.889	3198.75
10013820170922105607_001	H16	3524	2017-09-22 10:56:00	1701118	13	Strain 4	1701D1	A12	Cpd	2.5	YES	67.5	38	8	1701D1	A12	T3118	Dimethylenastron	0.123457	S=C1NC(c2cc(O)ccc2)C3=C(CC(C)(C)CC3=O)N1	Cpd	2.5	0.00617	1701D1	E10	DMSO	65	YES	3235.88	428.147	1201	105.485	0.213272	114.159	8	16	4	2580.96	452.174	2179	2758.5	3905.42	3235.88	428.147	3235.88	428.147	3198.75	474.889	3198.75
10013820170922105607_001	I17	3520	2017-09-22 10:56:00	1701118	13	Strain 4	1701D1	A08	Cpd	2.5	YES	67.5	34	8	1701D1	A08	T3659	AZD3759	0.123457	COc1c(OC(N2[C@H](C)CN(C)CC2)=O)cc(c3c1)c(Nc4c(F)c(Cl)ccc4)ncn3	Cpd	2.5	0.00617	1701D1	D02	DMSO	65	YES	3235.88	428.147	1201	105.485	0.213272	113.963	9	17	1	2580.96	452.174	2907.67	2167.5	3720.5	3235.88	428.147	3235.88	428.147	3198.75	474.889	3198.75
10013820170922105607_001	J14	3536	2017-09-22 10:56:00	1701118	13	Strain 4	1701D1	A13	Cpd	2.5	YES	67.5	26	8	1701D1	A13	T2325	Neratinib(HKI-272)	0.123457	CCOc1c(NC(\C=C\CN(C)C)=O)[c-]c(c2[c-]1)c(Nc3[c-]c(Cl)c(OCc4n[c-][c-][c-][c-]4)[c-][c-]3)c(CN)[c-]n2	Cpd	2.5	0.00617	1701D1	D14	DMSO	65	YES	3235.88	428.147	1201	105.485	0.213272	114.749	10	14	4	2580.96	452.174	2276.33	3183	3250.89	3235.88	428.147	3235.88	428.147	3198.75	474.889	3198.75
10013820170922105607_001	L12	2976	2017-09-22 10:56:00	1701118	13	Strain 4	1701D1	A11	Cpd	2.5	YES	67.5	37	8	1701D1	A11	T6092	AZD8931 (Sapitinib)	0.123457	CNC(CN1CCC(Oc2c(OC)cc(c3c2)ncnc3Nc4c(F)c(Cl)ccc4)CC1)=O	Cpd	2.5	0.00617	1701D1	E23	DMSO	65	YES	3235.88	428.147	1201	105.485	0.213272	87.2289	12	12	4	2580.96	452.174	2507	2564.5	3083.46	3235.88	428.147	3235.88	428.147	3198.75	474.889	3198.75
10013820170922105607_001	L13	3212	2017-09-22 10:56:00	1701118	13	Strain 4	1701D1	A09	Cpd	2.5	YES	67.5	22	8	1701D1	A09	T2483	Dacomitinib (PF299804, PF299)	0.123457	Clc(c(ccc1Nc(c(c2cc(c3NC(\C=C\CN4CCCCC4)=O)OC)c3)ncn2)F)c1	Cpd	2.5	0.00617	1701D1	E24	DMSO	65	YES	3235.88	428.147	1201	105.485	0.213272	98.8267	12	13	3	2580.96	452.174	2507	2787.5	3061.74	3235.88	428.147	3235.88	428.147	3198.75	474.889	3198.75
10013820170922105607_001	M22	3412	2017-09-22 10:56:00	1701118	13	Strain 4	1701D1	A07	Cpd	2.5	YES	67.5	20	8	1701D1	A07	T0373L	Erlotinib hydrochloride	0.123457	COCCOc1c(OCCOC)cc(c2c1)ncnc2Nc3cc(CC)ccc3.Cl	Cpd	2.5	0.00617	1701D1	D23	DMSO	65	YES	3235.88	428.147	1201	105.485	0.213272	108.655	13	22	2	2580.96	452.174	2604.33	2311	3776.37	3235.88	428.147	3235.88	428.147	3198.75	474.889	3198.75
10013820170922105607_001	N08	3192	2017-09-22 10:56:00	1701118	13	Strain 4	1701D1	A13	Cpd	2.5	YES	67.5	39	8	1701D1	A13	T2325	Neratinib(HKI-272)	0.123457	CCOc1c(NC(\C=C\CN(C)C)=O)[c-]c(c2[c-]1)c(Nc3[c-]c(Cl)c(OCc4n[c-][c-][c-][c-]4)[c-][c-]3)c(CN)[c-]n2	Cpd	2.5	0.00617	1701D1	E07	DMSO	65	YES	3235.88	428.147	1201	105.485	0.213272	97.8438	14	8	4	2580.96	452.174	2631.67	2725.5	2964.48	3235.88	428.147	3235.88	428.147	3198.75	474.889	3198.75
10013820170922105607_001	N11	3256	2017-09-22 10:56:00	1701118	13	Strain 4	1701D1	A10	Cpd	2.5	YES	67.5	23	8	1701D1	A10	T2709	TAK901	0.123457	CCS(c1cc(c2c3c([nH]c(c34)ncc(C)c4)c(C)c(C(NC5CCN(C)CC5)=O)c2)ccc1)(=O)=O	Cpd	2.5	0.00617	1701D1	E09	DMSO	65	YES	3235.88	428.147	1201	105.485	0.213272	100.989	14	11	3	2580.96	452.174	2631.67	2450.5	3363.26	3235.88	428.147	3235.88	428.147	3198.75	474.889	3198.75
10013820170922105607_001	P02	4068	2017-09-22 10:56:00	1701118	13	Strain 4	1701D1	A04	Cpd	2.5	YES	67.5	17	8	1701D1	A04	E069	STK249718	0.123457	Cn(nc(c1ncccc1)n2)c3c2c(=O)n(C)c(=O)n3	Cpd	2.5	0.00617	1701D1	D10	DMSO	65	YES	3235.88	428.147	1201	105.485	0.213272	140.893	16	2	4	2580.96	452.174	3444.33	2519	3123.27	3235.88	428.147	3235.88	428.147	3198.75	474.889	3198.75
10013820170922105607_001	P05	3668	2017-09-22 10:56:00	1701118	13	Strain 4	1701D1	A07	Cpd	2.5	YES	67.5	7	8	1701D1	A07	T0373L	Erlotinib hydrochloride	0.123457	COCCOc1c(OCCOC)cc(c2c1)ncnc2Nc3cc(CC)ccc3.Cl	Cpd	2.5	0.00617	1701D1	D12	DMSO	65	YES	3235.88	428.147	1201	105.485	0.213272	121.236	16	5	3	2580.96	452.174	3444.33	2122	3343.03	3235.88	428.147	3235.88	428.147	3198.75	474.889	3198.75
10013820170922105607_001	P08	4028	2017-09-22 10:56:00	1701118	13	Strain 4	1701D1	A12	Cpd	2.5	YES	67.5	12	8	1701D1	A12	T3118	Dimethylenastron	0.123457	S=C1NC(c2cc(O)ccc2)C3=C(CC(C)(C)CC3=O)N1	Cpd	2.5	0.00617	1701D1	D14	DMSO	65	YES	3235.88	428.147	1201	105.485	0.213272	138.927	16	8	4	2580.96	452.174	3444.33	2725.5	2858.25	3235.88	428.147	3235.88	428.147	3198.75	474.889	3198.75
10013820170922105607_001	P14	4580	2017-09-22 10:56:00	1701118	13	Strain 4	1701D1	A04	Cpd	2.5	YES	67.5	4	8	1701D1	A04	E069	STK249718	0.123457	Cn(nc(c1ncccc1)n2)c3c2c(=O)n(C)c(=O)n3	Cpd	2.5	0.00617	1701D1	D19	DMSO	65	YES	3235.88	428.147	1201	105.485	0.213272	166.054	16	14	4	2580.96	452.174	3444.33	3183	2782.82	3235.88	428.147	3235.88	428.147	3198.75	474.889	3198.75
10013820170922105607_001	P22	3628	2017-09-22 10:56:00	1701118	13	Strain 4	1701D1	A11	Cpd	2.5	YES	67.5	11	8	1701D1	A11	T6092	AZD8931 (Sapitinib)	0.123457	CNC(CN1CCC(Oc2c(OC)cc(c3c2)ncnc3Nc4c(F)c(Cl)ccc4)CC1)=O	Cpd	2.5	0.00617	1701D1	D24	DMSO	65	YES	3235.88	428.147	1201	105.485	0.213272	119.27	16	22	4	2580.96	452.174	3444.33	2311	3036.16	3235.88	428.147	3235.88	428.147	3198.75	474.889	3198.75
10013820170922105832_001	A08	3496	2017-09-22 10:58:00	1701119	14	Strain 4	1701D1	A23	Cpd	2.5	YES	67.5	10	8	1701D1	A23	T6136	Canertinib (CI-1033)	0.123457	C=CC(Nc1c(OCCCN2CCOCC2)cc(c3c1)ncnc3Nc4cc(Cl)c(F)cc4)=O	Cpd	2.5	0.00617	1701D1	E07	DMSO	65	YES	3311.62	366.495	1130.62	94.067	0.36649	108.454	1	8	2	2560.42	496.253	2312.33	2713	3653.36	3311.62	366.495	3311.62	366.495	3319.71	512.232	3319.71
10013820170922105832_001	B02	3220	2017-09-22 10:58:00	1701119	14	Strain 4	1701D1	A14	Cpd	2.5	YES	67.5	1	8	1701D1	A14	T2245	CL-387785 (EKI-785)	0.123457	CCCC(Nc1cc2c(ncnc2Nc3cc(Br)ccc3)cc1)=O	Cpd	2.5	0.00617	1701D1	E18	DMSO	65	YES	3311.62	366.495	1130.62	94.067	0.36649	95.7989	2	2	4	2560.42	496.253	2864	2649.5	2781.89	3311.62	366.495	3311.62	366.495	3319.71	512.232	3319.71
10013820170922105832_001	B16	3828	2017-09-22 10:58:00	1701119	14	Strain 4	1701D1	A17	Cpd	2.5	YES	67.5	30	8	1701D1	A17	T1761	PD153035 hydrochloride	0.123457	COc1c(OC)cc(c2c1)ncnc2Nc3cc(Br)ccc3.Cl	Cpd	2.5	0.00617	1701D1	D03	DMSO	65	YES	3311.62	366.495	1130.62	94.067	0.36649	123.676	2	16	4	2560.42	496.253	2864	2799.5	3129.97	3311.62	366.495	3311.62	366.495	3319.71	512.232	3319.71
10013820170922105832_001	B20	3356	2017-09-22 10:58:00	1701119	14	Strain 4	1701D1	A22	Cpd	2.5	YES	67.5	9	8	1701D1	A22	T0078L	Lapatinib ditosylate monohydrate	0.123457	Fc1cc(COc2c(Cl)cc(Nc3c4c(ccc(c5oc(CNCCS(C)(=O)=O)cc5)c4)ncn3)cc2)ccc1.Cc6ccc(S(O)(=O)=O)cc6.Cc7ccc(S(O)(=O)=O)cc7.O	Cpd	2.5	0.00617	1701D1	D07	DMSO	65	YES	3311.62	366.495	1130.62	94.067	0.36649	102.035	2	20	4	2560.42	496.253	2864	2426	3166.5	3311.62	366.495	3311.62	366.495	3319.71	512.232	3319.71
10013820170922105832_001	C01	3712	2017-09-22 10:58:00	1701119	14	Strain 4	1701D1	A20	Cpd	2.5	YES	67.5	33	8	1701D1	A20	T2369	Rociletinib (CO-1686, AVL-301)	0.123457	FC(c(cnc1Nc(ccc2N3CCN(C(C)=O)CC3)c(c2)OC)c(Nc4cccc(c4)NC(C=C)=O)n1)(F)F	Cpd	2.5	0.00617	1701D1	D10	DMSO	65	YES	3311.62	366.495	1130.62	94.067	0.36649	118.357	3	1	1	2560.42	496.253	2316.33	2737.5	3837.73	3311.62	366.495	3311.62	366.495	3319.71	512.232	3319.71
10013820170922105832_001	C06	2428	2017-09-22 10:58:00	1701119	14	Strain 4	1701D1	A14	Cpd	2.5	YES	67.5	27	8	1701D1	A14	T2245	CL-387785 (EKI-785)	0.123457	CCCC(Nc1cc2c(ncnc2Nc3cc(Br)ccc3)cc1)=O	Cpd	2.5	0.00617	1701D1	D14	DMSO	65	YES	3311.62	366.495	1130.62	94.067	0.36649	59.4853	3	6	2	2560.42	496.253	2316.33	2526	2720.42	3311.62	366.495	3311.62	366.495	3319.71	512.232	3319.71
10013820170922105832_001	C09	2960	2017-09-22 10:58:00	1701119	14	Strain 4	1701D1	A18	Cpd	2.5	YES	67.5	31	8	1701D1	A18	T6218	Selumetinib (AZD6244)	0.123457	Brc(ccc1Nc(c(c(c23)ncn2C)F)c(C(NOCCO)=O)c3)cc1Cl.S(=O)(=O)(O)O	Cpd	2.5	0.00617	1701D1	D17	DMSO	65	YES	3311.62	366.495	1130.62	94.067	0.36649	83.8778	3	9	1	2560.42	496.253	2316.33	2879	2909.85	3311.62	366.495	3311.62	366.495	3319.71	512.232	3319.71
10013820170922105832_001	D06	2776	2017-09-22 10:58:00	1701119	14	Strain 4	1701D1	A15	Cpd	2.5	YES	67.5	15	8	1701D1	A15	T2327	Pelitinib (EKB-569)	0.123457	CCOc1c(NC(\C=C\CN(C)C)=O)cc(c2c1)c(Nc3cc(Cl)c(F)cc3)c(CN)cn2	Cpd	2.5	0.00617	1701D1	E05	DMSO	65	YES	3311.62	366.495	1130.62	94.067	0.36649	75.4413	4	6	4	2560.42	496.253	2483	2526	2901.55	3311.62	366.495	3311.62	366.495	3319.71	512.232	3319.71
10013820170922105832_001	D22	3248	2017-09-22 10:58:00	1701119	14	Strain 4	1701D1	A23	Cpd	2.5	YES	67.5	36	8	1701D1	A23	T6136	Canertinib (CI-1033)	0.123457	C=CC(Nc1c(OCCCN2CCOCC2)cc(c3c1)ncnc3Nc4cc(Cl)c(F)cc4)=O	Cpd	2.5	0.00617	1701D1	E17	DMSO	65	YES	3311.62	366.495	1130.62	94.067	0.36649	97.0828	4	22	4	2560.42	496.253	2483	2222.5	3858.5	3311.62	366.495	3311.62	366.495	3319.71	512.232	3319.71
10013820170922105832_001	D23	3348	2017-09-22 10:58:00	1701119	14	Strain 4	1701D1	A19	Cpd	2.5	YES	67.5	32	8	1701D1	A19	T6235	Lapatinib (GW-572016) Ditosylate	0.123457	Clc(c(ccc1Nc(c(c2ccc3c(ccc4CNCCS(C)(=O)=O)o4)c3)ncn2)OCc5cccc(c5)F)c1.S(c6ccc(C)cc6)(=O)(=O)O	Cpd	2.5	0.00617	1701D1	E18	DMSO	65	YES	3311.62	366.495	1130.62	94.067	0.36649	101.668	4	23	3	2560.42	496.253	2483	2246.5	3934.81	3311.62	366.495	3311.62	366.495	3319.71	512.232	3319.71
10013820170922105832_001	E03	3136	2017-09-22 10:58:00	1701119	14	Strain 4	1701D1	B01	Cpd	2.5	YES	67.5	25	8	1701D1	B01	T1835	Ibrutinib (PCI-32765)	0.123457	O=C(C=C)N1CCC[C@H](C1)n2c3c(c(N)ncn3)c(c4ccc(cc4)Oc5ccccc5)n2	Cpd	2.5	0.00617	1701D1	E21	DMSO	65	YES	3311.62	366.495	1130.62	94.067	0.36649	91.9475	5	3	1	2560.42	496.253	2846.67	2466	2928.65	3311.62	366.495	3311.62	366.495	3319.71	512.232	3319.71
10013820170922105832_001	E05	3080	2017-09-22 10:58:00	1701119	14	Strain 4	1701D1	A14	Cpd	2.5	YES	67.5	14	8	1701D1	A14	T2245	CL-387785 (EKI-785)	0.123457	CCCC(Nc1cc2c(ncnc2Nc3cc(Br)ccc3)cc1)=O	Cpd	2.5	0.00617	1701D1	E22	DMSO	65	YES	3311.62	366.495	1130.62	94.067	0.36649	89.3799	5	5	1	2560.42	496.253	2846.67	2080	3410.14	3311.62	366.495	3311.62	366.495	3319.71	512.232	3319.71
10013820170922105832_001	E12	3428	2017-09-22 10:58:00	1701119	14	Strain 4	1701D1	A16	Cpd	2.5	YES	67.5	16	8	1701D1	A16	T2364	Irbinitinib(ARRY-380; ONT-380)	0.123457	Cc1c(Oc2cc3n(ncn3)cc2)ccc(Nc4c5c(ccc(NC(OCC6(C)C)=N6)c5)ncn4)c1	Cpd	2.5	0.00617	1701D1	D03	DMSO	65	YES	3311.62	366.495	1130.62	94.067	0.36649	105.336	5	12	2	2560.42	496.253	2846.67	2424.5	3256.14	3311.62	366.495	3311.62	366.495	3319.71	512.232	3319.71
10013820170922105832_001	E14	3284	2017-09-22 10:58:00	1701119	14	Strain 4	1701D1	A24	Cpd	2.5	YES	67.5	24	8	1701D1	A24	T2303	Afatinib (BIBW2992)	0.123457	CN(C)C\C=C\C(Nc1c(O[C@H]2CCOC2)cc(c3c1)ncnc3Nc4cc(Cl)c(F)cc4)=O	Cpd	2.5	0.00617	1701D1	D05	DMSO	65	YES	3311.62	366.495	1130.62	94.067	0.36649	98.7334	5	14	2	2560.42	496.253	2846.67	3011.5	2511.34	3311.62	366.495	3311.62	366.495	3319.71	512.232	3319.71
10013820170922105832_001	F19	3716	2017-09-22 10:58:00	1701119	14	Strain 4	1701D1	A21	Cpd	2.5	YES	67.5	8	8	1701D1	A21	T1754	ZM306416	0.123457	COc1c(OC)cc(c2c1)ncnc2Nc3c(F)cc(Cl)cc3	Cpd	2.5	0.00617	1701D1	E01	DMSO	65	YES	3311.62	366.495	1130.62	94.067	0.36649	118.541	6	19	3	2560.42	496.253	2387	2750.5	3710.5	3311.62	366.495	3311.62	366.495	3319.71	512.232	3319.71
10013820170922105832_001	F23	3592	2017-09-22 10:58:00	1701119	14	Strain 4	1701D1	A16	Cpd	2.5	YES	67.5	3	8	1701D1	A16	T2364	Irbinitinib(ARRY-380; ONT-380)	0.123457	Cc1c(Oc2cc3n(ncn3)cc2)ccc(Nc4c5c(ccc(NC(OCC6(C)C)=N6)c5)ncn4)c1	Cpd	2.5	0.00617	1701D1	E05	DMSO	65	YES	3311.62	366.495	1130.62	94.067	0.36649	112.855	6	23	3	2560.42	496.253	2387	2246.5	4391.36	3311.62	366.495	3311.62	366.495	3319.71	512.232	3319.71
10013820170922105832_001	G06	3064	2017-09-22 10:58:00	1701119	14	Strain 4	1701D1	B02	Cpd	2.5	YES	67.5	13	8	1701D1	B02	T2116	AEE788	0.123457	CCN1CCN(Cc2[c-][c-]c([C-]3[C-2]c4c(n[c-]nc4N[C@H](C)c5[c-][c-][c-][c-][c-]5)[N-]3)[c-][c-]2)CC1	Cpd	2.5	0.00617	1701D1	E11	DMSO	65	YES	3311.62	366.495	1130.62	94.067	0.36649	88.6463	7	6	2	2560.42	496.253	2572.33	2526	3091.36	3311.62	366.495	3311.62	366.495	3319.71	512.232	3319.71
10013820170922105832_001	G07	3768	2017-09-22 10:58:00	1701119	14	Strain 4	1701D1	A21	Cpd	2.5	YES	67.5	21	8	1701D1	A21	T1754	ZM306416	0.123457	COc1c(OC)cc(c2c1)ncnc2Nc3c(F)cc(Cl)cc3	Cpd	2.5	0.00617	1701D1	E12	DMSO	65	YES	3311.62	366.495	1130.62	94.067	0.36649	120.925	7	7	1	2560.42	496.253	2572.33	2615.5	3671.56	3311.62	366.495	3311.62	366.495	3319.71	512.232	3319.71
10013820170922105832_001	G15	3380	2017-09-22 10:58:00	1701119	14	Strain 4	1701D1	A22	Cpd	2.5	YES	67.5	35	8	1701D1	A22	T0078L	Lapatinib ditosylate monohydrate	0.123457	Fc1cc(COc2c(Cl)cc(Nc3c4c(ccc(c5oc(CNCCS(C)(=O)=O)cc5)c4)ncn3)cc2)ccc1.Cc6ccc(S(O)(=O)=O)cc6.Cc7ccc(S(O)(=O)=O)cc7.O	Cpd	2.5	0.00617	1701D1	E17	DMSO	65	YES	3311.62	366.495	1130.62	94.067	0.36649	103.135	7	15	1	2560.42	496.253	2572.33	2987	2883.87	3311.62	366.495	3311.62	366.495	3319.71	512.232	3319.71
10013820170922105832_001	H16	3524	2017-09-22 10:58:00	1701119	14	Strain 4	1701D1	B01	Cpd	2.5	YES	67.5	38	8	1701D1	B01	T1835	Ibrutinib (PCI-32765)	0.123457	O=C(C=C)N1CCC[C@H](C1)n2c3c(c(N)ncn3)c(c4ccc(cc4)Oc5ccccc5)n2	Cpd	2.5	0.00617	1701D1	D12	DMSO	65	YES	3311.62	366.495	1130.62	94.067	0.36649	109.738	8	16	4	2560.42	496.253	2140.33	2799.5	3855.63	3311.62	366.495	3311.62	366.495	3319.71	512.232	3319.71
10013820170922105832_001	I04	2812	2017-09-22 10:58:00	1701119	14	Strain 4	1701D1	A15	Cpd	2.5	YES	67.5	2	8	1701D1	A15	T2327	Pelitinib (EKB-569)	0.123457	CCOc1c(NC(\C=C\CN(C)C)=O)cc(c2c1)c(Nc3cc(Cl)c(F)cc3)c(CN)cn2	Cpd	2.5	0.00617	1701D1	D19	DMSO	65	YES	3311.62	366.495	1130.62	94.067	0.36649	77.0919	9	4	2	2560.42	496.253	2718.33	1725	3931.38	3311.62	366.495	3311.62	366.495	3319.71	512.232	3319.71
10013820170922105832_001	I17	3472	2017-09-22 10:58:00	1701119	14	Strain 4	1701D1	A21	Cpd	2.5	YES	67.5	34	8	1701D1	A21	T1754	ZM306416	0.123457	COc1c(OC)cc(c2c1)ncnc2Nc3c(F)cc(Cl)cc3	Cpd	2.5	0.00617	1701D1	E04	DMSO	65	YES	3311.62	366.495	1130.62	94.067	0.36649	107.353	9	17	1	2560.42	496.253	2718.33	2252	3718.18	3311.62	366.495	3311.62	366.495	3319.71	512.232	3319.71
10013820170922105832_001	I18	3448	2017-09-22 10:58:00	1701119	14	Strain 4	1701D1	A19	Cpd	2.5	YES	67.5	19	8	1701D1	A19	T6235	Lapatinib (GW-572016) Ditosylate	0.123457	Clc(c(ccc1Nc(c(c2ccc3c(ccc4CNCCS(C)(=O)=O)o4)c3)ncn2)OCc5cccc(c5)F)c1.S(c6ccc(C)cc6)(=O)(=O)O	Cpd	2.5	0.00617	1701D1	E05	DMSO	65	YES	3311.62	366.495	1130.62	94.067	0.36649	106.253	9	18	2	2560.42	496.253	2718.33	2974	2796.05	3311.62	366.495	3311.62	366.495	3319.71	512.232	3319.71
10013820170922105832_001	J08	3236	2017-09-22 10:58:00	1701119	14	Strain 4	1701D1	A15	Cpd	2.5	YES	67.5	28	8	1701D1	A15	T2327	Pelitinib (EKB-569)	0.123457	CCOc1c(NC(\C=C\CN(C)C)=O)cc(c2c1)c(Nc3cc(Cl)c(F)cc3)c(CN)cn2	Cpd	2.5	0.00617	1701D1	E14	DMSO	65	YES	3311.62	366.495	1130.62	94.067	0.36649	96.5326	10	8	4	2560.42	496.253	2475.67	2713	3158.55	3311.62	366.495	3311.62	366.495	3319.71	512.232	3319.71
10013820170922105832_001	J14	3532	2017-09-22 10:58:00	1701119	14	Strain 4	1701D1	B02	Cpd	2.5	YES	67.5	26	8	1701D1	B02	T2116	AEE788	0.123457	CCN1CCN(Cc2[c-][c-]c([C-]3[C-2]c4c(n[c-]nc4N[C@H](C)c5[c-][c-][c-][c-][c-]5)[N-]3)[c-][c-]2)CC1	Cpd	2.5	0.00617	1701D1	E16	DMSO	65	YES	3311.62	366.495	1130.62	94.067	0.36649	110.104	10	14	4	2560.42	496.253	2475.67	3011.5	3105.75	3311.62	366.495	3311.62	366.495	3319.71	512.232	3319.71
10013820170922105832_001	K09	3020	2017-09-22 10:58:00	1701119	14	Strain 4	1701D1	A18	Cpd	2.5	YES	67.5	18	8	1701D1	A18	T6218	Selumetinib (AZD6244)	0.123457	Brc(ccc1Nc(c(c(c23)ncn2C)F)c(C(NOCCO)=O)c3)cc1Cl.S(=O)(=O)(O)O	Cpd	2.5	0.00617	1701D1	D06	DMSO	65	YES	3311.62	366.495	1130.62	94.067	0.36649	86.6288	11	9	1	2560.42	496.253	2589	2879	2656.16	3311.62	366.495	3311.62	366.495	3319.71	512.232	3319.71
10013820170922105832_001	K10	3284	2017-09-22 10:58:00	1701119	14	Strain 4	1701D1	A19	Cpd	2.5	YES	67.5	6	8	1701D1	A19	T6235	Lapatinib (GW-572016) Ditosylate	0.123457	Clc(c(ccc1Nc(c(c2ccc3c(ccc4CNCCS(C)(=O)=O)o4)c3)ncn2)OCc5cccc(c5)F)c1.S(c6ccc(C)cc6)(=O)(=O)O	Cpd	2.5	0.00617	1701D1	D07	DMSO	65	YES	3311.62	366.495	1130.62	94.067	0.36649	98.7334	11	10	2	2560.42	496.253	2589	2608	3188.49	3311.62	366.495	3311.62	366.495	3319.71	512.232	3319.71
10013820170922105832_001	K18	3276	2017-09-22 10:58:00	1701119	14	Strain 4	1701D1	A16	Cpd	2.5	YES	67.5	29	8	1701D1	A16	T2364	Irbinitinib(ARRY-380; ONT-380)	0.123457	Cc1c(Oc2cc3n(ncn3)cc2)ccc(Nc4c5c(ccc(NC(OCC6(C)C)=N6)c5)ncn4)c1	Cpd	2.5	0.00617	1701D1	D13	DMSO	65	YES	3311.62	366.495	1130.62	94.067	0.36649	98.3666	11	18	2	2560.42	496.253	2589	2974	2789.28	3311.62	366.495	3311.62	366.495	3319.71	512.232	3319.71
10013820170922105832_001	L12	2792	2017-09-22 10:58:00	1701119	14	Strain 4	1701D1	A24	Cpd	2.5	YES	67.5	37	8	1701D1	A24	T2303	Afatinib (BIBW2992)	0.123457	CN(C)C\C=C\C(Nc1c(O[C@H]2CCOC2)cc(c3c1)ncnc3Nc4cc(Cl)c(F)cc4)=O	Cpd	2.5	0.00617	1701D1	E01	DMSO	65	YES	3311.62	366.495	1130.62	94.067	0.36649	76.1749	12	12	4	2560.42	496.253	2567	2424.5	2940.96	3311.62	366.495	3311.62	366.495	3319.71	512.232	3319.71
10013820170922105832_001	L13	3124	2017-09-22 10:58:00	1701119	14	Strain 4	1701D1	A22	Cpd	2.5	YES	67.5	22	8	1701D1	A22	T0078L	Lapatinib ditosylate monohydrate	0.123457	Fc1cc(COc2c(Cl)cc(Nc3c4c(ccc(c5oc(CNCCS(C)(=O)=O)cc5)c4)ncn3)cc2)ccc1.Cc6ccc(S(O)(=O)=O)cc6.Cc7ccc(S(O)(=O)=O)cc7.O	Cpd	2.5	0.00617	1701D1	E02	DMSO	65	YES	3311.62	366.495	1130.62	94.067	0.36649	91.3973	12	13	3	2560.42	496.253	2567	2316.5	3444.09	3311.62	366.495	3311.62	366.495	3319.71	512.232	3319.71
10013820170922105832_001	M22	3512	2017-09-22 10:58:00	1701119	14	Strain 4	1701D1	A20	Cpd	2.5	YES	67.5	20	8	1701D1	A20	T2369	Rociletinib (CO-1686, AVL-301)	0.123457	FC(c(cnc1Nc(ccc2N3CCN(C(C)=O)CC3)c(c2)OC)c(Nc4cccc(c4)NC(C=C)=O)n1)(F)F	Cpd	2.5	0.00617	1701D1	D01	DMSO	65	YES	3311.62	366.495	1130.62	94.067	0.36649	109.187	13	22	2	2560.42	496.253	2471.33	2222.5	4191.82	3311.62	366.495	3311.62	366.495	3319.71	512.232	3319.71
10013820170922105832_001	N08	3280	2017-09-22 10:58:00	1701119	14	Strain 4	1701D1	B02	Cpd	2.5	YES	67.5	39	8	1701D1	B02	T2116	AEE788	0.123457	CCN1CCN(Cc2[c-][c-]c([C-]3[C-2]c4c(n[c-]nc4N[C@H](C)c5[c-][c-][c-][c-][c-]5)[N-]3)[c-][c-]2)CC1	Cpd	2.5	0.00617	1701D1	D09	DMSO	65	YES	3311.62	366.495	1130.62	94.067	0.36649	98.55	14	8	4	2560.42	496.253	2632	2713	3011.34	3311.62	366.495	3311.62	366.495	3319.71	512.232	3319.71
10013820170922105832_001	N11	3448	2017-09-22 10:58:00	1701119	14	Strain 4	1701D1	A23	Cpd	2.5	YES	67.5	23	8	1701D1	A23	T6136	Canertinib (CI-1033)	0.123457	C=CC(Nc1c(OCCCN2CCOCC2)cc(c3c1)ncnc3Nc4cc(Cl)c(F)cc4)=O	Cpd	2.5	0.00617	1701D1	D11	DMSO	65	YES	3311.62	366.495	1130.62	94.067	0.36649	106.253	14	11	3	2560.42	496.253	2632	2622	3275.44	3311.62	366.495	3311.62	366.495	3319.71	512.232	3319.71
10013820170922105832_001	O17	3236	2017-09-22 10:58:00	1701119	14	Strain 4	1701D1	A18	Cpd	2.5	YES	67.5	5	8	1701D1	A18	T6218	Selumetinib (AZD6244)	0.123457	Brc(ccc1Nc(c(c(c23)ncn2C)F)c(C(NOCCO)=O)c3)cc1Cl.S(=O)(=O)(O)O	Cpd	2.5	0.00617	1701D1	E06	DMSO	65	YES	3311.62	366.495	1130.62	94.067	0.36649	96.5326	15	17	1	2560.42	496.253	2730.67	2252	3449.79	3311.62	366.495	3311.62	366.495	3319.71	512.232	3319.71
10013820170922105832_001	P02	3612	2017-09-22 10:58:00	1701119	14	Strain 4	1701D1	A17	Cpd	2.5	YES	67.5	17	8	1701D1	A17	T1761	PD153035 hydrochloride	0.123457	COc1c(OC)cc(c2c1)ncnc2Nc3cc(Br)ccc3.Cl	Cpd	2.5	0.00617	1701D1	E12	DMSO	65	YES	3311.62	366.495	1130.62	94.067	0.36649	113.772	16	2	4	2560.42	496.253	3242	2649.5	2756.72	3311.62	366.495	3311.62	366.495	3319.71	512.232	3319.71
10013820170922105832_001	P05	3748	2017-09-22 10:58:00	1701119	14	Strain 4	1701D1	A20	Cpd	2.5	YES	67.5	7	8	1701D1	A20	T2369	Rociletinib (CO-1686, AVL-301)	0.123457	FC(c(cnc1Nc(ccc2N3CCN(C(C)=O)CC3)c(c2)OC)c(Nc4cccc(c4)NC(C=C)=O)n1)(F)F	Cpd	2.5	0.00617	1701D1	E14	DMSO	65	YES	3311.62	366.495	1130.62	94.067	0.36649	120.008	16	5	3	2560.42	496.253	3242	2080	3643.72	3311.62	366.495	3311.62	366.495	3319.71	512.232	3319.71
10013820170922105832_001	P08	4208	2017-09-22 10:58:00	1701119	14	Strain 4	1701D1	B01	Cpd	2.5	YES	67.5	12	8	1701D1	B01	T1835	Ibrutinib (PCI-32765)	0.123457	O=C(C=C)N1CCC[C@H](C1)n2c3c(c(N)ncn3)c(c4ccc(cc4)Oc5ccccc5)n2	Cpd	2.5	0.00617	1701D1	E16	DMSO	65	YES	3311.62	366.495	1130.62	94.067	0.36649	141.099	16	8	4	2560.42	496.253	3242	2713	3136.42	3311.62	366.495	3311.62	366.495	3319.71	512.232	3319.71
10013820170922105832_001	P14	4204	2017-09-22 10:58:00	1701119	14	Strain 4	1701D1	A17	Cpd	2.5	YES	67.5	4	8	1701D1	A17	T1761	PD153035 hydrochloride	0.123457	COc1c(OC)cc(c2c1)ncnc2Nc3cc(Br)ccc3.Cl	Cpd	2.5	0.00617	1701D1	E21	DMSO	65	YES	3311.62	366.495	1130.62	94.067	0.36649	140.916	16	14	4	2560.42	496.253	3242	3011.5	2822.85	3311.62	366.495	3311.62	366.495	3319.71	512.232	3319.71
10013820170922105832_001	P22	3788	2017-09-22 10:58:00	1701119	14	Strain 4	1701D1	A24	Cpd	2.5	YES	67.5	11	8	1701D1	A24	T2303	Afatinib (BIBW2992)	0.123457	CN(C)C\C=C\C(Nc1c(O[C@H]2CCOC2)cc(c3c1)ncnc3Nc4cc(Cl)c(F)cc4)=O	Cpd	2.5	0.00617	1701D1	D02	DMSO	65	YES	3311.62	366.495	1130.62	94.067	0.36649	121.842	16	22	4	2560.42	496.253	3242	2222.5	3446.49	3311.62	366.495	3311.62	366.495	3319.71	512.232	3319.71
10013820170922110058_001	A08	3420	2017-09-22 11:00:00	1701120	15	Strain 4	1701D1	B12	Cpd	2.5	YES	67.5	10	8	1701D1	B12		Doxorubicin	0.123457	[C@H](O[C@@H]1O[C@H]([C@@H](O)[C@@H](N)C1)C)(C[C@](O)(C(=O)CO)C2)c(c(O)c(c3c4O)C(=O)c(c5C3=O)c(OC)ccc5)c24	Cpd	2.5	0.00617	1701D1	D09	DMSO	65	YES	2962.12	438.393	956.375	97.3979	0.198618	122.828	1	8	2	2274.69	530.06	2703.33	2497	2621.51	2962.12	438.393	2962.12	438.393	3042.31	596.064	3042.31
10013820170922110058_001	B02	2664	2017-09-22 11:00:00	1701120	15	Strain 4	1701D1	B03	Cpd	2.5	YES	67.5	1	8	1701D1	B03	T2705	Mutant EGFR inhibitor	0.123457	C=CC(Nc1c(N(C)CCN(C)C)cc(OC)c(Nc2nc(c3c4c(cccc4)[nH]c3)c(Cl)cn2)c1)=O	Cpd	2.5	0.00617	1701D1	D19	DMSO	65	YES	2962.12	438.393	956.375	97.3979	0.198618	85.1365	2	2	4	2274.69	530.06	2692	2264.5	2261.15	2962.12	438.393	2962.12	438.393	3042.31	596.064	3042.31
10013820170922110058_001	B16	2572	2017-09-22 11:00:00	1701120	15	Strain 4	1701D1	B06	Cpd	2.5	YES	67.5	30	8	1701D1	B06	T2630	Poziotinib (HM781-36B)	0.123457	C=CC(N1CCC(Oc2c(OC)cc(c3c2)ncnc3Nc4c(F)c(Cl)c(Cl)cc4)CC1)=O	Cpd	2.5	0.00617	1701D1	E04	DMSO	65	YES	2962.12	438.393	956.375	97.3979	0.198618	80.5497	2	16	4	2274.69	530.06	2692	2563.5	1928.44	2962.12	438.393	2962.12	438.393	3042.31	596.064	3042.31
10013820170922110058_001	B20	3732	2017-09-22 11:00:00	1701120	15	Strain 4	1701D1	B11	Cpd	2.5	YES	67.5	9	8	1701D1	B11		YM155	0.123457	COCCn1c2c(C(=O)c(c3C2=O)cccc3)[n+](Cc4nccnc4)c1C.[Br-]	Cpd	2.5	0.00617	1701D1	E08	DMSO	65	YES	2962.12	438.393	956.375	97.3979	0.198618	138.383	2	20	4	2274.69	530.06	2692	2447.5	2930.81	2962.12	438.393	2962.12	438.393	3042.31	596.064	3042.31
10013820170922110058_001	C01	2632	2017-09-22 11:00:00	1701120	15	Strain 4	1701D1	B09	Cpd	2.5	YES	67.5	33	8	1701D1	B09	SAM001246559	CPD000466308;EPIRUBICIN HYDROCHLORIDE;	0.123457	COc1cccc2C(=O)c3c(O)c4C[C@](O)(C[C@H](O[C@H]5C[C@H](N)[C@@H](O)[C@H](C)O5)c4c(O)c3C(=O)c12)C(=O)CO.Cl	Cpd	2.5	0.00617	1701D1	E11	DMSO	65	YES	2962.12	438.393	956.375	97.3979	0.198618	83.5411	3	1	1	2274.69	530.06	2084	2129	3069.42	2962.12	438.393	2962.12	438.393	3042.31	596.064	3042.31
10013820170922110058_001	C06	1964	2017-09-22 11:00:00	1701120	15	Strain 4	1701D1	B03	Cpd	2.5	YES	67.5	27	8	1701D1	B03	T2705	Mutant EGFR inhibitor	0.123457	C=CC(Nc1c(N(C)CCN(C)C)cc(OC)c(Nc2nc(c3c4c(cccc4)[nH]c3)c(Cl)cn2)c1)=O	Cpd	2.5	0.00617	1701D1	E13	DMSO	65	YES	2962.12	438.393	956.375	97.3979	0.198618	50.2368	3	6	2	2274.69	530.06	2084	2202	2214.47	2962.12	438.393	2962.12	438.393	3042.31	596.064	3042.31
10013820170922110058_001	C09	2384	2017-09-22 11:00:00	1701120	15	Strain 4	1701D1	B07	Cpd	2.5	YES	67.5	31	8	1701D1	B07	T2041	AG-1517;PD153035	0.123457	O=C([C@@H]1CCCN1C([C@H](Cc2ccc(O)cc2)NC([C@H](Cc3ccccc3)NC(CNC([C@@H](CCCNC(N)=N)NC([C@H](Cc4ccc(O)cc4)N)=O)=O)=O)=O)=O)N[C@@H](CO)C(N)=O	Cpd	2.5	0.00617	1701D1	E16	DMSO	65	YES	2962.12	438.393	956.375	97.3979	0.198618	71.1766	3	9	1	2274.69	530.06	2084	2410	2456.04	2962.12	438.393	2962.12	438.393	3042.31	596.064	3042.31
10013820170922110058_001	D06	2168	2017-09-22 11:00:00	1701120	15	Strain 4	1701D1	B04	Cpd	2.5	YES	67.5	15	8	1701D1	B04	T1985	WHI-P154	0.123457	COc1c(OC)cc(c2c1)ncnc2Nc3cc(Br)c(O)cc3	Cpd	2.5	0.00617	1701D1	D03	DMSO	65	YES	2962.12	438.393	956.375	97.3979	0.198618	60.4076	4	6	4	2274.69	530.06	1953.67	2202	2607.56	2962.12	438.393	2962.12	438.393	3042.31	596.064	3042.31
10013820170922110058_001	D22	2924	2017-09-22 11:00:00	1701120	15	Strain 4	1701D1	B12	Cpd	2.5	YES	67.5	36	8	1701D1	B12		Doxorubicin	0.123457	[C@H](O[C@@H]1O[C@H]([C@@H](O)[C@@H](N)C1)C)(C[C@](O)(C(=O)CO)C2)c(c(O)c(c3c4O)C(=O)c(c5C3=O)c(OC)ccc5)c24	Cpd	2.5	0.00617	1701D1	D14	DMSO	65	YES	2962.12	438.393	956.375	97.3979	0.198618	98.0992	4	22	4	2274.69	530.06	1953.67	2891.5	2678.23	2962.12	438.393	2962.12	438.393	3042.31	596.064	3042.31
10013820170922110058_001	D23	3420	2017-09-22 11:00:00	1701120	15	Strain 4	1701D1	B08	Cpd	2.5	YES	67.5	32	8	1701D1	B08	SAM001246768	CPD000058570;DOXORUBICIN HYDROCHLORIDE;	0.123457	COc1cccc2C(=O)c3c(O)c4C[C@](O)(C[C@H](O[C@H]5C[C@H](N)[C@H](O)[C@H](C)O5)c4c(O)c3C(=O)c12)C(=O)CO.Cl	Cpd	2.5	0.00617	1701D1	D15	DMSO	65	YES	2962.12	438.393	956.375	97.3979	0.198618	122.828	4	23	3	2274.69	530.06	1953.67	3158	2868.18	2962.12	438.393	2962.12	438.393	3042.31	596.064	3042.31
10013820170922110058_001	E03	2580	2017-09-22 11:00:00	1701120	15	Strain 4	1701D1	B14	Cpd	2.5	YES	67.5	25	8	1701D1	B14		5130983	0.123457	O=c1c2ccccc2c(=O)c1=NNc1nnn[nH]1	Cpd	2.5	0.00617	1701D1	D18	DMSO	65	YES	2962.12	438.393	956.375	97.3979	0.198618	80.9485	5	3	1	2274.69	530.06	2191	2054	2966.34	2962.12	438.393	2962.12	438.393	3042.31	596.064	3042.31
10013820170922110058_001	E05	2788	2017-09-22 11:00:00	1701120	15	Strain 4	1701D1	B03	Cpd	2.5	YES	67.5	14	8	1701D1	B03	T2705	Mutant EGFR inhibitor	0.123457	C=CC(Nc1c(N(C)CCN(C)C)cc(OC)c(Nc2nc(c3c4c(cccc4)[nH]c3)c(Cl)cn2)c1)=O	Cpd	2.5	0.00617	1701D1	D19	DMSO	65	YES	2962.12	438.393	956.375	97.3979	0.198618	91.3187	5	5	1	2274.69	530.06	2191	1575.5	4179.03	2962.12	438.393	2962.12	438.393	3042.31	596.064	3042.31
10013820170922110058_001	E12	3144	2017-09-22 11:00:00	1701120	15	Strain 4	1701D1	B05	Cpd	2.5	YES	67.5	16	8	1701D1	B05	T2047	AG-1478	0.123457	COc1c(OC)cc(c2c1)ncnc2Nc3cc(Cl)ccc3	Cpd	2.5	0.00617	1701D1	D24	DMSO	65	YES	2962.12	438.393	956.375	97.3979	0.198618	109.068	5	12	2	2274.69	530.06	2191	2063	3599.02	2962.12	438.393	2962.12	438.393	3042.31	596.064	3042.31
10013820170922110058_001	F19	3948	2017-09-22 11:00:00	1701120	15	Strain 4	1701D1	B10	Cpd	2.5	YES	67.5	8	8	1701D1	B10		T0503-0280	0.123457	P(C(C)(C)C)(N1CCCCCC1)(N2CCCCCC2)=NC(NCCCO)=S	Cpd	2.5	0.00617	1701D1	E20	DMSO	65	YES	2962.12	438.393	956.375	97.3979	0.198618	149.152	6	19	3	2274.69	530.06	2205	2724.5	3400.36	2962.12	438.393	2962.12	438.393	3042.31	596.064	3042.31
10013820170922110058_001	F23	3828	2017-09-22 11:00:00	1701120	15	Strain 4	1701D1	B05	Cpd	2.5	YES	67.5	3	8	1701D1	B05	T2047	AG-1478	0.123457	COc1c(OC)cc(c2c1)ncnc2Nc3cc(Cl)ccc3	Cpd	2.5	0.00617	1701D1	E23	DMSO	65	YES	2962.12	438.393	956.375	97.3979	0.198618	143.17	6	23	3	2274.69	530.06	2205	3158	2844.43	2962.12	438.393	2962.12	438.393	3042.31	596.064	3042.31
10013820170922110058_001	G07	2716	2017-09-22 11:00:00	1701120	15	Strain 4	1701D1	B10	Cpd	2.5	YES	67.5	21	8	1701D1	B10		T0503-0280	0.123457	P(C(C)(C)C)(N1CCCCCC1)(N2CCCCCC2)=NC(NCCCO)=S	Cpd	2.5	0.00617	1701D1	D05	DMSO	65	YES	2962.12	438.393	956.375	97.3979	0.198618	87.729	7	7	1	2274.69	530.06	2214.67	2332	2721.05	2962.12	438.393	2962.12	438.393	3042.31	596.064	3042.31
10013820170922110058_001	G15	3048	2017-09-22 11:00:00	1701120	15	Strain 4	1701D1	B11	Cpd	2.5	YES	67.5	35	8	1701D1	B11		YM155	0.123457	COCCn1c2c(C(=O)c(c3C2=O)cccc3)[n+](Cc4nccnc4)c1C.[Br-]	Cpd	2.5	0.00617	1701D1	D09	DMSO	65	YES	2962.12	438.393	956.375	97.3979	0.198618	104.281	7	15	1	2274.69	530.06	2214.67	2239	3180.5	2962.12	438.393	2962.12	438.393	3042.31	596.064	3042.31
10013820170922110058_001	H16	3104	2017-09-22 11:00:00	1701120	15	Strain 4	1701D1	B14	Cpd	2.5	YES	67.5	38	8	1701D1	B14		5130983	0.123457	O=c1c2ccccc2c(=O)c1=NNc1nnn[nH]1	Cpd	2.5	0.00617	1701D1	E03	DMSO	65	YES	2962.12	438.393	956.375	97.3979	0.198618	107.073	8	16	4	2274.69	530.06	1787.67	2563.5	3504.66	2962.12	438.393	2962.12	438.393	3042.31	596.064	3042.31
10013820170922110058_001	I04	2612	2017-09-22 11:00:00	1701120	15	Strain 4	1701D1	B04	Cpd	2.5	YES	67.5	2	8	1701D1	B04	T1985	WHI-P154	0.123457	COc1c(OC)cc(c2c1)ncnc2Nc3cc(Br)c(O)cc3	Cpd	2.5	0.00617	1701D1	E10	DMSO	65	YES	2962.12	438.393	956.375	97.3979	0.198618	82.5439	9	4	2	2274.69	530.06	2625.67	1339	3844.12	2962.12	438.393	2962.12	438.393	3042.31	596.064	3042.31
10013820170922110058_001	I17	3308	2017-09-22 11:00:00	1701120	15	Strain 4	1701D1	B10	Cpd	2.5	YES	67.5	34	8	1701D1	B10		T0503-0280	0.123457	P(C(C)(C)C)(N1CCCCCC1)(N2CCCCCC2)=NC(NCCCO)=S	Cpd	2.5	0.00617	1701D1	E19	DMSO	65	YES	2962.12	438.393	956.375	97.3979	0.198618	117.244	9	17	1	2274.69	530.06	2625.67	1839.5	3543.8	2962.12	438.393	2962.12	438.393	3042.31	596.064	3042.31
10013820170922110058_001	I18	3276	2017-09-22 11:00:00	1701120	15	Strain 4	1701D1	B08	Cpd	2.5	YES	67.5	19	8	1701D1	B08	SAM001246768	CPD000058570;DOXORUBICIN HYDROCHLORIDE;	0.123457	COc1cccc2C(=O)c3c(O)c4C[C@](O)(C[C@H](O[C@H]5C[C@H](N)[C@H](O)[C@H](C)O5)c4c(O)c3C(=O)c12)C(=O)CO.Cl	Cpd	2.5	0.00617	1701D1	E20	DMSO	65	YES	2962.12	438.393	956.375	97.3979	0.198618	115.649	9	18	2	2274.69	530.06	2625.67	2642.5	2443.05	2962.12	438.393	2962.12	438.393	3042.31	596.064	3042.31
10013820170922110058_001	J08	3240	2017-09-22 11:00:00	1701120	15	Strain 4	1701D1	B04	Cpd	2.5	YES	67.5	28	8	1701D1	B04	T1985	WHI-P154	0.123457	COc1c(OC)cc(c2c1)ncnc2Nc3cc(Br)c(O)cc3	Cpd	2.5	0.00617	1701D1	D05	DMSO	65	YES	2962.12	438.393	956.375	97.3979	0.198618	113.854	10	8	4	2274.69	530.06	2029.67	2497	3307.85	2962.12	438.393	2962.12	438.393	3042.31	596.064	3042.31
10013820170922110058_001	K09	2864	2017-09-22 11:00:00	1701120	15	Strain 4	1701D1	B07	Cpd	2.5	YES	67.5	18	8	1701D1	B07	T2041	AG-1517;PD153035	0.123457	O=C([C@@H]1CCCN1C([C@H](Cc2ccc(O)cc2)NC([C@H](Cc3ccccc3)NC(CNC([C@@H](CCCNC(N)=N)NC([C@H](Cc4ccc(O)cc4)N)=O)=O)=O)=O)=O)N[C@@H](CO)C(N)=O	Cpd	2.5	0.00617	1701D1	D20	DMSO	65	YES	2962.12	438.393	956.375	97.3979	0.198618	95.1078	11	9	1	2274.69	530.06	2479	2410	2480.41	2962.12	438.393	2962.12	438.393	3042.31	596.064	3042.31
10013820170922110058_001	K10	2804	2017-09-22 11:00:00	1701120	15	Strain 4	1701D1	B08	Cpd	2.5	YES	67.5	6	8	1701D1	B08	SAM001246768	CPD000058570;DOXORUBICIN HYDROCHLORIDE;	0.123457	COc1cccc2C(=O)c3c(O)c4C[C@](O)(C[C@H](O[C@H]5C[C@H](N)[C@H](O)[C@H](C)O5)c4c(O)c3C(=O)c12)C(=O)CO.Cl	Cpd	2.5	0.00617	1701D1	D21	DMSO	65	YES	2962.12	438.393	956.375	97.3979	0.198618	92.1164	11	10	2	2274.69	530.06	2479	2663.5	2197.31	2962.12	438.393	2962.12	438.393	3042.31	596.064	3042.31
10013820170922110058_001	K18	3080	2017-09-22 11:00:00	1701120	15	Strain 4	1701D1	B05	Cpd	2.5	YES	67.5	29	8	1701D1	B05	T2047	AG-1478	0.123457	COc1c(OC)cc(c2c1)ncnc2Nc3cc(Cl)ccc3	Cpd	2.5	0.00617	1701D1	E02	DMSO	65	YES	2962.12	438.393	956.375	97.3979	0.198618	105.877	11	18	2	2274.69	530.06	2479	2642.5	2432.78	2962.12	438.393	2962.12	438.393	3042.31	596.064	3042.31
10013820170922110058_001	L13	2552	2017-09-22 11:00:00	1701120	15	Strain 4	1701D1	B11	Cpd	2.5	YES	67.5	22	8	1701D1	B11		YM155	0.123457	COCCn1c2c(C(=O)c(c3C2=O)cccc3)[n+](Cc4nccnc4)c1C.[Br-]	Cpd	2.5	0.00617	1701D1	E15	DMSO	65	YES	2962.12	438.393	956.375	97.3979	0.198618	79.5525	12	13	3	2274.69	530.06	1958.33	1806.5	3732.5	2962.12	438.393	2962.12	438.393	3042.31	596.064	3042.31
10013820170922110058_001	M22	3704	2017-09-22 11:00:00	1701120	15	Strain 4	1701D1	B09	Cpd	2.5	YES	67.5	20	8	1701D1	B09	SAM001246559	CPD000466308;EPIRUBICIN HYDROCHLORIDE;	0.123457	COc1cccc2C(=O)c3c(O)c4C[C@](O)(C[C@H](O[C@H]5C[C@H](N)[C@@H](O)[C@H](C)O5)c4c(O)c3C(=O)c12)C(=O)CO.Cl	Cpd	2.5	0.00617	1701D1	D13	DMSO	65	YES	2962.12	438.393	956.375	97.3979	0.198618	136.987	13	22	2	2274.69	530.06	2338	2891.5	2834.96	2962.12	438.393	2962.12	438.393	3042.31	596.064	3042.31
10013820170922110058_001	N11	2772	2017-09-22 11:00:00	1701120	15	Strain 4	1701D1	B12	Cpd	2.5	YES	67.5	23	8	1701D1	B12		Doxorubicin	0.123457	[C@H](O[C@@H]1O[C@H]([C@@H](O)[C@@H](N)C1)C)(C[C@](O)(C(=O)CO)C2)c(c(O)c(c3c4O)C(=O)c(c5C3=O)c(OC)ccc5)c24	Cpd	2.5	0.00617	1701D1	D22	DMSO	65	YES	2962.12	438.393	956.375	97.3979	0.198618	90.521	14	11	3	2274.69	530.06	2287.67	2223.5	2819.73	2962.12	438.393	2962.12	438.393	3042.31	596.064	3042.31
10013820170922110058_001	O17	3476	2017-09-22 11:00:00	1701120	15	Strain 4	1701D1	B07	Cpd	2.5	YES	67.5	5	8	1701D1	B07	T2041	AG-1517;PD153035	0.123457	O=C([C@@H]1CCCN1C([C@H](Cc2ccc(O)cc2)NC([C@H](Cc3ccccc3)NC(CNC([C@@H](CCCNC(N)=N)NC([C@H](Cc4ccc(O)cc4)N)=O)=O)=O)=O)=O)N[C@@H](CO)C(N)=O	Cpd	2.5	0.00617	1701D1	E16	DMSO	65	YES	2962.12	438.393	956.375	97.3979	0.198618	125.62	15	17	1	2274.69	530.06	2694	1839.5	3629.33	2962.12	438.393	2962.12	438.393	3042.31	596.064	3042.31
10013820170922110058_001	P02	2692	2017-09-22 11:00:00	1701120	15	Strain 4	1701D1	B06	Cpd	2.5	YES	67.5	17	8	1701D1	B06	T2630	Poziotinib (HM781-36B)	0.123457	C=CC(N1CCC(Oc2c(OC)cc(c3c2)ncnc3Nc4c(F)c(Cl)c(Cl)cc4)CC1)=O	Cpd	2.5	0.00617	1701D1	E22	DMSO	65	YES	2962.12	438.393	956.375	97.3979	0.198618	86.5325	16	2	4	2274.69	530.06	2843.67	2264.5	2163.05	2962.12	438.393	2962.12	438.393	3042.31	596.064	3042.31
10013820170922110058_001	P05	3604	2017-09-22 11:00:00	1701120	15	Strain 4	1701D1	B09	Cpd	2.5	YES	67.5	7	8	1701D1	B09	SAM001246559	CPD000466308;EPIRUBICIN HYDROCHLORIDE;	0.123457	COc1cccc2C(=O)c3c(O)c4C[C@](O)(C[C@H](O[C@H]5C[C@H](N)[C@@H](O)[C@H](C)O5)c4c(O)c3C(=O)c12)C(=O)CO.Cl	Cpd	2.5	0.00617	1701D1	E24	DMSO	65	YES	2962.12	438.393	956.375	97.3979	0.198618	132.002	16	5	3	2274.69	530.06	2843.67	1575.5	4162.28	2962.12	438.393	2962.12	438.393	3042.31	596.064	3042.31
10013820170922110058_001	P08	3912	2017-09-22 11:00:00	1701120	15	Strain 4	1701D1	B14	Cpd	2.5	YES	67.5	12	8	1701D1	B14		5130983	0.123457	O=c1c2ccccc2c(=O)c1=NNc1nnn[nH]1	Cpd	2.5	0.00617	1701D1	D02	DMSO	65	YES	2962.12	438.393	956.375	97.3979	0.198618	147.358	16	8	4	2274.69	530.06	2843.67	2497	2850.66	2962.12	438.393	2962.12	438.393	3042.31	596.064	3042.31
10013820170922110058_001	P14	2944	2017-09-22 11:00:00	1701120	15	Strain 4	1701D1	B06	Cpd	2.5	YES	67.5	4	8	1701D1	B06	T2630	Poziotinib (HM781-36B)	0.123457	C=CC(N1CCC(Oc2c(OC)cc(c3c2)ncnc3Nc4c(F)c(Cl)c(Cl)cc4)CC1)=O	Cpd	2.5	0.00617	1701D1	D07	DMSO	65	YES	2962.12	438.393	956.375	97.3979	0.198618	99.0963	16	14	4	2274.69	530.06	2843.67	2517.5	2127.81	2962.12	438.393	2962.12	438.393	3042.31	596.064	3042.31
10013820170922102700_001	B02	4048	2017-09-22 10:27:00	1701106	1	Fibroblasts	1701D1	A01	Cpd	2.5	YES	67.5	1	8	1701D1	A01	ACDC11	Erlotinib	0.246914	c1c(c(cc2c1c(Nc3cccc(CC)c3)ncn2)OCCOC)OCCOC.[Cl-]	Cpd	2.5	0.0123	1701D1	D16	DMSO	65	YES	3831.62	612.938	1433.25	129.42	0.0714	109.022	2	2	4	3785.35	213.021	4001.33	3879	3737.05	3831.62	612.938	3772.77	526.292	3825.42	347.085	3825.42
10013820170922102700_001	C06	3576	2017-09-22 10:27:00	1701106	1	Fibroblasts	1701D1	A01	Cpd	2.5	YES	67.5	27	8	1701D1	A01	ACDC11	Erlotinib	0.246914	c1c(c(cc2c1c(Nc3cccc(CC)c3)ncn2)OCCOC)OCCOC.[Cl-]	Cpd	2.5	0.0123	1701D1	E12	DMSO	65	YES	3831.62	612.938	1433.25	129.42	0.0714	89.3417	3	6	2	3785.35	213.021	3757.33	3647.5	3738.83	3831.62	612.938	3772.77	526.292	3825.42	347.085	3825.42
10013820170922102700_001	D06	3752	2017-09-22 10:27:00	1701106	1	Fibroblasts	1701D1	A02	Cpd	2.5	YES	67.5	15	8	1701D1	A02	ACDC13	Lapatinib	0.246914	c1c(ccc(ncnc2Nc(ccc(OCc3cccc(F)c3)c4Cl)c4)c12)c5ccc(CNCCS(C)(=O)=O)o5	Cpd	2.5	0.0123	1701D1	D03	DMSO	65	YES	3831.62	612.938	1433.25	129.42	0.0714	96.68	4	6	4	3785.35	213.021	3544	3647.5	4158.98	3831.62	612.938	3772.77	526.292	3825.42	347.085	3825.42
10013820170922102700_001	D23	4672	2017-09-22 10:27:00	1701106	1	Fibroblasts	1701D1	A06	Cpd	2.5	YES	67.5	32	8	1701D1	A06	E189	OTX015	0.246914	O=C(NC1=CC=C(O)C=C1)C[C@H]2C3=NN=C(C)N3C4=C(C(C)=C(C)S4)C(C5=CC=C(Cl)C=C5)=N2	Cpd	2.5	0.0123	1701D1	D16	DMSO	65	YES	3831.62	612.938	1433.25	129.42	0.0714	135.039	4	23	3	3785.35	213.021	3544	4178	4521.2	3831.62	612.938	3772.77	526.292	3825.42	347.085	3825.42
10013820170922102700_001	E05	3752	2017-09-22 10:27:00	1701106	1	Fibroblasts	1701D1	A01	Cpd	2.5	YES	67.5	14	8	1701D1	A01	ACDC11	Erlotinib	0.246914	c1c(c(cc2c1c(Nc3cccc(CC)c3)ncn2)OCCOC)OCCOC.[Cl-]	Cpd	2.5	0.0123	1701D1	D20	DMSO	65	YES	3831.62	612.938	1433.25	129.42	0.0714	96.68	5	5	1	3785.35	213.021	3712	3866.5	3745.85	3831.62	612.938	3772.77	526.292	3825.42	347.085	3825.42
10013820170922102700_001	I04	3520	2017-09-22 10:27:00	1701106	1	Fibroblasts	1701D1	A02	Cpd	2.5	YES	67.5	2	8	1701D1	A02	ACDC13	Lapatinib	0.246914	c1c(ccc(ncnc2Nc(ccc(OCc3cccc(F)c3)c4Cl)c4)c12)c5ccc(CNCCS(C)(=O)=O)o5	Cpd	2.5	0.0123	1701D1	E17	DMSO	65	YES	3831.62	612.938	1433.25	129.42	0.0714	87.0068	9	4	2	3785.35	213.021	3646	3775	3664.56	3831.62	612.938	3772.77	526.292	3825.42	347.085	3825.42
10013820170922102700_001	I18	4140	2017-09-22 10:27:00	1701106	1	Fibroblasts	1701D1	A06	Cpd	2.5	YES	67.5	19	8	1701D1	A06	E189	OTX015	0.246914	O=C(NC1=CC=C(O)C=C1)C[C@H]2C3=NN=C(C)N3C4=C(C(C)=C(C)S4)C(C5=CC=C(Cl)C=C5)=N2	Cpd	2.5	0.0123	1701D1	D03	DMSO	65	YES	3831.62	612.938	1433.25	129.42	0.0714	112.858	9	18	2	3785.35	213.021	3646	3930.5	4139.51	3831.62	612.938	3772.77	526.292	3825.42	347.085	3825.42
10013820170922102700_001	J08	3400	2017-09-22 10:27:00	1701106	1	Fibroblasts	1701D1	A02	Cpd	2.5	YES	67.5	28	8	1701D1	A02	ACDC13	Lapatinib	0.246914	c1c(ccc(ncnc2Nc(ccc(OCc3cccc(F)c3)c4Cl)c4)c12)c5ccc(CNCCS(C)(=O)=O)o5	Cpd	2.5	0.0123	1701D1	D12	DMSO	65	YES	3831.62	612.938	1433.25	129.42	0.0714	82.0034	10	8	4	3785.35	213.021	3399.33	3642	3935.12	3831.62	612.938	3772.77	526.292	3825.42	347.085	3825.42
10013820170922102700_001	K10	3896	2017-09-22 10:27:00	1701106	1	Fibroblasts	1701D1	A06	Cpd	2.5	YES	67.5	6	8	1701D1	A06	E189	OTX015	0.246914	O=C(NC1=CC=C(O)C=C1)C[C@H]2C3=NN=C(C)N3C4=C(C(C)=C(C)S4)C(C5=CC=C(Cl)C=C5)=N2	Cpd	2.5	0.0123	1701D1	E05	DMSO	65	YES	3831.62	612.938	1433.25	129.42	0.0714	102.684	11	10	2	3785.35	213.021	3694	3663.5	4125.14	3831.62	612.938	3772.77	526.292	3825.42	347.085	3825.42
10013820170922103422_001	B02	3364	2017-09-22 10:34:00	1701109	4	Strain 1	1701D1	A01	Cpd	2.5	YES	67.5	1	8	1701D1	A01	ACDC11	Erlotinib	0.246914	c1c(c(cc2c1c(Nc3cccc(CC)c3)ncn2)OCCOC)OCCOC.[Cl-]	Cpd	2.5	0.0123	1701D1	E04	DMSO	65	YES	3104.88	528.726	1202.88	143.12	-0.0597	113.624	2	2	4	2380.04	501.371	2338.67	2219	3671.97	3104.88	528.726	3166.58	408.321	3045.88	519.499	3109.19
10013820170922103422_001	C06	3304	2017-09-22 10:34:00	1701109	4	Strain 1	1701D1	A01	Cpd	2.5	YES	67.5	27	8	1701D1	A01	ACDC11	Erlotinib	0.246914	c1c(c(cc2c1c(Nc3cccc(CC)c3)ncn2)OCCOC)OCCOC.[Cl-]	Cpd	2.5	0.0123	1701D1	E24	DMSO	65	YES	3104.88	528.726	1202.88	143.12	-0.0597	110.469	3	6	2	2380.04	501.371	2440.67	2155.5	3557.56	3104.88	528.726	3166.58	408.321	3045.88	519.499	3109.19
10013820170922103422_001	D06	2932	2017-09-22 10:34:00	1701109	4	Strain 1	1701D1	A02	Cpd	2.5	YES	67.5	15	8	1701D1	A02	ACDC13	Lapatinib	0.246914	c1c(ccc(ncnc2Nc(ccc(OCc3cccc(F)c3)c4Cl)c4)c12)c5ccc(CNCCS(C)(=O)=O)o5	Cpd	2.5	0.0123	1701D1	D15	DMSO	65	YES	3104.88	528.726	1202.88	143.12	-0.0597	90.9109	4	6	4	2380.04	501.371	2499.67	2155.5	3082.5	3104.88	528.726	3166.58	408.321	3045.88	519.499	3109.19
10013820170922103422_001	D23	3144	2017-09-22 10:34:00	1701109	4	Strain 1	1701D1	A06	Cpd	2.5	YES	67.5	32	8	1701D1	A06	E189	OTX015	0.246914	O=C(NC1=CC=C(O)C=C1)C[C@H]2C3=NN=C(C)N3C4=C(C(C)=C(C)S4)C(C5=CC=C(Cl)C=C5)=N2	Cpd	2.5	0.0123	1701D1	E04	DMSO	65	YES	3104.88	528.726	1202.88	143.12	-0.0597	102.057	4	23	3	2380.04	501.371	2499.67	2094	3402.46	3104.88	528.726	3166.58	408.321	3045.88	519.499	3109.19
10013820170922103422_001	E05	3112	2017-09-22 10:34:00	1701109	4	Strain 1	1701D1	A01	Cpd	2.5	YES	67.5	14	8	1701D1	A01	ACDC11	Erlotinib	0.246914	c1c(c(cc2c1c(Nc3cccc(CC)c3)ncn2)OCCOC)OCCOC.[Cl-]	Cpd	2.5	0.0123	1701D1	E08	DMSO	65	YES	3104.88	528.726	1202.88	143.12	-0.0597	100.375	5	5	1	2380.04	501.371	2663	1903	3478.55	3104.88	528.726	3166.58	408.321	3045.88	519.499	3109.19
10013820170922103422_001	I04	2516	2017-09-22 10:34:00	1701109	4	Strain 1	1701D1	A02	Cpd	2.5	YES	67.5	2	8	1701D1	A02	ACDC13	Lapatinib	0.246914	c1c(ccc(ncnc2Nc(ccc(OCc3cccc(F)c3)c4Cl)c4)c12)c5ccc(CNCCS(C)(=O)=O)o5	Cpd	2.5	0.0123	1701D1	D05	DMSO	65	YES	3104.88	528.726	1202.88	143.12	-0.0597	69.0392	9	4	2	2380.04	501.371	2678.67	1938.5	2744.7	3104.88	528.726	3166.58	408.321	3045.88	519.499	3109.19
10013820170922103422_001	I18	3260	2017-09-22 10:34:00	1701109	4	Strain 1	1701D1	A06	Cpd	2.5	YES	67.5	19	8	1701D1	A06	E189	OTX015	0.246914	O=C(NC1=CC=C(O)C=C1)C[C@H]2C3=NN=C(C)N3C4=C(C(C)=C(C)S4)C(C5=CC=C(Cl)C=C5)=N2	Cpd	2.5	0.0123	1701D1	D15	DMSO	65	YES	3104.88	528.726	1202.88	143.12	-0.0597	108.156	9	18	2	2380.04	501.371	2678.67	2921	2360.13	3104.88	528.726	3166.58	408.321	3045.88	519.499	3109.19
10013820170922103422_001	J08	3156	2017-09-22 10:34:00	1701109	4	Strain 1	1701D1	A02	Cpd	2.5	YES	67.5	28	8	1701D1	A02	ACDC13	Lapatinib	0.246914	c1c(ccc(ncnc2Nc(ccc(OCc3cccc(F)c3)c4Cl)c4)c12)c5ccc(CNCCS(C)(=O)=O)o5	Cpd	2.5	0.0123	1701D1	D24	DMSO	65	YES	3104.88	528.726	1202.88	143.12	-0.0597	102.688	10	8	4	2380.04	501.371	2110.67	2572.5	3292.54	3104.88	528.726	3166.58	408.321	3045.88	519.499	3109.19
10013820170922103422_001	K10	3104	2017-09-22 10:34:00	1701109	4	Strain 1	1701D1	A06	Cpd	2.5	YES	67.5	6	8	1701D1	A06	E189	OTX015	0.246914	O=C(NC1=CC=C(O)C=C1)C[C@H]2C3=NN=C(C)N3C4=C(C(C)=C(C)S4)C(C5=CC=C(Cl)C=C5)=N2	Cpd	2.5	0.0123	1701D1	E17	DMSO	65	YES	3104.88	528.726	1202.88	143.12	-0.0597	99.954	11	10	2	2380.04	501.371	2532.67	2372.5	2926.22	3104.88	528.726	3166.58	408.321	3045.88	519.499	3109.19
10013820170922104139_001	B02	4828	2017-09-22 10:41:00	1701112	7	Strain 2	1701D1	A01	Cpd	2.5	YES	67.5	1	8	1701D1	A01	ACDC11	Erlotinib	0.246914	c1c(c(cc2c1c(Nc3cccc(CC)c3)ncn2)OCCOC)OCCOC.[Cl-]	Cpd	2.5	0.0123	1701D1	E16	DMSO	65	YES	4573	585.453	1742.62	202.323	0.165013	109.009	2	2	4	3785.27	601.889	4130.67	3545.5	4723.5	4573	585.453	4573	585.453	4560.1	513.92	4513.69
10013820170922104139_001	C06	4828	2017-09-22 10:41:00	1701112	7	Strain 2	1701D1	A01	Cpd	2.5	YES	67.5	27	8	1701D1	A01	ACDC11	Erlotinib	0.246914	c1c(c(cc2c1c(Nc3cccc(CC)c3)ncn2)OCCOC)OCCOC.[Cl-]	Cpd	2.5	0.0123	1701D1	D12	DMSO	65	YES	4573	585.453	1742.62	202.323	0.165013	109.009	3	6	2	3785.27	601.889	4488	3447	4471.64	4573	585.453	4573	585.453	4560.1	513.92	4513.69
10013820170922104139_001	D06	4540	2017-09-22 10:41:00	1701112	7	Strain 2	1701D1	A02	Cpd	2.5	YES	67.5	15	8	1701D1	A02	ACDC13	Lapatinib	0.246914	c1c(ccc(ncnc2Nc(ccc(OCc3cccc(F)c3)c4Cl)c4)c12)c5ccc(CNCCS(C)(=O)=O)o5	Cpd	2.5	0.0123	1701D1	E03	DMSO	65	YES	4573	585.453	1742.62	202.323	0.165013	98.8341	4	6	4	3785.27	601.889	4108	3447	4593.86	4573	585.453	4573	585.453	4560.1	513.92	4513.69
10013820170922104139_001	D23	6396	2017-09-22 10:41:00	1701112	7	Strain 2	1701D1	A06	Cpd	2.5	YES	67.5	32	8	1701D1	A06	E189	OTX015	0.246914	O=C(NC1=CC=C(O)C=C1)C[C@H]2C3=NN=C(C)N3C4=C(C(C)=C(C)S4)C(C5=CC=C(Cl)C=C5)=N2	Cpd	2.5	0.0123	1701D1	E16	DMSO	65	YES	4573	585.453	1742.62	202.323	0.165013	164.408	4	23	3	3785.27	601.889	4108	4070	5481.22	4573	585.453	4573	585.453	4560.1	513.92	4513.69
10013820170922104139_001	E05	4384	2017-09-22 10:41:00	1701112	7	Strain 2	1701D1	A01	Cpd	2.5	YES	67.5	14	8	1701D1	A01	ACDC11	Erlotinib	0.246914	c1c(c(cc2c1c(Nc3cccc(CC)c3)ncn2)OCCOC)OCCOC.[Cl-]	Cpd	2.5	0.0123	1701D1	E20	DMSO	65	YES	4573	585.453	1742.62	202.323	0.165013	93.3224	5	5	1	3785.27	601.889	4121.67	3041.5	5010.76	4573	585.453	4573	585.453	4560.1	513.92	4513.69
10013820170922104139_001	I04	3468	2017-09-22 10:41:00	1701112	7	Strain 2	1701D1	A02	Cpd	2.5	YES	67.5	2	8	1701D1	A02	ACDC13	Lapatinib	0.246914	c1c(ccc(ncnc2Nc(ccc(OCc3cccc(F)c3)c4Cl)c4)c12)c5ccc(CNCCS(C)(=O)=O)o5	Cpd	2.5	0.0123	1701D1	D17	DMSO	65	YES	4573	585.453	1742.62	202.323	0.165013	60.9592	9	4	2	3785.27	601.889	3832.67	3017.5	4296.6	4573	585.453	4573	585.453	4560.1	513.92	4513.69
10013820170922104139_001	I18	3940	2017-09-22 10:41:00	1701112	7	Strain 2	1701D1	A06	Cpd	2.5	YES	67.5	19	8	1701D1	A06	E189	OTX015	0.246914	O=C(NC1=CC=C(O)C=C1)C[C@H]2C3=NN=C(C)N3C4=C(C(C)=C(C)S4)C(C5=CC=C(Cl)C=C5)=N2	Cpd	2.5	0.0123	1701D1	E03	DMSO	65	YES	4573	585.453	1742.62	202.323	0.165013	77.6355	9	18	2	3785.27	601.889	3832.67	4127	3569.07	4573	585.453	4573	585.453	4560.1	513.92	4513.69
10013820170922104139_001	J08	3880	2017-09-22 10:41:00	1701112	7	Strain 2	1701D1	A02	Cpd	2.5	YES	67.5	28	8	1701D1	A02	ACDC13	Lapatinib	0.246914	c1c(ccc(ncnc2Nc(ccc(OCc3cccc(F)c3)c4Cl)c4)c12)c5ccc(CNCCS(C)(=O)=O)o5	Cpd	2.5	0.0123	1701D1	E12	DMSO	65	YES	4573	585.453	1742.62	202.323	0.165013	75.5156	10	8	4	3785.27	601.889	3273	3651	4652.3	4573	585.453	4573	585.453	4560.1	513.92	4513.69
10013820170922104139_001	K10	3812	2017-09-22 10:41:00	1701112	7	Strain 2	1701D1	A06	Cpd	2.5	YES	67.5	6	8	1701D1	A06	E189	OTX015	0.246914	O=C(NC1=CC=C(O)C=C1)C[C@H]2C3=NN=C(C)N3C4=C(C(C)=C(C)S4)C(C5=CC=C(Cl)C=C5)=N2	Cpd	2.5	0.0123	1701D1	D05	DMSO	65	YES	4573	585.453	1742.62	202.323	0.165013	73.1131	11	10	2	3785.27	601.889	3429.33	3495.5	4556.46	4573	585.453	4573	585.453	4560.1	513.92	4513.69
10013820170922104857_001	B02	3512	2017-09-22 10:48:00	1701115	10	Strain 3	1701D1	A01	Cpd	2.5	YES	67.5	1	8	1701D1	A01	ACDC11	Erlotinib	0.246914	c1c(c(cc2c1c(Nc3cccc(CC)c3)ncn2)OCCOC)OCCOC.[Cl-]	Cpd	2.5	0.0123	1701D1	D04	DMSO	65	YES	3406.38	376.159	1285.38	94.94	0.333664	104.98	2	2	4	2799.08	428.145	2857	2558	3765.09	3406.38	376.159	3406.38	376.159	3386.91	394.419	3386.91
10013820170922104857_001	C06	3484	2017-09-22 10:48:00	1701115	10	Strain 3	1701D1	A01	Cpd	2.5	YES	67.5	27	8	1701D1	A01	ACDC11	Erlotinib	0.246914	c1c(c(cc2c1c(Nc3cccc(CC)c3)ncn2)OCCOC)OCCOC.[Cl-]	Cpd	2.5	0.0123	1701D1	D24	DMSO	65	YES	3406.38	376.159	1285.38	94.94	0.333664	103.66	3	6	2	2799.08	428.145	3168	2600.5	3313.35	3406.38	376.159	3406.38	376.159	3386.91	394.419	3386.91
10013820170922104857_001	D06	3296	2017-09-22 10:48:00	1701115	10	Strain 3	1701D1	A02	Cpd	2.5	YES	67.5	15	8	1701D1	A02	ACDC13	Lapatinib	0.246914	c1c(ccc(ncnc2Nc(ccc(OCc3cccc(F)c3)c4Cl)c4)c12)c5ccc(CNCCS(C)(=O)=O)o5	Cpd	2.5	0.0123	1701D1	E15	DMSO	65	YES	3406.38	376.159	1285.38	94.94	0.333664	94.7961	4	6	4	2799.08	428.145	2935	2600.5	3383.4	3406.38	376.159	3406.38	376.159	3386.91	394.419	3386.91
10013820170922104857_001	D23	4280	2017-09-22 10:48:00	1701115	10	Strain 3	1701D1	A06	Cpd	2.5	YES	67.5	32	8	1701D1	A06	E189	OTX015	0.246914	O=C(NC1=CC=C(O)C=C1)C[C@H]2C3=NN=C(C)N3C4=C(C(C)=C(C)S4)C(C5=CC=C(Cl)C=C5)=N2	Cpd	2.5	0.0123	1701D1	D04	DMSO	65	YES	3406.38	376.159	1285.38	94.94	0.333664	141.189	4	23	3	2799.08	428.145	2935	2805.5	4072.46	3406.38	376.159	3406.38	376.159	3386.91	394.419	3386.91
10013820170922104857_001	E05	3316	2017-09-22 10:48:00	1701115	10	Strain 3	1701D1	A01	Cpd	2.5	YES	67.5	14	8	1701D1	A01	ACDC11	Erlotinib	0.246914	c1c(c(cc2c1c(Nc3cccc(CC)c3)ncn2)OCCOC)OCCOC.[Cl-]	Cpd	2.5	0.0123	1701D1	D08	DMSO	65	YES	3406.38	376.159	1285.38	94.94	0.333664	95.739	5	5	1	2799.08	428.145	2913.67	2408.5	3702.2	3406.38	376.159	3406.38	376.159	3386.91	394.419	3386.91
10013820170922104857_001	I04	2724	2017-09-22 10:48:00	1701115	10	Strain 3	1701D1	A02	Cpd	2.5	YES	67.5	2	8	1701D1	A02	ACDC13	Lapatinib	0.246914	c1c(ccc(ncnc2Nc(ccc(OCc3cccc(F)c3)c4Cl)c4)c12)c5ccc(CNCCS(C)(=O)=O)o5	Cpd	2.5	0.0123	1701D1	E05	DMSO	65	YES	3406.38	376.159	1285.38	94.94	0.333664	67.8277	9	4	2	2799.08	428.145	2777.33	2396.5	3206.52	3406.38	376.159	3406.38	376.159	3386.91	394.419	3386.91
10013820170922104857_001	I18	3068	2017-09-22 10:48:00	1701115	10	Strain 3	1701D1	A06	Cpd	2.5	YES	67.5	19	8	1701D1	A06	E189	OTX015	0.246914	O=C(NC1=CC=C(O)C=C1)C[C@H]2C3=NN=C(C)N3C4=C(C(C)=C(C)S4)C(C5=CC=C(Cl)C=C5)=N2	Cpd	2.5	0.0123	1701D1	E15	DMSO	65	YES	3406.38	376.159	1285.38	94.94	0.333664	84.0464	9	18	2	2799.08	428.145	2777.33	3171	2729.37	3406.38	376.159	3406.38	376.159	3386.91	394.419	3386.91
10013820170922104857_001	J08	2984	2017-09-22 10:48:00	1701115	10	Strain 3	1701D1	A02	Cpd	2.5	YES	67.5	28	8	1701D1	A02	ACDC13	Lapatinib	0.246914	c1c(ccc(ncnc2Nc(ccc(OCc3cccc(F)c3)c4Cl)c4)c12)c5ccc(CNCCS(C)(=O)=O)o5	Cpd	2.5	0.0123	1701D1	E24	DMSO	65	YES	3406.38	376.159	1285.38	94.94	0.333664	80.086	10	8	4	2799.08	428.145	2351	2751	3614.82	3406.38	376.159	3406.38	376.159	3386.91	394.419	3386.91
10013820170922104857_001	K10	3156	2017-09-22 10:48:00	1701115	10	Strain 3	1701D1	A06	Cpd	2.5	YES	67.5	6	8	1701D1	A06	E189	OTX015	0.246914	O=C(NC1=CC=C(O)C=C1)C[C@H]2C3=NN=C(C)N3C4=C(C(C)=C(C)S4)C(C5=CC=C(Cl)C=C5)=N2	Cpd	2.5	0.0123	1701D1	D17	DMSO	65	YES	3406.38	376.159	1285.38	94.94	0.333664	88.1954	11	10	2	2799.08	428.145	2801	2675.5	3299.52	3406.38	376.159	3406.38	376.159	3386.91	394.419	3386.91
10013820170922105607_001	B02	3192	2017-09-22 10:56:00	1701118	13	Strain 4	1701D1	A01	Cpd	2.5	YES	67.5	1	8	1701D1	A01	ACDC11	Erlotinib	0.246914	c1c(c(cc2c1c(Nc3cccc(CC)c3)ncn2)OCCOC)OCCOC.[Cl-]	Cpd	2.5	0.0123	1701D1	D16	DMSO	65	YES	3235.88	428.147	1201	105.485	0.213272	97.8438	2	2	4	2580.96	452.174	2751	2519	3068.36	3235.88	428.147	3235.88	428.147	3198.75	474.889	3198.75
10013820170922105607_001	C06	2380	2017-09-22 10:56:00	1701118	13	Strain 4	1701D1	A01	Cpd	2.5	YES	67.5	27	8	1701D1	A01	ACDC11	Erlotinib	0.246914	c1c(c(cc2c1c(Nc3cccc(CC)c3)ncn2)OCCOC)OCCOC.[Cl-]	Cpd	2.5	0.0123	1701D1	E12	DMSO	65	YES	3235.88	428.147	1201	105.485	0.213272	57.9397	3	6	2	2580.96	452.174	2303.67	2379.5	2892.24	3235.88	428.147	3235.88	428.147	3198.75	474.889	3198.75
10013820170922105607_001	D06	2416	2017-09-22 10:56:00	1701118	13	Strain 4	1701D1	A02	Cpd	2.5	YES	67.5	15	8	1701D1	A02	ACDC13	Lapatinib	0.246914	c1c(ccc(ncnc2Nc(ccc(OCc3cccc(F)c3)c4Cl)c4)c12)c5ccc(CNCCS(C)(=O)=O)o5	Cpd	2.5	0.0123	1701D1	D03	DMSO	65	YES	3235.88	428.147	1201	105.485	0.213272	59.7088	4	6	4	2580.96	452.174	2393.67	2379.5	2825.59	3235.88	428.147	3235.88	428.147	3198.75	474.889	3198.75
10013820170922105607_001	D23	3088	2017-09-22 10:56:00	1701118	13	Strain 4	1701D1	A06	Cpd	2.5	YES	67.5	32	8	1701D1	A06	E189	OTX015	0.246914	O=C(NC1=CC=C(O)C=C1)C[C@H]2C3=NN=C(C)N3C4=C(C(C)=C(C)S4)C(C5=CC=C(Cl)C=C5)=N2	Cpd	2.5	0.0123	1701D1	D16	DMSO	65	YES	3235.88	428.147	1201	105.485	0.213272	92.733	4	23	3	2580.96	452.174	2393.67	2215.5	3878.86	3235.88	428.147	3235.88	428.147	3198.75	474.889	3198.75
10013820170922105607_001	E05	3420	2017-09-22 10:56:00	1701118	13	Strain 4	1701D1	A01	Cpd	2.5	YES	67.5	14	8	1701D1	A01	ACDC11	Erlotinib	0.246914	c1c(c(cc2c1c(Nc3cccc(CC)c3)ncn2)OCCOC)OCCOC.[Cl-]	Cpd	2.5	0.0123	1701D1	D20	DMSO	65	YES	3235.88	428.147	1201	105.485	0.213272	109.048	5	5	1	2580.96	452.174	2923	2122	3672.94	3235.88	428.147	3235.88	428.147	3198.75	474.889	3198.75
10013820170922105607_001	I04	2752	2017-09-22 10:56:00	1701118	13	Strain 4	1701D1	A02	Cpd	2.5	YES	67.5	2	8	1701D1	A02	ACDC13	Lapatinib	0.246914	c1c(ccc(ncnc2Nc(ccc(OCc3cccc(F)c3)c4Cl)c4)c12)c5ccc(CNCCS(C)(=O)=O)o5	Cpd	2.5	0.0123	1701D1	E17	DMSO	65	YES	3235.88	428.147	1201	105.485	0.213272	76.2209	9	4	2	2580.96	452.174	2907.67	2083.5	3026.02	3235.88	428.147	3235.88	428.147	3198.75	474.889	3198.75
10013820170922105607_001	I18	3348	2017-09-22 10:56:00	1701118	13	Strain 4	1701D1	A06	Cpd	2.5	YES	67.5	19	8	1701D1	A06	E189	OTX015	0.246914	O=C(NC1=CC=C(O)C=C1)C[C@H]2C3=NN=C(C)N3C4=C(C(C)=C(C)S4)C(C5=CC=C(Cl)C=C5)=N2	Cpd	2.5	0.0123	1701D1	D03	DMSO	65	YES	3235.88	428.147	1201	105.485	0.213272	105.51	9	18	2	2580.96	452.174	2907.67	3016	2543.15	3235.88	428.147	3235.88	428.147	3198.75	474.889	3198.75
10013820170922105607_001	J08	3412	2017-09-22 10:56:00	1701118	13	Strain 4	1701D1	A02	Cpd	2.5	YES	67.5	28	8	1701D1	A02	ACDC13	Lapatinib	0.246914	c1c(ccc(ncnc2Nc(ccc(OCc3cccc(F)c3)c4Cl)c4)c12)c5ccc(CNCCS(C)(=O)=O)o5	Cpd	2.5	0.0123	1701D1	D12	DMSO	65	YES	3235.88	428.147	1201	105.485	0.213272	108.655	10	8	4	2580.96	452.174	2276.33	2725.5	3663.44	3235.88	428.147	3235.88	428.147	3198.75	474.889	3198.75
10013820170922105607_001	K10	2864	2017-09-22 10:56:00	1701118	13	Strain 4	1701D1	A06	Cpd	2.5	YES	67.5	6	8	1701D1	A06	E189	OTX015	0.246914	O=C(NC1=CC=C(O)C=C1)C[C@H]2C3=NN=C(C)N3C4=C(C(C)=C(C)S4)C(C5=CC=C(Cl)C=C5)=N2	Cpd	2.5	0.0123	1701D1	E05	DMSO	65	YES	3235.88	428.147	1201	105.485	0.213272	81.7249	11	10	2	2580.96	452.174	2652.33	2461	2922.77	3235.88	428.147	3235.88	428.147	3198.75	474.889	3198.75
10013820170922103156_001	A07	3624	2017-09-22 10:31:00	1701108	3	Fibroblasts	1701D1	B13	Cpd	67.5	YES	67.5	24	5	1701D1	B13		RLM 2-89	0.0123	ONC(/C=C/c1cc(S(=O)(Nc2ccccc2)=O)ccc1)=O	Cpd	67.5	0.0167						3290.38	532.676	1454.88	128.223	-0.0802	118.176	1	7	1	3223.71	195.89	3971	3119.5	3040.29	3290.38	532.676	3290.38	532.676	3257.46	289.957	3257.46
10013820170922103156_001	M23	4772	2017-09-22 10:31:00	1701108	3	Fibroblasts	1701D1	B13	Cpd	67.5	YES	67.5	11	5	1701D1	B13		RLM 2-89	0.0123	ONC(/C=C/c1cc(S(=O)(Nc2ccccc2)=O)ccc1)=O	Cpd	67.5	0.0167						3290.38	532.676	1454.88	128.223	-0.0802	180.721	13	23	1	3223.71	195.89	3165	4043	3875.56	3290.38	532.676	3290.38	532.676	3257.46	289.957	3257.46
10013820170922103156_001	N06	3080	2017-09-22 10:31:00	1701108	3	Fibroblasts	1701D1	B13	Cpd	67.5	YES	67.5	37	5	1701D1	B13		RLM 2-89	0.0123	ONC(/C=C/c1cc(S(=O)(Nc2ccccc2)=O)ccc1)=O	Cpd	67.5	0.0167						3290.38	532.676	1454.88	128.223	-0.0802	88.5385	14	6	4	3223.71	195.89	3105	2838.5	3631.71	3290.38	532.676	3290.38	532.676	3257.46	289.957	3257.46
10013820170922103913_001	A07	3420	2017-09-22 10:39:00	1701111	6	Strain 1	1701D1	B13	Cpd	67.5	YES	67.5	24	5	1701D1	B13		RLM 2-89	0.0123	ONC(/C=C/c1cc(S(=O)(Nc2ccccc2)=O)ccc1)=O	Cpd	67.5	0.0167						3176.75	369.562	1183.5	104.105	0.287093	112.204	1	7	1	2492.58	562.541	2993.33	2431.5	2919.42	3176.75	369.562	3176.75	369.562	3209.94	484.238	3209.94
10013820170922103913_001	M23	3948	2017-09-22 10:39:00	1701111	6	Strain 1	1701D1	B13	Cpd	67.5	YES	67.5	11	5	1701D1	B13		RLM 2-89	0.0123	ONC(/C=C/c1cc(S(=O)(Nc2ccccc2)=O)ccc1)=O	Cpd	67.5	0.0167						3176.75	369.562	1183.5	104.105	0.287093	138.693	13	23	1	2492.58	562.541	2438.33	2967.5	3389.95	3176.75	369.562	3176.75	369.562	3209.94	484.238	3209.94
10013820170922103913_001	N06	2932	2017-09-22 10:39:00	1701111	6	Strain 1	1701D1	B13	Cpd	67.5	YES	67.5	37	5	1701D1	B13		RLM 2-89	0.0123	ONC(/C=C/c1cc(S(=O)(Nc2ccccc2)=O)ccc1)=O	Cpd	67.5	0.0167						3176.75	369.562	1183.5	104.105	0.287093	87.7211	14	6	4	2492.58	562.541	2394	2750	2766.98	3176.75	369.562	3176.75	369.562	3209.94	484.238	3209.94
10013820170922104629_001	A07	5628	2017-09-22 10:46:00	1701114	9	Strain 2	1701D1	B13	Cpd	67.5	YES	67.5	24	5	1701D1	B13		RLM 2-89	0.0123	ONC(/C=C/c1cc(S(=O)(Nc2ccccc2)=O)ccc1)=O	Cpd	67.5	0.0167						4900.75	659.62	1747.88	161.374	0.218814	123.066	1	7	1	3963.77	783.158	4781	4115	4494.51	4900.75	659.62	4900.75	659.62	4977.46	794.053	4977.46
10013820170922104629_001	M23	5368	2017-09-22 10:46:00	1701114	9	Strain 2	1701D1	B13	Cpd	67.5	YES	67.5	11	5	1701D1	B13		RLM 2-89	0.0123	ONC(/C=C/c1cc(S(=O)(Nc2ccccc2)=O)ccc1)=O	Cpd	67.5	0.0167						4900.75	659.62	1747.88	161.374	0.218814	114.82	13	23	1	3963.77	783.158	3839.33	4877	4504.23	4900.75	659.62	4900.75	659.62	4977.46	794.053	4977.46
10013820170922104629_001	N06	4240	2017-09-22 10:46:00	1701114	9	Strain 2	1701D1	B13	Cpd	67.5	YES	67.5	37	5	1701D1	B13		RLM 2-89	0.0123	ONC(/C=C/c1cc(S(=O)(Nc2ccccc2)=O)ccc1)=O	Cpd	67.5	0.0167						4900.75	659.62	1747.88	161.374	0.218814	79.0429	14	6	4	3963.77	783.158	3696.33	4131.5	4362.18	4900.75	659.62	4900.75	659.62	4977.46	794.053	4977.46
10013820170922105343_001	A07	3908	2017-09-22 10:53:00	1701117	12	Strain 3	1701D1	B13	Cpd	67.5	YES	67.5	24	5	1701D1	B13		RLM 2-89	0.0123	ONC(/C=C/c1cc(S(=O)(Nc2ccccc2)=O)ccc1)=O	Cpd	67.5	0.0167						3286.5	392.72	1162.5	83.9628	0.32672	129.261	1	7	1	2676.73	458.672	3340	2635.5	3180.93	3286.5	392.72	3286.5	392.72	3325.45	504.52	3325.45
10013820170922105343_001	M23	4252	2017-09-22 10:53:00	1701117	12	Strain 3	1701D1	B13	Cpd	67.5	YES	67.5	11	5	1701D1	B13		RLM 2-89	0.0123	ONC(/C=C/c1cc(S(=O)(Nc2ccccc2)=O)ccc1)=O	Cpd	67.5	0.0167						3286.5	392.72	1162.5	83.9628	0.32672	145.457	13	23	1	2676.73	458.672	2705	3534.5	3186.45	3286.5	392.72	3286.5	392.72	3325.45	504.52	3325.45
10013820170922105343_001	N06	3052	2017-09-22 10:53:00	1701117	12	Strain 3	1701D1	B13	Cpd	67.5	YES	67.5	37	5	1701D1	B13		RLM 2-89	0.0123	ONC(/C=C/c1cc(S(=O)(Nc2ccccc2)=O)ccc1)=O	Cpd	67.5	0.0167						3286.5	392.72	1162.5	83.9628	0.32672	88.9595	14	6	4	2676.73	458.672	2634.67	2685	3091.17	3286.5	392.72	3286.5	392.72	3325.45	504.52	3325.45
10013820170922110058_001	A07	3268	2017-09-22 11:00:00	1701120	15	Strain 4	1701D1	B13	Cpd	67.5	YES	67.5	24	5	1701D1	B13		RLM 2-89	0.0123	ONC(/C=C/c1cc(S(=O)(Nc2ccccc2)=O)ccc1)=O	Cpd	67.5	0.0167						2962.12	438.393	956.375	97.3979	0.198618	115.25	1	7	1	2274.69	530.06	2703.33	2332	2682.24	2962.12	438.393	2962.12	438.393	3042.31	596.064	3042.31
10013820170922110058_001	M23	4036	2017-09-22 11:00:00	1701120	15	Strain 4	1701D1	B13	Cpd	67.5	YES	67.5	11	5	1701D1	B13		RLM 2-89	0.0123	ONC(/C=C/c1cc(S(=O)(Nc2ccccc2)=O)ccc1)=O	Cpd	67.5	0.0167						2962.12	438.393	956.375	97.3979	0.198618	153.54	13	23	1	2274.69	530.06	2338	3158	2828.38	2962.12	438.393	2962.12	438.393	3042.31	596.064	3042.31
10013820170922110058_001	N06	3080	2017-09-22 11:00:00	1701120	15	Strain 4	1701D1	B13	Cpd	67.5	YES	67.5	37	5	1701D1	B13		RLM 2-89	0.0123	ONC(/C=C/c1cc(S(=O)(Nc2ccccc2)=O)ccc1)=O	Cpd	67.5	0.0167						2962.12	438.393	956.375	97.3979	0.198618	105.877	14	6	4	2274.69	530.06	2287.67	2202	3163.62	2962.12	438.393	2962.12	438.393	3042.31	596.064	3042.31
10013820170922102700_001	A24	5048	2017-09-22 10:27:00	1701106	1	Fibroblasts	1701D1	A07	Cpd	7.5	YES	67.5	33	7	1701D1	A07	T0373L	Erlotinib hydrochloride	0.123457	COCCOc1c(OCCOC)cc(c2c1)ncnc2Nc3cc(CC)ccc3.Cl	Cpd	7.5	0.0185	1701D1	D15	DMSO	60	YES	3831.62	612.938	1433.25	129.42	0.0714	150.717	1	24	2	3785.35	213.021	4406.33	4671.5	3513.98	3831.62	612.938	3772.77	526.292	3825.42	347.085	3825.42
10013820170922102700_001	B03	3820	2017-09-22 10:27:00	1701106	1	Fibroblasts	1701D1	A10	Cpd	7.5	YES	67.5	23	7	1701D1	A10	T2709	TAK901	0.123457	CCS(c1cc(c2c3c([nH]c(c34)ncc(C)c4)c(C)c(C(NC5CCN(C)CC5)=O)c2)ccc1)(=O)=O	Cpd	7.5	0.0185	1701D1	D17	DMSO	60	YES	3831.62	612.938	1433.25	129.42	0.0714	99.5153	2	3	3	3785.35	213.021	4001.33	3584	3816.84	3831.62	612.938	3772.77	526.292	3825.42	347.085	3825.42
10013820170922102700_001	B05	4564	2017-09-22 10:27:00	1701106	1	Fibroblasts	1701D1	A07	Cpd	7.5	YES	67.5	7	7	1701D1	A07	T0373L	Erlotinib hydrochloride	0.123457	COCCOc1c(OCCOC)cc(c2c1)ncnc2Nc3cc(CC)ccc3.Cl	Cpd	7.5	0.0185	1701D1	D18	DMSO	60	YES	3831.62	612.938	1433.25	129.42	0.0714	130.536	2	5	3	3785.35	213.021	4001.33	3866.5	4227.04	3831.62	612.938	3772.77	526.292	3825.42	347.085	3825.42
10013820170922102700_001	C07	3448	2017-09-22 10:27:00	1701106	1	Fibroblasts	1701D1	A12	Cpd	7.5	YES	67.5	12	7	1701D1	A12	T3118	Dimethylenastron	0.123457	S=C1NC(c2cc(O)ccc2)C3=C(CC(C)(C)CC3=O)N1	Cpd	7.5	0.0185	1701D1	E13	DMSO	60	YES	3831.62	612.938	1433.25	129.42	0.0714	84.0048	3	7	1	3785.35	213.021	3757.33	3549.5	3704.53	3831.62	612.938	3772.77	526.292	3825.42	347.085	3825.42
10013820170922102700_001	C13	3864	2017-09-22 10:27:00	1701106	1	Fibroblasts	1701D1	A04	Cpd	7.5	YES	67.5	17	7	1701D1	A04	E069	STK249718	0.123457	Cn(nc(c1ncccc1)n2)c3c2c(=O)n(C)c(=O)n3	Cpd	7.5	0.0185	1701D1	E17	DMSO	60	YES	3831.62	612.938	1433.25	129.42	0.0714	101.35	3	13	1	3785.35	213.021	3757.33	3708	3974.03	3831.62	612.938	3772.77	526.292	3825.42	347.085	3825.42
10013820170922102700_001	C17	3568	2017-09-22 10:27:00	1701106	1	Fibroblasts	1701D1	A12	Cpd	7.5	YES	67.5	38	7	1701D1	A12	T3118	Dimethylenastron	0.123457	S=C1NC(c2cc(O)ccc2)C3=C(CC(C)(C)CC3=O)N1	Cpd	7.5	0.0185	1701D1	E19	DMSO	60	YES	3831.62	612.938	1433.25	129.42	0.0714	89.0082	3	17	1	3785.35	213.021	3757.33	3708.5	3669.1	3831.62	612.938	3772.77	526.292	3825.42	347.085	3825.42
10013820170922102700_001	D04	3952	2017-09-22 10:27:00	1701106	1	Fibroblasts	1701D1	A08	Cpd	7.5	YES	67.5	34	7	1701D1	A08	T3659	AZD3759	0.123457	COc1c(OC(N2[C@H](C)CN(C)CC2)=O)cc(c3c1)c(Nc4c(F)c(Cl)ccc4)ncn3	Cpd	7.5	0.0185	1701D1	D01	DMSO	60	YES	3831.62	612.938	1433.25	129.42	0.0714	105.019	4	4	4	3785.35	213.021	3544	3775	4232.72	3831.62	612.938	3772.77	526.292	3825.42	347.085	3825.42
10013820170922102700_001	D07	3552	2017-09-22 10:27:00	1701106	1	Fibroblasts	1701D1	A13	Cpd	7.5	YES	67.5	39	7	1701D1	A13	T2325	Neratinib(HKI-272)	0.123457	CCOc1c(NC(\C=C\CN(C)C)=O)[c-]c(c2[c-]1)c(Nc3[c-]c(Cl)c(OCc4n[c-][c-][c-][c-]4)[c-][c-]3)c(CN)[c-]n2	Cpd	7.5	0.0185	1701D1	D04	DMSO	60	YES	3831.62	612.938	1433.25	129.42	0.0714	88.3411	4	7	3	3785.35	213.021	3544	3549.5	4045.99	3831.62	612.938	3772.77	526.292	3825.42	347.085	3825.42
10013820170922102700_001	E06	3468	2017-09-22 10:27:00	1701106	1	Fibroblasts	1701D1	A11	Cpd	7.5	YES	67.5	11	7	1701D1	A11	T6092	AZD8931 (Sapitinib)	0.123457	CNC(CN1CCC(Oc2c(OC)cc(c3c2)ncnc3Nc4c(F)c(Cl)ccc4)CC1)=O	Cpd	7.5	0.0185	1701D1	D21	DMSO	60	YES	3831.62	612.938	1433.25	129.42	0.0714	84.8387	5	6	2	3785.35	213.021	3712	3647.5	3670.19	3831.62	612.938	3772.77	526.292	3825.42	347.085	3825.42
10013820170922102700_001	F12	3688	2017-09-22 10:27:00	1701106	1	Fibroblasts	1701D1	A10	Cpd	7.5	YES	67.5	10	7	1701D1	A10	T2709	TAK901	0.123457	CCS(c1cc(c2c3c([nH]c(c34)ncc(C)c4)c(C)c(C(NC5CCN(C)CC5)=O)c2)ccc1)(=O)=O	Cpd	7.5	0.0185	1701D1	E18	DMSO	60	YES	3831.62	612.938	1433.25	129.42	0.0714	94.0116	6	12	4	3785.35	213.021	3717	3639.5	3906.34	3831.62	612.938	3772.77	526.292	3825.42	347.085	3825.42
10013820170922102700_001	F20	4020	2017-09-22 10:27:00	1701106	1	Fibroblasts	1701D1	A04	Cpd	7.5	YES	67.5	30	7	1701D1	A04	E069	STK249718	0.123457	Cn(nc(c1ncccc1)n2)c3c2c(=O)n(C)c(=O)n3	Cpd	7.5	0.0185	1701D1	E24	DMSO	60	YES	3831.62	612.938	1433.25	129.42	0.0714	107.854	6	20	4	3785.35	213.021	3717	3801.5	4076.54	3831.62	612.938	3772.77	526.292	3825.42	347.085	3825.42
10013820170922102700_001	F24	4980	2017-09-22 10:27:00	1701106	1	Fibroblasts	1701D1	A12	Cpd	7.5	YES	67.5	25	7	1701D1	A12	T3118	Dimethylenastron	0.123457	S=C1NC(c2cc(O)ccc2)C3=C(CC(C)(C)CC3=O)N1	Cpd	7.5	0.0185	1701D1	D04	DMSO	60	YES	3831.62	612.938	1433.25	129.42	0.0714	147.881	6	24	4	3785.35	213.021	3717	4671.5	4109.54	3831.62	612.938	3772.77	526.292	3825.42	347.085	3825.42
10013820170922102700_001	G12	4004	2017-09-22 10:27:00	1701106	1	Fibroblasts	1701D1	A13	Cpd	7.5	YES	67.5	26	7	1701D1	A13	T2325	Neratinib(HKI-272)	0.123457	CCOc1c(NC(\C=C\CN(C)C)=O)[c-]c(c2[c-]1)c(Nc3[c-]c(Cl)c(OCc4n[c-][c-][c-][c-]4)[c-][c-]3)c(CN)[c-]n2	Cpd	7.5	0.0185	1701D1	D14	DMSO	60	YES	3831.62	612.938	1433.25	129.42	0.0714	107.187	7	12	2	3785.35	213.021	3764.67	3639.5	4187.35	3831.62	612.938	3772.77	526.292	3825.42	347.085	3825.42
10013820170922102700_001	I10	3544	2017-09-22 10:27:00	1701106	1	Fibroblasts	1701D1	A08	Cpd	7.5	YES	67.5	8	7	1701D1	A08	T3659	AZD3759	0.123457	COc1c(OC(N2[C@H](C)CN(C)CC2)=O)cc(c3c1)c(Nc4c(F)c(Cl)ccc4)ncn3	Cpd	7.5	0.0185	1701D1	E21	DMSO	60	YES	3831.62	612.938	1433.25	129.42	0.0714	88.0075	9	10	2	3785.35	213.021	3646	3663.5	3801.84	3831.62	612.938	3772.77	526.292	3825.42	347.085	3825.42
10013820170922102700_001	J01	5332	2017-09-22 10:27:00	1701106	1	Fibroblasts	1701D1	A11	Cpd	7.5	YES	67.5	37	7	1701D1	A11	T6092	AZD8931 (Sapitinib)	0.123457	CNC(CN1CCC(Oc2c(OC)cc(c3c2)ncnc3Nc4c(F)c(Cl)ccc4)CC1)=O	Cpd	7.5	0.0185	1701D1	D08	DMSO	60	YES	3831.62	612.938	1433.25	129.42	0.0714	162.558	10	1	3	3785.35	213.021	3399.33	5509.5	4079.41	3831.62	612.938	3772.77	526.292	3825.42	347.085	3825.42
10013820170922102700_001	K06	3768	2017-09-22 10:27:00	1701106	1	Fibroblasts	1701D1	A09	Cpd	7.5	YES	67.5	22	7	1701D1	A09	T2483	Dacomitinib (PF299804, PF299)	0.123457	Clc(c(ccc1Nc(c(c2cc(c3NC(\C=C\CN4CCCCC4)=O)OC)c3)ncn2)F)c1	Cpd	7.5	0.0185	1701D1	E02	DMSO	60	YES	3831.62	612.938	1433.25	129.42	0.0714	97.3472	11	6	2	3785.35	213.021	3694	3647.5	4007.11	3831.62	612.938	3772.77	526.292	3825.42	347.085	3825.42
10013820170922102700_001	K17	3736	2017-09-22 10:27:00	1701106	1	Fibroblasts	1701D1	A13	Cpd	7.5	YES	67.5	13	7	1701D1	A13	T2325	Neratinib(HKI-272)	0.123457	CCOc1c(NC(\C=C\CN(C)C)=O)[c-]c(c2[c-]1)c(Nc3[c-]c(Cl)c(OCc4n[c-][c-][c-][c-]4)[c-][c-]3)c(CN)[c-]n2	Cpd	7.5	0.0185	1701D1	E10	DMSO	60	YES	3831.62	612.938	1433.25	129.42	0.0714	96.0129	11	17	1	3785.35	213.021	3694	3708.5	3907.73	3831.62	612.938	3772.77	526.292	3825.42	347.085	3825.42
10013820170922102700_001	L03	4008	2017-09-22 10:27:00	1701106	1	Fibroblasts	1701D1	A04	Cpd	7.5	YES	67.5	4	7	1701D1	A04	E069	STK249718	0.123457	Cn(nc(c1ncccc1)n2)c3c2c(=O)n(C)c(=O)n3	Cpd	7.5	0.0185	1701D1	E16	DMSO	60	YES	3831.62	612.938	1433.25	129.42	0.0714	107.354	12	3	3	3785.35	213.021	3844.67	3584	4167.87	3831.62	612.938	3772.77	526.292	3825.42	347.085	3825.42
10013820170922102700_001	L10	3404	2017-09-22 10:27:00	1701106	1	Fibroblasts	1701D1	A09	Cpd	7.5	YES	67.5	9	7	1701D1	A09	T2483	Dacomitinib (PF299804, PF299)	0.123457	Clc(c(ccc1Nc(c(c2cc(c3NC(\C=C\CN4CCCCC4)=O)OC)c3)ncn2)F)c1	Cpd	7.5	0.0185	1701D1	E21	DMSO	60	YES	3831.62	612.938	1433.25	129.42	0.0714	82.1702	12	10	4	3785.35	213.021	3844.67	3663.5	3462.96	3831.62	612.938	3772.77	526.292	3825.42	347.085	3825.42
10013820170922102700_001	M02	3648	2017-09-22 10:27:00	1701106	1	Fibroblasts	1701D1	A07	Cpd	7.5	YES	67.5	20	7	1701D1	A07	T0373L	Erlotinib hydrochloride	0.123457	COCCOc1c(OCCOC)cc(c2c1)ncnc2Nc3cc(CC)ccc3.Cl	Cpd	7.5	0.0185	1701D1	D08	DMSO	60	YES	3831.62	612.938	1433.25	129.42	0.0714	92.3438	13	2	2	3785.35	213.021	3564.67	3879	3780.33	3831.62	612.938	3772.77	526.292	3825.42	347.085	3825.42
10013820170922102700_001	M06	3424	2017-09-22 10:27:00	1701106	1	Fibroblasts	1701D1	A11	Cpd	7.5	YES	67.5	24	7	1701D1	A11	T6092	AZD8931 (Sapitinib)	0.123457	CNC(CN1CCC(Oc2c(OC)cc(c3c2)ncnc3Nc4c(F)c(Cl)ccc4)CC1)=O	Cpd	7.5	0.0185	1701D1	D10	DMSO	60	YES	3831.62	612.938	1433.25	129.42	0.0714	83.0041	13	6	2	3785.35	213.021	3564.67	3647.5	3773.4	3831.62	612.938	3772.77	526.292	3825.42	347.085	3825.42
10013820170922102700_001	M08	3516	2017-09-22 10:27:00	1701106	1	Fibroblasts	1701D1	A08	Cpd	7.5	YES	67.5	21	7	1701D1	A08	T3659	AZD3759	0.123457	COc1c(OC(N2[C@H](C)CN(C)CC2)=O)cc(c3c1)c(Nc4c(F)c(Cl)ccc4)ncn3	Cpd	7.5	0.0185	1701D1	D12	DMSO	60	YES	3831.62	612.938	1433.25	129.42	0.0714	86.84	13	8	2	3785.35	213.021	3564.67	3642	3880.64	3831.62	612.938	3772.77	526.292	3825.42	347.085	3825.42
10013820170922102700_001	N01	5932	2017-09-22 10:27:00	1701106	1	Fibroblasts	1701D1	A09	Cpd	7.5	YES	67.5	35	7	1701D1	A09	T2483	Dacomitinib (PF299804, PF299)	0.123457	Clc(c(ccc1Nc(c(c2cc(c3NC(\C=C\CN4CCCCC4)=O)OC)c3)ncn2)F)c1	Cpd	7.5	0.0185	1701D1	E01	DMSO	60	YES	3831.62	612.938	1433.25	129.42	0.0714	187.575	14	1	3	3785.35	213.021	3628.67	5509.5	4251.62	3831.62	612.938	3772.77	526.292	3825.42	347.085	3825.42
10013820170922102700_001	N16	4060	2017-09-22 10:27:00	1701106	1	Fibroblasts	1701D1	A10	Cpd	7.5	YES	67.5	36	7	1701D1	A10	T2709	TAK901	0.123457	CCS(c1cc(c2c3c([nH]c(c34)ncc(C)c4)c(C)c(C(NC5CCN(C)CC5)=O)c2)ccc1)(=O)=O	Cpd	7.5	0.0185	1701D1	E13	DMSO	60	YES	3831.62	612.938	1433.25	129.42	0.0714	109.522	14	16	4	3785.35	213.021	3628.67	3754	4270.69	3831.62	612.938	3772.77	526.292	3825.42	347.085	3825.42
10013820170922102927_001	A24	5772	2017-09-22 10:29:00	1701107	2	Fibroblasts	1701D1	A20	Cpd	7.5	YES	67.5	33	7	1701D1	A20	T2369	Rociletinib (CO-1686, AVL-301)	0.123457	FC(c(cnc1Nc(ccc2N3CCN(C(C)=O)CC3)c(c2)OC)c(Nc4cccc(c4)NC(C=C)=O)n1)(F)F	Cpd	7.5	0.0185	1701D1	E17	DMSO	60	YES	3602	749.947	1554.5	87.1421	-0.226504	205.983	1	24	2	3374.62	210.859	3959.67	4867.5	3410.46	3602	749.947	3514.32	578.419	3601.93	397.025	3562.6
10013820170922102927_001	B03	3776	2017-09-22 10:29:00	1701107	2	Fibroblasts	1701D1	A23	Cpd	7.5	YES	67.5	23	7	1701D1	A23	T6136	Canertinib (CI-1033)	0.123457	C=CC(Nc1c(OCCCN2CCOCC2)cc(c3c1)ncnc3Nc4cc(Cl)c(F)cc4)=O	Cpd	7.5	0.0185	1701D1	E19	DMSO	60	YES	3602	749.947	1554.5	87.1421	-0.226504	108.498	2	3	3	3374.62	210.859	3848	3330	3355.86	3602	749.947	3514.32	578.419	3601.93	397.025	3562.6
10013820170922102927_001	B05	3540	2017-09-22 10:29:00	1701107	2	Fibroblasts	1701D1	A20	Cpd	7.5	YES	67.5	7	7	1701D1	A20	T2369	Rociletinib (CO-1686, AVL-301)	0.123457	FC(c(cnc1Nc(ccc2N3CCN(C(C)=O)CC3)c(c2)OC)c(Nc4cccc(c4)NC(C=C)=O)n1)(F)F	Cpd	7.5	0.0185	1701D1	E20	DMSO	60	YES	3602	749.947	1554.5	87.1421	-0.226504	96.9719	2	5	3	3374.62	210.859	3848	3098.5	3381.18	3602	749.947	3514.32	578.419	3601.93	397.025	3562.6
10013820170922102927_001	C07	3008	2017-09-22 10:29:00	1701107	2	Fibroblasts	1701D1	B01	Cpd	7.5	YES	67.5	12	7	1701D1	B01	T1835	Ibrutinib (PCI-32765)	0.123457	O=C(C=C)N1CCC[C@H](C1)n2c3c(c(N)ncn3)c(c4ccc(cc4)Oc5ccccc5)n2	Cpd	7.5	0.0185	1701D1	D15	DMSO	60	YES	3602	749.947	1554.5	87.1421	-0.226504	70.989	3	7	1	3374.62	210.859	3324.33	3126.5	3295.84	3602	749.947	3514.32	578.419	3601.93	397.025	3562.6
10013820170922102927_001	C13	3360	2017-09-22 10:29:00	1701107	2	Fibroblasts	1701D1	A17	Cpd	7.5	YES	67.5	17	7	1701D1	A17	T1761	PD153035 hydrochloride	0.123457	COc1c(OC)cc(c2c1)ncnc2Nc3cc(Br)ccc3.Cl	Cpd	7.5	0.0185	1701D1	D19	DMSO	60	YES	3602	749.947	1554.5	87.1421	-0.226504	88.1807	3	13	1	3374.62	210.859	3324.33	3179	3620.72	3602	749.947	3514.32	578.419	3601.93	397.025	3562.6
10013820170922102927_001	C17	3568	2017-09-22 10:29:00	1701107	2	Fibroblasts	1701D1	B01	Cpd	7.5	YES	67.5	38	7	1701D1	B01	T1835	Ibrutinib (PCI-32765)	0.123457	O=C(C=C)N1CCC[C@H](C1)n2c3c(c(N)ncn3)c(c4ccc(cc4)Oc5ccccc5)n2	Cpd	7.5	0.0185	1701D1	D21	DMSO	60	YES	3602	749.947	1554.5	87.1421	-0.226504	98.3394	3	17	1	3374.62	210.859	3324.33	3051.5	4005.51	3602	749.947	3514.32	578.419	3601.93	397.025	3562.6
10013820170922102927_001	D04	3204	2017-09-22 10:29:00	1701107	2	Fibroblasts	1701D1	A21	Cpd	7.5	YES	67.5	34	7	1701D1	A21	T1754	ZM306416	0.123457	COc1c(OC)cc(c2c1)ncnc2Nc3c(F)cc(Cl)cc3	Cpd	7.5	0.0185	1701D1	E03	DMSO	60	YES	3602	749.947	1554.5	87.1421	-0.226504	80.5617	4	4	4	3374.62	210.859	3182.33	3080.5	3722	3602	749.947	3514.32	578.419	3601.93	397.025	3562.6
10013820170922102927_001	D07	2916	2017-09-22 10:29:00	1701107	2	Fibroblasts	1701D1	B02	Cpd	7.5	YES	67.5	39	7	1701D1	B02	T2116	AEE788	0.123457	CCN1CCN(Cc2[c-][c-]c([C-]3[C-2]c4c(n[c-]nc4N[C@H](C)c5[c-][c-][c-][c-][c-]5)[N-]3)[c-][c-]2)CC1	Cpd	7.5	0.0185	1701D1	E06	DMSO	60	YES	3602	749.947	1554.5	87.1421	-0.226504	66.4957	4	7	3	3374.62	210.859	3182.33	3126.5	3337.6	3602	749.947	3514.32	578.419	3601.93	397.025	3562.6
10013820170922102927_001	D20	3288	2017-09-22 10:29:00	1701107	2	Fibroblasts	1701D1	A19	Cpd	7.5	YES	67.5	6	7	1701D1	A19	T6235	Lapatinib (GW-572016) Ditosylate	0.123457	Clc(c(ccc1Nc(c(c2ccc3c(ccc4CNCCS(C)(=O)=O)o4)c3)ncn2)OCc5cccc(c5)F)c1.S(c6ccc(C)cc6)(=O)(=O)O	Cpd	7.5	0.0185	1701D1	E15	DMSO	60	YES	3602	749.947	1554.5	87.1421	-0.226504	84.6642	4	20	4	3374.62	210.859	3182.33	3391.5	3469.33	3602	749.947	3514.32	578.419	3601.93	397.025	3562.6
10013820170922102927_001	E06	3168	2017-09-22 10:29:00	1701107	2	Fibroblasts	1701D1	A24	Cpd	7.5	YES	67.5	11	7	1701D1	A24	T2303	Afatinib (BIBW2992)	0.123457	CN(C)C\C=C\C(Nc1c(O[C@H]2CCOC2)cc(c3c1)ncnc3Nc4cc(Cl)c(F)cc4)=O	Cpd	7.5	0.0185	1701D1	E23	DMSO	60	YES	3602	749.947	1554.5	87.1421	-0.226504	78.8034	5	6	2	3374.62	210.859	3251.67	3144	3528.97	3602	749.947	3514.32	578.419	3601.93	397.025	3562.6
10013820170922102927_001	F12	3540	2017-09-22 10:29:00	1701107	2	Fibroblasts	1701D1	A23	Cpd	7.5	YES	67.5	10	7	1701D1	A23	T6136	Canertinib (CI-1033)	0.123457	C=CC(Nc1c(OCCCN2CCOCC2)cc(c3c1)ncnc3Nc4cc(Cl)c(F)cc4)=O	Cpd	7.5	0.0185	1701D1	D20	DMSO	60	YES	3602	749.947	1554.5	87.1421	-0.226504	96.9719	6	12	4	3374.62	210.859	3109.67	3096	4187.35	3602	749.947	3514.32	578.419	3601.93	397.025	3562.6
10013820170922102927_001	F20	3336	2017-09-22 10:29:00	1701107	2	Fibroblasts	1701D1	A17	Cpd	7.5	YES	67.5	30	7	1701D1	A17	T1761	PD153035 hydrochloride	0.123457	COc1c(OC)cc(c2c1)ncnc2Nc3cc(Br)ccc3.Cl	Cpd	7.5	0.0185	1701D1	E02	DMSO	60	YES	3602	749.947	1554.5	87.1421	-0.226504	87.0085	6	20	4	3374.62	210.859	3109.67	3391.5	3602.23	3602	749.947	3514.32	578.419	3601.93	397.025	3562.6
10013820170922102927_001	F24	4396	2017-09-22 10:29:00	1701107	2	Fibroblasts	1701D1	B01	Cpd	7.5	YES	67.5	25	7	1701D1	B01	T1835	Ibrutinib (PCI-32765)	0.123457	O=C(C=C)N1CCC[C@H](C1)n2c3c(c(N)ncn3)c(c4ccc(cc4)Oc5ccccc5)n2	Cpd	7.5	0.0185	1701D1	E06	DMSO	60	YES	3602	749.947	1554.5	87.1421	-0.226504	138.779	6	24	4	3374.62	210.859	3109.67	4867.5	3307.42	3602	749.947	3514.32	578.419	3601.93	397.025	3562.6
10013820170922102927_001	G12	3300	2017-09-22 10:29:00	1701107	2	Fibroblasts	1701D1	B02	Cpd	7.5	YES	67.5	26	7	1701D1	B02	T2116	AEE788	0.123457	CCN1CCN(Cc2[c-][c-]c([C-]3[C-2]c4c(n[c-]nc4N[C@H](C)c5[c-][c-][c-][c-][c-]5)[N-]3)[c-][c-]2)CC1	Cpd	7.5	0.0185	1701D1	E16	DMSO	60	YES	3602	749.947	1554.5	87.1421	-0.226504	85.2503	7	12	2	3374.62	210.859	3353	3096	3620.18	3602	749.947	3514.32	578.419	3601.93	397.025	3562.6
10013820170922102927_001	G24	6420	2017-09-22 10:29:00	1701107	2	Fibroblasts	1701D1	A15	Cpd	7.5	YES	67.5	28	7	1701D1	A15	T2327	Pelitinib (EKB-569)	0.123457	CCOc1c(NC(\C=C\CN(C)C)=O)cc(c2c1)c(Nc3cc(Cl)c(F)cc3)c(CN)cn2	Cpd	7.5	0.0185	1701D1	E24	DMSO	60	YES	3602	749.947	1554.5	87.1421	-0.226504	237.631	7	24	2	3374.62	210.859	3353	4867.5	4479.68	3602	749.947	3514.32	578.419	3601.93	397.025	3562.6
10013820170922102927_001	H14	3424	2017-09-22 10:29:00	1701107	2	Fibroblasts	1701D1	A19	Cpd	7.5	YES	67.5	32	7	1701D1	A19	T6235	Lapatinib (GW-572016) Ditosylate	0.123457	Clc(c(ccc1Nc(c(c2ccc3c(ccc4CNCCS(C)(=O)=O)o4)c3)ncn2)OCc5cccc(c5)F)c1.S(c6ccc(C)cc6)(=O)(=O)O	Cpd	7.5	0.0185	1701D1	D11	DMSO	60	YES	3602	749.947	1554.5	87.1421	-0.226504	91.3065	8	14	4	3374.62	210.859	3271.33	3429.5	3475.6	3602	749.947	3514.32	578.419	3601.93	397.025	3562.6
10013820170922102927_001	I10	2916	2017-09-22 10:29:00	1701107	2	Fibroblasts	1701D1	A21	Cpd	7.5	YES	67.5	8	7	1701D1	A21	T1754	ZM306416	0.123457	COc1c(OC)cc(c2c1)ncnc2Nc3c(F)cc(Cl)cc3	Cpd	7.5	0.0185	1701D1	D23	DMSO	60	YES	3602	749.947	1554.5	87.1421	-0.226504	66.4957	9	10	2	3374.62	210.859	3245.33	3123	3276.48	3602	749.947	3514.32	578.419	3601.93	397.025	3562.6
10013820170922102927_001	I11	3232	2017-09-22 10:29:00	1701107	2	Fibroblasts	1701D1	A18	Cpd	7.5	YES	67.5	5	7	1701D1	A18	T6218	Selumetinib (AZD6244)	0.123457	Brc(ccc1Nc(c(c(c23)ncn2C)F)c(C(NOCCO)=O)c3)cc1Cl.S(=O)(=O)(O)O	Cpd	7.5	0.0185	1701D1	D24	DMSO	60	YES	3602	749.947	1554.5	87.1421	-0.226504	81.9292	9	11	1	3374.62	210.859	3245.33	3194.5	3550.26	3602	749.947	3514.32	578.419	3601.93	397.025	3562.6
10013820170922102927_001	I15	3468	2017-09-22 10:29:00	1701107	2	Fibroblasts	1701D1	A15	Cpd	7.5	YES	67.5	15	7	1701D1	A15	T2327	Pelitinib (EKB-569)	0.123457	CCOc1c(NC(\C=C\CN(C)C)=O)cc(c2c1)c(Nc3cc(Cl)c(F)cc3)c(CN)cn2	Cpd	7.5	0.0185	1701D1	E02	DMSO	60	YES	3602	749.947	1554.5	87.1421	-0.226504	93.4554	9	15	1	3374.62	210.859	3245.33	3477.5	3499.48	3602	749.947	3514.32	578.419	3601.93	397.025	3562.6
10013820170922102927_001	I16	3332	2017-09-22 10:29:00	1701107	2	Fibroblasts	1701D1	A16	Cpd	7.5	YES	67.5	16	7	1701D1	A16	T2364	Irbinitinib(ARRY-380; ONT-380)	0.123457	Cc1c(Oc2cc3n(ncn3)cc2)ccc(Nc4c5c(ccc(NC(OCC6(C)C)=N6)c5)ncn4)c1	Cpd	7.5	0.0185	1701D1	E03	DMSO	60	YES	3602	749.947	1554.5	87.1421	-0.226504	86.8132	9	16	2	3374.62	210.859	3245.33	3305.5	3537.2	3602	749.947	3514.32	578.419	3601.93	397.025	3562.6
10013820170922102927_001	J01	5080	2017-09-22 10:29:00	1701107	2	Fibroblasts	1701D1	A24	Cpd	7.5	YES	67.5	37	7	1701D1	A24	T2303	Afatinib (BIBW2992)	0.123457	CN(C)C\C=C\C(Nc1c(O[C@H]2CCOC2)cc(c3c1)ncnc3Nc4cc(Cl)c(F)cc4)=O	Cpd	7.5	0.0185	1701D1	E10	DMSO	60	YES	3602	749.947	1554.5	87.1421	-0.226504	172.186	10	1	3	3374.62	210.859	3251	4818.5	3693.06	3602	749.947	3514.32	578.419	3601.93	397.025	3562.6
10013820170922102927_001	K01	4836	2017-09-22 10:29:00	1701107	2	Fibroblasts	1701D1	A19	Cpd	7.5	YES	67.5	19	7	1701D1	A19	T6235	Lapatinib (GW-572016) Ditosylate	0.123457	Clc(c(ccc1Nc(c(c2ccc3c(ccc4CNCCS(C)(=O)=O)o4)c3)ncn2)OCc5cccc(c5)F)c1.S(c6ccc(C)cc6)(=O)(=O)O	Cpd	7.5	0.0185	1701D1	E23	DMSO	60	YES	3602	749.947	1554.5	87.1421	-0.226504	160.269	11	1	1	3374.62	210.859	3171.33	4818.5	3603.99	3602	749.947	3514.32	578.419	3601.93	397.025	3562.6
10013820170922102927_001	K06	2976	2017-09-22 10:29:00	1701107	2	Fibroblasts	1701D1	A22	Cpd	7.5	YES	67.5	22	7	1701D1	A22	T0078L	Lapatinib ditosylate monohydrate	0.123457	Fc1cc(COc2c(Cl)cc(Nc3c4c(ccc(c5oc(CNCCS(C)(=O)=O)cc5)c4)ncn3)cc2)ccc1.Cc6ccc(S(O)(=O)=O)cc6.Cc7ccc(S(O)(=O)=O)cc7.O	Cpd	7.5	0.0185	1701D1	D04	DMSO	60	YES	3602	749.947	1554.5	87.1421	-0.226504	69.4261	11	6	2	3374.62	210.859	3171.33	3144	3399.07	3602	749.947	3514.32	578.419	3601.93	397.025	3562.6
10013820170922102927_001	K13	3236	2017-09-22 10:29:00	1701107	2	Fibroblasts	1701D1	A16	Cpd	7.5	YES	67.5	3	7	1701D1	A16	T2364	Irbinitinib(ARRY-380; ONT-380)	0.123457	Cc1c(Oc2cc3n(ncn3)cc2)ccc(Nc4c5c(ccc(NC(OCC6(C)C)=N6)c5)ncn4)c1	Cpd	7.5	0.0185	1701D1	D09	DMSO	60	YES	3602	749.947	1554.5	87.1421	-0.226504	82.1245	11	13	1	3374.62	210.859	3171.33	3179	3655.33	3602	749.947	3514.32	578.419	3601.93	397.025	3562.6
10013820170922102927_001	K17	3200	2017-09-22 10:29:00	1701107	2	Fibroblasts	1701D1	B02	Cpd	7.5	YES	67.5	13	7	1701D1	B02	T2116	AEE788	0.123457	CCN1CCN(Cc2[c-][c-]c([C-]3[C-2]c4c(n[c-]nc4N[C@H](C)c5[c-][c-][c-][c-][c-]5)[N-]3)[c-][c-]2)CC1	Cpd	7.5	0.0185	1701D1	D12	DMSO	60	YES	3602	749.947	1554.5	87.1421	-0.226504	80.3663	11	17	1	3374.62	210.859	3171.33	3051.5	3765.7	3602	749.947	3514.32	578.419	3601.93	397.025	3562.6
10013820170922102927_001	L03	3188	2017-09-22 10:29:00	1701107	2	Fibroblasts	1701D1	A17	Cpd	7.5	YES	67.5	4	7	1701D1	A17	T1761	PD153035 hydrochloride	0.123457	COc1c(OC)cc(c2c1)ncnc2Nc3cc(Br)ccc3.Cl	Cpd	7.5	0.0185	1701D1	D18	DMSO	60	YES	3602	749.947	1554.5	87.1421	-0.226504	79.7802	12	3	3	3374.62	210.859	3067	3330	3554.77	3602	749.947	3514.32	578.419	3601.93	397.025	3562.6
10013820170922102927_001	L10	2924	2017-09-22 10:29:00	1701107	2	Fibroblasts	1701D1	A22	Cpd	7.5	YES	67.5	9	7	1701D1	A22	T0078L	Lapatinib ditosylate monohydrate	0.123457	Fc1cc(COc2c(Cl)cc(Nc3c4c(ccc(c5oc(CNCCS(C)(=O)=O)cc5)c4)ncn3)cc2)ccc1.Cc6ccc(S(O)(=O)=O)cc6.Cc7ccc(S(O)(=O)=O)cc7.O	Cpd	7.5	0.0185	1701D1	D23	DMSO	60	YES	3602	749.947	1554.5	87.1421	-0.226504	66.8864	12	10	4	3374.62	210.859	3067	3123	3476.5	3602	749.947	3514.32	578.419	3601.93	397.025	3562.6
10013820170922102927_001	L14	3672	2017-09-22 10:29:00	1701107	2	Fibroblasts	1701D1	A14	Cpd	7.5	YES	67.5	1	7	1701D1	A14	T2245	CL-387785 (EKI-785)	0.123457	CCCC(Nc1cc2c(ncnc2Nc3cc(Br)ccc3)cc1)=O	Cpd	7.5	0.0185	1701D1	E03	DMSO	60	YES	3602	749.947	1554.5	87.1421	-0.226504	103.419	12	14	4	3374.62	210.859	3067	3429.5	3975.66	3602	749.947	3514.32	578.419	3601.93	397.025	3562.6
10013820170922102927_001	L18	3180	2017-09-22 10:29:00	1701107	2	Fibroblasts	1701D1	A14	Cpd	7.5	YES	67.5	14	7	1701D1	A14	T2245	CL-387785 (EKI-785)	0.123457	CCCC(Nc1cc2c(ncnc2Nc3cc(Br)ccc3)cc1)=O	Cpd	7.5	0.0185	1701D1	E05	DMSO	60	YES	3602	749.947	1554.5	87.1421	-0.226504	79.3895	12	18	4	3374.62	210.859	3067	3430.5	3441.97	3602	749.947	3514.32	578.419	3601.93	397.025	3562.6
10013820170922102927_001	M02	3544	2017-09-22 10:29:00	1701107	2	Fibroblasts	1701D1	A20	Cpd	7.5	YES	67.5	20	7	1701D1	A20	T2369	Rociletinib (CO-1686, AVL-301)	0.123457	FC(c(cnc1Nc(ccc2N3CCN(C(C)=O)CC3)c(c2)OC)c(Nc4cccc(c4)NC(C=C)=O)n1)(F)F	Cpd	7.5	0.0185	1701D1	E10	DMSO	60	YES	3602	749.947	1554.5	87.1421	-0.226504	97.1673	13	2	2	3374.62	210.859	3378.33	3583	3334.23	3602	749.947	3514.32	578.419	3601.93	397.025	3562.6
10013820170922102927_001	M03	3672	2017-09-22 10:29:00	1701107	2	Fibroblasts	1701D1	A18	Cpd	7.5	YES	67.5	31	7	1701D1	A18	T6218	Selumetinib (AZD6244)	0.123457	Brc(ccc1Nc(c(c(c23)ncn2C)F)c(C(NOCCO)=O)c3)cc1Cl.S(=O)(=O)(O)O	Cpd	7.5	0.0185	1701D1	E11	DMSO	60	YES	3602	749.947	1554.5	87.1421	-0.226504	103.419	13	3	1	3374.62	210.859	3378.33	3330	3717.12	3602	749.947	3514.32	578.419	3601.93	397.025	3562.6
10013820170922102927_001	M06	3424	2017-09-22 10:29:00	1701107	2	Fibroblasts	1701D1	A24	Cpd	7.5	YES	67.5	24	7	1701D1	A24	T2303	Afatinib (BIBW2992)	0.123457	CN(C)C\C=C\C(Nc1c(O[C@H]2CCOC2)cc(c3c1)ncnc3Nc4cc(Cl)c(F)cc4)=O	Cpd	7.5	0.0185	1701D1	E12	DMSO	60	YES	3602	749.947	1554.5	87.1421	-0.226504	91.3065	13	6	2	3374.62	210.859	3378.33	3144	3671.13	3602	749.947	3514.32	578.419	3601.93	397.025	3562.6
10013820170922102927_001	M08	3356	2017-09-22 10:29:00	1701107	2	Fibroblasts	1701D1	A21	Cpd	7.5	YES	67.5	21	7	1701D1	A21	T1754	ZM306416	0.123457	COc1c(OC)cc(c2c1)ncnc2Nc3c(F)cc(Cl)cc3	Cpd	7.5	0.0185	1701D1	E14	DMSO	60	YES	3602	749.947	1554.5	87.1421	-0.226504	87.9853	13	8	2	3374.62	210.859	3378.33	3385.5	3341.55	3602	749.947	3514.32	578.419	3601.93	397.025	3562.6
10013820170922102927_001	N01	4992	2017-09-22 10:29:00	1701107	2	Fibroblasts	1701D1	A22	Cpd	7.5	YES	67.5	35	7	1701D1	A22	T0078L	Lapatinib ditosylate monohydrate	0.123457	Fc1cc(COc2c(Cl)cc(Nc3c4c(ccc(c5oc(CNCCS(C)(=O)=O)cc5)c4)ncn3)cc2)ccc1.Cc6ccc(S(O)(=O)=O)cc6.Cc7ccc(S(O)(=O)=O)cc7.O	Cpd	7.5	0.0185	1701D1	D03	DMSO	60	YES	3602	749.947	1554.5	87.1421	-0.226504	167.888	14	1	3	3374.62	210.859	3371	4818.5	3499.89	3602	749.947	3514.32	578.419	3601.93	397.025	3562.6
10013820170922102927_001	N16	3456	2017-09-22 10:29:00	1701107	2	Fibroblasts	1701D1	A23	Cpd	7.5	YES	67.5	36	7	1701D1	A23	T6136	Canertinib (CI-1033)	0.123457	C=CC(Nc1c(OCCCN2CCOCC2)cc(c3c1)ncnc3Nc4cc(Cl)c(F)cc4)=O	Cpd	7.5	0.0185	1701D1	D15	DMSO	60	YES	3602	749.947	1554.5	87.1421	-0.226504	92.8694	14	16	4	3374.62	210.859	3371	3305.5	3532.07	3602	749.947	3514.32	578.419	3601.93	397.025	3562.6
10013820170922102927_001	O09	4832	2017-09-22 10:29:00	1701107	2	Fibroblasts	1701D1	A16	Cpd	7.5	YES	67.5	29	7	1701D1	A16	T2364	Irbinitinib(ARRY-380; ONT-380)	0.123457	Cc1c(Oc2cc3n(ncn3)cc2)ccc(Nc4c5c(ccc(NC(OCC6(C)C)=N6)c5)ncn4)c1	Cpd	7.5	0.0185	1701D1	D23	DMSO	60	YES	3602	749.947	1554.5	87.1421	-0.226504	160.073	15	9	1	3374.62	210.859	3695.33	3488.5	4268.6	3602	749.947	3514.32	578.419	3601.93	397.025	3562.6
10013820170922102927_001	O13	3568	2017-09-22 10:29:00	1701107	2	Fibroblasts	1701D1	A15	Cpd	7.5	YES	67.5	2	7	1701D1	A15	T2327	Pelitinib (EKB-569)	0.123457	CCOc1c(NC(\C=C\CN(C)C)=O)cc(c2c1)c(Nc3cc(Cl)c(F)cc3)c(CN)cn2	Cpd	7.5	0.0185	1701D1	E02	DMSO	60	YES	3602	749.947	1554.5	87.1421	-0.226504	98.3394	15	13	1	3374.62	210.859	3695.33	3179	3458.85	3602	749.947	3514.32	578.419	3601.93	397.025	3562.6
10013820170922102927_001	O18	3768	2017-09-22 10:29:00	1701107	2	Fibroblasts	1701D1	A14	Cpd	7.5	YES	67.5	27	7	1701D1	A14	T2245	CL-387785 (EKI-785)	0.123457	CCCC(Nc1cc2c(ncnc2Nc3cc(Br)ccc3)cc1)=O	Cpd	7.5	0.0185	1701D1	E07	DMSO	60	YES	3602	749.947	1554.5	87.1421	-0.226504	108.107	15	18	2	3374.62	210.859	3695.33	3430.5	3384.94	3602	749.947	3514.32	578.419	3601.93	397.025	3562.6
10013820170922102927_001	P15	4716	2017-09-22 10:29:00	1701107	2	Fibroblasts	1701D1	A18	Cpd	7.5	YES	67.5	18	7	1701D1	A18	T6218	Selumetinib (AZD6244)	0.123457	Brc(ccc1Nc(c(c(c23)ncn2C)F)c(C(NOCCO)=O)c3)cc1Cl.S(=O)(=O)(O)O	Cpd	7.5	0.0185	1701D1	E22	DMSO	60	YES	3602	749.947	1554.5	87.1421	-0.226504	154.408	16	15	3	3374.62	210.859	4679.67	3477.5	3300.22	3602	749.947	3514.32	578.419	3601.93	397.025	3562.6
10013820170922103156_001	A24	5464	2017-09-22 10:31:00	1701108	3	Fibroblasts	1701D1	B09	Cpd	7.5	YES	67.5	33	7	1701D1	B09	SAM001246559	CPD000466308;EPIRUBICIN HYDROCHLORIDE;	0.123457	COc1cccc2C(=O)c3c(O)c4C[C@](O)(C[C@H](O[C@H]5C[C@H](N)[C@@H](O)[C@H](C)O5)c4c(O)c3C(=O)c12)C(=O)CO.Cl	Cpd	7.5	0.0185	1701D1	D18	DMSO	60	YES	3290.38	532.676	1454.88	128.223	-0.0802	218.421	1	24	2	3223.71	195.89	3971	4181.5	3419.72	3290.38	532.676	3290.38	532.676	3257.46	289.957	3257.46
10013820170922103156_001	B03	3424	2017-09-22 10:31:00	1701108	3	Fibroblasts	1701D1	B12	Cpd	7.5	YES	67.5	23	7	1701D1	B12		Doxorubicin	0.123457	[C@H](O[C@@H]1O[C@H]([C@@H](O)[C@@H](N)C1)C)(C[C@](O)(C(=O)CO)C2)c(c(O)c(c3c4O)C(=O)c(c5C3=O)c(OC)ccc5)c24	Cpd	7.5	0.0185	1701D1	D20	DMSO	60	YES	3290.38	532.676	1454.88	128.223	-0.0802	107.28	2	3	3	3223.71	195.89	3343.67	3110	3421.86	3290.38	532.676	3290.38	532.676	3257.46	289.957	3257.46
10013820170922103156_001	B05	2980	2017-09-22 10:31:00	1701108	3	Fibroblasts	1701D1	B09	Cpd	7.5	YES	67.5	7	7	1701D1	B09	SAM001246559	CPD000466308;EPIRUBICIN HYDROCHLORIDE;	0.123457	COc1cccc2C(=O)c3c(O)c4C[C@](O)(C[C@H](O[C@H]5C[C@H](N)[C@@H](O)[C@H](C)O5)c4c(O)c3C(=O)c12)C(=O)CO.Cl	Cpd	7.5	0.0185	1701D1	D21	DMSO	60	YES	3290.38	532.676	1454.88	128.223	-0.0802	83.0904	2	5	3	3223.71	195.89	3343.67	2798	3310.22	3290.38	532.676	3290.38	532.676	3257.46	289.957	3257.46
10013820170922103156_001	C07	3228	2017-09-22 10:31:00	1701108	3	Fibroblasts	1701D1	B14	Cpd	7.5	YES	67.5	12	7	1701D1	B14		5130983	0.123457	O=c1c2ccccc2c(=O)c1=NNc1nnn[nH]1	Cpd	7.5	0.0185	1701D1	E14	DMSO	60	YES	3290.38	532.676	1454.88	128.223	-0.0802	96.6017	3	7	1	3223.71	195.89	3146.67	3119.5	3417.51	3290.38	532.676	3290.38	532.676	3257.46	289.957	3257.46
10013820170922103156_001	C13	3284	2017-09-22 10:31:00	1701108	3	Fibroblasts	1701D1	B06	Cpd	7.5	YES	67.5	17	7	1701D1	B06	T2630	Poziotinib (HM781-36B)	0.123457	C=CC(N1CCC(Oc2c(OC)cc(c3c2)ncnc3Nc4c(F)c(Cl)c(Cl)cc4)CC1)=O	Cpd	7.5	0.0185	1701D1	E18	DMSO	60	YES	3290.38	532.676	1454.88	128.223	-0.0802	99.6527	3	13	1	3223.71	195.89	3146.67	3227.5	3360.45	3290.38	532.676	3290.38	532.676	3257.46	289.957	3257.46
10013820170922103156_001	C17	2920	2017-09-22 10:31:00	1701108	3	Fibroblasts	1701D1	B14	Cpd	7.5	YES	67.5	38	7	1701D1	B14		5130983	0.123457	O=c1c2ccccc2c(=O)c1=NNc1nnn[nH]1	Cpd	7.5	0.0185	1701D1	E20	DMSO	60	YES	3290.38	532.676	1454.88	128.223	-0.0802	79.8216	3	17	1	3223.71	195.89	3146.67	3092	3118.92	3290.38	532.676	3290.38	532.676	3257.46	289.957	3257.46
10013820170922103156_001	D04	2608	2017-09-22 10:31:00	1701108	3	Fibroblasts	1701D1	B10	Cpd	7.5	YES	67.5	34	7	1701D1	B10		T0503-0280	0.123457	P(C(C)(C)C)(N1CCCCCC1)(N2CCCCCC2)=NC(NCCCO)=S	Cpd	7.5	0.0185	1701D1	D01	DMSO	60	YES	3290.38	532.676	1454.88	128.223	-0.0802	62.8235	4	4	4	3223.71	195.89	3036	2329	3833.08	3290.38	532.676	3290.38	532.676	3257.46	289.957	3257.46
10013820170922103156_001	D20	3452	2017-09-22 10:31:00	1701108	3	Fibroblasts	1701D1	B08	Cpd	7.5	YES	67.5	6	7	1701D1	B08	SAM001246768	CPD000058570;DOXORUBICIN HYDROCHLORIDE;	0.123457	COc1cccc2C(=O)c3c(O)c4C[C@](O)(C[C@H](O[C@H]5C[C@H](N)[C@H](O)[C@H](C)O5)c4c(O)c3C(=O)c12)C(=O)CO.Cl	Cpd	7.5	0.0185	1701D1	D12	DMSO	60	YES	3290.38	532.676	1454.88	128.223	-0.0802	108.806	4	20	4	3223.71	195.89	3036	3533.5	3344.07	3290.38	532.676	3290.38	532.676	3257.46	289.957	3257.46
10013820170922103156_001	F12	3328	2017-09-22 10:31:00	1701108	3	Fibroblasts	1701D1	B12	Cpd	7.5	YES	67.5	10	7	1701D1	B12		Doxorubicin	0.123457	[C@H](O[C@@H]1O[C@H]([C@@H](O)[C@@H](N)C1)C)(C[C@](O)(C(=O)CO)C2)c(c(O)c(c3c4O)C(=O)c(c5C3=O)c(OC)ccc5)c24	Cpd	7.5	0.0185	1701D1	E17	DMSO	60	YES	3290.38	532.676	1454.88	128.223	-0.0802	102.05	6	12	4	3223.71	195.89	3115	3123	3555.21	3290.38	532.676	3290.38	532.676	3257.46	289.957	3257.46
10013820170922103156_001	F20	3880	2017-09-22 10:31:00	1701108	3	Fibroblasts	1701D1	B06	Cpd	7.5	YES	67.5	30	7	1701D1	B06	T2630	Poziotinib (HM781-36B)	0.123457	C=CC(N1CCC(Oc2c(OC)cc(c3c2)ncnc3Nc4c(F)c(Cl)c(Cl)cc4)CC1)=O	Cpd	7.5	0.0185	1701D1	E21	DMSO	60	YES	3290.38	532.676	1454.88	128.223	-0.0802	132.123	6	20	4	3223.71	195.89	3115	3533.5	3663.36	3290.38	532.676	3290.38	532.676	3257.46	289.957	3257.46
10013820170922103156_001	F24	4452	2017-09-22 10:31:00	1701108	3	Fibroblasts	1701D1	B14	Cpd	7.5	YES	67.5	25	7	1701D1	B14		5130983	0.123457	O=c1c2ccccc2c(=O)c1=NNc1nnn[nH]1	Cpd	7.5	0.0185	1701D1	E24	DMSO	60	YES	3290.38	532.676	1454.88	128.223	-0.0802	163.287	6	24	4	3223.71	195.89	3115	4181.5	3552.03	3290.38	532.676	3290.38	532.676	3257.46	289.957	3257.46
10013820170922103156_001	G24	4836	2017-09-22 10:31:00	1701108	3	Fibroblasts	1701D1	B04	Cpd	7.5	YES	67.5	28	7	1701D1	B04	T1985	WHI-P154	0.123457	COc1c(OC)cc(c2c1)ncnc2Nc3cc(Br)c(O)cc3	Cpd	7.5	0.0185	1701D1	D16	DMSO	60	YES	3290.38	532.676	1454.88	128.223	-0.0802	184.207	7	24	2	3223.71	195.89	3258	4181.5	3689.05	3290.38	532.676	3290.38	532.676	3257.46	289.957	3257.46
10013820170922103156_001	H14	3504	2017-09-22 10:31:00	1701108	3	Fibroblasts	1701D1	B08	Cpd	7.5	YES	67.5	32	7	1701D1	B08	SAM001246768	CPD000058570;DOXORUBICIN HYDROCHLORIDE;	0.123457	COc1cccc2C(=O)c3c(O)c4C[C@](O)(C[C@H](O[C@H]5C[C@H](N)[C@H](O)[C@H](C)O5)c4c(O)c3C(=O)c12)C(=O)CO.Cl	Cpd	7.5	0.0185	1701D1	E02	DMSO	60	YES	3290.38	532.676	1454.88	128.223	-0.0802	111.639	8	14	4	3223.71	195.89	3076	3280	3609.24	3290.38	532.676	3290.38	532.676	3257.46	289.957	3257.46
10013820170922103156_001	I10	3140	2017-09-22 10:31:00	1701108	3	Fibroblasts	1701D1	B10	Cpd	7.5	YES	67.5	8	7	1701D1	B10		T0503-0280	0.123457	P(C(C)(C)C)(N1CCCCCC1)(N2CCCCCC2)=NC(NCCCO)=S	Cpd	7.5	0.0185	1701D1	E14	DMSO	60	YES	3290.38	532.676	1454.88	128.223	-0.0802	91.8074	9	10	2	3223.71	195.89	3350.33	3129	3112.77	3290.38	532.676	3290.38	532.676	3257.46	289.957	3257.46
10013820170922103156_001	I11	3700	2017-09-22 10:31:00	1701108	3	Fibroblasts	1701D1	B07	Cpd	7.5	YES	67.5	5	7	1701D1	B07	T2041	AG-1517;PD153035	0.123457	O=C([C@@H]1CCCN1C([C@H](Cc2ccc(O)cc2)NC([C@H](Cc3ccccc3)NC(CNC([C@@H](CCCNC(N)=N)NC([C@H](Cc4ccc(O)cc4)N)=O)=O)=O)=O)=O)N[C@@H](CO)C(N)=O	Cpd	7.5	0.0185	1701D1	E15	DMSO	60	YES	3290.38	532.676	1454.88	128.223	-0.0802	122.317	9	11	1	3223.71	195.89	3350.33	3199.5	3587.1	3290.38	532.676	3290.38	532.676	3257.46	289.957	3257.46
10013820170922103156_001	I15	3412	2017-09-22 10:31:00	1701108	3	Fibroblasts	1701D1	B04	Cpd	7.5	YES	67.5	15	7	1701D1	B04	T1985	WHI-P154	0.123457	COc1c(OC)cc(c2c1)ncnc2Nc3cc(Br)c(O)cc3	Cpd	7.5	0.0185	1701D1	E17	DMSO	60	YES	3290.38	532.676	1454.88	128.223	-0.0802	106.626	9	15	1	3223.71	195.89	3350.33	3295.5	3211.52	3290.38	532.676	3290.38	532.676	3257.46	289.957	3257.46
10013820170922103156_001	I16	3396	2017-09-22 10:31:00	1701108	3	Fibroblasts	1701D1	B05	Cpd	7.5	YES	67.5	16	7	1701D1	B05	T2047	AG-1478	0.123457	COc1c(OC)cc(c2c1)ncnc2Nc3cc(Cl)ccc3	Cpd	7.5	0.0185	1701D1	E18	DMSO	60	YES	3290.38	532.676	1454.88	128.223	-0.0802	105.755	9	16	2	3223.71	195.89	3350.33	3246.5	3244.71	3290.38	532.676	3290.38	532.676	3257.46	289.957	3257.46
10013820170922103156_001	K01	4520	2017-09-22 10:31:00	1701108	3	Fibroblasts	1701D1	B08	Cpd	7.5	YES	67.5	19	7	1701D1	B08	SAM001246768	CPD000058570;DOXORUBICIN HYDROCHLORIDE;	0.123457	COc1cccc2C(=O)c3c(O)c4C[C@](O)(C[C@H](O[C@H]5C[C@H](N)[C@H](O)[C@H](C)O5)c4c(O)c3C(=O)c12)C(=O)CO.Cl	Cpd	7.5	0.0185	1701D1	D13	DMSO	60	YES	3290.38	532.676	1454.88	128.223	-0.0802	166.991	11	1	1	3223.71	195.89	3220.67	4369.5	3337.89	3290.38	532.676	3290.38	532.676	3257.46	289.957	3257.46
10013820170922103156_001	K06	2776	2017-09-22 10:31:00	1701108	3	Fibroblasts	1701D1	B11	Cpd	7.5	YES	67.5	22	7	1701D1	B11		YM155	0.123457	COCCn1c2c(C(=O)c(c3C2=O)cccc3)[n+](Cc4nccnc4)c1C.[Br-]	Cpd	7.5	0.0185	1701D1	D18	DMSO	60	YES	3290.38	532.676	1454.88	128.223	-0.0802	71.9763	11	6	2	3223.71	195.89	3220.67	2838.5	3155.7	3290.38	532.676	3290.38	532.676	3257.46	289.957	3257.46
10013820170922103156_001	K13	3316	2017-09-22 10:31:00	1701108	3	Fibroblasts	1701D1	B05	Cpd	7.5	YES	67.5	3	7	1701D1	B05	T2047	AG-1478	0.123457	COc1c(OC)cc(c2c1)ncnc2Nc3cc(Cl)ccc3	Cpd	7.5	0.0185	1701D1	D23	DMSO	60	YES	3290.38	532.676	1454.88	128.223	-0.0802	101.396	11	13	1	3223.71	195.89	3220.67	3227.5	3315.23	3290.38	532.676	3290.38	532.676	3257.46	289.957	3257.46
10013820170922103156_001	L03	3012	2017-09-22 10:31:00	1701108	3	Fibroblasts	1701D1	B06	Cpd	7.5	YES	67.5	4	7	1701D1	B06	T2630	Poziotinib (HM781-36B)	0.123457	C=CC(N1CCC(Oc2c(OC)cc(c3c2)ncnc3Nc4c(F)c(Cl)c(Cl)cc4)CC1)=O	Cpd	7.5	0.0185	1701D1	E07	DMSO	60	YES	3290.38	532.676	1454.88	128.223	-0.0802	84.8338	12	3	3	3223.71	195.89	3061.33	3110	3287.72	3290.38	532.676	3290.38	532.676	3257.46	289.957	3257.46
10013820170922103156_001	L10	2976	2017-09-22 10:31:00	1701108	3	Fibroblasts	1701D1	B11	Cpd	7.5	YES	67.5	9	7	1701D1	B11		YM155	0.123457	COCCn1c2c(C(=O)c(c3C2=O)cccc3)[n+](Cc4nccnc4)c1C.[Br-]	Cpd	7.5	0.0185	1701D1	E12	DMSO	60	YES	3290.38	532.676	1454.88	128.223	-0.0802	82.8725	12	10	4	3223.71	195.89	3061.33	3129	3228.7	3290.38	532.676	3290.38	532.676	3257.46	289.957	3257.46
10013820170922103156_001	L14	2780	2017-09-22 10:31:00	1701108	3	Fibroblasts	1701D1	B03	Cpd	7.5	YES	67.5	1	7	1701D1	B03	T2705	Mutant EGFR inhibitor	0.123457	C=CC(Nc1c(N(C)CCN(C)C)cc(OC)c(Nc2nc(c3c4c(cccc4)[nH]c3)c(Cl)cn2)c1)=O	Cpd	7.5	0.0185	1701D1	E16	DMSO	60	YES	3290.38	532.676	1454.88	128.223	-0.0802	72.1942	12	14	4	3223.71	195.89	3061.33	3280	2877.21	3290.38	532.676	3290.38	532.676	3257.46	289.957	3257.46
10013820170922103156_001	L18	2936	2017-09-22 10:31:00	1701108	3	Fibroblasts	1701D1	B03	Cpd	7.5	YES	67.5	14	7	1701D1	B03	T2705	Mutant EGFR inhibitor	0.123457	C=CC(Nc1c(N(C)CCN(C)C)cc(OC)c(Nc2nc(c3c4c(cccc4)[nH]c3)c(Cl)cn2)c1)=O	Cpd	7.5	0.0185	1701D1	E18	DMSO	60	YES	3290.38	532.676	1454.88	128.223	-0.0802	80.6933	12	18	4	3223.71	195.89	3061.33	3236.5	3079.51	3290.38	532.676	3290.38	532.676	3257.46	289.957	3257.46
10013820170922103156_001	M02	3336	2017-09-22 10:31:00	1701108	3	Fibroblasts	1701D1	B09	Cpd	7.5	YES	67.5	20	7	1701D1	B09	SAM001246559	CPD000466308;EPIRUBICIN HYDROCHLORIDE;	0.123457	COc1cccc2C(=O)c3c(O)c4C[C@](O)(C[C@H](O[C@H]5C[C@H](N)[C@@H](O)[C@H](C)O5)c4c(O)c3C(=O)c12)C(=O)CO.Cl	Cpd	7.5	0.0185	1701D1	E23	DMSO	60	YES	3290.38	532.676	1454.88	128.223	-0.0802	102.486	13	2	2	3223.71	195.89	3165	3348.5	3271.25	3290.38	532.676	3290.38	532.676	3257.46	289.957	3257.46
10013820170922103156_001	M03	3332	2017-09-22 10:31:00	1701108	3	Fibroblasts	1701D1	B07	Cpd	7.5	YES	67.5	31	7	1701D1	B07	T2041	AG-1517;PD153035	0.123457	O=C([C@@H]1CCCN1C([C@H](Cc2ccc(O)cc2)NC([C@H](Cc3ccccc3)NC(CNC([C@@H](CCCNC(N)=N)NC([C@H](Cc4ccc(O)cc4)N)=O)=O)=O)=O)=O)N[C@@H](CO)C(N)=O	Cpd	7.5	0.0185	1701D1	E24	DMSO	60	YES	3290.38	532.676	1454.88	128.223	-0.0802	102.268	13	3	1	3223.71	195.89	3165	3110	3517.89	3290.38	532.676	3290.38	532.676	3257.46	289.957	3257.46
10013820170922103156_001	M08	3264	2017-09-22 10:31:00	1701108	3	Fibroblasts	1701D1	B10	Cpd	7.5	YES	67.5	21	7	1701D1	B10		T0503-0280	0.123457	P(C(C)(C)C)(N1CCCCCC1)(N2CCCCCC2)=NC(NCCCO)=S	Cpd	7.5	0.0185	1701D1	D03	DMSO	60	YES	3290.38	532.676	1454.88	128.223	-0.0802	98.5631	13	8	2	3223.71	195.89	3165	3005.5	3565.92	3290.38	532.676	3290.38	532.676	3257.46	289.957	3257.46
10013820170922103156_001	N01	4532	2017-09-22 10:31:00	1701108	3	Fibroblasts	1701D1	B11	Cpd	7.5	YES	67.5	35	7	1701D1	B11		YM155	0.123457	COCCn1c2c(C(=O)c(c3C2=O)cccc3)[n+](Cc4nccnc4)c1C.[Br-]	Cpd	7.5	0.0185	1701D1	D15	DMSO	60	YES	3290.38	532.676	1454.88	128.223	-0.0802	167.645	14	1	3	3223.71	195.89	3105	4369.5	3471.43	3290.38	532.676	3290.38	532.676	3257.46	289.957	3257.46
10013820170922103156_001	N16	3364	2017-09-22 10:31:00	1701108	3	Fibroblasts	1701D1	B12	Cpd	7.5	YES	67.5	36	7	1701D1	B12		Doxorubicin	0.123457	[C@H](O[C@@H]1O[C@H]([C@@H](O)[C@@H](N)C1)C)(C[C@](O)(C(=O)CO)C2)c(c(O)c(c3c4O)C(=O)c(c5C3=O)c(OC)ccc5)c24	Cpd	7.5	0.0185	1701D1	E02	DMSO	60	YES	3290.38	532.676	1454.88	128.223	-0.0802	104.011	14	16	4	3223.71	195.89	3105	3246.5	3468.09	3290.38	532.676	3290.38	532.676	3257.46	289.957	3257.46
10013820170922103156_001	O09	3304	2017-09-22 10:31:00	1701108	3	Fibroblasts	1701D1	B05	Cpd	7.5	YES	67.5	29	7	1701D1	B05	T2047	AG-1478	0.123457	COc1c(OC)cc(c2c1)ncnc2Nc3cc(Cl)ccc3	Cpd	7.5	0.0185	1701D1	E09	DMSO	60	YES	3290.38	532.676	1454.88	128.223	-0.0802	100.742	15	9	1	3223.71	195.89	3236.33	3133	3386.4	3290.38	532.676	3290.38	532.676	3257.46	289.957	3257.46
10013820170922103156_001	O13	3572	2017-09-22 10:31:00	1701108	3	Fibroblasts	1701D1	B04	Cpd	7.5	YES	67.5	2	7	1701D1	B04	T1985	WHI-P154	0.123457	COc1c(OC)cc(c2c1)ncnc2Nc3cc(Br)c(O)cc3	Cpd	7.5	0.0185	1701D1	E12	DMSO	60	YES	3290.38	532.676	1454.88	128.223	-0.0802	115.343	15	13	1	3223.71	195.89	3236.33	3227.5	3553.89	3290.38	532.676	3290.38	532.676	3257.46	289.957	3257.46
10013820170922103156_001	O18	3264	2017-09-22 10:31:00	1701108	3	Fibroblasts	1701D1	B03	Cpd	7.5	YES	67.5	27	7	1701D1	B03	T2705	Mutant EGFR inhibitor	0.123457	C=CC(Nc1c(N(C)CCN(C)C)cc(OC)c(Nc2nc(c3c4c(cccc4)[nH]c3)c(Cl)cn2)c1)=O	Cpd	7.5	0.0185	1701D1	E17	DMSO	60	YES	3290.38	532.676	1454.88	128.223	-0.0802	98.5631	15	18	2	3223.71	195.89	3236.33	3236.5	3238.42	3290.38	532.676	3290.38	532.676	3257.46	289.957	3257.46
10013820170922103156_001	P15	5640	2017-09-22 10:31:00	1701108	3	Fibroblasts	1701D1	B07	Cpd	7.5	YES	67.5	18	7	1701D1	B07	T2041	AG-1517;PD153035	0.123457	O=C([C@@H]1CCCN1C([C@H](Cc2ccc(O)cc2)NC([C@H](Cc3ccccc3)NC(CNC([C@@H](CCCNC(N)=N)NC([C@H](Cc4ccc(O)cc4)N)=O)=O)=O)=O)=O)N[C@@H](CO)C(N)=O	Cpd	7.5	0.0185	1701D1	D08	DMSO	60	YES	3290.38	532.676	1454.88	128.223	-0.0802	228.01	16	15	3	3223.71	195.89	4504.33	3295.5	3948.56	3290.38	532.676	3290.38	532.676	3257.46	289.957	3257.46
10013820170922103422_001	A24	4604	2017-09-22 10:34:00	1701109	4	Strain 1	1701D1	A07	Cpd	7.5	YES	67.5	33	7	1701D1	A07	T0373L	Erlotinib hydrochloride	0.123457	COCCOc1c(OCCOC)cc(c2c1)ncnc2Nc3cc(CC)ccc3.Cl	Cpd	7.5	0.0185	1701D1	E03	DMSO	60	YES	3104.88	528.726	1202.88	143.12	-0.0597	178.818	1	24	2	2380.04	501.371	2207.33	2531.5	4667.22	3104.88	528.726	3166.58	408.321	3045.88	519.499	3109.19
10013820170922103422_001	B03	3184	2017-09-22 10:34:00	1701109	4	Strain 1	1701D1	A10	Cpd	7.5	YES	67.5	23	7	1701D1	A10	T2709	TAK901	0.123457	CCS(c1cc(c2c3c([nH]c(c34)ncc(C)c4)c(C)c(C(NC5CCN(C)CC5)=O)c2)ccc1)(=O)=O	Cpd	7.5	0.0185	1701D1	E05	DMSO	60	YES	3104.88	528.726	1202.88	143.12	-0.0597	104.16	2	3	3	2380.04	501.371	2338.67	2095	3681.2	3104.88	528.726	3166.58	408.321	3045.88	519.499	3109.19
10013820170922103422_001	B05	3004	2017-09-22 10:34:00	1701109	4	Strain 1	1701D1	A07	Cpd	7.5	YES	67.5	7	7	1701D1	A07	T0373L	Erlotinib hydrochloride	0.123457	COCCOc1c(OCCOC)cc(c2c1)ncnc2Nc3cc(CC)ccc3.Cl	Cpd	7.5	0.0185	1701D1	E06	DMSO	60	YES	3104.88	528.726	1202.88	143.12	-0.0597	94.6964	2	5	3	2380.04	501.371	2338.67	1903	3823.51	3104.88	528.726	3166.58	408.321	3045.88	519.499	3109.19
10013820170922103422_001	C07	3408	2017-09-22 10:34:00	1701109	4	Strain 1	1701D1	A12	Cpd	7.5	YES	67.5	12	7	1701D1	A12	T3118	Dimethylenastron	0.123457	S=C1NC(c2cc(O)ccc2)C3=C(CC(C)(C)CC3=O)N1	Cpd	7.5	0.0185	1701D1	D01	DMSO	60	YES	3104.88	528.726	1202.88	143.12	-0.0597	115.937	3	7	1	2380.04	501.371	2440.67	2352.5	3362.25	3104.88	528.726	3166.58	408.321	3045.88	519.499	3109.19
10013820170922103422_001	C13	1280	2017-09-22 10:34:00	1701109	4	Strain 1	1701D1	A04	Cpd	7.5	YES	67.5	17	7	1701D1	A04	E069	STK249718	0.123457	Cn(nc(c1ncccc1)n2)c3c2c(=O)n(C)c(=O)n3	Cpd	7.5	0.0185	1701D1	D05	DMSO	60	YES	3104.88	528.726	1202.88	143.12	-0.0597	4.05494	3	13	1	2380.04	501.371	2440.67	2383.5	1246.39	3104.88	528.726	3166.58	408.321	3045.88	519.499	3109.19
10013820170922103422_001	C17	3632	2017-09-22 10:34:00	1701109	4	Strain 1	1701D1	A12	Cpd	7.5	YES	67.5	38	7	1701D1	A12	T3118	Dimethylenastron	0.123457	S=C1NC(c2cc(O)ccc2)C3=C(CC(C)(C)CC3=O)N1	Cpd	7.5	0.0185	1701D1	D07	DMSO	60	YES	3104.88	528.726	1202.88	143.12	-0.0597	127.714	3	17	1	2380.04	501.371	2440.67	2312	3646.02	3104.88	528.726	3166.58	408.321	3045.88	519.499	3109.19
10013820170922103422_001	D04	3504	2017-09-22 10:34:00	1701109	4	Strain 1	1701D1	A08	Cpd	7.5	YES	67.5	34	7	1701D1	A08	T3659	AZD3759	0.123457	COc1c(OC(N2[C@H](C)CN(C)CC2)=O)cc(c3c1)c(Nc4c(F)c(Cl)ccc4)ncn3	Cpd	7.5	0.0185	1701D1	D13	DMSO	60	YES	3104.88	528.726	1202.88	143.12	-0.0597	120.984	4	4	4	2380.04	501.371	2499.67	1938.5	4096.24	3104.88	528.726	3166.58	408.321	3045.88	519.499	3109.19
10013820170922103422_001	D07	3172	2017-09-22 10:34:00	1701109	4	Strain 1	1701D1	A13	Cpd	7.5	YES	67.5	39	7	1701D1	A13	T2325	Neratinib(HKI-272)	0.123457	CCOc1c(NC(\C=C\CN(C)C)=O)[c-]c(c2[c-]1)c(Nc3[c-]c(Cl)c(OCc4n[c-][c-][c-][c-]4)[c-][c-]3)c(CN)[c-]n2	Cpd	7.5	0.0185	1701D1	D16	DMSO	60	YES	3104.88	528.726	1202.88	143.12	-0.0597	103.529	4	7	3	2380.04	501.371	2499.67	2352.5	3055.56	3104.88	528.726	3166.58	408.321	3045.88	519.499	3109.19
10013820170922103422_001	E06	2880	2017-09-22 10:34:00	1701109	4	Strain 1	1701D1	A11	Cpd	7.5	YES	67.5	11	7	1701D1	A11	T6092	AZD8931 (Sapitinib)	0.123457	CNC(CN1CCC(Oc2c(OC)cc(c3c2)ncnc3Nc4c(F)c(Cl)ccc4)CC1)=O	Cpd	7.5	0.0185	1701D1	E09	DMSO	60	YES	3104.88	528.726	1202.88	143.12	-0.0597	88.1769	5	6	2	2380.04	501.371	2663	2155.5	2842.12	3104.88	528.726	3166.58	408.321	3045.88	519.499	3109.19
10013820170922103422_001	F12	3296	2017-09-22 10:34:00	1701109	4	Strain 1	1701D1	A10	Cpd	7.5	YES	67.5	10	7	1701D1	A10	T2709	TAK901	0.123457	CCS(c1cc(c2c3c([nH]c(c34)ncc(C)c4)c(C)c(C(NC5CCN(C)CC5)=O)c2)ccc1)(=O)=O	Cpd	7.5	0.0185	1701D1	D06	DMSO	60	YES	3104.88	528.726	1202.88	143.12	-0.0597	110.049	6	12	4	2380.04	501.371	2347	2351.5	3382.97	3104.88	528.726	3166.58	408.321	3045.88	519.499	3109.19
10013820170922103422_001	F20	3468	2017-09-22 10:34:00	1701109	4	Strain 1	1701D1	A04	Cpd	7.5	YES	67.5	30	7	1701D1	A04	E069	STK249718	0.123457	Cn(nc(c1ncccc1)n2)c3c2c(=O)n(C)c(=O)n3	Cpd	7.5	0.0185	1701D1	D12	DMSO	60	YES	3104.88	528.726	1202.88	143.12	-0.0597	119.092	6	20	4	2380.04	501.371	2347	2556.5	3274.08	3104.88	528.726	3166.58	408.321	3045.88	519.499	3109.19
10013820170922103422_001	F24	3748	2017-09-22 10:34:00	1701109	4	Strain 1	1701D1	A12	Cpd	7.5	YES	67.5	25	7	1701D1	A12	T3118	Dimethylenastron	0.123457	S=C1NC(c2cc(O)ccc2)C3=C(CC(C)(C)CC3=O)N1	Cpd	7.5	0.0185	1701D1	D16	DMSO	60	YES	3104.88	528.726	1202.88	143.12	-0.0597	133.813	6	24	4	2380.04	501.371	2347	2531.5	3573.37	3104.88	528.726	3166.58	408.321	3045.88	519.499	3109.19
10013820170922103422_001	G12	2636	2017-09-22 10:34:00	1701109	4	Strain 1	1701D1	A13	Cpd	7.5	YES	67.5	26	7	1701D1	A13	T2325	Neratinib(HKI-272)	0.123457	CCOc1c(NC(\C=C\CN(C)C)=O)[c-]c(c2[c-]1)c(Nc3[c-]c(Cl)c(OCc4n[c-][c-][c-][c-]4)[c-][c-]3)c(CN)[c-]n2	Cpd	7.5	0.0185	1701D1	E02	DMSO	60	YES	3104.88	528.726	1202.88	143.12	-0.0597	75.3483	7	12	2	2380.04	501.371	1966.33	2351.5	3229.33	3104.88	528.726	3166.58	408.321	3045.88	519.499	3109.19
10013820170922103422_001	I10	2888	2017-09-22 10:34:00	1701109	4	Strain 1	1701D1	A08	Cpd	7.5	YES	67.5	8	7	1701D1	A08	T3659	AZD3759	0.123457	COc1c(OC(N2[C@H](C)CN(C)CC2)=O)cc(c3c1)c(Nc4c(F)c(Cl)ccc4)ncn3	Cpd	7.5	0.0185	1701D1	D09	DMSO	60	YES	3104.88	528.726	1202.88	143.12	-0.0597	88.5975	9	10	2	2380.04	501.371	2678.67	2372.5	2574.19	3104.88	528.726	3166.58	408.321	3045.88	519.499	3109.19
10013820170922103422_001	J01	3592	2017-09-22 10:34:00	1701109	4	Strain 1	1701D1	A11	Cpd	7.5	YES	67.5	37	7	1701D1	A11	T6092	AZD8931 (Sapitinib)	0.123457	CNC(CN1CCC(Oc2c(OC)cc(c3c2)ncnc3Nc4c(F)c(Cl)ccc4)CC1)=O	Cpd	7.5	0.0185	1701D1	D20	DMSO	60	YES	3104.88	528.726	1202.88	143.12	-0.0597	125.611	10	1	3	2380.04	501.371	2110.67	2647	3641.93	3104.88	528.726	3166.58	408.321	3045.88	519.499	3109.19
10013820170922103422_001	K06	2612	2017-09-22 10:34:00	1701109	4	Strain 1	1701D1	A09	Cpd	7.5	YES	67.5	22	7	1701D1	A09	T2483	Dacomitinib (PF299804, PF299)	0.123457	Clc(c(ccc1Nc(c(c2cc(c3NC(\C=C\CN4CCCCC4)=O)OC)c3)ncn2)F)c1	Cpd	7.5	0.0185	1701D1	E14	DMSO	60	YES	3104.88	528.726	1202.88	143.12	-0.0597	74.0865	11	6	2	2380.04	501.371	2532.67	2155.5	2710.29	3104.88	528.726	3166.58	408.321	3045.88	519.499	3109.19
10013820170922103422_001	K17	3060	2017-09-22 10:34:00	1701109	4	Strain 1	1701D1	A13	Cpd	7.5	YES	67.5	13	7	1701D1	A13	T2325	Neratinib(HKI-272)	0.123457	CCOc1c(NC(\C=C\CN(C)C)=O)[c-]c(c2[c-]1)c(Nc3[c-]c(Cl)c(OCc4n[c-][c-][c-][c-]4)[c-][c-]3)c(CN)[c-]n2	Cpd	7.5	0.0185	1701D1	E22	DMSO	60	YES	3104.88	528.726	1202.88	143.12	-0.0597	97.6406	11	17	1	2380.04	501.371	2532.67	2312	2960.22	3104.88	528.726	3166.58	408.321	3045.88	519.499	3109.19
10013820170922103422_001	L03	2868	2017-09-22 10:34:00	1701109	4	Strain 1	1701D1	A04	Cpd	7.5	YES	67.5	4	7	1701D1	A04	E069	STK249718	0.123457	Cn(nc(c1ncccc1)n2)c3c2c(=O)n(C)c(=O)n3	Cpd	7.5	0.0185	1701D1	D04	DMSO	60	YES	3104.88	528.726	1202.88	143.12	-0.0597	87.546	12	3	3	2380.04	501.371	2407.33	2095	3221.28	3104.88	528.726	3166.58	408.321	3045.88	519.499	3109.19
10013820170922103422_001	L10	3108	2017-09-22 10:34:00	1701109	4	Strain 1	1701D1	A09	Cpd	7.5	YES	67.5	9	7	1701D1	A09	T2483	Dacomitinib (PF299804, PF299)	0.123457	Clc(c(ccc1Nc(c(c2cc(c3NC(\C=C\CN4CCCCC4)=O)OC)c3)ncn2)F)c1	Cpd	7.5	0.0185	1701D1	D09	DMSO	60	YES	3104.88	528.726	1202.88	143.12	-0.0597	100.164	12	10	4	2380.04	501.371	2407.33	2372.5	3082.53	3104.88	528.726	3166.58	408.321	3045.88	519.499	3109.19
10013820170922103422_001	M02	3192	2017-09-22 10:34:00	1701109	4	Strain 1	1701D1	A07	Cpd	7.5	YES	67.5	20	7	1701D1	A07	T0373L	Erlotinib hydrochloride	0.123457	COCCOc1c(OCCOC)cc(c2c1)ncnc2Nc3cc(CC)ccc3.Cl	Cpd	7.5	0.0185	1701D1	D20	DMSO	60	YES	3104.88	528.726	1202.88	143.12	-0.0597	104.581	13	2	2	2380.04	501.371	2341	2219	3480.75	3104.88	528.726	3166.58	408.321	3045.88	519.499	3109.19
10013820170922103422_001	M06	3060	2017-09-22 10:34:00	1701109	4	Strain 1	1701D1	A11	Cpd	7.5	YES	67.5	24	7	1701D1	A11	T6092	AZD8931 (Sapitinib)	0.123457	CNC(CN1CCC(Oc2c(OC)cc(c3c2)ncnc3Nc4c(F)c(Cl)ccc4)CC1)=O	Cpd	7.5	0.0185	1701D1	D22	DMSO	60	YES	3104.88	528.726	1202.88	143.12	-0.0597	97.6406	13	6	2	2380.04	501.371	2341	2155.5	3435.11	3104.88	528.726	3166.58	408.321	3045.88	519.499	3109.19
10013820170922103422_001	M08	3516	2017-09-22 10:34:00	1701109	4	Strain 1	1701D1	A08	Cpd	7.5	YES	67.5	21	7	1701D1	A08	T3659	AZD3759	0.123457	COc1c(OC(N2[C@H](C)CN(C)CC2)=O)cc(c3c1)c(Nc4c(F)c(Cl)ccc4)ncn3	Cpd	7.5	0.0185	1701D1	D24	DMSO	60	YES	3104.88	528.726	1202.88	143.12	-0.0597	121.615	13	8	2	2380.04	501.371	2341	2572.5	3307.21	3104.88	528.726	3166.58	408.321	3045.88	519.499	3109.19
10013820170922103422_001	N01	4068	2017-09-22 10:34:00	1701109	4	Strain 1	1701D1	A09	Cpd	7.5	YES	67.5	35	7	1701D1	A09	T2483	Dacomitinib (PF299804, PF299)	0.123457	Clc(c(ccc1Nc(c(c2cc(c3NC(\C=C\CN4CCCCC4)=O)OC)c3)ncn2)F)c1	Cpd	7.5	0.0185	1701D1	E13	DMSO	60	YES	3104.88	528.726	1202.88	143.12	-0.0597	150.637	14	1	3	2380.04	501.371	2511.33	2647	3466.5	3104.88	528.726	3166.58	408.321	3045.88	519.499	3109.19
10013820170922103422_001	N16	3336	2017-09-22 10:34:00	1701109	4	Strain 1	1701D1	A10	Cpd	7.5	YES	67.5	36	7	1701D1	A10	T2709	TAK901	0.123457	CCS(c1cc(c2c3c([nH]c(c34)ncc(C)c4)c(C)c(C(NC5CCN(C)CC5)=O)c2)ccc1)(=O)=O	Cpd	7.5	0.0185	1701D1	D01	DMSO	60	YES	3104.88	528.726	1202.88	143.12	-0.0597	112.152	14	16	4	2380.04	501.371	2511.33	2554.5	2945.68	3104.88	528.726	3166.58	408.321	3045.88	519.499	3109.19
10013820170922103648_001	A24	4404	2017-09-22 10:36:00	1701110	5	Strain 1	1701D1	A20	Cpd	7.5	YES	67.5	33	7	1701D1	A20	T2369	Rociletinib (CO-1686, AVL-301)	0.123457	FC(c(cnc1Nc(ccc2N3CCN(C(C)=O)CC3)c(c2)OC)c(Nc4cccc(c4)NC(C=C)=O)n1)(F)F	Cpd	7.5	0.0185	1701D1	D05	DMSO	60	YES	3042.12	364.478	1109.62	106.812	0.268373	170.472	1	24	2	2212.19	472.703	2157.67	2200	4540.3	3042.12	364.478	3042.12	364.478	3001.62	434.972	3001.62
10013820170922103648_001	B03	2840	2017-09-22 10:36:00	1701110	5	Strain 1	1701D1	A23	Cpd	7.5	YES	67.5	23	7	1701D1	A23	T6136	Canertinib (CI-1033)	0.123457	C=CC(Nc1c(OCCCN2CCOCC2)cc(c3c1)ncnc3Nc4cc(Cl)c(F)cc4)=O	Cpd	7.5	0.0185	1701D1	D07	DMSO	60	YES	3042.12	364.478	1109.62	106.812	0.268373	89.5408	2	3	3	2212.19	472.703	2530	2005	2739.85	3042.12	364.478	3042.12	364.478	3001.62	434.972	3001.62
10013820170922103648_001	B05	2708	2017-09-22 10:36:00	1701110	5	Strain 1	1701D1	A20	Cpd	7.5	YES	67.5	7	7	1701D1	A20	T2369	Rociletinib (CO-1686, AVL-301)	0.123457	FC(c(cnc1Nc(ccc2N3CCN(C(C)=O)CC3)c(c2)OC)c(Nc4cccc(c4)NC(C=C)=O)n1)(F)F	Cpd	7.5	0.0185	1701D1	D08	DMSO	60	YES	3042.12	364.478	1109.62	106.812	0.268373	82.7102	2	5	3	2212.19	472.703	2530	1653	3168.83	3042.12	364.478	3042.12	364.478	3001.62	434.972	3001.62
10013820170922103648_001	C07	3164	2017-09-22 10:36:00	1701110	5	Strain 1	1701D1	B01	Cpd	7.5	YES	67.5	12	7	1701D1	B01	T1835	Ibrutinib (PCI-32765)	0.123457	O=C(C=C)N1CCC[C@H](C1)n2c3c(c(N)ncn3)c(c4ccc(cc4)Oc5ccccc5)n2	Cpd	7.5	0.0185	1701D1	E03	DMSO	60	YES	3042.12	364.478	1109.62	106.812	0.268373	106.307	3	7	1	2212.19	472.703	2502.33	2206	2804.98	3042.12	364.478	3042.12	364.478	3001.62	434.972	3001.62
10013820170922103648_001	C13	2920	2017-09-22 10:36:00	1701110	5	Strain 1	1701D1	A17	Cpd	7.5	YES	67.5	17	7	1701D1	A17	T1761	PD153035 hydrochloride	0.123457	COc1c(OC)cc(c2c1)ncnc2Nc3cc(Br)ccc3.Cl	Cpd	7.5	0.0185	1701D1	E07	DMSO	60	YES	3042.12	364.478	1109.62	106.812	0.268373	93.6805	3	13	1	2212.19	472.703	2502.33	2141.5	2666.63	3042.12	364.478	3042.12	364.478	3001.62	434.972	3001.62
10013820170922103648_001	C17	3092	2017-09-22 10:36:00	1701110	5	Strain 1	1701D1	B01	Cpd	7.5	YES	67.5	38	7	1701D1	B01	T1835	Ibrutinib (PCI-32765)	0.123457	O=C(C=C)N1CCC[C@H](C1)n2c3c(c(N)ncn3)c(c4ccc(cc4)Oc5ccccc5)n2	Cpd	7.5	0.0185	1701D1	E09	DMSO	60	YES	3042.12	364.478	1109.62	106.812	0.268373	102.581	3	17	1	2212.19	472.703	2502.33	1933.5	3127.48	3042.12	364.478	3042.12	364.478	3001.62	434.972	3001.62
10013820170922103648_001	D04	3012	2017-09-22 10:36:00	1701110	5	Strain 1	1701D1	A21	Cpd	7.5	YES	67.5	34	7	1701D1	A21	T1754	ZM306416	0.123457	COc1c(OC)cc(c2c1)ncnc2Nc3c(F)cc(Cl)cc3	Cpd	7.5	0.0185	1701D1	E15	DMSO	60	YES	3042.12	364.478	1109.62	106.812	0.268373	98.4411	4	4	4	2212.19	472.703	2365.67	1468	4244.43	3042.12	364.478	3042.12	364.478	3001.62	434.972	3001.62
10013820170922103648_001	D07	3064	2017-09-22 10:36:00	1701110	5	Strain 1	1701D1	B02	Cpd	7.5	YES	67.5	39	7	1701D1	B02	T2116	AEE788	0.123457	CCN1CCN(Cc2[c-][c-]c([C-]3[C-2]c4c(n[c-]nc4N[C@H](C)c5[c-][c-][c-][c-][c-]5)[N-]3)[c-][c-]2)CC1	Cpd	7.5	0.0185	1701D1	E18	DMSO	60	YES	3042.12	364.478	1109.62	106.812	0.268373	101.132	4	7	3	2212.19	472.703	2365.67	2206	2873.25	3042.12	364.478	3042.12	364.478	3001.62	434.972	3001.62
10013820170922103648_001	D20	3968	2017-09-22 10:36:00	1701110	5	Strain 1	1701D1	A19	Cpd	7.5	YES	67.5	6	7	1701D1	A19	T6235	Lapatinib (GW-572016) Ditosylate	0.123457	Clc(c(ccc1Nc(c(c2ccc3c(ccc4CNCCS(C)(=O)=O)o4)c3)ncn2)OCc5cccc(c5)F)c1.S(c6ccc(C)cc6)(=O)(=O)O	Cpd	7.5	0.0185	1701D1	D03	DMSO	60	YES	3042.12	364.478	1109.62	106.812	0.268373	147.911	4	20	4	2212.19	472.703	2365.67	2256.5	3637.7	3042.12	364.478	3042.12	364.478	3001.62	434.972	3001.62
10013820170922103648_001	E06	2072	2017-09-22 10:36:00	1701110	5	Strain 1	1701D1	A24	Cpd	7.5	YES	67.5	11	7	1701D1	A24	T2303	Afatinib (BIBW2992)	0.123457	CN(C)C\C=C\C(Nc1c(O[C@H]2CCOC2)cc(c3c1)ncnc3Nc4cc(Cl)c(F)cc4)=O	Cpd	7.5	0.0185	1701D1	D11	DMSO	60	YES	3042.12	364.478	1109.62	106.812	0.268373	49.7995	5	6	2	2212.19	472.703	2504.33	2030	1994.55	3042.12	364.478	3042.12	364.478	3001.62	434.972	3001.62
10013820170922103648_001	F12	3380	2017-09-22 10:36:00	1701110	5	Strain 1	1701D1	A23	Cpd	7.5	YES	67.5	10	7	1701D1	A23	T6136	Canertinib (CI-1033)	0.123457	C=CC(Nc1c(OCCCN2CCOCC2)cc(c3c1)ncnc3Nc4cc(Cl)c(F)cc4)=O	Cpd	7.5	0.0185	1701D1	E08	DMSO	60	YES	3042.12	364.478	1109.62	106.812	0.268373	117.484	6	12	4	2212.19	472.703	2147.33	2202.5	3497.4	3042.12	364.478	3042.12	364.478	3001.62	434.972	3001.62
10013820170922103648_001	F20	3472	2017-09-22 10:36:00	1701110	5	Strain 1	1701D1	A17	Cpd	7.5	YES	67.5	30	7	1701D1	A17	T1761	PD153035 hydrochloride	0.123457	COc1c(OC)cc(c2c1)ncnc2Nc3cc(Br)ccc3.Cl	Cpd	7.5	0.0185	1701D1	E14	DMSO	60	YES	3042.12	364.478	1109.62	106.812	0.268373	122.245	6	20	4	2212.19	472.703	2147.33	2256.5	3506.62	3042.12	364.478	3042.12	364.478	3001.62	434.972	3001.62
10013820170922103648_001	F24	4196	2017-09-22 10:36:00	1701110	5	Strain 1	1701D1	B01	Cpd	7.5	YES	67.5	25	7	1701D1	B01	T1835	Ibrutinib (PCI-32765)	0.123457	O=C(C=C)N1CCC[C@H](C1)n2c3c(c(N)ncn3)c(c4ccc(cc4)Oc5ccccc5)n2	Cpd	7.5	0.0185	1701D1	E18	DMSO	60	YES	3042.12	364.478	1109.62	106.812	0.268373	159.709	6	24	4	2212.19	472.703	2147.33	2200	4346.68	3042.12	364.478	3042.12	364.478	3001.62	434.972	3001.62
10013820170922103648_001	G12	2440	2017-09-22 10:36:00	1701110	5	Strain 1	1701D1	B02	Cpd	7.5	YES	67.5	26	7	1701D1	B02	T2116	AEE788	0.123457	CCN1CCN(Cc2[c-][c-]c([C-]3[C-2]c4c(n[c-]nc4N[C@H](C)c5[c-][c-][c-][c-][c-]5)[N-]3)[c-][c-]2)CC1	Cpd	7.5	0.0185	1701D1	D04	DMSO	60	YES	3042.12	364.478	1109.62	106.812	0.268373	68.8422	7	12	2	2212.19	472.703	1971.33	2202.5	2750.16	3042.12	364.478	3042.12	364.478	3001.62	434.972	3001.62
10013820170922103648_001	G24	3420	2017-09-22 10:36:00	1701110	5	Strain 1	1701D1	A15	Cpd	7.5	YES	67.5	28	7	1701D1	A15	T2327	Pelitinib (EKB-569)	0.123457	CCOc1c(NC(\C=C\CN(C)C)=O)cc(c2c1)c(Nc3cc(Cl)c(F)cc3)c(CN)cn2	Cpd	7.5	0.0185	1701D1	D12	DMSO	60	YES	3042.12	364.478	1109.62	106.812	0.268373	119.554	7	24	2	2212.19	472.703	1971.33	2200	3859.11	3042.12	364.478	3042.12	364.478	3001.62	434.972	3001.62
10013820170922103648_001	H14	2668	2017-09-22 10:36:00	1701110	5	Strain 1	1701D1	A19	Cpd	7.5	YES	67.5	32	7	1701D1	A19	T6235	Lapatinib (GW-572016) Ditosylate	0.123457	Clc(c(ccc1Nc(c(c2ccc3c(ccc4CNCCS(C)(=O)=O)o4)c3)ncn2)OCc5cccc(c5)F)c1.S(c6ccc(C)cc6)(=O)(=O)O	Cpd	7.5	0.0185	1701D1	D23	DMSO	60	YES	3042.12	364.478	1109.62	106.812	0.268373	80.6404	8	14	4	2212.19	472.703	1724.33	2573	2942.85	3042.12	364.478	3042.12	364.478	3001.62	434.972	3001.62
10013820170922103648_001	I10	2888	2017-09-22 10:36:00	1701110	5	Strain 1	1701D1	A21	Cpd	7.5	YES	67.5	8	7	1701D1	A21	T1754	ZM306416	0.123457	COc1c(OC)cc(c2c1)ncnc2Nc3c(F)cc(Cl)cc3	Cpd	7.5	0.0185	1701D1	E11	DMSO	60	YES	3042.12	364.478	1109.62	106.812	0.268373	92.0246	9	10	2	2212.19	472.703	2214	2345.5	2721.62	3042.12	364.478	3042.12	364.478	3001.62	434.972	3001.62
10013820170922103648_001	I11	2748	2017-09-22 10:36:00	1701110	5	Strain 1	1701D1	A18	Cpd	7.5	YES	67.5	5	7	1701D1	A18	T6218	Selumetinib (AZD6244)	0.123457	Brc(ccc1Nc(c(c(c23)ncn2C)F)c(C(NOCCO)=O)c3)cc1Cl.S(=O)(=O)(O)O	Cpd	7.5	0.0185	1701D1	E12	DMSO	60	YES	3042.12	364.478	1109.62	106.812	0.268373	84.7801	9	11	1	2212.19	472.703	2214	2199.5	2761.59	3042.12	364.478	3042.12	364.478	3001.62	434.972	3001.62
10013820170922103648_001	I15	3160	2017-09-22 10:36:00	1701110	5	Strain 1	1701D1	A15	Cpd	7.5	YES	67.5	15	7	1701D1	A15	T2327	Pelitinib (EKB-569)	0.123457	CCOc1c(NC(\C=C\CN(C)C)=O)cc(c2c1)c(Nc3cc(Cl)c(F)cc3)c(CN)cn2	Cpd	7.5	0.0185	1701D1	E14	DMSO	60	YES	3042.12	364.478	1109.62	106.812	0.268373	106.1	9	15	1	2212.19	472.703	2214	2458.5	2841.08	3042.12	364.478	3042.12	364.478	3001.62	434.972	3001.62
10013820170922103648_001	I16	3308	2017-09-22 10:36:00	1701110	5	Strain 1	1701D1	A16	Cpd	7.5	YES	67.5	16	7	1701D1	A16	T2364	Irbinitinib(ARRY-380; ONT-380)	0.123457	Cc1c(Oc2cc3n(ncn3)cc2)ccc(Nc4c5c(ccc(NC(OCC6(C)C)=N6)c5)ncn4)c1	Cpd	7.5	0.0185	1701D1	E15	DMSO	60	YES	3042.12	364.478	1109.62	106.812	0.268373	113.758	9	16	2	2212.19	472.703	2214	2385	3065.8	3042.12	364.478	3042.12	364.478	3001.62	434.972	3001.62
10013820170922103648_001	J01	2716	2017-09-22 10:36:00	1701110	5	Strain 1	1701D1	A24	Cpd	7.5	YES	67.5	37	7	1701D1	A24	T2303	Afatinib (BIBW2992)	0.123457	CN(C)C\C=C\C(Nc1c(O[C@H]2CCOC2)cc(c3c1)ncnc3Nc4cc(Cl)c(F)cc4)=O	Cpd	7.5	0.0185	1701D1	E22	DMSO	60	YES	3042.12	364.478	1109.62	106.812	0.268373	83.1242	10	1	3	2212.19	472.703	1997	2373	2804.77	3042.12	364.478	3042.12	364.478	3001.62	434.972	3001.62
10013820170922103648_001	K01	3564	2017-09-22 10:36:00	1701110	5	Strain 1	1701D1	A19	Cpd	7.5	YES	67.5	19	7	1701D1	A19	T6235	Lapatinib (GW-572016) Ditosylate	0.123457	Clc(c(ccc1Nc(c(c2ccc3c(ccc4CNCCS(C)(=O)=O)o4)c3)ncn2)OCc5cccc(c5)F)c1.S(c6ccc(C)cc6)(=O)(=O)O	Cpd	7.5	0.0185	1701D1	D11	DMSO	60	YES	3042.12	364.478	1109.62	106.812	0.268373	127.005	11	1	1	2212.19	472.703	2376	2373	3093.41	3042.12	364.478	3042.12	364.478	3001.62	434.972	3001.62
10013820170922103648_001	K06	2824	2017-09-22 10:36:00	1701110	5	Strain 1	1701D1	A22	Cpd	7.5	YES	67.5	22	7	1701D1	A22	T0078L	Lapatinib ditosylate monohydrate	0.123457	Fc1cc(COc2c(Cl)cc(Nc3c4c(ccc(c5oc(CNCCS(C)(=O)=O)cc5)c4)ncn3)cc2)ccc1.Cc6ccc(S(O)(=O)=O)cc6.Cc7ccc(S(O)(=O)=O)cc7.O	Cpd	7.5	0.0185	1701D1	D16	DMSO	60	YES	3042.12	364.478	1109.62	106.812	0.268373	88.7128	11	6	2	2212.19	472.703	2376	2030	2865.27	3042.12	364.478	3042.12	364.478	3001.62	434.972	3001.62
10013820170922103648_001	K13	3148	2017-09-22 10:36:00	1701110	5	Strain 1	1701D1	A16	Cpd	7.5	YES	67.5	3	7	1701D1	A16	T2364	Irbinitinib(ARRY-380; ONT-380)	0.123457	Cc1c(Oc2cc3n(ncn3)cc2)ccc(Nc4c5c(ccc(NC(OCC6(C)C)=N6)c5)ncn4)c1	Cpd	7.5	0.0185	1701D1	D21	DMSO	60	YES	3042.12	364.478	1109.62	106.812	0.268373	105.479	11	13	1	2212.19	472.703	2376	2141.5	3027.71	3042.12	364.478	3042.12	364.478	3001.62	434.972	3001.62
10013820170922103648_001	K17	2896	2017-09-22 10:36:00	1701110	5	Strain 1	1701D1	B02	Cpd	7.5	YES	67.5	13	7	1701D1	B02	T2116	AEE788	0.123457	CCN1CCN(Cc2[c-][c-]c([C-]3[C-2]c4c(n[c-]nc4N[C@H](C)c5[c-][c-][c-][c-][c-]5)[N-]3)[c-][c-]2)CC1	Cpd	7.5	0.0185	1701D1	D24	DMSO	60	YES	3042.12	364.478	1109.62	106.812	0.268373	92.4386	11	17	1	2212.19	472.703	2376	1933.5	3084.98	3042.12	364.478	3042.12	364.478	3001.62	434.972	3001.62
10013820170922103648_001	L03	2676	2017-09-22 10:36:00	1701110	5	Strain 1	1701D1	A17	Cpd	7.5	YES	67.5	4	7	1701D1	A17	T1761	PD153035 hydrochloride	0.123457	COc1c(OC)cc(c2c1)ncnc2Nc3cc(Br)ccc3.Cl	Cpd	7.5	0.0185	1701D1	E06	DMSO	60	YES	3042.12	364.478	1109.62	106.812	0.268373	81.0543	12	3	3	2212.19	472.703	2232	2005	2926.32	3042.12	364.478	3042.12	364.478	3001.62	434.972	3001.62
10013820170922103648_001	L10	2688	2017-09-22 10:36:00	1701110	5	Strain 1	1701D1	A22	Cpd	7.5	YES	67.5	9	7	1701D1	A22	T0078L	Lapatinib ditosylate monohydrate	0.123457	Fc1cc(COc2c(Cl)cc(Nc3c4c(ccc(c5oc(CNCCS(C)(=O)=O)cc5)c4)ncn3)cc2)ccc1.Cc6ccc(S(O)(=O)=O)cc6.Cc7ccc(S(O)(=O)=O)cc7.O	Cpd	7.5	0.0185	1701D1	E11	DMSO	60	YES	3042.12	364.478	1109.62	106.812	0.268373	81.6753	12	10	4	2212.19	472.703	2232	2345.5	2512.72	3042.12	364.478	3042.12	364.478	3001.62	434.972	3001.62
10013820170922103648_001	L14	3144	2017-09-22 10:36:00	1701110	5	Strain 1	1701D1	A14	Cpd	7.5	YES	67.5	1	7	1701D1	A14	T2245	CL-387785 (EKI-785)	0.123457	CCCC(Nc1cc2c(ncnc2Nc3cc(Br)ccc3)cc1)=O	Cpd	7.5	0.0185	1701D1	E15	DMSO	60	YES	3042.12	364.478	1109.62	106.812	0.268373	105.272	12	14	4	2212.19	472.703	2232	2573	2679.12	3042.12	364.478	3042.12	364.478	3001.62	434.972	3001.62
10013820170922103648_001	L18	2752	2017-09-22 10:36:00	1701110	5	Strain 1	1701D1	A14	Cpd	7.5	YES	67.5	14	7	1701D1	A14	T2245	CL-387785 (EKI-785)	0.123457	CCCC(Nc1cc2c(ncnc2Nc3cc(Br)ccc3)cc1)=O	Cpd	7.5	0.0185	1701D1	E17	DMSO	60	YES	3042.12	364.478	1109.62	106.812	0.268373	84.9871	12	18	4	2212.19	472.703	2232	2630.5	2293.82	3042.12	364.478	3042.12	364.478	3001.62	434.972	3001.62
10013820170922103648_001	M02	2808	2017-09-22 10:36:00	1701110	5	Strain 1	1701D1	A20	Cpd	7.5	YES	67.5	20	7	1701D1	A20	T2369	Rociletinib (CO-1686, AVL-301)	0.123457	FC(c(cnc1Nc(ccc2N3CCN(C(C)=O)CC3)c(c2)OC)c(Nc4cccc(c4)NC(C=C)=O)n1)(F)F	Cpd	7.5	0.0185	1701D1	E22	DMSO	60	YES	3042.12	364.478	1109.62	106.812	0.268373	87.8849	13	2	2	2212.19	472.703	2012.67	2222	3072.73	3042.12	364.478	3042.12	364.478	3001.62	434.972	3001.62
10013820170922103648_001	M03	2344	2017-09-22 10:36:00	1701110	5	Strain 1	1701D1	A18	Cpd	7.5	YES	67.5	31	7	1701D1	A18	T6218	Selumetinib (AZD6244)	0.123457	Brc(ccc1Nc(c(c(c23)ncn2C)F)c(C(NOCCO)=O)c3)cc1Cl.S(=O)(=O)(O)O	Cpd	7.5	0.0185	1701D1	E23	DMSO	60	YES	3042.12	364.478	1109.62	106.812	0.268373	63.8745	13	3	1	2212.19	472.703	2012.67	2005	2842.6	3042.12	364.478	3042.12	364.478	3001.62	434.972	3001.62
10013820170922103648_001	M06	1948	2017-09-22 10:36:00	1701110	5	Strain 1	1701D1	A24	Cpd	7.5	YES	67.5	24	7	1701D1	A24	T2303	Afatinib (BIBW2992)	0.123457	CN(C)C\C=C\C(Nc1c(O[C@H]2CCOC2)cc(c3c1)ncnc3Nc4cc(Cl)c(F)cc4)=O	Cpd	7.5	0.0185	1701D1	E24	DMSO	60	YES	3042.12	364.478	1109.62	106.812	0.268373	43.3829	13	6	2	2212.19	472.703	2012.67	2030	2333.27	3042.12	364.478	3042.12	364.478	3001.62	434.972	3001.62
10013820170922103648_001	M08	2976	2017-09-22 10:36:00	1701110	5	Strain 1	1701D1	A21	Cpd	7.5	YES	67.5	21	7	1701D1	A21	T1754	ZM306416	0.123457	COc1c(OC)cc(c2c1)ncnc2Nc3c(F)cc(Cl)cc3	Cpd	7.5	0.0185	1701D1	D02	DMSO	60	YES	3042.12	364.478	1109.62	106.812	0.268373	96.5783	13	8	2	2212.19	472.703	2012.67	2128	3400.43	3042.12	364.478	3042.12	364.478	3001.62	434.972	3001.62
10013820170922103648_001	N01	3432	2017-09-22 10:36:00	1701110	5	Strain 1	1701D1	A22	Cpd	7.5	YES	67.5	35	7	1701D1	A22	T0078L	Lapatinib ditosylate monohydrate	0.123457	Fc1cc(COc2c(Cl)cc(Nc3c4c(ccc(c5oc(CNCCS(C)(=O)=O)cc5)c4)ncn3)cc2)ccc1.Cc6ccc(S(O)(=O)=O)cc6.Cc7ccc(S(O)(=O)=O)cc7.O	Cpd	7.5	0.0185	1701D1	D15	DMSO	60	YES	3042.12	364.478	1109.62	106.812	0.268373	120.175	14	1	3	2212.19	472.703	2251	2373	3144.26	3042.12	364.478	3042.12	364.478	3001.62	434.972	3001.62
10013820170922103648_001	N16	3276	2017-09-22 10:36:00	1701110	5	Strain 1	1701D1	A23	Cpd	7.5	YES	67.5	36	7	1701D1	A23	T6136	Canertinib (CI-1033)	0.123457	C=CC(Nc1c(OCCCN2CCOCC2)cc(c3c1)ncnc3Nc4cc(Cl)c(F)cc4)=O	Cpd	7.5	0.0185	1701D1	E03	DMSO	60	YES	3042.12	364.478	1109.62	106.812	0.268373	112.102	14	16	4	2212.19	472.703	2251	2385	2986.23	3042.12	364.478	3042.12	364.478	3001.62	434.972	3001.62
10013820170922103648_001	O09	3284	2017-09-22 10:36:00	1701110	5	Strain 1	1701D1	A16	Cpd	7.5	YES	67.5	29	7	1701D1	A16	T2364	Irbinitinib(ARRY-380; ONT-380)	0.123457	Cc1c(Oc2cc3n(ncn3)cc2)ccc(Nc4c5c(ccc(NC(OCC6(C)C)=N6)c5)ncn4)c1	Cpd	7.5	0.0185	1701D1	E11	DMSO	60	YES	3042.12	364.478	1109.62	106.812	0.268373	112.516	15	9	1	2212.19	472.703	2120	2464	3076.6	3042.12	364.478	3042.12	364.478	3001.62	434.972	3001.62
10013820170922103648_001	O13	3420	2017-09-22 10:36:00	1701110	5	Strain 1	1701D1	A15	Cpd	7.5	YES	67.5	2	7	1701D1	A15	T2327	Pelitinib (EKB-569)	0.123457	CCOc1c(NC(\C=C\CN(C)C)=O)cc(c2c1)c(Nc3cc(Cl)c(F)cc3)c(CN)cn2	Cpd	7.5	0.0185	1701D1	E14	DMSO	60	YES	3042.12	364.478	1109.62	106.812	0.268373	119.554	15	13	1	2212.19	472.703	2120	2141.5	3686.52	3042.12	364.478	3042.12	364.478	3001.62	434.972	3001.62
10013820170922103648_001	O18	2972	2017-09-22 10:36:00	1701110	5	Strain 1	1701D1	A14	Cpd	7.5	YES	67.5	27	7	1701D1	A14	T2245	CL-387785 (EKI-785)	0.123457	CCCC(Nc1cc2c(ncnc2Nc3cc(Br)ccc3)cc1)=O	Cpd	7.5	0.0185	1701D1	E19	DMSO	60	YES	3042.12	364.478	1109.62	106.812	0.268373	96.3713	15	18	2	2212.19	472.703	2120	2630.5	2608.07	3042.12	364.478	3042.12	364.478	3001.62	434.972	3001.62
10013820170922103648_001	P15	4040	2017-09-22 10:36:00	1701110	5	Strain 1	1701D1	A18	Cpd	7.5	YES	67.5	18	7	1701D1	A18	T6218	Selumetinib (AZD6244)	0.123457	Brc(ccc1Nc(c(c(c23)ncn2C)F)c(C(NOCCO)=O)c3)cc1Cl.S(=O)(=O)(O)O	Cpd	7.5	0.0185	1701D1	D10	DMSO	60	YES	3042.12	364.478	1109.62	106.812	0.268373	151.636	16	15	3	2212.19	472.703	2913	2458.5	2760.67	3042.12	364.478	3042.12	364.478	3001.62	434.972	3001.62
10013820170922103913_001	A24	3924	2017-09-22 10:39:00	1701111	6	Strain 1	1701D1	B09	Cpd	7.5	YES	67.5	33	7	1701D1	B09	SAM001246559	CPD000466308;EPIRUBICIN HYDROCHLORIDE;	0.123457	COc1cccc2C(=O)c3c(O)c4C[C@](O)(C[C@H](O[C@H]5C[C@H](N)[C@@H](O)[C@H](C)O5)c4c(O)c3C(=O)c12)C(=O)CO.Cl	Cpd	7.5	0.0185	1701D1	E06	DMSO	60	YES	3176.75	369.562	1183.5	104.105	0.287093	137.489	1	24	2	2492.58	562.541	2993.33	2585.5	3150.13	3176.75	369.562	3176.75	369.562	3209.94	484.238	3209.94
10013820170922103913_001	B03	3488	2017-09-22 10:39:00	1701111	6	Strain 1	1701D1	B12	Cpd	7.5	YES	67.5	23	7	1701D1	B12		Doxorubicin	0.123457	[C@H](O[C@@H]1O[C@H]([C@@H](O)[C@@H](N)C1)C)(C[C@](O)(C(=O)CO)C2)c(c(O)c(c3c4O)C(=O)c(c5C3=O)c(OC)ccc5)c24	Cpd	7.5	0.0185	1701D1	E08	DMSO	60	YES	3176.75	369.562	1183.5	104.105	0.287093	115.615	2	3	3	2492.58	562.541	2924.33	2172.5	3411.06	3176.75	369.562	3176.75	369.562	3209.94	484.238	3209.94
10013820170922103913_001	B05	2788	2017-09-22 10:39:00	1701111	6	Strain 1	1701D1	B09	Cpd	7.5	YES	67.5	7	7	1701D1	B09	SAM001246559	CPD000466308;EPIRUBICIN HYDROCHLORIDE;	0.123457	COc1cccc2C(=O)c3c(O)c4C[C@](O)(C[C@H](O[C@H]5C[C@H](N)[C@@H](O)[C@H](C)O5)c4c(O)c3C(=O)c12)C(=O)CO.Cl	Cpd	7.5	0.0185	1701D1	E09	DMSO	60	YES	3176.75	369.562	1183.5	104.105	0.287093	80.4967	2	5	3	2492.58	562.541	2924.33	1845.5	3209.6	3176.75	369.562	3176.75	369.562	3209.94	484.238	3209.94
10013820170922103913_001	C07	3672	2017-09-22 10:39:00	1701111	6	Strain 1	1701D1	B14	Cpd	7.5	YES	67.5	12	7	1701D1	B14		5130983	0.123457	O=c1c2ccccc2c(=O)c1=NNc1nnn[nH]1	Cpd	7.5	0.0185	1701D1	D02	DMSO	60	YES	3176.75	369.562	1183.5	104.105	0.287093	124.846	3	7	1	2492.58	562.541	2812.67	2431.5	3335.87	3176.75	369.562	3176.75	369.562	3209.94	484.238	3209.94
10013820170922103913_001	C13	1792	2017-09-22 10:39:00	1701111	6	Strain 1	1701D1	B06	Cpd	7.5	YES	67.5	17	7	1701D1	B06	T2630	Poziotinib (HM781-36B)	0.123457	C=CC(N1CCC(Oc2c(OC)cc(c3c2)ncnc3Nc4c(F)c(Cl)c(Cl)cc4)CC1)=O	Cpd	7.5	0.0185	1701D1	D06	DMSO	60	YES	3176.75	369.562	1183.5	104.105	0.287093	30.528	3	13	1	2492.58	562.541	2812.67	2324.5	1702.9	3176.75	369.562	3176.75	369.562	3209.94	484.238	3209.94
10013820170922103913_001	C17	3668	2017-09-22 10:39:00	1701111	6	Strain 1	1701D1	B14	Cpd	7.5	YES	67.5	38	7	1701D1	B14		5130983	0.123457	O=c1c2ccccc2c(=O)c1=NNc1nnn[nH]1	Cpd	7.5	0.0185	1701D1	D08	DMSO	60	YES	3176.75	369.562	1183.5	104.105	0.287093	124.646	3	17	1	2492.58	562.541	2812.67	2235.5	3624.4	3176.75	369.562	3176.75	369.562	3209.94	484.238	3209.94
10013820170922103913_001	D04	3480	2017-09-22 10:39:00	1701111	6	Strain 1	1701D1	B10	Cpd	7.5	YES	67.5	34	7	1701D1	B10		T0503-0280	0.123457	P(C(C)(C)C)(N1CCCCCC1)(N2CCCCCC2)=NC(NCCCO)=S	Cpd	7.5	0.0185	1701D1	D13	DMSO	60	YES	3176.75	369.562	1183.5	104.105	0.287093	115.214	4	4	4	2492.58	562.541	2708.33	1551	5147.12	3176.75	369.562	3176.75	369.562	3209.94	484.238	3209.94
10013820170922103913_001	D20	3472	2017-09-22 10:39:00	1701111	6	Strain 1	1701D1	B08	Cpd	7.5	YES	67.5	6	7	1701D1	B08	SAM001246768	CPD000058570;DOXORUBICIN HYDROCHLORIDE;	0.123457	COc1cccc2C(=O)c3c(O)c4C[C@](O)(C[C@H](O[C@H]5C[C@H](N)[C@H](O)[C@H](C)O5)c4c(O)c3C(=O)c12)C(=O)CO.Cl	Cpd	7.5	0.0185	1701D1	D24	DMSO	60	YES	3176.75	369.562	1183.5	104.105	0.287093	114.812	4	20	4	2492.58	562.541	2708.33	2483	3207.75	3176.75	369.562	3176.75	369.562	3209.94	484.238	3209.94
10013820170922103913_001	F12	3200	2017-09-22 10:39:00	1701111	6	Strain 1	1701D1	B12	Cpd	7.5	YES	67.5	10	7	1701D1	B12		Doxorubicin	0.123457	[C@H](O[C@@H]1O[C@H]([C@@H](O)[C@@H](N)C1)C)(C[C@](O)(C(=O)CO)C2)c(c(O)c(c3c4O)C(=O)c(c5C3=O)c(OC)ccc5)c24	Cpd	7.5	0.0185	1701D1	D05	DMSO	60	YES	3176.75	369.562	1183.5	104.105	0.287093	101.166	6	12	4	2492.58	562.541	2406.33	2134.5	3870.77	3176.75	369.562	3176.75	369.562	3209.94	484.238	3209.94
10013820170922103913_001	F20	1976	2017-09-22 10:39:00	1701111	6	Strain 1	1701D1	B06	Cpd	7.5	YES	67.5	30	7	1701D1	B06	T2630	Poziotinib (HM781-36B)	0.123457	C=CC(N1CCC(Oc2c(OC)cc(c3c2)ncnc3Nc4c(F)c(Cl)c(Cl)cc4)CC1)=O	Cpd	7.5	0.0185	1701D1	D09	DMSO	60	YES	3176.75	369.562	1183.5	104.105	0.287093	39.7592	6	20	4	2492.58	562.541	2406.33	2483	2054.73	3176.75	369.562	3176.75	369.562	3209.94	484.238	3209.94
10013820170922103913_001	F24	4220	2017-09-22 10:39:00	1701111	6	Strain 1	1701D1	B14	Cpd	7.5	YES	67.5	25	7	1701D1	B14		5130983	0.123457	O=c1c2ccccc2c(=O)c1=NNc1nnn[nH]1	Cpd	7.5	0.0185	1701D1	D12	DMSO	60	YES	3176.75	369.562	1183.5	104.105	0.287093	152.339	6	24	4	2492.58	562.541	2406.33	2585.5	4214.16	3176.75	369.562	3176.75	369.562	3209.94	484.238	3209.94
10013820170922103913_001	G24	3516	2017-09-22 10:39:00	1701111	6	Strain 1	1701D1	B04	Cpd	7.5	YES	67.5	28	7	1701D1	B04	T1985	WHI-P154	0.123457	COc1c(OC)cc(c2c1)ncnc2Nc3cc(Br)c(O)cc3	Cpd	7.5	0.0185	1701D1	E04	DMSO	60	YES	3176.75	369.562	1183.5	104.105	0.287093	117.02	7	24	2	2492.58	562.541	2182.67	2585.5	3870.94	3176.75	369.562	3176.75	369.562	3209.94	484.238	3209.94
10013820170922103913_001	H14	2812	2017-09-22 10:39:00	1701111	6	Strain 1	1701D1	B08	Cpd	7.5	YES	67.5	32	7	1701D1	B08	SAM001246768	CPD000058570;DOXORUBICIN HYDROCHLORIDE;	0.123457	COc1cccc2C(=O)c3c(O)c4C[C@](O)(C[C@H](O[C@H]5C[C@H](N)[C@H](O)[C@H](C)O5)c4c(O)c3C(=O)c12)C(=O)CO.Cl	Cpd	7.5	0.0185	1701D1	E14	DMSO	60	YES	3176.75	369.562	1183.5	104.105	0.287093	81.7007	8	14	4	2492.58	562.541	1783.67	2832	3458.66	3176.75	369.562	3176.75	369.562	3209.94	484.238	3209.94
10013820170922103913_001	I10	3064	2017-09-22 10:39:00	1701111	6	Strain 1	1701D1	B10	Cpd	7.5	YES	67.5	8	7	1701D1	B10		T0503-0280	0.123457	P(C(C)(C)C)(N1CCCCCC1)(N2CCCCCC2)=NC(NCCCO)=S	Cpd	7.5	0.0185	1701D1	D02	DMSO	60	YES	3176.75	369.562	1183.5	104.105	0.287093	94.3434	9	10	2	2492.58	562.541	2638	2993	2411.05	3176.75	369.562	3176.75	369.562	3209.94	484.238	3209.94
10013820170922103913_001	I11	3176	2017-09-22 10:39:00	1701111	6	Strain 1	1701D1	B07	Cpd	7.5	YES	67.5	5	7	1701D1	B07	T2041	AG-1517;PD153035	0.123457	O=C([C@@H]1CCCN1C([C@H](Cc2ccc(O)cc2)NC([C@H](Cc3ccccc3)NC(CNC([C@@H](CCCNC(N)=N)NC([C@H](Cc4ccc(O)cc4)N)=O)=O)=O)=O)=O)N[C@@H](CO)C(N)=O	Cpd	7.5	0.0185	1701D1	D03	DMSO	60	YES	3176.75	369.562	1183.5	104.105	0.287093	99.9624	9	11	1	2492.58	562.541	2638	2424	3085.83	3176.75	369.562	3176.75	369.562	3209.94	484.238	3209.94
10013820170922103913_001	I15	3920	2017-09-22 10:39:00	1701111	6	Strain 1	1701D1	B04	Cpd	7.5	YES	67.5	15	7	1701D1	B04	T1985	WHI-P154	0.123457	COc1c(OC)cc(c2c1)ncnc2Nc3cc(Br)c(O)cc3	Cpd	7.5	0.0185	1701D1	D05	DMSO	60	YES	3176.75	369.562	1183.5	104.105	0.287093	137.288	9	15	1	2492.58	562.541	2638	2591.5	3562.54	3176.75	369.562	3176.75	369.562	3209.94	484.238	3209.94
10013820170922103913_001	I16	3580	2017-09-22 10:39:00	1701111	6	Strain 1	1701D1	B05	Cpd	7.5	YES	67.5	16	7	1701D1	B05	T2047	AG-1478	0.123457	COc1c(OC)cc(c2c1)ncnc2Nc3cc(Cl)ccc3	Cpd	7.5	0.0185	1701D1	D06	DMSO	60	YES	3176.75	369.562	1183.5	104.105	0.287093	120.231	9	16	2	2492.58	562.541	2638	2698	3125.11	3176.75	369.562	3176.75	369.562	3209.94	484.238	3209.94
10013820170922103913_001	K01	3940	2017-09-22 10:39:00	1701111	6	Strain 1	1701D1	B08	Cpd	7.5	YES	67.5	19	7	1701D1	B08	SAM001246768	CPD000058570;DOXORUBICIN HYDROCHLORIDE;	0.123457	COc1cccc2C(=O)c3c(O)c4C[C@](O)(C[C@H](O[C@H]5C[C@H](N)[C@H](O)[C@H](C)O5)c4c(O)c3C(=O)c12)C(=O)CO.Cl	Cpd	7.5	0.0185	1701D1	E01	DMSO	60	YES	3176.75	369.562	1183.5	104.105	0.287093	138.292	11	1	1	2492.58	562.541	2679.33	2427	3764.43	3176.75	369.562	3176.75	369.562	3209.94	484.238	3209.94
10013820170922103913_001	K06	2724	2017-09-22 10:39:00	1701111	6	Strain 1	1701D1	B11	Cpd	7.5	YES	67.5	22	7	1701D1	B11		YM155	0.123457	COCCn1c2c(C(=O)c(c3C2=O)cccc3)[n+](Cc4nccnc4)c1C.[Br-]	Cpd	7.5	0.0185	1701D1	E06	DMSO	60	YES	3176.75	369.562	1183.5	104.105	0.287093	77.2858	11	6	2	2492.58	562.541	2679.33	2750	2296.93	3176.75	369.562	3176.75	369.562	3209.94	484.238	3209.94
10013820170922103913_001	K13	3300	2017-09-22 10:39:00	1701111	6	Strain 1	1701D1	B05	Cpd	7.5	YES	67.5	3	7	1701D1	B05	T2047	AG-1478	0.123457	COc1c(OC)cc(c2c1)ncnc2Nc3cc(Cl)ccc3	Cpd	7.5	0.0185	1701D1	E11	DMSO	60	YES	3176.75	369.562	1183.5	104.105	0.287093	106.183	11	13	1	2492.58	562.541	2679.33	2324.5	3291.98	3176.75	369.562	3176.75	369.562	3209.94	484.238	3209.94
10013820170922103913_001	L03	1540	2017-09-22 10:39:00	1701111	6	Strain 1	1701D1	B06	Cpd	7.5	YES	67.5	4	7	1701D1	B06	T2630	Poziotinib (HM781-36B)	0.123457	C=CC(N1CCC(Oc2c(OC)cc(c3c2)ncnc3Nc4c(F)c(Cl)c(Cl)cc4)CC1)=O	Cpd	7.5	0.0185	1701D1	E19	DMSO	60	YES	3176.75	369.562	1183.5	104.105	0.287093	17.8854	12	3	3	2492.58	562.541	2386.33	2172.5	1845.56	3176.75	369.562	3176.75	369.562	3209.94	484.238	3209.94
10013820170922103913_001	L10	2812	2017-09-22 10:39:00	1701111	6	Strain 1	1701D1	B11	Cpd	7.5	YES	67.5	9	7	1701D1	B11		YM155	0.123457	COCCn1c2c(C(=O)c(c3C2=O)cccc3)[n+](Cc4nccnc4)c1C.[Br-]	Cpd	7.5	0.0185	1701D1	E24	DMSO	60	YES	3176.75	369.562	1183.5	104.105	0.287093	81.7007	12	10	4	2492.58	562.541	2386.33	2993	2446.11	3176.75	369.562	3176.75	369.562	3209.94	484.238	3209.94
10013820170922103913_001	L14	2736	2017-09-22 10:39:00	1701111	6	Strain 1	1701D1	B03	Cpd	7.5	YES	67.5	1	7	1701D1	B03	T2705	Mutant EGFR inhibitor	0.123457	C=CC(Nc1c(N(C)CCN(C)C)cc(OC)c(Nc2nc(c3c4c(cccc4)[nH]c3)c(Cl)cn2)c1)=O	Cpd	7.5	0.0185	1701D1	D04	DMSO	60	YES	3176.75	369.562	1183.5	104.105	0.287093	77.8879	12	14	4	2492.58	562.541	2386.33	2832	2515.31	3176.75	369.562	3176.75	369.562	3209.94	484.238	3209.94
10013820170922103913_001	L18	2616	2017-09-22 10:39:00	1701111	6	Strain 1	1701D1	B03	Cpd	7.5	YES	67.5	14	7	1701D1	B03	T2705	Mutant EGFR inhibitor	0.123457	C=CC(Nc1c(N(C)CCN(C)C)cc(OC)c(Nc2nc(c3c4c(cccc4)[nH]c3)c(Cl)cn2)c1)=O	Cpd	7.5	0.0185	1701D1	D06	DMSO	60	YES	3176.75	369.562	1183.5	104.105	0.287093	71.8676	12	18	4	2492.58	562.541	2386.33	2685.5	2536.18	3176.75	369.562	3176.75	369.562	3209.94	484.238	3209.94
10013820170922103913_001	M02	2628	2017-09-22 10:39:00	1701111	6	Strain 1	1701D1	B09	Cpd	7.5	YES	67.5	20	7	1701D1	B09	SAM001246559	CPD000466308;EPIRUBICIN HYDROCHLORIDE;	0.123457	COc1cccc2C(=O)c3c(O)c4C[C@](O)(C[C@H](O[C@H]5C[C@H](N)[C@@H](O)[C@H](C)O5)c4c(O)c3C(=O)c12)C(=O)CO.Cl	Cpd	7.5	0.0185	1701D1	D11	DMSO	60	YES	3176.75	369.562	1183.5	104.105	0.287093	72.4696	13	2	2	2492.58	562.541	2438.33	2355.5	2842.81	3176.75	369.562	3176.75	369.562	3209.94	484.238	3209.94
10013820170922103913_001	M03	3044	2017-09-22 10:39:00	1701111	6	Strain 1	1701D1	B07	Cpd	7.5	YES	67.5	31	7	1701D1	B07	T2041	AG-1517;PD153035	0.123457	O=C([C@@H]1CCCN1C([C@H](Cc2ccc(O)cc2)NC([C@H](Cc3ccccc3)NC(CNC([C@@H](CCCNC(N)=N)NC([C@H](Cc4ccc(O)cc4)N)=O)=O)=O)=O)=O)N[C@@H](CO)C(N)=O	Cpd	7.5	0.0185	1701D1	D12	DMSO	60	YES	3176.75	369.562	1183.5	104.105	0.287093	93.34	13	3	1	2492.58	562.541	2438.33	2172.5	3570.19	3176.75	369.562	3176.75	369.562	3209.94	484.238	3209.94
10013820170922103913_001	M08	3340	2017-09-22 10:39:00	1701111	6	Strain 1	1701D1	B10	Cpd	7.5	YES	67.5	21	7	1701D1	B10		T0503-0280	0.123457	P(C(C)(C)C)(N1CCCCCC1)(N2CCCCCC2)=NC(NCCCO)=S	Cpd	7.5	0.0185	1701D1	D15	DMSO	60	YES	3176.75	369.562	1183.5	104.105	0.287093	108.19	13	8	2	2492.58	562.541	2438.33	2402.5	3542.33	3176.75	369.562	3176.75	369.562	3209.94	484.238	3209.94
10013820170922103913_001	N01	4204	2017-09-22 10:39:00	1701111	6	Strain 1	1701D1	B11	Cpd	7.5	YES	67.5	35	7	1701D1	B11		YM155	0.123457	COCCn1c2c(C(=O)c(c3C2=O)cccc3)[n+](Cc4nccnc4)c1C.[Br-]	Cpd	7.5	0.0185	1701D1	E03	DMSO	60	YES	3176.75	369.562	1183.5	104.105	0.287093	151.536	14	1	3	2492.58	562.541	2394	2427	4495.4	3176.75	369.562	3176.75	369.562	3209.94	484.238	3209.94
10013820170922103913_001	N16	3148	2017-09-22 10:39:00	1701111	6	Strain 1	1701D1	B12	Cpd	7.5	YES	67.5	36	7	1701D1	B12		Doxorubicin	0.123457	[C@H](O[C@@H]1O[C@H]([C@@H](O)[C@@H](N)C1)C)(C[C@](O)(C(=O)CO)C2)c(c(O)c(c3c4O)C(=O)c(c5C3=O)c(OC)ccc5)c24	Cpd	7.5	0.0185	1701D1	E14	DMSO	60	YES	3176.75	369.562	1183.5	104.105	0.287093	98.5576	14	16	4	2492.58	562.541	2394	2698	3028.08	3176.75	369.562	3176.75	369.562	3209.94	484.238	3209.94
10013820170922103913_001	O09	3568	2017-09-22 10:39:00	1701111	6	Strain 1	1701D1	B05	Cpd	7.5	YES	67.5	29	7	1701D1	B05	T2047	AG-1478	0.123457	COc1c(OC)cc(c2c1)ncnc2Nc3cc(Cl)ccc3	Cpd	7.5	0.0185	1701D1	E21	DMSO	60	YES	3176.75	369.562	1183.5	104.105	0.287093	119.629	15	9	1	2492.58	562.541	2714.67	2845.5	2869.78	3176.75	369.562	3176.75	369.562	3209.94	484.238	3209.94
10013820170922103913_001	O13	3576	2017-09-22 10:39:00	1701111	6	Strain 1	1701D1	B04	Cpd	7.5	YES	67.5	2	7	1701D1	B04	T1985	WHI-P154	0.123457	COc1c(OC)cc(c2c1)ncnc2Nc3cc(Br)c(O)cc3	Cpd	7.5	0.0185	1701D1	E24	DMSO	60	YES	3176.75	369.562	1183.5	104.105	0.287093	120.03	15	13	1	2492.58	562.541	2714.67	2324.5	3520.88	3176.75	369.562	3176.75	369.562	3209.94	484.238	3209.94
10013820170922103913_001	O18	3208	2017-09-22 10:39:00	1701111	6	Strain 1	1701D1	B03	Cpd	7.5	YES	67.5	27	7	1701D1	B03	T2705	Mutant EGFR inhibitor	0.123457	C=CC(Nc1c(N(C)CCN(C)C)cc(OC)c(Nc2nc(c3c4c(cccc4)[nH]c3)c(Cl)cn2)c1)=O	Cpd	7.5	0.0185	1701D1	D05	DMSO	60	YES	3176.75	369.562	1183.5	104.105	0.287093	101.568	15	18	2	2492.58	562.541	2714.67	2685.5	2733.96	3176.75	369.562	3176.75	369.562	3209.94	484.238	3209.94
10013820170922103913_001	P15	4236	2017-09-22 10:39:00	1701111	6	Strain 1	1701D1	B07	Cpd	7.5	YES	67.5	18	7	1701D1	B07	T2041	AG-1517;PD153035	0.123457	O=C([C@@H]1CCCN1C([C@H](Cc2ccc(O)cc2)NC([C@H](Cc3ccccc3)NC(CNC([C@@H](CCCNC(N)=N)NC([C@H](Cc4ccc(O)cc4)N)=O)=O)=O)=O)=O)N[C@@H](CO)C(N)=O	Cpd	7.5	0.0185	1701D1	D20	DMSO	60	YES	3176.75	369.562	1183.5	104.105	0.287093	153.142	16	15	3	2492.58	562.541	2913.33	2591.5	3485.89	3176.75	369.562	3176.75	369.562	3209.94	484.238	3209.94
10013820170922104139_001	A24	7796	2017-09-22 10:41:00	1701112	7	Strain 2	1701D1	A07	Cpd	7.5	YES	67.5	33	7	1701D1	A07	T0373L	Erlotinib hydrochloride	0.123457	COCCOc1c(OCCOC)cc(c2c1)ncnc2Nc3cc(CC)ccc3.Cl	Cpd	7.5	0.0185	1701D1	E15	DMSO	60	YES	4573	585.453	1742.62	202.323	0.165013	213.872	1	24	2	3785.27	601.889	4000	4614.5	6051.75	4573	585.453	4573	585.453	4560.1	513.92	4513.69
10013820170922104139_001	B03	4852	2017-09-22 10:41:00	1701112	7	Strain 2	1701D1	A10	Cpd	7.5	YES	67.5	23	7	1701D1	A10	T2709	TAK901	0.123457	CCS(c1cc(c2c3c([nH]c(c34)ncc(C)c4)c(C)c(C(NC5CCN(C)CC5)=O)c2)ccc1)(=O)=O	Cpd	7.5	0.0185	1701D1	E17	DMSO	60	YES	4573	585.453	1742.62	202.323	0.165013	109.857	2	3	3	3785.27	601.889	4130.67	3268	5150.06	4573	585.453	4573	585.453	4560.1	513.92	4513.69
10013820170922104139_001	B05	4876	2017-09-22 10:41:00	1701112	7	Strain 2	1701D1	A07	Cpd	7.5	YES	67.5	7	7	1701D1	A07	T0373L	Erlotinib hydrochloride	0.123457	COCCOc1c(OCCOC)cc(c2c1)ncnc2Nc3cc(CC)ccc3.Cl	Cpd	7.5	0.0185	1701D1	E18	DMSO	60	YES	4573	585.453	1742.62	202.323	0.165013	110.705	2	5	3	3785.27	601.889	4130.67	3041.5	5560.96	4573	585.453	4573	585.453	4560.1	513.92	4513.69
10013820170922104139_001	C07	5096	2017-09-22 10:41:00	1701112	7	Strain 2	1701D1	A12	Cpd	7.5	YES	67.5	12	7	1701D1	A12	T3118	Dimethylenastron	0.123457	S=C1NC(c2cc(O)ccc2)C3=C(CC(C)(C)CC3=O)N1	Cpd	7.5	0.0185	1701D1	D13	DMSO	60	YES	4573	585.453	1742.62	202.323	0.165013	118.478	3	7	1	3785.27	601.889	4488	3602	4516.76	4573	585.453	4573	585.453	4560.1	513.92	4513.69
10013820170922104139_001	C13	5100	2017-09-22 10:41:00	1701112	7	Strain 2	1701D1	A04	Cpd	7.5	YES	67.5	17	7	1701D1	A04	E069	STK249718	0.123457	Cn(nc(c1ncccc1)n2)c3c2c(=O)n(C)c(=O)n3	Cpd	7.5	0.0185	1701D1	D17	DMSO	60	YES	4573	585.453	1742.62	202.323	0.165013	118.619	3	13	1	3785.27	601.889	4488	4101.5	3969.8	4573	585.453	4573	585.453	4560.1	513.92	4513.69
10013820170922104139_001	C17	4916	2017-09-22 10:41:00	1701112	7	Strain 2	1701D1	A12	Cpd	7.5	YES	67.5	38	7	1701D1	A12	T3118	Dimethylenastron	0.123457	S=C1NC(c2cc(O)ccc2)C3=C(CC(C)(C)CC3=O)N1	Cpd	7.5	0.0185	1701D1	D19	DMSO	60	YES	4573	585.453	1742.62	202.323	0.165013	112.119	3	17	1	3785.27	601.889	4488	3347.5	4688.48	4573	585.453	4573	585.453	4560.1	513.92	4513.69
10013820170922104139_001	D04	5032	2017-09-22 10:41:00	1701112	7	Strain 2	1701D1	A08	Cpd	7.5	YES	67.5	34	7	1701D1	A08	T3659	AZD3759	0.123457	COc1c(OC(N2[C@H](C)CN(C)CC2)=O)cc(c3c1)c(Nc4c(F)c(Cl)ccc4)ncn3	Cpd	7.5	0.0185	1701D1	E01	DMSO	60	YES	4573	585.453	1742.62	202.323	0.165013	116.217	4	4	4	3785.27	601.889	4108	3017.5	5816.43	4573	585.453	4573	585.453	4560.1	513.92	4513.69
10013820170922104139_001	D07	5072	2017-09-22 10:41:00	1701112	7	Strain 2	1701D1	A13	Cpd	7.5	YES	67.5	39	7	1701D1	A13	T2325	Neratinib(HKI-272)	0.123457	CCOc1c(NC(\C=C\CN(C)C)=O)[c-]c(c2[c-]1)c(Nc3[c-]c(Cl)c(OCc4n[c-][c-][c-][c-]4)[c-][c-]3)c(CN)[c-]n2	Cpd	7.5	0.0185	1701D1	E04	DMSO	60	YES	4573	585.453	1742.62	202.323	0.165013	117.63	4	7	3	3785.27	601.889	4108	3602	4911.33	4573	585.453	4573	585.453	4560.1	513.92	4513.69
10013820170922104139_001	E06	4476	2017-09-22 10:41:00	1701112	7	Strain 2	1701D1	A11	Cpd	7.5	YES	67.5	11	7	1701D1	A11	T6092	AZD8931 (Sapitinib)	0.123457	CNC(CN1CCC(Oc2c(OC)cc(c3c2)ncnc3Nc4c(F)c(Cl)ccc4)CC1)=O	Cpd	7.5	0.0185	1701D1	E21	DMSO	60	YES	4573	585.453	1742.62	202.323	0.165013	96.5729	5	6	2	3785.27	601.889	4121.67	3447	4514.09	4573	585.453	4573	585.453	4560.1	513.92	4513.69
10013820170922104139_001	F12	4528	2017-09-22 10:41:00	1701112	7	Strain 2	1701D1	A10	Cpd	7.5	YES	67.5	10	7	1701D1	A10	T2709	TAK901	0.123457	CCS(c1cc(c2c3c([nH]c(c34)ncc(C)c4)c(C)c(C(NC5CCN(C)CC5)=O)c2)ccc1)(=O)=O	Cpd	7.5	0.0185	1701D1	D18	DMSO	60	YES	4573	585.453	1742.62	202.323	0.165013	98.4101	6	12	4	3785.27	601.889	3730.67	3535.5	4918.84	4573	585.453	4573	585.453	4560.1	513.92	4513.69
10013820170922104139_001	F20	5164	2017-09-22 10:41:00	1701112	7	Strain 2	1701D1	A04	Cpd	7.5	YES	67.5	30	7	1701D1	A04	E069	STK249718	0.123457	Cn(nc(c1ncccc1)n2)c3c2c(=O)n(C)c(=O)n3	Cpd	7.5	0.0185	1701D1	D24	DMSO	60	YES	4573	585.453	1742.62	202.323	0.165013	120.881	6	20	4	3785.27	601.889	3730.67	4410.5	4496.82	4573	585.453	4573	585.453	4560.1	513.92	4513.69
10013820170922104139_001	F24	6268	2017-09-22 10:41:00	1701112	7	Strain 2	1701D1	A12	Cpd	7.5	YES	67.5	25	7	1701D1	A12	T3118	Dimethylenastron	0.123457	S=C1NC(c2cc(O)ccc2)C3=C(CC(C)(C)CC3=O)N1	Cpd	7.5	0.0185	1701D1	E04	DMSO	60	YES	4573	585.453	1742.62	202.323	0.165013	159.886	6	24	4	3785.27	601.889	3730.67	4614.5	5216.89	4573	585.453	4573	585.453	4560.1	513.92	4513.69
10013820170922104139_001	G12	4272	2017-09-22 10:41:00	1701112	7	Strain 2	1701D1	A13	Cpd	7.5	YES	67.5	26	7	1701D1	A13	T2325	Neratinib(HKI-272)	0.123457	CCOc1c(NC(\C=C\CN(C)C)=O)[c-]c(c2[c-]1)c(Nc3[c-]c(Cl)c(OCc4n[c-][c-][c-][c-]4)[c-][c-]3)c(CN)[c-]n2	Cpd	7.5	0.0185	1701D1	E14	DMSO	60	YES	4573	585.453	1742.62	202.323	0.165013	89.3654	7	12	2	3785.27	601.889	3249	3535.5	5328.74	4573	585.453	4573	585.453	4560.1	513.92	4513.69
10013820170922104139_001	I10	4376	2017-09-22 10:41:00	1701112	7	Strain 2	1701D1	A08	Cpd	7.5	YES	67.5	8	7	1701D1	A08	T3659	AZD3759	0.123457	COc1c(OC(N2[C@H](C)CN(C)CC2)=O)cc(c3c1)c(Nc4c(F)c(Cl)ccc4)ncn3	Cpd	7.5	0.0185	1701D1	D21	DMSO	60	YES	4573	585.453	1742.62	202.323	0.165013	93.0398	9	10	2	3785.27	601.889	3832.67	3495.5	4680.16	4573	585.453	4573	585.453	4560.1	513.92	4513.69
10013820170922104139_001	J01	5608	2017-09-22 10:41:00	1701112	7	Strain 2	1701D1	A11	Cpd	7.5	YES	67.5	37	7	1701D1	A11	T6092	AZD8931 (Sapitinib)	0.123457	CNC(CN1CCC(Oc2c(OC)cc(c3c2)ncnc3Nc4c(F)c(Cl)ccc4)CC1)=O	Cpd	7.5	0.0185	1701D1	E08	DMSO	60	YES	4573	585.453	1742.62	202.323	0.165013	136.568	10	1	3	3785.27	601.889	3273	4313	5692.15	4573	585.453	4573	585.453	4560.1	513.92	4513.69
10013820170922104139_001	K06	3480	2017-09-22 10:41:00	1701112	7	Strain 2	1701D1	A09	Cpd	7.5	YES	67.5	22	7	1701D1	A09	T2483	Dacomitinib (PF299804, PF299)	0.123457	Clc(c(ccc1Nc(c(c2cc(c3NC(\C=C\CN4CCCCC4)=O)OC)c3)ncn2)F)c1	Cpd	7.5	0.0185	1701D1	D02	DMSO	60	YES	4573	585.453	1742.62	202.323	0.165013	61.3832	11	6	2	3785.27	601.889	3429.33	3447	4218.15	4573	585.453	4573	585.453	4560.1	513.92	4513.69
10013820170922104139_001	K17	4208	2017-09-22 10:41:00	1701112	7	Strain 2	1701D1	A13	Cpd	7.5	YES	67.5	13	7	1701D1	A13	T2325	Neratinib(HKI-272)	0.123457	CCOc1c(NC(\C=C\CN(C)C)=O)[c-]c(c2[c-]1)c(Nc3[c-]c(Cl)c(OCc4n[c-][c-][c-][c-]4)[c-][c-]3)c(CN)[c-]n2	Cpd	7.5	0.0185	1701D1	D10	DMSO	60	YES	4573	585.453	1742.62	202.323	0.165013	87.1042	11	17	1	3785.27	601.889	3429.33	3347.5	5252.18	4573	585.453	4573	585.453	4560.1	513.92	4513.69
10013820170922104139_001	L03	3632	2017-09-22 10:41:00	1701112	7	Strain 2	1701D1	A04	Cpd	7.5	YES	67.5	4	7	1701D1	A04	E069	STK249718	0.123457	Cn(nc(c1ncccc1)n2)c3c2c(=O)n(C)c(=O)n3	Cpd	7.5	0.0185	1701D1	D16	DMSO	60	YES	4573	585.453	1742.62	202.323	0.165013	66.7535	12	3	3	3785.27	601.889	3480.67	3268	4575.04	4573	585.453	4573	585.453	4560.1	513.92	4513.69
10013820170922104139_001	L10	3932	2017-09-22 10:41:00	1701112	7	Strain 2	1701D1	A09	Cpd	7.5	YES	67.5	9	7	1701D1	A09	T2483	Dacomitinib (PF299804, PF299)	0.123457	Clc(c(ccc1Nc(c(c2cc(c3NC(\C=C\CN4CCCCC4)=O)OC)c3)ncn2)F)c1	Cpd	7.5	0.0185	1701D1	D21	DMSO	60	YES	4573	585.453	1742.62	202.323	0.165013	77.3528	12	10	4	3785.27	601.889	3480.67	3495.5	4630.58	4573	585.453	4573	585.453	4560.1	513.92	4513.69
10013820170922104139_001	M02	4596	2017-09-22 10:41:00	1701112	7	Strain 2	1701D1	A07	Cpd	7.5	YES	67.5	20	7	1701D1	A07	T0373L	Erlotinib hydrochloride	0.123457	COCCOc1c(OCCOC)cc(c2c1)ncnc2Nc3cc(CC)ccc3.Cl	Cpd	7.5	0.0185	1701D1	E08	DMSO	60	YES	4573	585.453	1742.62	202.323	0.165013	100.813	13	2	2	3785.27	601.889	3792.67	3545.5	4897.24	4573	585.453	4573	585.453	4560.1	513.92	4513.69
10013820170922104139_001	M06	4580	2017-09-22 10:41:00	1701112	7	Strain 2	1701D1	A11	Cpd	7.5	YES	67.5	24	7	1701D1	A11	T6092	AZD8931 (Sapitinib)	0.123457	CNC(CN1CCC(Oc2c(OC)cc(c3c2)ncnc3Nc4c(F)c(Cl)ccc4)CC1)=O	Cpd	7.5	0.0185	1701D1	E10	DMSO	60	YES	4573	585.453	1742.62	202.323	0.165013	100.247	13	6	2	3785.27	601.889	3792.67	3447	5019.65	4573	585.453	4573	585.453	4560.1	513.92	4513.69
10013820170922104139_001	M08	4940	2017-09-22 10:41:00	1701112	7	Strain 2	1701D1	A08	Cpd	7.5	YES	67.5	21	7	1701D1	A08	T3659	AZD3759	0.123457	COc1c(OC(N2[C@H](C)CN(C)CC2)=O)cc(c3c1)c(Nc4c(F)c(Cl)ccc4)ncn3	Cpd	7.5	0.0185	1701D1	E12	DMSO	60	YES	4573	585.453	1742.62	202.323	0.165013	112.966	13	8	2	3785.27	601.889	3792.67	3651	5111.69	4573	585.453	4573	585.453	4560.1	513.92	4513.69
10013820170922104139_001	N01	5900	2017-09-22 10:41:00	1701112	7	Strain 2	1701D1	A09	Cpd	7.5	YES	67.5	35	7	1701D1	A09	T2483	Dacomitinib (PF299804, PF299)	0.123457	Clc(c(ccc1Nc(c(c2cc(c3NC(\C=C\CN4CCCCC4)=O)OC)c3)ncn2)F)c1	Cpd	7.5	0.0185	1701D1	D01	DMSO	60	YES	4573	585.453	1742.62	202.323	0.165013	146.884	14	1	3	3785.27	601.889	3652.67	4313	5366.07	4573	585.453	4573	585.453	4560.1	513.92	4513.69
10013820170922104139_001	N16	4584	2017-09-22 10:41:00	1701112	7	Strain 2	1701D1	A10	Cpd	7.5	YES	67.5	36	7	1701D1	A10	T2709	TAK901	0.123457	CCS(c1cc(c2c3c([nH]c(c34)ncc(C)c4)c(C)c(C(NC5CCN(C)CC5)=O)c2)ccc1)(=O)=O	Cpd	7.5	0.0185	1701D1	D13	DMSO	60	YES	4573	585.453	1742.62	202.323	0.165013	100.389	14	16	4	3785.27	601.889	3652.67	3942.5	4560.97	4573	585.453	4573	585.453	4560.1	513.92	4513.69
10013820170922104404_001	A24	7024	2017-09-22 10:44:00	1701113	8	Strain 2	1701D1	A20	Cpd	7.5	YES	67.5	33	7	1701D1	A20	T2369	Rociletinib (CO-1686, AVL-301)	0.123457	FC(c(cnc1Nc(ccc2N3CCN(C(C)=O)CC3)c(c2)OC)c(Nc4cccc(c4)NC(C=C)=O)n1)(F)F	Cpd	7.5	0.0185	1701D1	D17	DMSO	60	YES	4950	688.896	1684	121.742	0.255385	163.503	1	24	2	3856.4	678.494	3970.67	4632	5679.57	4950	688.896	4950	688.896	4870.37	698.853	4870.37
10013820170922104404_001	B03	4480	2017-09-22 10:44:00	1701113	8	Strain 2	1701D1	A23	Cpd	7.5	YES	67.5	23	7	1701D1	A23	T6136	Canertinib (CI-1033)	0.123457	C=CC(Nc1c(OCCCN2CCOCC2)cc(c3c1)ncnc3Nc4cc(Cl)c(F)cc4)=O	Cpd	7.5	0.0185	1701D1	D19	DMSO	60	YES	4950	688.896	1684	121.742	0.255385	85.6093	2	3	3	3856.4	678.494	4406	3421.5	4419.57	4950	688.896	4950	688.896	4870.37	698.853	4870.37
10013820170922104404_001	B05	4236	2017-09-22 10:44:00	1701113	8	Strain 2	1701D1	A20	Cpd	7.5	YES	67.5	7	7	1701D1	A20	T2369	Rociletinib (CO-1686, AVL-301)	0.123457	FC(c(cnc1Nc(ccc2N3CCN(C(C)=O)CC3)c(c2)OC)c(Nc4cccc(c4)NC(C=C)=O)n1)(F)F	Cpd	7.5	0.0185	1701D1	D20	DMSO	60	YES	4950	688.896	1684	121.742	0.255385	78.1384	2	5	3	3856.4	678.494	4406	3002	4762.82	4950	688.896	4950	688.896	4870.37	698.853	4870.37
10013820170922104404_001	C07	5096	2017-09-22 10:44:00	1701113	8	Strain 2	1701D1	B01	Cpd	7.5	YES	67.5	12	7	1701D1	B01	T1835	Ibrutinib (PCI-32765)	0.123457	O=C(C=C)N1CCC[C@H](C1)n2c3c(c(N)ncn3)c(c4ccc(cc4)Oc5ccccc5)n2	Cpd	7.5	0.0185	1701D1	E15	DMSO	60	YES	4950	688.896	1684	121.742	0.255385	104.47	3	7	1	3856.4	678.494	4296.67	3895.5	4527.91	4950	688.896	4950	688.896	4870.37	698.853	4870.37
10013820170922104404_001	C13	5428	2017-09-22 10:44:00	1701113	8	Strain 2	1701D1	A17	Cpd	7.5	YES	67.5	17	7	1701D1	A17	T1761	PD153035 hydrochloride	0.123457	COc1c(OC)cc(c2c1)ncnc2Nc3cc(Br)ccc3.Cl	Cpd	7.5	0.0185	1701D1	E19	DMSO	60	YES	4950	688.896	1684	121.742	0.255385	114.636	3	13	1	3856.4	678.494	4296.67	3631	5174.22	4950	688.896	4950	688.896	4870.37	698.853	4870.37
10013820170922104404_001	C17	5008	2017-09-22 10:44:00	1701113	8	Strain 2	1701D1	B01	Cpd	7.5	YES	67.5	38	7	1701D1	B01	T1835	Ibrutinib (PCI-32765)	0.123457	O=C(C=C)N1CCC[C@H](C1)n2c3c(c(N)ncn3)c(c4ccc(cc4)Oc5ccccc5)n2	Cpd	7.5	0.0185	1701D1	E21	DMSO	60	YES	4950	688.896	1684	121.742	0.255385	101.776	3	17	1	3856.4	678.494	4296.67	3368.5	5145.88	4950	688.896	4950	688.896	4870.37	698.853	4870.37
10013820170922104404_001	D04	5012	2017-09-22 10:44:00	1701113	8	Strain 2	1701D1	A21	Cpd	7.5	YES	67.5	34	7	1701D1	A21	T1754	ZM306416	0.123457	COc1c(OC)cc(c2c1)ncnc2Nc3c(F)cc(Cl)cc3	Cpd	7.5	0.0185	1701D1	D03	DMSO	60	YES	4950	688.896	1684	121.742	0.255385	101.898	4	4	4	3856.4	678.494	4466.33	2510	6648.89	4950	688.896	4950	688.896	4870.37	698.853	4870.37
10013820170922104404_001	D07	5404	2017-09-22 10:44:00	1701113	8	Strain 2	1701D1	B02	Cpd	7.5	YES	67.5	39	7	1701D1	B02	T2116	AEE788	0.123457	CCN1CCN(Cc2[c-][c-]c([C-]3[C-2]c4c(n[c-]nc4N[C@H](C)c5[c-][c-][c-][c-][c-]5)[N-]3)[c-][c-]2)CC1	Cpd	7.5	0.0185	1701D1	D06	DMSO	60	YES	4950	688.896	1684	121.742	0.255385	113.901	4	7	3	3856.4	678.494	4466.33	3895.5	4619.17	4950	688.896	4950	688.896	4870.37	698.853	4870.37
10013820170922104404_001	D20	6140	2017-09-22 10:44:00	1701113	8	Strain 2	1701D1	A19	Cpd	7.5	YES	67.5	6	7	1701D1	A19	T6235	Lapatinib (GW-572016) Ditosylate	0.123457	Clc(c(ccc1Nc(c(c2ccc3c(ccc4CNCCS(C)(=O)=O)o4)c3)ncn2)OCc5cccc(c5)F)c1.S(c6ccc(C)cc6)(=O)(=O)O	Cpd	7.5	0.0185	1701D1	D15	DMSO	60	YES	4950	688.896	1684	121.742	0.255385	136.436	4	20	4	3856.4	678.494	4466.33	4099.5	4987.12	4950	688.896	4950	688.896	4870.37	698.853	4870.37
10013820170922104404_001	E06	4344	2017-09-22 10:44:00	1701113	8	Strain 2	1701D1	A24	Cpd	7.5	YES	67.5	11	7	1701D1	A24	T2303	Afatinib (BIBW2992)	0.123457	CN(C)C\C=C\C(Nc1c(O[C@H]2CCOC2)cc(c3c1)ncnc3Nc4cc(Cl)c(F)cc4)=O	Cpd	7.5	0.0185	1701D1	D23	DMSO	60	YES	4950	688.896	1684	121.742	0.255385	81.4452	5	6	2	3856.4	678.494	4197.67	3678	4184.4	4950	688.896	4950	688.896	4870.37	698.853	4870.37
10013820170922104404_001	F12	5216	2017-09-22 10:44:00	1701113	8	Strain 2	1701D1	A23	Cpd	7.5	YES	67.5	10	7	1701D1	A23	T6136	Canertinib (CI-1033)	0.123457	C=CC(Nc1c(OCCCN2CCOCC2)cc(c3c1)ncnc3Nc4cc(Cl)c(F)cc4)=O	Cpd	7.5	0.0185	1701D1	E20	DMSO	60	YES	4950	688.896	1684	121.742	0.255385	108.145	6	12	4	3856.4	678.494	3732.67	3642.5	5705.35	4950	688.896	4950	688.896	4870.37	698.853	4870.37
10013820170922104404_001	F20	6020	2017-09-22 10:44:00	1701113	8	Strain 2	1701D1	A17	Cpd	7.5	YES	67.5	30	7	1701D1	A17	T1761	PD153035 hydrochloride	0.123457	COc1c(OC)cc(c2c1)ncnc2Nc3cc(Br)ccc3.Cl	Cpd	7.5	0.0185	1701D1	D02	DMSO	60	YES	4950	688.896	1684	121.742	0.255385	132.762	6	20	4	3856.4	678.494	3732.67	4099.5	5850.72	4950	688.896	4950	688.896	4870.37	698.853	4870.37
10013820170922104404_001	F24	7084	2017-09-22 10:44:00	1701113	8	Strain 2	1701D1	B01	Cpd	7.5	YES	67.5	25	7	1701D1	B01	T1835	Ibrutinib (PCI-32765)	0.123457	O=C(C=C)N1CCC[C@H](C1)n2c3c(c(N)ncn3)c(c4ccc(cc4)Oc5ccccc5)n2	Cpd	7.5	0.0185	1701D1	D06	DMSO	60	YES	4950	688.896	1684	121.742	0.255385	165.34	6	24	4	3856.4	678.494	3732.67	4632	6093.32	4950	688.896	4950	688.896	4870.37	698.853	4870.37
10013820170922104404_001	G12	4700	2017-09-22 10:44:00	1701113	8	Strain 2	1701D1	B02	Cpd	7.5	YES	67.5	26	7	1701D1	B02	T2116	AEE788	0.123457	CCN1CCN(Cc2[c-][c-]c([C-]3[C-2]c4c(n[c-]nc4N[C@H](C)c5[c-][c-][c-][c-][c-]5)[N-]3)[c-][c-]2)CC1	Cpd	7.5	0.0185	1701D1	D16	DMSO	60	YES	4950	688.896	1684	121.742	0.255385	92.3454	7	12	2	3856.4	678.494	3727.33	3642.5	5148.29	4950	688.896	4950	688.896	4870.37	698.853	4870.37
10013820170922104404_001	G24	6764	2017-09-22 10:44:00	1701113	8	Strain 2	1701D1	A15	Cpd	7.5	YES	67.5	28	7	1701D1	A15	T2327	Pelitinib (EKB-569)	0.123457	CCOc1c(NC(\C=C\CN(C)C)=O)cc(c2c1)c(Nc3cc(Cl)c(F)cc3)c(CN)cn2	Cpd	7.5	0.0185	1701D1	D24	DMSO	60	YES	4950	688.896	1684	121.742	0.255385	155.542	7	24	2	3856.4	678.494	3727.33	4632	5826.4	4950	688.896	4950	688.896	4870.37	698.853	4870.37
10013820170922104404_001	H14	5188	2017-09-22 10:44:00	1701113	8	Strain 2	1701D1	A19	Cpd	7.5	YES	67.5	32	7	1701D1	A19	T6235	Lapatinib (GW-572016) Ditosylate	0.123457	Clc(c(ccc1Nc(c(c2ccc3c(ccc4CNCCS(C)(=O)=O)o4)c3)ncn2)OCc5cccc(c5)F)c1.S(c6ccc(C)cc6)(=O)(=O)O	Cpd	7.5	0.0185	1701D1	E11	DMSO	60	YES	4950	688.896	1684	121.742	0.255385	107.287	8	14	4	3856.4	678.494	3341.67	4434.5	5206.61	4950	688.896	4950	688.896	4870.37	698.853	4870.37
10013820170922104404_001	I10	4180	2017-09-22 10:44:00	1701113	8	Strain 2	1701D1	A21	Cpd	7.5	YES	67.5	8	7	1701D1	A21	T1754	ZM306416	0.123457	COc1c(OC)cc(c2c1)ncnc2Nc3c(F)cc(Cl)cc3	Cpd	7.5	0.0185	1701D1	E23	DMSO	60	YES	4950	688.896	1684	121.742	0.255385	76.4238	9	10	2	3856.4	678.494	3811.67	3975	4102.87	4950	688.896	4950	688.896	4870.37	698.853	4870.37
10013820170922104404_001	I11	4560	2017-09-22 10:44:00	1701113	8	Strain 2	1701D1	A18	Cpd	7.5	YES	67.5	5	7	1701D1	A18	T6218	Selumetinib (AZD6244)	0.123457	Brc(ccc1Nc(c(c(c23)ncn2C)F)c(C(NOCCO)=O)c3)cc1Cl.S(=O)(=O)(O)O	Cpd	7.5	0.0185	1701D1	E24	DMSO	60	YES	4950	688.896	1684	121.742	0.255385	88.0588	9	11	1	3856.4	678.494	3811.67	3780	4706.75	4950	688.896	4950	688.896	4870.37	698.853	4870.37
10013820170922104404_001	I15	4440	2017-09-22 10:44:00	1701113	8	Strain 2	1701D1	A15	Cpd	7.5	YES	67.5	15	7	1701D1	A15	T2327	Pelitinib (EKB-569)	0.123457	CCOc1c(NC(\C=C\CN(C)C)=O)cc(c2c1)c(Nc3cc(Cl)c(F)cc3)c(CN)cn2	Cpd	7.5	0.0185	1701D1	D02	DMSO	60	YES	4950	688.896	1684	121.742	0.255385	84.3846	9	15	1	3856.4	678.494	3811.67	4524	3829.21	4950	688.896	4950	688.896	4870.37	698.853	4870.37
10013820170922104404_001	I16	4740	2017-09-22 10:44:00	1701113	8	Strain 2	1701D1	A16	Cpd	7.5	YES	67.5	16	7	1701D1	A16	T2364	Irbinitinib(ARRY-380; ONT-380)	0.123457	Cc1c(Oc2cc3n(ncn3)cc2)ccc(Nc4c5c(ccc(NC(OCC6(C)C)=N6)c5)ncn4)c1	Cpd	7.5	0.0185	1701D1	D03	DMSO	60	YES	4950	688.896	1684	121.742	0.255385	93.5701	9	16	2	3856.4	678.494	3811.67	4248.5	4353.02	4950	688.896	4950	688.896	4870.37	698.853	4870.37
10013820170922104404_001	J01	5052	2017-09-22 10:44:00	1701113	8	Strain 2	1701D1	A24	Cpd	7.5	YES	67.5	37	7	1701D1	A24	T2303	Afatinib (BIBW2992)	0.123457	CN(C)C\C=C\C(Nc1c(O[C@H]2CCOC2)cc(c3c1)ncnc3Nc4cc(Cl)c(F)cc4)=O	Cpd	7.5	0.0185	1701D1	D10	DMSO	60	YES	4950	688.896	1684	121.742	0.255385	103.123	10	1	3	3856.4	678.494	3535.67	3956	5371.54	4950	688.896	4950	688.896	4870.37	698.853	4870.37
10013820170922104404_001	K01	4912	2017-09-22 10:44:00	1701113	8	Strain 2	1701D1	A19	Cpd	7.5	YES	67.5	19	7	1701D1	A19	T6235	Lapatinib (GW-572016) Ditosylate	0.123457	Clc(c(ccc1Nc(c(c2ccc3c(ccc4CNCCS(C)(=O)=O)o4)c3)ncn2)OCc5cccc(c5)F)c1.S(c6ccc(C)cc6)(=O)(=O)O	Cpd	7.5	0.0185	1701D1	D23	DMSO	60	YES	4950	688.896	1684	121.742	0.255385	98.8365	11	1	1	3856.4	678.494	3792	3956	4869.64	4950	688.896	4950	688.896	4870.37	698.853	4870.37
10013820170922104404_001	K06	3976	2017-09-22 10:44:00	1701113	8	Strain 2	1701D1	A22	Cpd	7.5	YES	67.5	22	7	1701D1	A22	T0078L	Lapatinib ditosylate monohydrate	0.123457	Fc1cc(COc2c(Cl)cc(Nc3c4c(ccc(c5oc(CNCCS(C)(=O)=O)cc5)c4)ncn3)cc2)ccc1.Cc6ccc(S(O)(=O)=O)cc6.Cc7ccc(S(O)(=O)=O)cc7.O	Cpd	7.5	0.0185	1701D1	E04	DMSO	60	YES	4950	688.896	1684	121.742	0.255385	70.1776	11	6	2	3856.4	678.494	3792	3678	4239.65	4950	688.896	4950	688.896	4870.37	698.853	4870.37
10013820170922104404_001	K13	4220	2017-09-22 10:44:00	1701113	8	Strain 2	1701D1	A16	Cpd	7.5	YES	67.5	3	7	1701D1	A16	T2364	Irbinitinib(ARRY-380; ONT-380)	0.123457	Cc1c(Oc2cc3n(ncn3)cc2)ccc(Nc4c5c(ccc(NC(OCC6(C)C)=N6)c5)ncn4)c1	Cpd	7.5	0.0185	1701D1	E09	DMSO	60	YES	4950	688.896	1684	121.742	0.255385	77.6485	11	13	1	3856.4	678.494	3792	3631	4558.07	4950	688.896	4950	688.896	4870.37	698.853	4870.37
10013820170922104404_001	K17	4352	2017-09-22 10:44:00	1701113	8	Strain 2	1701D1	B02	Cpd	7.5	YES	67.5	13	7	1701D1	B02	T2116	AEE788	0.123457	CCN1CCN(Cc2[c-][c-]c([C-]3[C-2]c4c(n[c-]nc4N[C@H](C)c5[c-][c-][c-][c-][c-]5)[N-]3)[c-][c-]2)CC1	Cpd	7.5	0.0185	1701D1	E12	DMSO	60	YES	4950	688.896	1684	121.742	0.255385	81.6901	11	17	1	3856.4	678.494	3792	3368.5	5066.96	4950	688.896	4950	688.896	4870.37	698.853	4870.37
10013820170922104404_001	L03	3964	2017-09-22 10:44:00	1701113	8	Strain 2	1701D1	A17	Cpd	7.5	YES	67.5	4	7	1701D1	A17	T1761	PD153035 hydrochloride	0.123457	COc1c(OC)cc(c2c1)ncnc2Nc3cc(Br)ccc3.Cl	Cpd	7.5	0.0185	1701D1	E18	DMSO	60	YES	4950	688.896	1684	121.742	0.255385	69.8102	12	3	3	3856.4	678.494	3580.33	3421.5	4812.35	4950	688.896	4950	688.896	4870.37	698.853	4870.37
10013820170922104404_001	L10	4000	2017-09-22 10:44:00	1701113	8	Strain 2	1701D1	A22	Cpd	7.5	YES	67.5	9	7	1701D1	A22	T0078L	Lapatinib ditosylate monohydrate	0.123457	Fc1cc(COc2c(Cl)cc(Nc3c4c(ccc(c5oc(CNCCS(C)(=O)=O)cc5)c4)ncn3)cc2)ccc1.Cc6ccc(S(O)(=O)=O)cc6.Cc7ccc(S(O)(=O)=O)cc7.O	Cpd	7.5	0.0185	1701D1	E23	DMSO	60	YES	4950	688.896	1684	121.742	0.255385	70.9124	12	10	4	3856.4	678.494	3580.33	3975	4179.87	4950	688.896	4950	688.896	4870.37	698.853	4870.37
10013820170922104404_001	L14	4388	2017-09-22 10:44:00	1701113	8	Strain 2	1701D1	A14	Cpd	7.5	YES	67.5	1	7	1701D1	A14	T2245	CL-387785 (EKI-785)	0.123457	CCCC(Nc1cc2c(ncnc2Nc3cc(Br)ccc3)cc1)=O	Cpd	7.5	0.0185	1701D1	D03	DMSO	60	YES	4950	688.896	1684	121.742	0.255385	82.7924	12	14	4	3856.4	678.494	3580.33	4434.5	4110.19	4950	688.896	4950	688.896	4870.37	698.853	4870.37
10013820170922104404_001	L18	4084	2017-09-22 10:44:00	1701113	8	Strain 2	1701D1	A14	Cpd	7.5	YES	67.5	14	7	1701D1	A14	T2245	CL-387785 (EKI-785)	0.123457	CCCC(Nc1cc2c(ncnc2Nc3cc(Br)ccc3)cc1)=O	Cpd	7.5	0.0185	1701D1	D05	DMSO	60	YES	4950	688.896	1684	121.742	0.255385	73.4844	12	18	4	3856.4	678.494	3580.33	4340.5	3908.28	4950	688.896	4950	688.896	4870.37	698.853	4870.37
10013820170922104404_001	M02	4352	2017-09-22 10:44:00	1701113	8	Strain 2	1701D1	A20	Cpd	7.5	YES	67.5	20	7	1701D1	A20	T2369	Rociletinib (CO-1686, AVL-301)	0.123457	FC(c(cnc1Nc(ccc2N3CCN(C(C)=O)CC3)c(c2)OC)c(Nc4cccc(c4)NC(C=C)=O)n1)(F)F	Cpd	7.5	0.0185	1701D1	D10	DMSO	60	YES	4950	688.896	1684	121.742	0.255385	81.6901	13	2	2	3856.4	678.494	3706.67	3724.5	4688.14	4950	688.896	4950	688.896	4870.37	698.853	4870.37
10013820170922104404_001	M03	4204	2017-09-22 10:44:00	1701113	8	Strain 2	1701D1	A18	Cpd	7.5	YES	67.5	31	7	1701D1	A18	T6218	Selumetinib (AZD6244)	0.123457	Brc(ccc1Nc(c(c(c23)ncn2C)F)c(C(NOCCO)=O)c3)cc1Cl.S(=O)(=O)(O)O	Cpd	7.5	0.0185	1701D1	D11	DMSO	60	YES	4950	688.896	1684	121.742	0.255385	77.1586	13	3	1	3856.4	678.494	3706.67	3421.5	4929.76	4950	688.896	4950	688.896	4870.37	698.853	4870.37
10013820170922104404_001	M06	4396	2017-09-22 10:44:00	1701113	8	Strain 2	1701D1	A24	Cpd	7.5	YES	67.5	24	7	1701D1	A24	T2303	Afatinib (BIBW2992)	0.123457	CN(C)C\C=C\C(Nc1c(O[C@H]2CCOC2)cc(c3c1)ncnc3Nc4cc(Cl)c(F)cc4)=O	Cpd	7.5	0.0185	1701D1	D12	DMSO	60	YES	4950	688.896	1684	121.742	0.255385	83.0374	13	6	2	3856.4	678.494	3706.67	3678	4795.41	4950	688.896	4950	688.896	4870.37	698.853	4870.37
10013820170922104404_001	M08	4360	2017-09-22 10:44:00	1701113	8	Strain 2	1701D1	A21	Cpd	7.5	YES	67.5	21	7	1701D1	A21	T1754	ZM306416	0.123457	COc1c(OC)cc(c2c1)ncnc2Nc3c(F)cc(Cl)cc3	Cpd	7.5	0.0185	1701D1	D14	DMSO	60	YES	4950	688.896	1684	121.742	0.255385	81.9351	13	8	2	3856.4	678.494	3706.67	3639.5	4806.45	4950	688.896	4950	688.896	4870.37	698.853	4870.37
10013820170922104404_001	N01	5748	2017-09-22 10:44:00	1701113	8	Strain 2	1701D1	A22	Cpd	7.5	YES	67.5	35	7	1701D1	A22	T0078L	Lapatinib ditosylate monohydrate	0.123457	Fc1cc(COc2c(Cl)cc(Nc3c4c(ccc(c5oc(CNCCS(C)(=O)=O)cc5)c4)ncn3)cc2)ccc1.Cc6ccc(S(O)(=O)=O)cc6.Cc7ccc(S(O)(=O)=O)cc7.O	Cpd	7.5	0.0185	1701D1	E03	DMSO	60	YES	4950	688.896	1684	121.742	0.255385	124.434	14	1	3	3856.4	678.494	3824.33	3956	5650.25	4950	688.896	4950	688.896	4870.37	698.853	4870.37
10013820170922104404_001	N16	5696	2017-09-22 10:44:00	1701113	8	Strain 2	1701D1	A23	Cpd	7.5	YES	67.5	36	7	1701D1	A23	T6136	Canertinib (CI-1033)	0.123457	C=CC(Nc1c(OCCCN2CCOCC2)cc(c3c1)ncnc3Nc4cc(Cl)c(F)cc4)=O	Cpd	7.5	0.0185	1701D1	E15	DMSO	60	YES	4950	688.896	1684	121.742	0.255385	122.841	14	16	4	3856.4	678.494	3824.33	4248.5	5213.65	4950	688.896	4950	688.896	4870.37	698.853	4870.37
10013820170922104404_001	O09	4972	2017-09-22 10:44:00	1701113	8	Strain 2	1701D1	A16	Cpd	7.5	YES	67.5	29	7	1701D1	A16	T2364	Irbinitinib(ARRY-380; ONT-380)	0.123457	Cc1c(Oc2cc3n(ncn3)cc2)ccc(Nc4c5c(ccc(NC(OCC6(C)C)=N6)c5)ncn4)c1	Cpd	7.5	0.0185	1701D1	E23	DMSO	60	YES	4950	688.896	1684	121.742	0.255385	100.674	15	9	1	3856.4	678.494	3670	4262	4727.32	4950	688.896	4950	688.896	4870.37	698.853	4870.37
10013820170922104404_001	O13	5684	2017-09-22 10:44:00	1701113	8	Strain 2	1701D1	A15	Cpd	7.5	YES	67.5	2	7	1701D1	A15	T2327	Pelitinib (EKB-569)	0.123457	CCOc1c(NC(\C=C\CN(C)C)=O)cc(c2c1)c(Nc3cc(Cl)c(F)cc3)c(CN)cn2	Cpd	7.5	0.0185	1701D1	D02	DMSO	60	YES	4950	688.896	1684	121.742	0.255385	122.474	15	13	1	3856.4	678.494	3670	3631	6343.44	4950	688.896	4950	688.896	4870.37	698.853	4870.37
10013820170922104404_001	O18	4908	2017-09-22 10:44:00	1701113	8	Strain 2	1701D1	A14	Cpd	7.5	YES	67.5	27	7	1701D1	A14	T2245	CL-387785 (EKI-785)	0.123457	CCCC(Nc1cc2c(ncnc2Nc3cc(Br)ccc3)cc1)=O	Cpd	7.5	0.0185	1701D1	D07	DMSO	60	YES	4950	688.896	1684	121.742	0.255385	98.714	15	18	2	3856.4	678.494	3670	4340.5	4582.07	4950	688.896	4950	688.896	4870.37	698.853	4870.37
10013820170922104404_001	P15	6236	2017-09-22 10:44:00	1701113	8	Strain 2	1701D1	A18	Cpd	7.5	YES	67.5	18	7	1701D1	A18	T6218	Selumetinib (AZD6244)	0.123457	Brc(ccc1Nc(c(c(c23)ncn2C)F)c(C(NOCCO)=O)c3)cc1Cl.S(=O)(=O)(O)O	Cpd	7.5	0.0185	1701D1	D22	DMSO	60	YES	4950	688.896	1684	121.742	0.255385	139.375	16	15	3	3856.4	678.494	4861.33	4524	4216.88	4950	688.896	4950	688.896	4870.37	698.853	4870.37
10013820170922104629_001	A24	6428	2017-09-22 10:46:00	1701114	9	Strain 2	1701D1	B09	Cpd	7.5	YES	67.5	33	7	1701D1	B09	SAM001246559	CPD000466308;EPIRUBICIN HYDROCHLORIDE;	0.123457	COc1cccc2C(=O)c3c(O)c4C[C@](O)(C[C@H](O[C@H]5C[C@H](N)[C@@H](O)[C@H](C)O5)c4c(O)c3C(=O)c12)C(=O)CO.Cl	Cpd	7.5	0.0185	1701D1	E18	DMSO	60	YES	4900.75	659.62	1747.88	161.374	0.218814	148.44	1	24	2	3963.77	783.158	4781	4028	5244.27	4900.75	659.62	4900.75	659.62	4977.46	794.053	4977.46
10013820170922104629_001	B03	5116	2017-09-22 10:46:00	1701114	9	Strain 2	1701D1	B12	Cpd	7.5	YES	67.5	23	7	1701D1	B12		Doxorubicin	0.123457	[C@H](O[C@@H]1O[C@H]([C@@H](O)[C@@H](N)C1)C)(C[C@](O)(C(=O)CO)C2)c(c(O)c(c3c4O)C(=O)c(c5C3=O)c(OC)ccc5)c24	Cpd	7.5	0.0185	1701D1	E20	DMSO	60	YES	4900.75	659.62	1747.88	161.374	0.218814	106.827	2	3	3	3963.77	783.158	4516.67	3597.5	4946.85	4900.75	659.62	4900.75	659.62	4977.46	794.053	4977.46
10013820170922104629_001	B05	4468	2017-09-22 10:46:00	1701114	9	Strain 2	1701D1	B09	Cpd	7.5	YES	67.5	7	7	1701D1	B09	SAM001246559	CPD000466308;EPIRUBICIN HYDROCHLORIDE;	0.123457	COc1cccc2C(=O)c3c(O)c4C[C@](O)(C[C@H](O[C@H]5C[C@H](N)[C@@H](O)[C@H](C)O5)c4c(O)c3C(=O)c12)C(=O)CO.Cl	Cpd	7.5	0.0185	1701D1	E21	DMSO	60	YES	4900.75	659.62	1747.88	161.374	0.218814	86.2744	2	5	3	3963.77	783.158	4516.67	2677.5	5804.74	4900.75	659.62	4900.75	659.62	4977.46	794.053	4977.46
10013820170922104629_001	C07	5840	2017-09-22 10:46:00	1701114	9	Strain 2	1701D1	B14	Cpd	7.5	YES	67.5	12	7	1701D1	B14		5130983	0.123457	O=c1c2ccccc2c(=O)c1=NNc1nnn[nH]1	Cpd	7.5	0.0185	1701D1	D14	DMSO	60	YES	4900.75	659.62	1747.88	161.374	0.218814	129.79	3	7	1	3963.77	783.158	4584.67	4115	4863.54	4900.75	659.62	4900.75	659.62	4977.46	794.053	4977.46
10013820170922104629_001	C13	3396	2017-09-22 10:46:00	1701114	9	Strain 2	1701D1	B06	Cpd	7.5	YES	67.5	17	7	1701D1	B06	T2630	Poziotinib (HM781-36B)	0.123457	C=CC(N1CCC(Oc2c(OC)cc(c3c2)ncnc3Nc4c(F)c(Cl)c(Cl)cc4)CC1)=O	Cpd	7.5	0.0185	1701D1	D18	DMSO	60	YES	4900.75	659.62	1747.88	161.374	0.218814	52.2737	3	13	1	3963.77	783.158	4584.67	3564.5	3264.96	4900.75	659.62	4900.75	659.62	4977.46	794.053	4977.46
10013820170922104629_001	C17	5300	2017-09-22 10:46:00	1701114	9	Strain 2	1701D1	B14	Cpd	7.5	YES	67.5	38	7	1701D1	B14		5130983	0.123457	O=c1c2ccccc2c(=O)c1=NNc1nnn[nH]1	Cpd	7.5	0.0185	1701D1	D20	DMSO	60	YES	4900.75	659.62	1747.88	161.374	0.218814	112.663	3	17	1	3963.77	783.158	4584.67	3381	5372.05	4900.75	659.62	4900.75	659.62	4977.46	794.053	4977.46
10013820170922104629_001	D04	4816	2017-09-22 10:46:00	1701114	9	Strain 2	1701D1	B10	Cpd	7.5	YES	67.5	34	7	1701D1	B10		T0503-0280	0.123457	P(C(C)(C)C)(N1CCCCCC1)(N2CCCCCC2)=NC(NCCCO)=S	Cpd	7.5	0.0185	1701D1	E01	DMSO	60	YES	4900.75	659.62	1747.88	161.374	0.218814	97.312	4	4	4	3963.77	783.158	4261.67	2337	7597.41	4900.75	659.62	4900.75	659.62	4977.46	794.053	4977.46
10013820170922104629_001	D20	5544	2017-09-22 10:46:00	1701114	9	Strain 2	1701D1	B08	Cpd	7.5	YES	67.5	6	7	1701D1	B08	SAM001246768	CPD000058570;DOXORUBICIN HYDROCHLORIDE;	0.123457	COc1cccc2C(=O)c3c(O)c4C[C@](O)(C[C@H](O[C@H]5C[C@H](N)[C@H](O)[C@H](C)O5)c4c(O)c3C(=O)c12)C(=O)CO.Cl	Cpd	7.5	0.0185	1701D1	E12	DMSO	60	YES	4900.75	659.62	1747.88	161.374	0.218814	120.402	4	20	4	3963.77	783.158	4261.67	4112	4970.59	4900.75	659.62	4900.75	659.62	4977.46	794.053	4977.46
10013820170922104629_001	F12	4892	2017-09-22 10:46:00	1701114	9	Strain 2	1701D1	B12	Cpd	7.5	YES	67.5	10	7	1701D1	B12		Doxorubicin	0.123457	[C@H](O[C@@H]1O[C@H]([C@@H](O)[C@@H](N)C1)C)(C[C@](O)(C(=O)CO)C2)c(c(O)c(c3c4O)C(=O)c(c5C3=O)c(OC)ccc5)c24	Cpd	7.5	0.0185	1701D1	D17	DMSO	60	YES	4900.75	659.62	1747.88	161.374	0.218814	99.7225	6	12	4	3963.77	783.158	3802.33	3553.5	5688.49	4900.75	659.62	4900.75	659.62	4977.46	794.053	4977.46
10013820170922104629_001	F20	3676	2017-09-22 10:46:00	1701114	9	Strain 2	1701D1	B06	Cpd	7.5	YES	67.5	30	7	1701D1	B06	T2630	Poziotinib (HM781-36B)	0.123457	C=CC(N1CCC(Oc2c(OC)cc(c3c2)ncnc3Nc4c(F)c(Cl)c(Cl)cc4)CC1)=O	Cpd	7.5	0.0185	1701D1	D21	DMSO	60	YES	4900.75	659.62	1747.88	161.374	0.218814	61.1545	6	20	4	3963.77	783.158	3802.33	4112	3693.94	4900.75	659.62	4900.75	659.62	4977.46	794.053	4977.46
10013820170922104629_001	F24	6656	2017-09-22 10:46:00	1701114	9	Strain 2	1701D1	B14	Cpd	7.5	YES	67.5	25	7	1701D1	B14		5130983	0.123457	O=c1c2ccccc2c(=O)c1=NNc1nnn[nH]1	Cpd	7.5	0.0185	1701D1	D24	DMSO	60	YES	4900.75	659.62	1747.88	161.374	0.218814	155.671	6	24	4	3963.77	783.158	3802.33	4028	6827.96	4900.75	659.62	4900.75	659.62	4977.46	794.053	4977.46
10013820170922104629_001	G24	5988	2017-09-22 10:46:00	1701114	9	Strain 2	1701D1	B04	Cpd	7.5	YES	67.5	28	7	1701D1	B04	T1985	WHI-P154	0.123457	COc1c(OC)cc(c2c1)ncnc2Nc3cc(Br)c(O)cc3	Cpd	7.5	0.0185	1701D1	E16	DMSO	60	YES	4900.75	659.62	1747.88	161.374	0.218814	134.484	7	24	2	3963.77	783.158	4012	4028	5821.68	4900.75	659.62	4900.75	659.62	4977.46	794.053	4977.46
10013820170922104629_001	H14	5180	2017-09-22 10:46:00	1701114	9	Strain 2	1701D1	B08	Cpd	7.5	YES	67.5	32	7	1701D1	B08	SAM001246768	CPD000058570;DOXORUBICIN HYDROCHLORIDE;	0.123457	COc1cccc2C(=O)c3c(O)c4C[C@](O)(C[C@H](O[C@H]5C[C@H](N)[C@H](O)[C@H](C)O5)c4c(O)c3C(=O)c12)C(=O)CO.Cl	Cpd	7.5	0.0185	1701D1	D02	DMSO	60	YES	4900.75	659.62	1747.88	161.374	0.218814	108.857	8	14	4	3963.77	783.158	3247	4655.5	5383.92	4900.75	659.62	4900.75	659.62	4977.46	794.053	4977.46
10013820170922104629_001	I10	4396	2017-09-22 10:46:00	1701114	9	Strain 2	1701D1	B10	Cpd	7.5	YES	67.5	8	7	1701D1	B10		T0503-0280	0.123457	P(C(C)(C)C)(N1CCCCCC1)(N2CCCCCC2)=NC(NCCCO)=S	Cpd	7.5	0.0185	1701D1	D14	DMSO	60	YES	4900.75	659.62	1747.88	161.374	0.218814	83.9908	9	10	2	3963.77	783.158	4010.33	4702.5	3662.4	4900.75	659.62	4900.75	659.62	4977.46	794.053	4977.46
10013820170922104629_001	I11	4860	2017-09-22 10:46:00	1701114	9	Strain 2	1701D1	B07	Cpd	7.5	YES	67.5	5	7	1701D1	B07	T2041	AG-1517;PD153035	0.123457	O=C([C@@H]1CCCN1C([C@H](Cc2ccc(O)cc2)NC([C@H](Cc3ccccc3)NC(CNC([C@@H](CCCNC(N)=N)NC([C@H](Cc4ccc(O)cc4)N)=O)=O)=O)=O)=O)N[C@@H](CO)C(N)=O	Cpd	7.5	0.0185	1701D1	D15	DMSO	60	YES	4900.75	659.62	1747.88	161.374	0.218814	98.7075	9	11	1	3963.77	783.158	4010.33	3813.5	4992.86	4900.75	659.62	4900.75	659.62	4977.46	794.053	4977.46
10013820170922104629_001	I15	4620	2017-09-22 10:46:00	1701114	9	Strain 2	1701D1	B04	Cpd	7.5	YES	67.5	15	7	1701D1	B04	T1985	WHI-P154	0.123457	COc1c(OC)cc(c2c1)ncnc2Nc3cc(Br)c(O)cc3	Cpd	7.5	0.0185	1701D1	D17	DMSO	60	YES	4900.75	659.62	1747.88	161.374	0.218814	91.0954	9	15	1	3963.77	783.158	4010.33	4007	4517.1	4900.75	659.62	4900.75	659.62	4977.46	794.053	4977.46
10013820170922104629_001	I16	4872	2017-09-22 10:46:00	1701114	9	Strain 2	1701D1	B05	Cpd	7.5	YES	67.5	16	7	1701D1	B05	T2047	AG-1478	0.123457	COc1c(OC)cc(c2c1)ncnc2Nc3cc(Cl)ccc3	Cpd	7.5	0.0185	1701D1	D18	DMSO	60	YES	4900.75	659.62	1747.88	161.374	0.218814	99.0881	9	16	2	3963.77	783.158	4010.33	4352	4385.86	4900.75	659.62	4900.75	659.62	4977.46	794.053	4977.46
10013820170922104629_001	K01	4672	2017-09-22 10:46:00	1701114	9	Strain 2	1701D1	B08	Cpd	7.5	YES	67.5	19	7	1701D1	B08	SAM001246768	CPD000058570;DOXORUBICIN HYDROCHLORIDE;	0.123457	COc1cccc2C(=O)c3c(O)c4C[C@](O)(C[C@H](O[C@H]5C[C@H](N)[C@H](O)[C@H](C)O5)c4c(O)c3C(=O)c12)C(=O)CO.Cl	Cpd	7.5	0.0185	1701D1	E13	DMSO	60	YES	4900.75	659.62	1747.88	161.374	0.218814	92.7447	11	1	1	3963.77	783.158	3889.33	3742.5	5042.93	4900.75	659.62	4900.75	659.62	4977.46	794.053	4977.46
10013820170922104629_001	K06	3540	2017-09-22 10:46:00	1701114	9	Strain 2	1701D1	B11	Cpd	7.5	YES	67.5	22	7	1701D1	B11		YM155	0.123457	COCCn1c2c(C(=O)c(c3C2=O)cccc3)[n+](Cc4nccnc4)c1C.[Br-]	Cpd	7.5	0.0185	1701D1	E18	DMSO	60	YES	4900.75	659.62	1747.88	161.374	0.218814	56.841	11	6	2	3963.77	783.158	3889.33	4131.5	3461.29	4900.75	659.62	4900.75	659.62	4977.46	794.053	4977.46
10013820170922104629_001	K13	4544	2017-09-22 10:46:00	1701114	9	Strain 2	1701D1	B05	Cpd	7.5	YES	67.5	3	7	1701D1	B05	T2047	AG-1478	0.123457	COc1c(OC)cc(c2c1)ncnc2Nc3cc(Cl)ccc3	Cpd	7.5	0.0185	1701D1	E23	DMSO	60	YES	4900.75	659.62	1747.88	161.374	0.218814	88.6849	11	13	1	3963.77	783.158	3889.33	3564.5	5149.7	4900.75	659.62	4900.75	659.62	4977.46	794.053	4977.46
10013820170922104629_001	L03	2860	2017-09-22 10:46:00	1701114	9	Strain 2	1701D1	B06	Cpd	7.5	YES	67.5	4	7	1701D1	B06	T2630	Poziotinib (HM781-36B)	0.123457	C=CC(N1CCC(Oc2c(OC)cc(c3c2)ncnc3Nc4c(F)c(Cl)c(Cl)cc4)CC1)=O	Cpd	7.5	0.0185	1701D1	D07	DMSO	60	YES	4900.75	659.62	1747.88	161.374	0.218814	35.2734	12	3	3	3963.77	783.158	3494	3597.5	3574.86	4900.75	659.62	4900.75	659.62	4977.46	794.053	4977.46
10013820170922104629_001	L10	4120	2017-09-22 10:46:00	1701114	9	Strain 2	1701D1	B11	Cpd	7.5	YES	67.5	9	7	1701D1	B11		YM155	0.123457	COCCn1c2c(C(=O)c(c3C2=O)cccc3)[n+](Cc4nccnc4)c1C.[Br-]	Cpd	7.5	0.0185	1701D1	D12	DMSO	60	YES	4900.75	659.62	1747.88	161.374	0.218814	75.2369	12	10	4	3963.77	783.158	3494	4702.5	3939.69	4900.75	659.62	4900.75	659.62	4977.46	794.053	4977.46
10013820170922104629_001	L14	4500	2017-09-22 10:46:00	1701114	9	Strain 2	1701D1	B03	Cpd	7.5	YES	67.5	1	7	1701D1	B03	T2705	Mutant EGFR inhibitor	0.123457	C=CC(Nc1c(N(C)CCN(C)C)cc(OC)c(Nc2nc(c3c4c(cccc4)[nH]c3)c(Cl)cn2)c1)=O	Cpd	7.5	0.0185	1701D1	D16	DMSO	60	YES	4900.75	659.62	1747.88	161.374	0.218814	87.2894	12	14	4	3963.77	783.158	3494	4655.5	4346.51	4900.75	659.62	4900.75	659.62	4977.46	794.053	4977.46
10013820170922104629_001	L18	4104	2017-09-22 10:46:00	1701114	9	Strain 2	1701D1	B03	Cpd	7.5	YES	67.5	14	7	1701D1	B03	T2705	Mutant EGFR inhibitor	0.123457	C=CC(Nc1c(N(C)CCN(C)C)cc(OC)c(Nc2nc(c3c4c(cccc4)[nH]c3)c(Cl)cn2)c1)=O	Cpd	7.5	0.0185	1701D1	D18	DMSO	60	YES	4900.75	659.62	1747.88	161.374	0.218814	74.7294	12	18	4	3963.77	783.158	3494	4358.5	4234.13	4900.75	659.62	4900.75	659.62	4977.46	794.053	4977.46
10013820170922104629_001	M02	4276	2017-09-22 10:46:00	1701114	9	Strain 2	1701D1	B09	Cpd	7.5	YES	67.5	20	7	1701D1	B09	SAM001246559	CPD000466308;EPIRUBICIN HYDROCHLORIDE;	0.123457	COc1cccc2C(=O)c3c(O)c4C[C@](O)(C[C@H](O[C@H]5C[C@H](N)[C@@H](O)[C@H](C)O5)c4c(O)c3C(=O)c12)C(=O)CO.Cl	Cpd	7.5	0.0185	1701D1	D23	DMSO	60	YES	4900.75	659.62	1747.88	161.374	0.218814	80.1848	13	2	2	3963.77	783.158	3839.33	3956.5	4422.7	4900.75	659.62	4900.75	659.62	4977.46	794.053	4977.46
10013820170922104629_001	M03	4444	2017-09-22 10:46:00	1701114	9	Strain 2	1701D1	B07	Cpd	7.5	YES	67.5	31	7	1701D1	B07	T2041	AG-1517;PD153035	0.123457	O=C([C@@H]1CCCN1C([C@H](Cc2ccc(O)cc2)NC([C@H](Cc3ccccc3)NC(CNC([C@@H](CCCNC(N)=N)NC([C@H](Cc4ccc(O)cc4)N)=O)=O)=O)=O)=O)N[C@@H](CO)C(N)=O	Cpd	7.5	0.0185	1701D1	D24	DMSO	60	YES	4900.75	659.62	1747.88	161.374	0.218814	85.5132	13	3	1	3963.77	783.158	3839.33	3597.5	5055.16	4900.75	659.62	4900.75	659.62	4977.46	794.053	4977.46
10013820170922104629_001	M08	4320	2017-09-22 10:46:00	1701114	9	Strain 2	1701D1	B10	Cpd	7.5	YES	67.5	21	7	1701D1	B10		T0503-0280	0.123457	P(C(C)(C)C)(N1CCCCCC1)(N2CCCCCC2)=NC(NCCCO)=S	Cpd	7.5	0.0185	1701D1	E03	DMSO	60	YES	4900.75	659.62	1747.88	161.374	0.218814	81.5803	13	8	2	3963.77	783.158	3839.33	3889	4545.77	4900.75	659.62	4900.75	659.62	4977.46	794.053	4977.46
10013820170922104629_001	N01	5836	2017-09-22 10:46:00	1701114	9	Strain 2	1701D1	B11	Cpd	7.5	YES	67.5	35	7	1701D1	B11		YM155	0.123457	COCCn1c2c(C(=O)c(c3C2=O)cccc3)[n+](Cc4nccnc4)c1C.[Br-]	Cpd	7.5	0.0185	1701D1	E15	DMSO	60	YES	4900.75	659.62	1747.88	161.374	0.218814	129.663	14	1	3	3963.77	783.158	3696.33	3742.5	6628.26	4900.75	659.62	4900.75	659.62	4977.46	794.053	4977.46
10013820170922104629_001	N16	4568	2017-09-22 10:46:00	1701114	9	Strain 2	1701D1	B12	Cpd	7.5	YES	67.5	36	7	1701D1	B12		Doxorubicin	0.123457	[C@H](O[C@@H]1O[C@H]([C@@H](O)[C@@H](N)C1)C)(C[C@](O)(C(=O)CO)C2)c(c(O)c(c3c4O)C(=O)c(c5C3=O)c(OC)ccc5)c24	Cpd	7.5	0.0185	1701D1	D02	DMSO	60	YES	4900.75	659.62	1747.88	161.374	0.218814	89.4461	14	16	4	3963.77	783.158	3696.33	4352	4461.52	4900.75	659.62	4900.75	659.62	4977.46	794.053	4977.46
10013820170922104629_001	O09	5796	2017-09-22 10:46:00	1701114	9	Strain 2	1701D1	B05	Cpd	7.5	YES	67.5	29	7	1701D1	B05	T2047	AG-1478	0.123457	COc1c(OC)cc(c2c1)ncnc2Nc3cc(Cl)ccc3	Cpd	7.5	0.0185	1701D1	D09	DMSO	60	YES	4900.75	659.62	1747.88	161.374	0.218814	128.395	15	9	1	3963.77	783.158	4309	4437	4762.99	4900.75	659.62	4900.75	659.62	4977.46	794.053	4977.46
10013820170922104629_001	O13	5648	2017-09-22 10:46:00	1701114	9	Strain 2	1701D1	B04	Cpd	7.5	YES	67.5	2	7	1701D1	B04	T1985	WHI-P154	0.123457	COc1c(OC)cc(c2c1)ncnc2Nc3cc(Br)c(O)cc3	Cpd	7.5	0.0185	1701D1	D12	DMSO	60	YES	4900.75	659.62	1747.88	161.374	0.218814	123.701	15	13	1	3963.77	783.158	4309	3564.5	5777.46	4900.75	659.62	4900.75	659.62	4977.46	794.053	4977.46
10013820170922104629_001	O18	5520	2017-09-22 10:46:00	1701114	9	Strain 2	1701D1	B03	Cpd	7.5	YES	67.5	27	7	1701D1	B03	T2705	Mutant EGFR inhibitor	0.123457	C=CC(Nc1c(N(C)CCN(C)C)cc(OC)c(Nc2nc(c3c4c(cccc4)[nH]c3)c(Cl)cn2)c1)=O	Cpd	7.5	0.0185	1701D1	D17	DMSO	60	YES	4900.75	659.62	1747.88	161.374	0.218814	119.641	15	18	2	3963.77	783.158	4309	4358.5	4617.88	4900.75	659.62	4900.75	659.62	4977.46	794.053	4977.46
10013820170922104629_001	P15	6784	2017-09-22 10:46:00	1701114	9	Strain 2	1701D1	B07	Cpd	7.5	YES	67.5	18	7	1701D1	B07	T2041	AG-1517;PD153035	0.123457	O=C([C@@H]1CCCN1C([C@H](Cc2ccc(O)cc2)NC([C@H](Cc3ccccc3)NC(CNC([C@@H](CCCNC(N)=N)NC([C@H](Cc4ccc(O)cc4)N)=O)=O)=O)=O)=O)N[C@@H](CO)C(N)=O	Cpd	7.5	0.0185	1701D1	E08	DMSO	60	YES	4900.75	659.62	1747.88	161.374	0.218814	159.731	16	15	3	3963.77	783.158	4675.67	4007	5689.05	4900.75	659.62	4900.75	659.62	4977.46	794.053	4977.46
10013820170922104857_001	A24	4580	2017-09-22 10:48:00	1701115	10	Strain 3	1701D1	A07	Cpd	7.5	YES	67.5	33	7	1701D1	A07	T0373L	Erlotinib hydrochloride	0.123457	COCCOc1c(OCCOC)cc(c2c1)ncnc2Nc3cc(CC)ccc3.Cl	Cpd	7.5	0.0185	1701D1	D03	DMSO	60	YES	3406.38	376.159	1285.38	94.94	0.333664	155.334	1	24	2	2799.08	428.145	2816.33	3210	3969.25	3406.38	376.159	3406.38	376.159	3386.91	394.419	3386.91
10013820170922104857_001	B03	3380	2017-09-22 10:48:00	1701115	10	Strain 3	1701D1	A10	Cpd	7.5	YES	67.5	23	7	1701D1	A10	T2709	TAK901	0.123457	CCS(c1cc(c2c3c([nH]c(c34)ncc(C)c4)c(C)c(C(NC5CCN(C)CC5)=O)c2)ccc1)(=O)=O	Cpd	7.5	0.0185	1701D1	D05	DMSO	60	YES	3406.38	376.159	1285.38	94.94	0.333664	98.7565	2	3	3	2799.08	428.145	2857	2488.5	3724.78	3406.38	376.159	3406.38	376.159	3386.91	394.419	3386.91
10013820170922104857_001	B05	3040	2017-09-22 10:48:00	1701115	10	Strain 3	1701D1	A07	Cpd	7.5	YES	67.5	7	7	1701D1	A07	T0373L	Erlotinib hydrochloride	0.123457	COCCOc1c(OCCOC)cc(c2c1)ncnc2Nc3cc(CC)ccc3.Cl	Cpd	7.5	0.0185	1701D1	D06	DMSO	60	YES	3406.38	376.159	1285.38	94.94	0.333664	82.7263	2	5	3	2799.08	428.145	2857	2408.5	3461.37	3406.38	376.159	3406.38	376.159	3386.91	394.419	3386.91
10013820170922104857_001	C07	3572	2017-09-22 10:48:00	1701115	10	Strain 3	1701D1	A12	Cpd	7.5	YES	67.5	12	7	1701D1	A12	T3118	Dimethylenastron	0.123457	S=C1NC(c2cc(O)ccc2)C3=C(CC(C)(C)CC3=O)N1	Cpd	7.5	0.0185	1701D1	E01	DMSO	60	YES	3406.38	376.159	1285.38	94.94	0.333664	107.809	3	7	1	2799.08	428.145	3168	2740.5	3223.5	3406.38	376.159	3406.38	376.159	3386.91	394.419	3386.91
10013820170922104857_001	C13	3200	2017-09-22 10:48:00	1701115	10	Strain 3	1701D1	A04	Cpd	7.5	YES	67.5	17	7	1701D1	A04	E069	STK249718	0.123457	Cn(nc(c1ncccc1)n2)c3c2c(=O)n(C)c(=O)n3	Cpd	7.5	0.0185	1701D1	E05	DMSO	60	YES	3406.38	376.159	1285.38	94.94	0.333664	90.2699	3	13	1	2799.08	428.145	3168	2926.5	2704.26	3406.38	376.159	3406.38	376.159	3386.91	394.419	3386.91
10013820170922104857_001	C17	3376	2017-09-22 10:48:00	1701115	10	Strain 3	1701D1	A12	Cpd	7.5	YES	67.5	38	7	1701D1	A12	T3118	Dimethylenastron	0.123457	S=C1NC(c2cc(O)ccc2)C3=C(CC(C)(C)CC3=O)N1	Cpd	7.5	0.0185	1701D1	E07	DMSO	60	YES	3406.38	376.159	1285.38	94.94	0.333664	98.5679	3	17	1	2799.08	428.145	3168	2449	3409.26	3406.38	376.159	3406.38	376.159	3386.91	394.419	3386.91
10013820170922104857_001	D04	3280	2017-09-22 10:48:00	1701115	10	Strain 3	1701D1	A08	Cpd	7.5	YES	67.5	34	7	1701D1	A08	T3659	AZD3759	0.123457	COc1c(OC(N2[C@H](C)CN(C)CC2)=O)cc(c3c1)c(Nc4c(F)c(Cl)ccc4)ncn3	Cpd	7.5	0.0185	1701D1	E13	DMSO	60	YES	3406.38	376.159	1285.38	94.94	0.333664	94.0417	4	4	4	2799.08	428.145	2935	2396.5	3653.59	3406.38	376.159	3406.38	376.159	3386.91	394.419	3386.91
10013820170922104857_001	D07	3640	2017-09-22 10:48:00	1701115	10	Strain 3	1701D1	A13	Cpd	7.5	YES	67.5	39	7	1701D1	A13	T2325	Neratinib(HKI-272)	0.123457	CCOc1c(NC(\C=C\CN(C)C)=O)[c-]c(c2[c-]1)c(Nc3[c-]c(Cl)c(OCc4n[c-][c-][c-][c-]4)[c-][c-]3)c(CN)[c-]n2	Cpd	7.5	0.0185	1701D1	E16	DMSO	60	YES	3406.38	376.159	1285.38	94.94	0.333664	111.015	4	7	3	2799.08	428.145	2935	2740.5	3545.64	3406.38	376.159	3406.38	376.159	3386.91	394.419	3386.91
10013820170922104857_001	E06	3236	2017-09-22 10:48:00	1701115	10	Strain 3	1701D1	A11	Cpd	7.5	YES	67.5	11	7	1701D1	A11	T6092	AZD8931 (Sapitinib)	0.123457	CNC(CN1CCC(Oc2c(OC)cc(c3c2)ncnc3Nc4c(F)c(Cl)ccc4)CC1)=O	Cpd	7.5	0.0185	1701D1	D09	DMSO	60	YES	3406.38	376.159	1285.38	94.94	0.333664	91.9672	5	6	2	2799.08	428.145	2913.67	2600.5	3346.13	3406.38	376.159	3406.38	376.159	3386.91	394.419	3386.91
10013820170922104857_001	F12	3624	2017-09-22 10:48:00	1701115	10	Strain 3	1701D1	A10	Cpd	7.5	YES	67.5	10	7	1701D1	A10	T2709	TAK901	0.123457	CCS(c1cc(c2c3c([nH]c(c34)ncc(C)c4)c(C)c(C(NC5CCN(C)CC5)=O)c2)ccc1)(=O)=O	Cpd	7.5	0.0185	1701D1	E06	DMSO	60	YES	3406.38	376.159	1285.38	94.94	0.333664	110.26	6	12	4	2799.08	428.145	2689	2868.5	3681.07	3406.38	376.159	3406.38	376.159	3386.91	394.419	3386.91
10013820170922104857_001	F20	3920	2017-09-22 10:48:00	1701115	10	Strain 3	1701D1	A04	Cpd	7.5	YES	67.5	30	7	1701D1	A04	E069	STK249718	0.123457	Cn(nc(c1ncccc1)n2)c3c2c(=O)n(C)c(=O)n3	Cpd	7.5	0.0185	1701D1	E12	DMSO	60	YES	3406.38	376.159	1285.38	94.94	0.333664	124.216	6	20	4	2799.08	428.145	2689	3292.5	3468.97	3406.38	376.159	3406.38	376.159	3386.91	394.419	3386.91
10013820170922104857_001	F24	4504	2017-09-22 10:48:00	1701115	10	Strain 3	1701D1	A12	Cpd	7.5	YES	67.5	25	7	1701D1	A12	T3118	Dimethylenastron	0.123457	S=C1NC(c2cc(O)ccc2)C3=C(CC(C)(C)CC3=O)N1	Cpd	7.5	0.0185	1701D1	E16	DMSO	60	YES	3406.38	376.159	1285.38	94.94	0.333664	151.75	6	24	4	2799.08	428.145	2689	3210	4088.22	3406.38	376.159	3406.38	376.159	3386.91	394.419	3386.91
10013820170922104857_001	G12	3328	2017-09-22 10:48:00	1701115	10	Strain 3	1701D1	A13	Cpd	7.5	YES	67.5	26	7	1701D1	A13	T2325	Neratinib(HKI-272)	0.123457	CCOc1c(NC(\C=C\CN(C)C)=O)[c-]c(c2[c-]1)c(Nc3[c-]c(Cl)c(OCc4n[c-][c-][c-][c-]4)[c-][c-]3)c(CN)[c-]n2	Cpd	7.5	0.0185	1701D1	D02	DMSO	60	YES	3406.38	376.159	1285.38	94.94	0.333664	96.3048	7	12	2	2799.08	428.145	2495.67	2868.5	3642.28	3406.38	376.159	3406.38	376.159	3386.91	394.419	3386.91
10013820170922104857_001	I10	3080	2017-09-22 10:48:00	1701115	10	Strain 3	1701D1	A08	Cpd	7.5	YES	67.5	8	7	1701D1	A08	T3659	AZD3759	0.123457	COc1c(OC(N2[C@H](C)CN(C)CC2)=O)cc(c3c1)c(Nc4c(F)c(Cl)ccc4)ncn3	Cpd	7.5	0.0185	1701D1	E09	DMSO	60	YES	3406.38	376.159	1285.38	94.94	0.333664	84.6122	9	10	2	2799.08	428.145	2777.33	2675.5	3247.5	3406.38	376.159	3406.38	376.159	3386.91	394.419	3386.91
10013820170922104857_001	J01	3736	2017-09-22 10:48:00	1701115	10	Strain 3	1701D1	A11	Cpd	7.5	YES	67.5	37	7	1701D1	A11	T6092	AZD8931 (Sapitinib)	0.123457	CNC(CN1CCC(Oc2c(OC)cc(c3c2)ncnc3Nc4c(F)c(Cl)ccc4)CC1)=O	Cpd	7.5	0.0185	1701D1	E20	DMSO	60	YES	3406.38	376.159	1285.38	94.94	0.333664	115.541	10	1	3	2799.08	428.145	2351	3013	4132.25	3406.38	376.159	3406.38	376.159	3386.91	394.419	3386.91
10013820170922104857_001	K06	3080	2017-09-22 10:48:00	1701115	10	Strain 3	1701D1	A09	Cpd	7.5	YES	67.5	22	7	1701D1	A09	T2483	Dacomitinib (PF299804, PF299)	0.123457	Clc(c(ccc1Nc(c(c2cc(c3NC(\C=C\CN4CCCCC4)=O)OC)c3)ncn2)F)c1	Cpd	7.5	0.0185	1701D1	D14	DMSO	60	YES	3406.38	376.159	1285.38	94.94	0.333664	84.6122	11	6	2	2799.08	428.145	2801	2600.5	3312.93	3406.38	376.159	3406.38	376.159	3386.91	394.419	3386.91
10013820170922104857_001	K17	3396	2017-09-22 10:48:00	1701115	10	Strain 3	1701D1	A13	Cpd	7.5	YES	67.5	13	7	1701D1	A13	T2325	Neratinib(HKI-272)	0.123457	CCOc1c(NC(\C=C\CN(C)C)=O)[c-]c(c2[c-]1)c(Nc3[c-]c(Cl)c(OCc4n[c-][c-][c-][c-]4)[c-][c-]3)c(CN)[c-]n2	Cpd	7.5	0.0185	1701D1	D22	DMSO	60	YES	3406.38	376.159	1285.38	94.94	0.333664	99.5108	11	17	1	2799.08	428.145	2801	2449	3878.8	3406.38	376.159	3406.38	376.159	3386.91	394.419	3386.91
10013820170922104857_001	L03	2776	2017-09-22 10:48:00	1701115	10	Strain 3	1701D1	A04	Cpd	7.5	YES	67.5	4	7	1701D1	A04	E069	STK249718	0.123457	Cn(nc(c1ncccc1)n2)c3c2c(=O)n(C)c(=O)n3	Cpd	7.5	0.0185	1701D1	E04	DMSO	60	YES	3406.38	376.159	1285.38	94.94	0.333664	70.2793	12	3	3	2799.08	428.145	2798	2488.5	3123.67	3406.38	376.159	3406.38	376.159	3386.91	394.419	3386.91
10013820170922104857_001	L10	3316	2017-09-22 10:48:00	1701115	10	Strain 3	1701D1	A09	Cpd	7.5	YES	67.5	9	7	1701D1	A09	T2483	Dacomitinib (PF299804, PF299)	0.123457	Clc(c(ccc1Nc(c(c2cc(c3NC(\C=C\CN4CCCCC4)=O)OC)c3)ncn2)F)c1	Cpd	7.5	0.0185	1701D1	E09	DMSO	60	YES	3406.38	376.159	1285.38	94.94	0.333664	95.739	12	10	4	2799.08	428.145	2798	2675.5	3470.51	3406.38	376.159	3406.38	376.159	3386.91	394.419	3386.91
10013820170922104857_001	M02	2896	2017-09-22 10:48:00	1701115	10	Strain 3	1701D1	A07	Cpd	7.5	YES	67.5	20	7	1701D1	A07	T0373L	Erlotinib hydrochloride	0.123457	COCCOc1c(OCCOC)cc(c2c1)ncnc2Nc3cc(CC)ccc3.Cl	Cpd	7.5	0.0185	1701D1	E20	DMSO	60	YES	3406.38	376.159	1285.38	94.94	0.333664	75.9371	13	2	2	2799.08	428.145	2839.67	2558	3123.65	3406.38	376.159	3406.38	376.159	3386.91	394.419	3386.91
10013820170922104857_001	M06	2940	2017-09-22 10:48:00	1701115	10	Strain 3	1701D1	A11	Cpd	7.5	YES	67.5	24	7	1701D1	A11	T6092	AZD8931 (Sapitinib)	0.123457	CNC(CN1CCC(Oc2c(OC)cc(c3c2)ncnc3Nc4c(F)c(Cl)ccc4)CC1)=O	Cpd	7.5	0.0185	1701D1	E22	DMSO	60	YES	3406.38	376.159	1285.38	94.94	0.333664	78.0116	13	6	2	2799.08	428.145	2839.67	2600.5	3119.28	3406.38	376.159	3406.38	376.159	3386.91	394.419	3386.91
10013820170922104857_001	M08	3192	2017-09-22 10:48:00	1701115	10	Strain 3	1701D1	A08	Cpd	7.5	YES	67.5	21	7	1701D1	A08	T3659	AZD3759	0.123457	COc1c(OC(N2[C@H](C)CN(C)CC2)=O)cc(c3c1)c(Nc4c(F)c(Cl)ccc4)ncn3	Cpd	7.5	0.0185	1701D1	E24	DMSO	60	YES	3406.38	376.159	1285.38	94.94	0.333664	89.8927	13	8	2	2799.08	428.145	2839.67	2751	3201.38	3406.38	376.159	3406.38	376.159	3386.91	394.419	3386.91
10013820170922104857_001	N01	3664	2017-09-22 10:48:00	1701115	10	Strain 3	1701D1	A09	Cpd	7.5	YES	67.5	35	7	1701D1	A09	T2483	Dacomitinib (PF299804, PF299)	0.123457	Clc(c(ccc1Nc(c(c2cc(c3NC(\C=C\CN4CCCCC4)=O)OC)c3)ncn2)F)c1	Cpd	7.5	0.0185	1701D1	D13	DMSO	60	YES	3406.38	376.159	1285.38	94.94	0.333664	112.146	14	1	3	2799.08	428.145	2757	3013	3455.82	3406.38	376.159	3406.38	376.159	3386.91	394.419	3386.91
10013820170922104857_001	N16	3528	2017-09-22 10:48:00	1701115	10	Strain 3	1701D1	A10	Cpd	7.5	YES	67.5	36	7	1701D1	A10	T2709	TAK901	0.123457	CCS(c1cc(c2c3c([nH]c(c34)ncc(C)c4)c(C)c(C(NC5CCN(C)CC5)=O)c2)ccc1)(=O)=O	Cpd	7.5	0.0185	1701D1	E01	DMSO	60	YES	3406.38	376.159	1285.38	94.94	0.333664	105.734	14	16	4	2799.08	428.145	2757	2774.5	3613.59	3406.38	376.159	3406.38	376.159	3386.91	394.419	3386.91
10013820170922105119_001	A24	4448	2017-09-22 10:51:00	1701116	11	Strain 3	1701D1	A20	Cpd	7.5	YES	67.5	33	7	1701D1	A20	T2369	Rociletinib (CO-1686, AVL-301)	0.123457	FC(c(cnc1Nc(ccc2N3CCN(C(C)=O)CC3)c(c2)OC)c(Nc4cccc(c4)NC(C=C)=O)n1)(F)F	Cpd	7.5	0.0185	1701D1	E05	DMSO	60	YES	3426.38	438.978	1346.5	95.3244	0.229325	149.12	1	24	2	2813.25	408.956	2700.33	2978	4377.63	3426.38	438.978	3382.71	371.356	3376.42	415.849	3333.36
10013820170922105119_001	B03	3272	2017-09-22 10:51:00	1701116	11	Strain 3	1701D1	A23	Cpd	7.5	YES	67.5	23	7	1701D1	A23	T6136	Canertinib (CI-1033)	0.123457	C=CC(Nc1c(OCCCN2CCOCC2)cc(c3c1)ncnc3Nc4cc(Cl)c(F)cc4)=O	Cpd	7.5	0.0185	1701D1	E07	DMSO	60	YES	3426.38	438.978	1346.5	95.3244	0.229325	92.5777	2	3	3	2813.25	408.956	3004	2734	3153.05	3426.38	438.978	3382.71	371.356	3376.42	415.849	3333.36
10013820170922105119_001	B05	3408	2017-09-22 10:51:00	1701116	11	Strain 3	1701D1	A20	Cpd	7.5	YES	67.5	7	7	1701D1	A20	T2369	Rociletinib (CO-1686, AVL-301)	0.123457	FC(c(cnc1Nc(ccc2N3CCN(C(C)=O)CC3)c(c2)OC)c(Nc4cccc(c4)NC(C=C)=O)n1)(F)F	Cpd	7.5	0.0185	1701D1	E08	DMSO	60	YES	3426.38	438.978	1346.5	95.3244	0.229325	99.1165	2	5	3	2813.25	408.956	3004	2263.5	3966.76	3426.38	438.978	3382.71	371.356	3376.42	415.849	3333.36
10013820170922105119_001	C07	3040	2017-09-22 10:51:00	1701116	11	Strain 3	1701D1	B01	Cpd	7.5	YES	67.5	12	7	1701D1	B01	T1835	Ibrutinib (PCI-32765)	0.123457	O=C(C=C)N1CCC[C@H](C1)n2c3c(c(N)ncn3)c(c4ccc(cc4)Oc5ccccc5)n2	Cpd	7.5	0.0185	1701D1	D03	DMSO	60	YES	3426.38	438.978	1346.5	95.3244	0.229325	81.4232	3	7	1	2813.25	408.956	2688.67	2884	3102.83	3426.38	438.978	3382.71	371.356	3376.42	415.849	3333.36
10013820170922105119_001	C13	2840	2017-09-22 10:51:00	1701116	11	Strain 3	1701D1	A17	Cpd	7.5	YES	67.5	17	7	1701D1	A17	T1761	PD153035 hydrochloride	0.123457	COc1c(OC)cc(c2c1)ncnc2Nc3cc(Br)ccc3.Cl	Cpd	7.5	0.0185	1701D1	D07	DMSO	60	YES	3426.38	438.978	1346.5	95.3244	0.229325	71.8072	3	13	1	2813.25	408.956	2688.67	2665	3136.9	3426.38	438.978	3382.71	371.356	3376.42	415.849	3333.36
10013820170922105119_001	C17	2876	2017-09-22 10:51:00	1701116	11	Strain 3	1701D1	B01	Cpd	7.5	YES	67.5	38	7	1701D1	B01	T1835	Ibrutinib (PCI-32765)	0.123457	O=C(C=C)N1CCC[C@H](C1)n2c3c(c(N)ncn3)c(c4ccc(cc4)Oc5ccccc5)n2	Cpd	7.5	0.0185	1701D1	D09	DMSO	60	YES	3426.38	438.978	1346.5	95.3244	0.229325	73.5381	3	17	1	2813.25	408.956	2688.67	2544.5	3327.1	3426.38	438.978	3382.71	371.356	3376.42	415.849	3333.36
10013820170922105119_001	D04	2900	2017-09-22 10:51:00	1701116	11	Strain 3	1701D1	A21	Cpd	7.5	YES	67.5	34	7	1701D1	A21	T1754	ZM306416	0.123457	COc1c(OC)cc(c2c1)ncnc2Nc3c(F)cc(Cl)cc3	Cpd	7.5	0.0185	1701D1	D15	DMSO	60	YES	3426.38	438.978	1346.5	95.3244	0.229325	74.692	4	4	4	2813.25	408.956	2627.67	2096.5	4166.29	3426.38	438.978	3382.71	371.356	3376.42	415.849	3333.36
10013820170922105119_001	D07	3208	2017-09-22 10:51:00	1701116	11	Strain 3	1701D1	B02	Cpd	7.5	YES	67.5	39	7	1701D1	B02	T2116	AEE788	0.123457	CCN1CCN(Cc2[c-][c-]c([C-]3[C-2]c4c(n[c-]nc4N[C@H](C)c5[c-][c-][c-][c-][c-]5)[N-]3)[c-][c-]2)CC1	Cpd	7.5	0.0185	1701D1	D18	DMSO	60	YES	3426.38	438.978	1346.5	95.3244	0.229325	89.5006	4	7	3	2813.25	408.956	2627.67	2884	3350.31	3426.38	438.978	3382.71	371.356	3376.42	415.849	3333.36
10013820170922105119_001	D20	3492	2017-09-22 10:51:00	1701116	11	Strain 3	1701D1	A19	Cpd	7.5	YES	67.5	6	7	1701D1	A19	T6235	Lapatinib (GW-572016) Ditosylate	0.123457	Clc(c(ccc1Nc(c(c2ccc3c(ccc4CNCCS(C)(=O)=O)o4)c3)ncn2)OCc5cccc(c5)F)c1.S(c6ccc(C)cc6)(=O)(=O)O	Cpd	7.5	0.0185	1701D1	E03	DMSO	60	YES	3426.38	438.978	1346.5	95.3244	0.229325	103.155	4	20	4	2813.25	408.956	2627.67	2750.5	3823.92	3426.38	438.978	3382.71	371.356	3376.42	415.849	3333.36
10013820170922105119_001	E06	3032	2017-09-22 10:51:00	1701116	11	Strain 3	1701D1	A24	Cpd	7.5	YES	67.5	11	7	1701D1	A24	T2303	Afatinib (BIBW2992)	0.123457	CN(C)C\C=C\C(Nc1c(O[C@H]2CCOC2)cc(c3c1)ncnc3Nc4cc(Cl)c(F)cc4)=O	Cpd	7.5	0.0185	1701D1	E11	DMSO	60	YES	3426.38	438.978	1346.5	95.3244	0.229325	81.0385	5	6	2	2813.25	408.956	3094.67	2649	2927.18	3426.38	438.978	3382.71	371.356	3376.42	415.849	3333.36
10013820170922105119_001	F12	3820	2017-09-22 10:51:00	1701116	11	Strain 3	1701D1	A23	Cpd	7.5	YES	67.5	10	7	1701D1	A23	T6136	Canertinib (CI-1033)	0.123457	C=CC(Nc1c(OCCCN2CCOCC2)cc(c3c1)ncnc3Nc4cc(Cl)c(F)cc4)=O	Cpd	7.5	0.0185	1701D1	D08	DMSO	60	YES	3426.38	438.978	1346.5	95.3244	0.229325	118.925	6	12	4	2813.25	408.956	2820	2813	3811.2	3426.38	438.978	3382.71	371.356	3376.42	415.849	3333.36
10013820170922105119_001	F20	3636	2017-09-22 10:51:00	1701116	11	Strain 3	1701D1	A17	Cpd	7.5	YES	67.5	30	7	1701D1	A17	T1761	PD153035 hydrochloride	0.123457	COc1c(OC)cc(c2c1)ncnc2Nc3cc(Br)ccc3.Cl	Cpd	7.5	0.0185	1701D1	D14	DMSO	60	YES	3426.38	438.978	1346.5	95.3244	0.229325	110.079	6	20	4	2813.25	408.956	2820	2750.5	3710.05	3426.38	438.978	3382.71	371.356	3376.42	415.849	3333.36
10013820170922105119_001	F24	4004	2017-09-22 10:51:00	1701116	11	Strain 3	1701D1	B01	Cpd	7.5	YES	67.5	25	7	1701D1	B01	T1835	Ibrutinib (PCI-32765)	0.123457	O=C(C=C)N1CCC[C@H](C1)n2c3c(c(N)ncn3)c(c4ccc(cc4)Oc5ccccc5)n2	Cpd	7.5	0.0185	1701D1	D18	DMSO	60	YES	3426.38	438.978	1346.5	95.3244	0.229325	127.772	6	24	4	2813.25	408.956	2820	2978	3773.44	3426.38	438.978	3382.71	371.356	3376.42	415.849	3333.36
10013820170922105119_001	G12	4064	2017-09-22 10:51:00	1701116	11	Strain 3	1701D1	B02	Cpd	7.5	YES	67.5	26	7	1701D1	B02	T2116	AEE788	0.123457	CCN1CCN(Cc2[c-][c-]c([C-]3[C-2]c4c(n[c-]nc4N[C@H](C)c5[c-][c-][c-][c-][c-]5)[N-]3)[c-][c-]2)CC1	Cpd	7.5	0.0185	1701D1	E04	DMSO	60	YES	3426.38	438.978	1346.5	95.3244	0.229325	130.657	7	12	2	2813.25	408.956	2879	2813	3971.54	3426.38	438.978	3382.71	371.356	3376.42	415.849	3333.36
10013820170922105119_001	G24	4364	2017-09-22 10:51:00	1701116	11	Strain 3	1701D1	A15	Cpd	7.5	YES	67.5	28	7	1701D1	A15	T2327	Pelitinib (EKB-569)	0.123457	CCOc1c(NC(\C=C\CN(C)C)=O)cc(c2c1)c(Nc3cc(Cl)c(F)cc3)c(CN)cn2	Cpd	7.5	0.0185	1701D1	E12	DMSO	60	YES	3426.38	438.978	1346.5	95.3244	0.229325	145.081	7	24	2	2813.25	408.956	2879	2978	4028.42	3426.38	438.978	3382.71	371.356	3376.42	415.849	3333.36
10013820170922105119_001	H14	3476	2017-09-22 10:51:00	1701116	11	Strain 3	1701D1	A19	Cpd	7.5	YES	67.5	32	7	1701D1	A19	T6235	Lapatinib (GW-572016) Ditosylate	0.123457	Clc(c(ccc1Nc(c(c2ccc3c(ccc4CNCCS(C)(=O)=O)o4)c3)ncn2)OCc5cccc(c5)F)c1.S(c6ccc(C)cc6)(=O)(=O)O	Cpd	7.5	0.0185	1701D1	E23	DMSO	60	YES	3426.38	438.978	1346.5	95.3244	0.229325	102.386	8	14	4	2813.25	408.956	2513.67	3281	3335.67	3426.38	438.978	3382.71	371.356	3376.42	415.849	3333.36
10013820170922105119_001	I10	3424	2017-09-22 10:51:00	1701116	11	Strain 3	1701D1	A21	Cpd	7.5	YES	67.5	8	7	1701D1	A21	T1754	ZM306416	0.123457	COc1c(OC)cc(c2c1)ncnc2Nc3c(F)cc(Cl)cc3	Cpd	7.5	0.0185	1701D1	D11	DMSO	60	YES	3426.38	438.978	1346.5	95.3244	0.229325	99.8858	9	10	2	2813.25	408.956	2821.67	2833	3389.99	3426.38	438.978	3382.71	371.356	3376.42	415.849	3333.36
10013820170922105119_001	I11	3404	2017-09-22 10:51:00	1701116	11	Strain 3	1701D1	A18	Cpd	7.5	YES	67.5	5	7	1701D1	A18	T6218	Selumetinib (AZD6244)	0.123457	Brc(ccc1Nc(c(c(c23)ncn2C)F)c(C(NOCCO)=O)c3)cc1Cl.S(=O)(=O)(O)O	Cpd	7.5	0.0185	1701D1	D12	DMSO	60	YES	3426.38	438.978	1346.5	95.3244	0.229325	98.9242	9	11	1	2813.25	408.956	2821.67	2880	3315.19	3426.38	438.978	3382.71	371.356	3376.42	415.849	3333.36
10013820170922105119_001	I15	3568	2017-09-22 10:51:00	1701116	11	Strain 3	1701D1	A15	Cpd	7.5	YES	67.5	15	7	1701D1	A15	T2327	Pelitinib (EKB-569)	0.123457	CCOc1c(NC(\C=C\CN(C)C)=O)cc(c2c1)c(Nc3cc(Cl)c(F)cc3)c(CN)cn2	Cpd	7.5	0.0185	1701D1	D14	DMSO	60	YES	3426.38	438.978	1346.5	95.3244	0.229325	106.809	9	15	1	2813.25	408.956	2821.67	3183	3144.12	3426.38	438.978	3382.71	371.356	3376.42	415.849	3333.36
10013820170922105119_001	I16	3944	2017-09-22 10:51:00	1701116	11	Strain 3	1701D1	A16	Cpd	7.5	YES	67.5	16	7	1701D1	A16	T2364	Irbinitinib(ARRY-380; ONT-380)	0.123457	Cc1c(Oc2cc3n(ncn3)cc2)ccc(Nc4c5c(ccc(NC(OCC6(C)C)=N6)c5)ncn4)c1	Cpd	7.5	0.0185	1701D1	D15	DMSO	60	YES	3426.38	438.978	1346.5	95.3244	0.229325	124.887	9	16	2	2813.25	408.956	2821.67	3027.5	3653.96	3426.38	438.978	3382.71	371.356	3376.42	415.849	3333.36
10013820170922105119_001	J01	3544	2017-09-22 10:51:00	1701116	11	Strain 3	1701D1	A24	Cpd	7.5	YES	67.5	37	7	1701D1	A24	T2303	Afatinib (BIBW2992)	0.123457	CN(C)C\C=C\C(Nc1c(O[C@H]2CCOC2)cc(c3c1)ncnc3Nc4cc(Cl)c(F)cc4)=O	Cpd	7.5	0.0185	1701D1	D22	DMSO	60	YES	3426.38	438.978	1346.5	95.3244	0.229325	105.655	10	1	3	2813.25	408.956	2679.33	3019	3467.53	3426.38	438.978	3382.71	371.356	3376.42	415.849	3333.36
10013820170922105119_001	K01	3636	2017-09-22 10:51:00	1701116	11	Strain 3	1701D1	A19	Cpd	7.5	YES	67.5	19	7	1701D1	A19	T6235	Lapatinib (GW-572016) Ditosylate	0.123457	Clc(c(ccc1Nc(c(c2ccc3c(ccc4CNCCS(C)(=O)=O)o4)c3)ncn2)OCc5cccc(c5)F)c1.S(c6ccc(C)cc6)(=O)(=O)O	Cpd	7.5	0.0185	1701D1	E11	DMSO	60	YES	3426.38	438.978	1346.5	95.3244	0.229325	110.079	11	1	1	2813.25	408.956	2806	3019	3396.95	3426.38	438.978	3382.71	371.356	3376.42	415.849	3333.36
10013820170922105119_001	K06	2592	2017-09-22 10:51:00	1701116	11	Strain 3	1701D1	A22	Cpd	7.5	YES	67.5	22	7	1701D1	A22	T0078L	Lapatinib ditosylate monohydrate	0.123457	Fc1cc(COc2c(Cl)cc(Nc3c4c(ccc(c5oc(CNCCS(C)(=O)=O)cc5)c4)ncn3)cc2)ccc1.Cc6ccc(S(O)(=O)=O)cc6.Cc7ccc(S(O)(=O)=O)cc7.O	Cpd	7.5	0.0185	1701D1	E16	DMSO	60	YES	3426.38	438.978	1346.5	95.3244	0.229325	59.8834	11	6	2	2813.25	408.956	2806	2649	2759.83	3426.38	438.978	3382.71	371.356	3376.42	415.849	3333.36
10013820170922105119_001	K13	3452	2017-09-22 10:51:00	1701116	11	Strain 3	1701D1	A16	Cpd	7.5	YES	67.5	3	7	1701D1	A16	T2364	Irbinitinib(ARRY-380; ONT-380)	0.123457	Cc1c(Oc2cc3n(ncn3)cc2)ccc(Nc4c5c(ccc(NC(OCC6(C)C)=N6)c5)ncn4)c1	Cpd	7.5	0.0185	1701D1	E21	DMSO	60	YES	3426.38	438.978	1346.5	95.3244	0.229325	101.232	11	13	1	2813.25	408.956	2806	2665	3653.44	3426.38	438.978	3382.71	371.356	3376.42	415.849	3333.36
10013820170922105119_001	K17	3632	2017-09-22 10:51:00	1701116	11	Strain 3	1701D1	B02	Cpd	7.5	YES	67.5	13	7	1701D1	B02	T2116	AEE788	0.123457	CCN1CCN(Cc2[c-][c-]c([C-]3[C-2]c4c(n[c-]nc4N[C@H](C)c5[c-][c-][c-][c-][c-]5)[N-]3)[c-][c-]2)CC1	Cpd	7.5	0.0185	1701D1	E24	DMSO	60	YES	3426.38	438.978	1346.5	95.3244	0.229325	109.886	11	17	1	2813.25	408.956	2806	2544.5	4025.99	3426.38	438.978	3382.71	371.356	3376.42	415.849	3333.36
10013820170922105119_001	L03	3192	2017-09-22 10:51:00	1701116	11	Strain 3	1701D1	A17	Cpd	7.5	YES	67.5	4	7	1701D1	A17	T1761	PD153035 hydrochloride	0.123457	COc1c(OC)cc(c2c1)ncnc2Nc3cc(Br)ccc3.Cl	Cpd	7.5	0.0185	1701D1	D06	DMSO	60	YES	3426.38	438.978	1346.5	95.3244	0.229325	88.7313	12	3	3	2813.25	408.956	2779.33	2734	3324.61	3426.38	438.978	3382.71	371.356	3376.42	415.849	3333.36
10013820170922105119_001	L10	3172	2017-09-22 10:51:00	1701116	11	Strain 3	1701D1	A22	Cpd	7.5	YES	67.5	9	7	1701D1	A22	T0078L	Lapatinib ditosylate monohydrate	0.123457	Fc1cc(COc2c(Cl)cc(Nc3c4c(ccc(c5oc(CNCCS(C)(=O)=O)cc5)c4)ncn3)cc2)ccc1.Cc6ccc(S(O)(=O)=O)cc6.Cc7ccc(S(O)(=O)=O)cc7.O	Cpd	7.5	0.0185	1701D1	D11	DMSO	60	YES	3426.38	438.978	1346.5	95.3244	0.229325	87.7697	12	10	4	2813.25	408.956	2779.33	2833	3188.33	3426.38	438.978	3382.71	371.356	3376.42	415.849	3333.36
10013820170922105119_001	L14	3264	2017-09-22 10:51:00	1701116	11	Strain 3	1701D1	A14	Cpd	7.5	YES	67.5	1	7	1701D1	A14	T2245	CL-387785 (EKI-785)	0.123457	CCCC(Nc1cc2c(ncnc2Nc3cc(Br)ccc3)cc1)=O	Cpd	7.5	0.0185	1701D1	D15	DMSO	60	YES	3426.38	438.978	1346.5	95.3244	0.229325	92.193	12	14	4	2813.25	408.956	2779.33	3281	2832.83	3426.38	438.978	3382.71	371.356	3376.42	415.849	3333.36
10013820170922105119_001	L18	3324	2017-09-22 10:51:00	1701116	11	Strain 3	1701D1	A14	Cpd	7.5	YES	67.5	14	7	1701D1	A14	T2245	CL-387785 (EKI-785)	0.123457	CCCC(Nc1cc2c(ncnc2Nc3cc(Br)ccc3)cc1)=O	Cpd	7.5	0.0185	1701D1	D17	DMSO	60	YES	3426.38	438.978	1346.5	95.3244	0.229325	95.0778	12	18	4	2813.25	408.956	2779.33	3247.5	2914.66	3426.38	438.978	3382.71	371.356	3376.42	415.849	3333.36
10013820170922105119_001	M02	3248	2017-09-22 10:51:00	1701116	11	Strain 3	1701D1	A20	Cpd	7.5	YES	67.5	20	7	1701D1	A20	T2369	Rociletinib (CO-1686, AVL-301)	0.123457	FC(c(cnc1Nc(ccc2N3CCN(C(C)=O)CC3)c(c2)OC)c(Nc4cccc(c4)NC(C=C)=O)n1)(F)F	Cpd	7.5	0.0185	1701D1	D22	DMSO	60	YES	3426.38	438.978	1346.5	95.3244	0.229325	91.4238	13	2	2	2813.25	408.956	2656	2839	3409.1	3426.38	438.978	3382.71	371.356	3376.42	415.849	3333.36
10013820170922105119_001	M03	3340	2017-09-22 10:51:00	1701116	11	Strain 3	1701D1	A18	Cpd	7.5	YES	67.5	31	7	1701D1	A18	T6218	Selumetinib (AZD6244)	0.123457	Brc(ccc1Nc(c(c(c23)ncn2C)F)c(C(NOCCO)=O)c3)cc1Cl.S(=O)(=O)(O)O	Cpd	7.5	0.0185	1701D1	D23	DMSO	60	YES	3426.38	438.978	1346.5	95.3244	0.229325	95.8471	13	3	1	2813.25	408.956	2656	2734	3640.29	3426.38	438.978	3382.71	371.356	3376.42	415.849	3333.36
10013820170922105119_001	M06	2732	2017-09-22 10:51:00	1701116	11	Strain 3	1701D1	A24	Cpd	7.5	YES	67.5	24	7	1701D1	A24	T2303	Afatinib (BIBW2992)	0.123457	CN(C)C\C=C\C(Nc1c(O[C@H]2CCOC2)cc(c3c1)ncnc3Nc4cc(Cl)c(F)cc4)=O	Cpd	7.5	0.0185	1701D1	D24	DMSO	60	YES	3426.38	438.978	1346.5	95.3244	0.229325	66.6146	13	6	2	2813.25	408.956	2656	2649	3073.18	3426.38	438.978	3382.71	371.356	3376.42	415.849	3333.36
10013820170922105119_001	M08	3288	2017-09-22 10:51:00	1701116	11	Strain 3	1701D1	A21	Cpd	7.5	YES	67.5	21	7	1701D1	A21	T1754	ZM306416	0.123457	COc1c(OC)cc(c2c1)ncnc2Nc3c(F)cc(Cl)cc3	Cpd	7.5	0.0185	1701D1	E02	DMSO	60	YES	3426.38	438.978	1346.5	95.3244	0.229325	93.347	13	8	2	2813.25	408.956	2656	2815.5	3479.88	3426.38	438.978	3382.71	371.356	3376.42	415.849	3333.36
10013820170922105119_001	N01	4180	2017-09-22 10:51:00	1701116	11	Strain 3	1701D1	A22	Cpd	7.5	YES	67.5	35	7	1701D1	A22	T0078L	Lapatinib ditosylate monohydrate	0.123457	Fc1cc(COc2c(Cl)cc(Nc3c4c(ccc(c5oc(CNCCS(C)(=O)=O)cc5)c4)ncn3)cc2)ccc1.Cc6ccc(S(O)(=O)=O)cc6.Cc7ccc(S(O)(=O)=O)cc7.O	Cpd	7.5	0.0185	1701D1	E15	DMSO	60	YES	3426.38	438.978	1346.5	95.3244	0.229325	136.234	14	1	3	2813.25	408.956	2892.67	3019	3788.19	3426.38	438.978	3382.71	371.356	3376.42	415.849	3333.36
10013820170922105119_001	N16	3808	2017-09-22 10:51:00	1701116	11	Strain 3	1701D1	A23	Cpd	7.5	YES	67.5	36	7	1701D1	A23	T6136	Canertinib (CI-1033)	0.123457	C=CC(Nc1c(OCCCN2CCOCC2)cc(c3c1)ncnc3Nc4cc(Cl)c(F)cc4)=O	Cpd	7.5	0.0185	1701D1	D03	DMSO	60	YES	3426.38	438.978	1346.5	95.3244	0.229325	118.348	14	16	4	2813.25	408.956	2892.67	3027.5	3441.37	3426.38	438.978	3382.71	371.356	3376.42	415.849	3333.36
10013820170922105119_001	O09	3880	2017-09-22 10:51:00	1701116	11	Strain 3	1701D1	A16	Cpd	7.5	YES	67.5	29	7	1701D1	A16	T2364	Irbinitinib(ARRY-380; ONT-380)	0.123457	Cc1c(Oc2cc3n(ncn3)cc2)ccc(Nc4c5c(ccc(NC(OCC6(C)C)=N6)c5)ncn4)c1	Cpd	7.5	0.0185	1701D1	D11	DMSO	60	YES	3426.38	438.978	1346.5	95.3244	0.229325	121.81	15	9	1	2813.25	408.956	3013.67	3005.5	3390.29	3426.38	438.978	3382.71	371.356	3376.42	415.849	3333.36
10013820170922105119_001	O13	3896	2017-09-22 10:51:00	1701116	11	Strain 3	1701D1	A15	Cpd	7.5	YES	67.5	2	7	1701D1	A15	T2327	Pelitinib (EKB-569)	0.123457	CCOc1c(NC(\C=C\CN(C)C)=O)cc(c2c1)c(Nc3cc(Cl)c(F)cc3)c(CN)cn2	Cpd	7.5	0.0185	1701D1	D14	DMSO	60	YES	3426.38	438.978	1346.5	95.3244	0.229325	122.579	15	13	1	2813.25	408.956	3013.67	2665	3839.22	3426.38	438.978	3382.71	371.356	3376.42	415.849	3333.36
10013820170922105119_001	O18	3996	2017-09-22 10:51:00	1701116	11	Strain 3	1701D1	A14	Cpd	7.5	YES	67.5	27	7	1701D1	A14	T2245	CL-387785 (EKI-785)	0.123457	CCCC(Nc1cc2c(ncnc2Nc3cc(Br)ccc3)cc1)=O	Cpd	7.5	0.0185	1701D1	D19	DMSO	60	YES	3426.38	438.978	1346.5	95.3244	0.229325	127.387	15	18	2	2813.25	408.956	3013.67	3247.5	3231.45	3426.38	438.978	3382.71	371.356	3376.42	415.849	3333.36
10013820170922105119_001	P15	4312	2017-09-22 10:51:00	1701116	11	Strain 3	1701D1	A18	Cpd	7.5	YES	67.5	18	7	1701D1	A18	T6218	Selumetinib (AZD6244)	0.123457	Brc(ccc1Nc(c(c(c23)ncn2C)F)c(C(NOCCO)=O)c3)cc1Cl.S(=O)(=O)(O)O	Cpd	7.5	0.0185	1701D1	E10	DMSO	60	YES	3426.38	438.978	1346.5	95.3244	0.229325	142.581	16	15	3	2813.25	408.956	3554.33	3183	3016.48	3426.38	438.978	3382.71	371.356	3376.42	415.849	3333.36
10013820170922105343_001	A24	4564	2017-09-22 10:53:00	1701117	12	Strain 3	1701D1	B09	Cpd	7.5	YES	67.5	33	7	1701D1	B09	SAM001246559	CPD000466308;EPIRUBICIN HYDROCHLORIDE;	0.123457	COc1cccc2C(=O)c3c(O)c4C[C@](O)(C[C@H](O[C@H]5C[C@H](N)[C@@H](O)[C@H](C)O5)c4c(O)c3C(=O)c12)C(=O)CO.Cl	Cpd	7.5	0.0185	1701D1	D06	DMSO	60	YES	3286.5	392.72	1162.5	83.9628	0.32672	160.146	1	24	2	2676.73	458.672	3340	3000.5	3262.98	3286.5	392.72	3286.5	392.72	3325.45	504.52	3325.45
10013820170922105343_001	B03	3056	2017-09-22 10:53:00	1701117	12	Strain 3	1701D1	B12	Cpd	7.5	YES	67.5	23	7	1701D1	B12		Doxorubicin	0.123457	[C@H](O[C@@H]1O[C@H]([C@@H](O)[C@@H](N)C1)C)(C[C@](O)(C(=O)CO)C2)c(c(O)c(c3c4O)C(=O)c(c5C3=O)c(OC)ccc5)c24	Cpd	7.5	0.0185	1701D1	D08	DMSO	60	YES	3286.5	392.72	1162.5	83.9628	0.32672	89.1478	2	3	3	2676.73	458.672	2962.33	2482.5	2977.41	3286.5	392.72	3286.5	392.72	3325.45	504.52	3325.45
10013820170922105343_001	B05	2908	2017-09-22 10:53:00	1701117	12	Strain 3	1701D1	B09	Cpd	7.5	YES	67.5	7	7	1701D1	B09	SAM001246559	CPD000466308;EPIRUBICIN HYDROCHLORIDE;	0.123457	COc1cccc2C(=O)c3c(O)c4C[C@](O)(C[C@H](O[C@H]5C[C@H](N)[C@@H](O)[C@H](C)O5)c4c(O)c3C(=O)c12)C(=O)CO.Cl	Cpd	7.5	0.0185	1701D1	D09	DMSO	60	YES	3286.5	392.72	1162.5	83.9628	0.32672	82.1798	2	5	3	2676.73	458.672	2962.33	2003.5	3510.59	3286.5	392.72	3286.5	392.72	3325.45	504.52	3325.45
10013820170922105343_001	C07	2776	2017-09-22 10:53:00	1701117	12	Strain 3	1701D1	B14	Cpd	7.5	YES	67.5	12	7	1701D1	B14		5130983	0.123457	O=c1c2ccccc2c(=O)c1=NNc1nnn[nH]1	Cpd	7.5	0.0185	1701D1	E02	DMSO	60	YES	3286.5	392.72	1162.5	83.9628	0.32672	75.9652	3	7	1	2676.73	458.672	2582.33	2635.5	2922.49	3286.5	392.72	3286.5	392.72	3325.45	504.52	3325.45
10013820170922105343_001	C13	1992	2017-09-22 10:53:00	1701117	12	Strain 3	1701D1	B06	Cpd	7.5	YES	67.5	17	7	1701D1	B06	T2630	Poziotinib (HM781-36B)	0.123457	C=CC(N1CCC(Oc2c(OC)cc(c3c2)ncnc3Nc4c(F)c(Cl)c(Cl)cc4)CC1)=O	Cpd	7.5	0.0185	1701D1	E06	DMSO	60	YES	3286.5	392.72	1162.5	83.9628	0.32672	39.0537	3	13	1	2676.73	458.672	2582.33	2430	2274.47	3286.5	392.72	3286.5	392.72	3325.45	504.52	3325.45
10013820170922105343_001	C17	2748	2017-09-22 10:53:00	1701117	12	Strain 3	1701D1	B14	Cpd	7.5	YES	67.5	38	7	1701D1	B14		5130983	0.123457	O=c1c2ccccc2c(=O)c1=NNc1nnn[nH]1	Cpd	7.5	0.0185	1701D1	E08	DMSO	60	YES	3286.5	392.72	1162.5	83.9628	0.32672	74.6469	3	17	1	2676.73	458.672	2582.33	2242.5	3400.02	3286.5	392.72	3286.5	392.72	3325.45	504.52	3325.45
10013820170922105343_001	D04	2632	2017-09-22 10:53:00	1701117	12	Strain 3	1701D1	B10	Cpd	7.5	YES	67.5	34	7	1701D1	B10		T0503-0280	0.123457	P(C(C)(C)C)(N1CCCCCC1)(N2CCCCCC2)=NC(NCCCO)=S	Cpd	7.5	0.0185	1701D1	E13	DMSO	60	YES	3286.5	392.72	1162.5	83.9628	0.32672	69.1855	4	4	4	2676.73	458.672	2568.33	1645.5	4462.16	3286.5	392.72	3286.5	392.72	3325.45	504.52	3325.45
10013820170922105343_001	D20	3468	2017-09-22 10:53:00	1701117	12	Strain 3	1701D1	B08	Cpd	7.5	YES	67.5	6	7	1701D1	B08	SAM001246768	CPD000058570;DOXORUBICIN HYDROCHLORIDE;	0.123457	COc1cccc2C(=O)c3c(O)c4C[C@](O)(C[C@H](O[C@H]5C[C@H](N)[C@H](O)[C@H](C)O5)c4c(O)c3C(=O)c12)C(=O)CO.Cl	Cpd	7.5	0.0185	1701D1	E24	DMSO	60	YES	3286.5	392.72	1162.5	83.9628	0.32672	108.545	4	20	4	2676.73	458.672	2568.33	2906	3329.21	3286.5	392.72	3286.5	392.72	3325.45	504.52	3325.45
10013820170922105343_001	F12	3432	2017-09-22 10:53:00	1701117	12	Strain 3	1701D1	B12	Cpd	7.5	YES	67.5	10	7	1701D1	B12		Doxorubicin	0.123457	[C@H](O[C@@H]1O[C@H]([C@@H](O)[C@@H](N)C1)C)(C[C@](O)(C(=O)CO)C2)c(c(O)c(c3c4O)C(=O)c(c5C3=O)c(OC)ccc5)c24	Cpd	7.5	0.0185	1701D1	E05	DMSO	60	YES	3286.5	392.72	1162.5	83.9628	0.32672	106.85	6	12	4	2676.73	458.672	2663	2400	3847.46	3286.5	392.72	3286.5	392.72	3325.45	504.52	3325.45
10013820170922105343_001	F20	2732	2017-09-22 10:53:00	1701117	12	Strain 3	1701D1	B06	Cpd	7.5	YES	67.5	30	7	1701D1	B06	T2630	Poziotinib (HM781-36B)	0.123457	C=CC(N1CCC(Oc2c(OC)cc(c3c2)ncnc3Nc4c(F)c(Cl)c(Cl)cc4)CC1)=O	Cpd	7.5	0.0185	1701D1	E09	DMSO	60	YES	3286.5	392.72	1162.5	83.9628	0.32672	73.8936	6	20	4	2676.73	458.672	2663	2906	2529.43	3286.5	392.72	3286.5	392.72	3325.45	504.52	3325.45
10013820170922105343_001	F24	4872	2017-09-22 10:53:00	1701117	12	Strain 3	1701D1	B14	Cpd	7.5	YES	67.5	25	7	1701D1	B14		5130983	0.123457	O=c1c2ccccc2c(=O)c1=NNc1nnn[nH]1	Cpd	7.5	0.0185	1701D1	E12	DMSO	60	YES	3286.5	392.72	1162.5	83.9628	0.32672	174.647	6	24	4	2676.73	458.672	2663	3000.5	4368.69	3286.5	392.72	3286.5	392.72	3325.45	504.52	3325.45
10013820170922105343_001	G24	4332	2017-09-22 10:53:00	1701117	12	Strain 3	1701D1	B04	Cpd	7.5	YES	67.5	28	7	1701D1	B04	T1985	WHI-P154	0.123457	COc1c(OC)cc(c2c1)ncnc2Nc3cc(Br)c(O)cc3	Cpd	7.5	0.0185	1701D1	D04	DMSO	60	YES	3286.5	392.72	1162.5	83.9628	0.32672	149.223	7	24	2	2676.73	458.672	2555.67	3000.5	4047.62	3286.5	392.72	3286.5	392.72	3325.45	504.52	3325.45
10013820170922105343_001	H14	3308	2017-09-22 10:53:00	1701117	12	Strain 3	1701D1	B08	Cpd	7.5	YES	67.5	32	7	1701D1	B08	SAM001246768	CPD000058570;DOXORUBICIN HYDROCHLORIDE;	0.123457	COc1cccc2C(=O)c3c(O)c4C[C@](O)(C[C@H](O[C@H]5C[C@H](N)[C@H](O)[C@H](C)O5)c4c(O)c3C(=O)c12)C(=O)CO.Cl	Cpd	7.5	0.0185	1701D1	D14	DMSO	60	YES	3286.5	392.72	1162.5	83.9628	0.32672	101.012	8	14	4	2676.73	458.672	2166	3002.5	3644.46	3286.5	392.72	3286.5	392.72	3325.45	504.52	3325.45
10013820170922105343_001	I10	3016	2017-09-22 10:53:00	1701117	12	Strain 3	1701D1	B10	Cpd	7.5	YES	67.5	8	7	1701D1	B10		T0503-0280	0.123457	P(C(C)(C)C)(N1CCCCCC1)(N2CCCCCC2)=NC(NCCCO)=S	Cpd	7.5	0.0185	1701D1	E02	DMSO	60	YES	3286.5	392.72	1162.5	83.9628	0.32672	87.2646	9	10	2	2676.73	458.672	2728	2994.5	2645.28	3286.5	392.72	3286.5	392.72	3325.45	504.52	3325.45
10013820170922105343_001	I11	2896	2017-09-22 10:53:00	1701117	12	Strain 3	1701D1	B07	Cpd	7.5	YES	67.5	5	7	1701D1	B07	T2041	AG-1517;PD153035	0.123457	O=C([C@@H]1CCCN1C([C@H](Cc2ccc(O)cc2)NC([C@H](Cc3ccccc3)NC(CNC([C@@H](CCCNC(N)=N)NC([C@H](Cc4ccc(O)cc4)N)=O)=O)=O)=O)=O)N[C@@H](CO)C(N)=O	Cpd	7.5	0.0185	1701D1	E03	DMSO	60	YES	3286.5	392.72	1162.5	83.9628	0.32672	81.6149	9	11	1	2676.73	458.672	2728	2563.5	2967.08	3286.5	392.72	3286.5	392.72	3325.45	504.52	3325.45
10013820170922105343_001	I15	3752	2017-09-22 10:53:00	1701117	12	Strain 3	1701D1	B04	Cpd	7.5	YES	67.5	15	7	1701D1	B04	T1985	WHI-P154	0.123457	COc1c(OC)cc(c2c1)ncnc2Nc3cc(Br)c(O)cc3	Cpd	7.5	0.0185	1701D1	E05	DMSO	60	YES	3286.5	392.72	1162.5	83.9628	0.32672	121.916	9	15	1	2676.73	458.672	2728	2797.5	3522.55	3286.5	392.72	3286.5	392.72	3325.45	504.52	3325.45
10013820170922105343_001	I16	3380	2017-09-22 10:53:00	1701117	12	Strain 3	1701D1	B05	Cpd	7.5	YES	67.5	16	7	1701D1	B05	T2047	AG-1478	0.123457	COc1c(OC)cc(c2c1)ncnc2Nc3cc(Cl)ccc3	Cpd	7.5	0.0185	1701D1	E06	DMSO	60	YES	3286.5	392.72	1162.5	83.9628	0.32672	104.402	9	16	2	2676.73	458.672	2728	2896.5	3064.84	3286.5	392.72	3286.5	392.72	3325.45	504.52	3325.45
[truncated: 4,809 more rows]
[truncated: 16 more columns]
