# Supplementary material for: The ERBB-STAT3 Axis Drives Tasmanian Devil Facial Tumor Disease
Source: Cancer Cell. 2019 Jan 14;35(1):125–139.e9. doi: 10.1016/j.ccell.2018.11.018 (PMC6335503; doi:10.1016/j.ccell.2018.11.018)
Supplement: Table S3. Differential Expression Analysis of RNA Sequencing Data, Related to Figure 1 [file mmc4.xlsx]

## Sheet: TD_RNAseqCounts_DESeq
Table S3, Related to Figure 1: Differential expression analysis of RNA sequencing data
gene	Gene.name	Strain1	Strain2	Strain3	Strain4	Fibroblast	Chromosome.scaffold.name	Gene.start..bp.	Gene.end..bp.	Strand	Strain1_norm	Strain2_norm	Strain3_norm	Strain4_norm	Fibroblast_norm	Avg_Strains	Avg_Healthy	MaxAvg	baseMean	log2 Fold-Change	padj	lfcSE	stat	pvalue
ENSSHAG00000002423	IL1R2	95	145	134	99	321716	GL850497.1	31598	86047	1	93.2372	122.965	126.374	94.086	423851	109.166	423851	423851	84857.5	-11.9212	0	0.283589	-42.0368	0
ENSSHAG00000014131	MMP1	1397	1837	2210	1546	7801152	GL849677.1	1401563	1410070	-1	1371.08	1557.84	2084.23	1469.26	1.02778e+07	1620.6	1.02778e+07	1.02778e+07	2.05685e+06	-12.6307	0	0.318912	-39.6056	0
ENSSHAG00000014413		163	227	260	180	955372	GL849677.1	1477539	1488618	-1	159.975	192.504	245.204	171.065	1.25867e+06	192.187	1.25867e+06	1.25867e+06	251888	-12.6768	0	0.31578	-40.1443	0
ENSSHAG00000014540	MMP12	229	300	357	261	1273764	GL849677.1	1512939	1529836	-1	224.751	254.411	336.684	248.045	1.67815e+06	265.973	1.67815e+06	1.67815e+06	335842	-12.6232	0	0.301354	-41.8883	0
ENSSHAG00000018658	SEMA3B	167132	174656	157826	136171	485	GL841583.1	3894372	3906903	1	164031	148115	148844	129412	638.973	147600	638.973	147600	118208	7.85173	1.63126e-283	0.216878	36.2034	5.38048e-287
ENSSHAG00000013199	PDGFRA	14	17	16	19	33188	GL864845.1	1185733	1234427	-1	13.7402	14.4166	15.0895	18.0569	43724.2	15.3258	43724.2	43724.2	8757.1	-11.4792	6.55341e-277	0.320861	-35.7762	2.59387e-280
ENSSHAG00000018425	SERPINB2	300	444	540	398	1715270	GL841234.1	3580968	3607107	1	294.433	376.528	509.27	378.245	2.25982e+06	389.619	2.25982e+06	2.25982e+06	452275	-12.5017	3.19621e-262	0.359097	-34.8143	1.47592e-265
ENSSHAG00000014681		284	366	227	257	147993	GL834451.1	1550143	1582226	-1	278.73	310.381	214.082	244.243	194976	261.859	194976	194976	39204.7	-9.53964	8.45529e-246	0.283011	-33.7077	4.46219e-249
ENSSHAG00000015775	HGF	10	8	11	8	33354	GL861632.1	1914043	2027006	1	9.81445	6.78429	10.374	7.60291	43942.9	8.64391	43942.9	43942.9	8795.49	-12.3192	7.24815e-224	0.382914	-32.1723	4.30328e-227
ENSSHAG00000013183		1206	1292	1141	1050	40342	GL861623.1	1182599	1205643	1	1183.62	1095.66	1076.07	997.881	53149.4	1088.31	53149.4	53149.4	11500.5	-5.60995	3.64011e-220	0.175842	-31.9033	2.40128e-223
ENSSHAG00000015379		72668	89654	68526	60270	48	GL864851.1	1771864	1879694	-1	71319.6	76029.8	64626.3	57278.4	63.2385	67313.5	63.2385	67313.5	53863.5	10.0559	9.2589e-217	0.317683	31.6538	6.71865e-220
ENSSHAG00000006208	IL1RL2	11	15	12	15	15120	GL850497.1	212264	250841	-1	10.7959	12.7205	11.3171	14.2554	19920.1	12.2722	19920.1	19920.1	3993.85	-10.6627	6.99197e-208	0.343967	-30.9991	5.53491e-211
ENSSHAG00000005403	CDCP1	6	15	15	11	51229	GL861692.1	156478	198943	-1	5.88867	12.7205	14.1464	10.454	67492.6	10.8024	67492.6	67492.6	13507.2	-12.6005	6.36061e-205	0.409425	-30.7762	5.45471e-208
ENSSHAG00000005870	ERBB3	12734	13134	13321	12725	152	GL861720.1	186836	237967	-1	12497.7	11138.1	12562.9	12093.4	200.255	12073	200.255	12073	9698.48	5.91378	8.39992e-202	0.193642	30.5397	7.75769e-205
ENSSHAG00000004466	BGN	117	174	96	96	145553	GL867579.1	106093	138686	1	114.829	147.558	90.5369	91.2349	191762	111.04	191762	191762	38441.2	-10.7522	1.0639e-188	0.364063	-29.534	1.05275e-191
ENSSHAG00000002720	MXRA5	22	17	14	21	18080	GL849822.1	39656	73069	1	21.5918	14.4166	13.2033	19.9576	23819.8	17.2923	23819.8	23819.8	4777.8	-10.4339	1.68301e-186	0.355378	-29.3601	1.77638e-189
ENSSHAG00000006321	KRT23	17	31	15	17	32991	GL856827.1	220187	242359	1	16.6846	26.2891	14.1464	16.1562	43464.6	18.3191	43464.6	43464.6	8707.58	-11.2029	5.01729e-181	0.387295	-28.926	5.62662e-184
ENSSHAG00000017630	CRABP1	73421	90066	107672	78845	100	GL834417.1	2861936	2869391	-1	72058.7	76379.2	101545	74931.4	131.747	81228.5	131.747	81228.5	65009.1	9.26807	4.50151e-180	0.321271	28.8481	5.34515e-183
ENSSHAG00000008360	IL1A	9	10	8	3	41298	GL834779.1	412332	430042	-1	8.833	8.48036	7.54474	2.85109	54408.9	6.9273	54408.9	54408.9	10887.3	-12.9346	3.12693e-177	0.451962	-28.6188	3.91924e-180
ENSSHAG00000004151	CSF1	91	65	83	66	43673	GL856990.1	91328	106473	1	89.3115	55.1224	78.2767	62.724	57537.8	71.3586	57537.8	57537.8	11564.7	-9.65807	3.90846e-177	0.337586	-28.6092	5.15662e-180
ENSSHAG00000005444	LUM	12	11	13	11	9697	GL861594.1	158647	169449	-1	11.7773	9.3284	12.2602	10.454	12775.5	10.955	12775.5	12775.5	2563.86	-10.1924	5.60359e-174	0.359488	-28.3527	7.76273e-177
ENSSHAG00000000327		83488	82242	110791	100467	73	GL850376.1	513	1202	1	81938.9	69744.2	104486	95480.1	96.1753	87912.3	96.1753	87912.3	70349.1	9.83618	1.12118e-171	0.34925	28.1637	1.62715e-174
ENSSHAG00000017454		66589	79925	68799	62833	2531	GL834671.1	2728159	2894088	1	65353.4	67779.3	64883.8	59714.2	3334.52	64432.7	3334.52	64432.7	52213	4.27225	4.18838e-170	0.152398	28.0335	6.35482e-173
ENSSHAG00000018210		85	188	124	99	315401	GL864880.1	3350967	3370707	1	83.4228	159.431	116.943	94.086	415531	113.471	415531	415531	83197	-11.8363	4.68371e-169	0.423545	-27.9458	7.41534e-172
ENSSHAG00000014321		384	389	389	246	173378	GL834662.1	1448995	1478494	1	376.875	329.886	366.863	233.789	228420	326.853	228420	228420	45945.5	-9.4489	6.0606e-164	0.343341	-27.5204	9.99506e-167
ENSSHAG00000005458	COL3A1	70	138	104	74	107427	GL849648.1	159674	225026	1	68.7011	117.029	98.0816	70.3269	141532	88.5347	141532	141532	28377.2	-10.6401	1.48512e-161	0.389481	-27.3186	2.54722e-164
ENSSHAG00000016698	MEGF9	11111	11647	10887	11478	365	GL834635.1	2294949	2392067	-1	10904.8	9877.08	10267.4	10908.3	480.876	10489.4	480.876	10489.4	8487.7	4.44709	2.31638e-158	0.16442	27.0472	4.12575e-161
ENSSHAG00000011373	RAI2	33	41	34	36	4231	GL849805.1	840342	842012	-1	32.3877	34.7695	32.0651	34.2131	5574.21	33.3588	5574.21	5574.21	1141.53	-7.38347	4.80586e-158	0.273271	-27.0188	8.87684e-161
ENSSHAG00000010367	ECM1	75	60	45	60	27552	GL856997.1	674538	682590	1	73.6084	50.8822	42.4392	57.0218	36298.9	55.9879	36298.9	36298.9	7304.57	-9.34282	1.05128e-153	0.350632	-26.6456	2.01116e-156
ENSSHAG00000012655		52319	68639	59927	53799	1789	GL849546.1	1075209	1185569	-1	51348.2	58208.4	56516.7	51128.6	2356.95	54300.5	2356.95	54300.5	43911.8	4.52598	1.28446e-152	0.170467	26.5504	2.54197e-155
ENSSHAG00000015957	CXCL8	139	172	134	74	345608	GL864738.1	1968848	1974135	1	136.421	145.862	126.374	70.3269	455328	119.746	455328	455328	91161.4	-11.892	3.6667e-151	0.450068	-26.4228	7.49837e-154
ENSSHAG00000008406	SOX10	31200	47964	40416	32238	30	GL861730.1	417720	422347	1	30621.1	40675.2	38116	30637.8	39.5241	35012.5	39.5241	35012.5	28017.9	9.79093	3.27226e-145	0.378049	25.8986	6.90759e-148
ENSSHAG00000005182	SERPINE1	12	35	20	17	72660	GL856864.1	142529	153634	-1	11.7773	29.6813	18.8618	16.1562	95727.3	19.1192	95727.3	95727.3	19160.8	-12.2794	3.63353e-143	0.477517	-25.7152	7.90991e-146
ENSSHAG00000001821		7974	9754	8092	9354	155	GL867662.1	17993	36192	-1	7826.04	8271.75	7631.5	8889.7	204.208	8154.75	204.208	8154.75	6564.64	5.31954	1.80127e-142	0.207375	25.6518	4.04006e-145
ENSSHAG00000016201	ADAM33	8	14	14	5	24041	GL864876.1	2065170	2100504	-1	7.85156	11.8725	13.2033	4.75182	31673.3	9.41979	31673.3	31673.3	6342.19	-11.7069	1.46596e-139	0.46111	-25.3884	3.3847e-142
ENSSHAG00000016803	MPZ	445188	299746	440981	369903	349	GL856972.1	2353019	2361567	-1	436927	254195	415886	351542	459.797	364638	459.797	364638	291802	9.63125	1.33969e-134	0.386269	24.934	3.18153e-137
ENSSHAG00000018410	FHL2	9	14	12	8	5681	GL849836.1	3571660	3670890	-1	8.833	11.8725	11.3171	7.60291	7484.54	9.90638	7484.54	7484.54	1504.83	-9.55443	4.82247e-129	0.39133	-24.4153	1.17706e-131
ENSSHAG00000008187	PINK1	9673	11512	11036	11223	450	GL849742.1	392840	404673	-1	9493.51	9762.59	10408	10665.9	592.861	10082.5	592.861	10082.5	8184.57	4.08801	1.96285e-128	0.167839	24.3567	4.92039e-131
ENSSHAG00000017068	SOX8	8452	9796	10700	9975	57	GL841553.1	2487077	2495811	1	8295.17	8307.36	10091.1	9479.87	75.0958	9043.37	75.0958	9043.37	7249.72	6.91197	1.47914e-127	0.284763	24.2727	3.80542e-130
ENSSHAG00000014627	ACKR3	1	6	3	3	22928	GL857018.1	1538364	1539452	-1	0.981445	5.08822	2.82928	2.85109	30206.9	2.93751	30206.9	30206.9	6043.74	-13.2959	4.75927e-126	0.551046	-24.1285	1.25583e-128
ENSSHAG00000002454	AATK	42939	78464	53736	50419	98	GL856847.1	32579	70634	1	42142.3	66540.3	50678	47916.4	129.112	51819.2	129.112	51819.2	41481.2	8.64873	3.51285e-125	0.359695	24.0446	9.50109e-128
ENSSHAG00000017948	ANK3	17937	24272	16923	22066	140	GL834436.1	3121204	3283916	1	17604.2	20583.5	15960	20970.7	184.446	18779.6	184.446	18779.6	15060.6	6.66983	8.18786e-125	0.277812	24.0085	2.26855e-127
ENSSHAG00000003823	COTL1	6551	6544	6702	6378	72687	GL834765.1	76550	140803	-1	6429.44	5549.55	6320.6	6061.42	95762.9	6090.25	95762.9	95762.9	24024.8	-3.97495	3.72809e-123	0.166677	-23.8482	1.05751e-125
ENSSHAG00000013959	CSF3	1	6	4	5	15628	GL856827.1	1360709	1362846	-1	0.981445	5.08822	3.77237	4.75182	20589.4	3.64846	20589.4	20589.4	4120.8	-12.442	1.9791e-122	0.523274	-23.7772	5.74446e-125
ENSSHAG00000005040	CCDC80	12	13	7	15	6971	GL849571.1	135797	170123	-1	11.7773	11.0245	6.60165	14.2554	9184.08	10.9147	9184.08	9184.08	1845.55	-9.71772	4.44219e-121	0.410979	-23.6453	1.31868e-123
ENSSHAG00000004944	ARHGAP24	6490	8710	8110	8052	110	GL864774.1	130126	152479	-1	6369.58	7386.4	7648.48	7652.32	144.922	7264.19	144.922	7264.19	5840.34	5.64748	2.13119e-120	0.239522	23.5781	6.4671e-123
ENSSHAG00000008790		16	9	8	11	8712	GL834658.1	464800	469514	1	15.7031	7.63233	7.54474	10.454	11477.8	10.3335	11477.8	11477.8	2303.83	-10.1281	3.55576e-114	0.44107	-22.9626	1.10245e-116
ENSSHAG00000007362		7948	10977	10820	10025	82	GL841619.1	310162	313995	1	7800.52	9308.89	10204.3	9527.39	108.032	9210.27	108.032	9210.27	7389.82	6.41372	6.11654e-114	0.27961	22.9381	1.93676e-116
ENSSHAG00000011800	PTGES	3	10	14	8	28174	GL834652.1	910064	943036	-1	2.94433	8.48036	13.2033	7.60291	37118.4	8.05772	37118.4	37118.4	7430.12	-12.1631	1.22641e-112	0.533319	-22.8064	3.96426e-115
ENSSHAG00000018212	FLT1	10	4	7	6	8900	GL849703.1	3352188	3527727	-1	9.81445	3.39214	6.60165	5.70218	11725.5	6.3776	11725.5	11725.5	2350.2	-10.8628	1.7348e-111	0.478763	-22.6892	5.72201e-114
ENSSHAG00000010276	AGTPBP1	5856	6056	5333	5407	185	GL841540.1	660969	764757	1	5747.34	5135.71	5029.51	5138.61	243.732	5262.79	243.732	5262.79	4258.98	4.43243	9.03816e-111	0.195989	22.6156	3.04074e-113
ENSSHAG00000012886	PLP1	30220	38630	27329	22330	80	GL867623.1	1125204	1131779	-1	29659.3	32759.6	25773.8	21221.6	105.398	27353.6	105.398	27353.6	21903.9	8.01975	2.64323e-109	0.356984	22.4653	9.06709e-112
ENSSHAG00000010297	COL6A3	98	99	62	52	47018	GL857018.1	664218	751088	1	96.1816	83.9556	58.4717	49.4189	61944.8	72.0069	61944.8	61944.8	12446.6	-9.7483	1.17829e-108	0.435231	-22.398	4.11963e-111
ENSSHAG00000004773		46	39	48	20	53451	GL841875.1	121346	150628	1	45.1465	33.0734	45.2684	19.0073	70420.1	35.6239	70420.1	70420.1	14112.5	-10.9501	8.367e-108	0.490826	-22.3096	2.98053e-110
ENSSHAG00000015783	GREM1	4	4	7	1	13406	GL834506.1	1916469	1917023	-1	3.92578	3.39214	6.60165	0.950363	17662	3.71748	17662	17662	3535.37	-12.2157	1.27445e-104	0.555804	-21.9785	4.62397e-107
ENSSHAG00000008242		2	10	9	3	36603	GL841503.1	397723	424506	-1	1.96289	8.48036	8.48783	2.85109	48223.3	5.44554	48223.3	48223.3	9649.02	-13.0927	4.35016e-104	0.597243	-21.9219	1.60703e-106
ENSSHAG00000016899	EREG	2	2	3	2	13374	GL864738.1	2401811	2428403	1	1.96289	1.69607	2.82928	1.90073	17619.8	2.09724	17619.8	17619.8	3525.65	-13.0422	8.24396e-104	0.595754	-21.8919	3.09985e-106
ENSSHAG00000000775		3	3	4	1	10241	GL843062.1	3510	23006	1	2.94433	2.54411	3.77237	0.950363	13492.2	2.55279	13492.2	13492.2	2700.48	-12.3683	1.7495e-101	0.571399	-21.6456	6.69378e-104
ENSSHAG00000013993		2	9	11	10	18817	GL857000.1	1370852	1375069	-1	1.96289	7.63233	10.374	9.50363	24790.8	7.36822	24790.8	24790.8	4964.06	-11.7097	4.79147e-101	0.542159	-21.5983	1.86488e-103
ENSSHAG00000015054	PRRX1	8	18	22	15	9263	GL856751.1	1671086	1763413	1	7.85156	15.2647	20.748	14.2554	12203.7	14.5299	12203.7	12203.7	2452.37	-9.70986	2.02406e-99	0.453227	-21.4238	8.01133e-102
ENSSHAG00000001204	TSPAN15	4251	5697	4364	4958	40	GL835719.1	8332	28898	-1	4172.12	4831.26	4115.65	4711.9	52.6988	4457.73	52.6988	4457.73	3576.73	6.40245	2.43786e-99	0.298979	21.4144	9.80998e-102
ENSSHAG00000003984	GLT8D2	5	9	2	9	10044	GL861603.1	83174	117876	-1	4.90722	7.63233	1.88618	8.55327	13232.7	5.74475	13232.7	13232.7	2651.13	-11.1605	4.09237e-95	0.532581	-20.9554	1.67377e-97
ENSSHAG00000008440		14	24	7	17	16269	GL834658.1	422442	429400	1	13.7402	20.3529	6.60165	16.1562	21433.9	14.2127	21433.9	21433.9	4298.15	-10.5513	5.16274e-95	0.503796	-20.9436	2.14561e-97
ENSSHAG00000015965	ITM2A	14597	22057	20910	23149	18	GL867608.1	1971831	1985432	-1	14326.1	18705.1	19720.1	22000	23.7145	18687.8	23.7145	18687.8	14955	9.62212	9.61144e-95	0.460097	20.9132	4.05787e-97
ENSSHAG00000007108	KIF1A	26724	29882	27766	32076	8	GL849917.1	285893	428680	-1	26228.1	25341	26185.9	30483.8	10.5398	27059.7	10.5398	27059.7	21649.9	11.3261	9.63881e-94	0.544465	20.8022	4.13301e-96
ENSSHAG00000005960	LGI4	12530	11805	12763	9376	24	GL849758.1	194271	203232	-1	12297.5	10011.1	12036.7	8910.61	31.6193	10814	31.6193	10814	8657.5	8.41786	3.75537e-93	0.405951	20.7361	1.63503e-95
ENSSHAG00000011397	ATP10B	16450	13519	19284	16226	38	GL834610.1	844503	1102459	-1	16144.8	11464.6	18186.6	15420.6	50.0638	15304.1	50.0638	15304.1	12253.3	8.25592	1.12057e-91	0.40133	20.5714	4.9527e-94
ENSSHAG00000012376	SLC7A11	2	1	1	3	14150	GL864827.1	1019502	1120749	1	1.96289	0.848036	0.943092	2.85109	18642.2	1.65128	18642.2	18642.2	3729.76	-13.4847	3.38636e-90	0.66086	-20.4047	1.51905e-92
ENSSHAG00000007702		128	115	121	128	3279	GL841390.1	344846	375754	-1	125.625	97.5242	114.114	121.646	4319.98	114.727	4319.98	4319.98	955.778	-5.23659	3.81911e-90	0.25672	-20.3981	1.73837e-92
ENSSHAG00000012684	HOXB9	2	2	3	1	10249	GL856828.1	1080947	1088527	-1	1.96289	1.69607	2.82928	0.950363	13502.7	1.85965	13502.7	13502.7	2702.04	-12.8286	4.46988e-90	0.629169	-20.3897	2.06407e-92
ENSSHAG00000010080	PRDM1	0	4	4	4	8070	GL856934.1	633898	656701	1	0	3.39214	3.77237	3.80145	10632	2.74149	10632	10632	2128.59	-11.9028	8.39028e-87	0.594639	-20.0168	3.92974e-89
ENSSHAG00000011015	SNAI1	95	108	107	114	2202	GL834669.1	784184	789841	-1	93.2372	91.5879	100.911	108.341	2901.07	98.5194	2901.07	2901.07	659.029	-4.88071	2.58481e-86	0.244525	-19.96	1.22769e-88
ENSSHAG00000018569	LTBP2	183	193	344	192	108108	GL834540.1	3749989	3935199	1	179.604	163.671	324.424	182.47	142429	212.542	142429	142429	28655.8	-9.38856	1.39592e-85	0.472384	-19.8748	6.72222e-88
ENSSHAG00000017676	ARHGAP22	6	6	2	4	4147	GL834451.1	2900905	3266681	-1	5.88867	5.08822	1.88618	3.80145	5463.55	4.16613	5463.55	5463.55	1096.04	-10.3545	3.36734e-84	0.525243	-19.7137	1.6438e-86
ENSSHAG00000011365	NPR3	100481	58977	102159	101310	81	GL841298.1	839482	911085	1	98616.5	50014.6	96345.4	96281.3	106.715	85314.5	106.715	85314.5	68272.9	9.64288	8.89528e-84	0.490386	19.6638	4.40099e-86
ENSSHAG00000015612		56	47	26	44	12039	GL849604.1	1856061	1863101	1	54.9609	39.8577	24.5204	41.816	15861	40.2887	15861	15861	3204.43	-8.62233	2.60021e-82	0.44237	-19.4912	1.30362e-84
ENSSHAG00000000833	PRDX5	2621	2767	2506	2694	14326	GL865151.1	4081	5680	1	2572.37	2346.52	2363.39	2560.28	18874.1	2460.64	18874.1	18874.1	5743.32	-2.93941	6.65245e-82	0.151185	-19.4424	3.37911e-84
ENSSHAG00000015499	HAPLN2	27530	25056	34761	41001	57	GL856822.1	1816263	1821094	1	27019.2	21248.4	32782.8	38965.8	75.0958	30004.1	75.0958	30004.1	24018.3	8.6422	1.68066e-81	0.445609	19.3941	8.64775e-84
ENSSHAG00000007139	PLEKHA7	3370	4428	4347	4419	39	GL864879.1	288520	354102	1	3307.47	3755.1	4099.62	4199.65	51.3813	3840.46	51.3813	3840.46	3082.65	6.2239	2.02784e-80	0.323068	19.265	1.0568e-82
ENSSHAG00000017915	FLI1	2	3	5	1	5888	GL849686.1	3097323	3241595	1	1.96289	2.54411	4.71546	0.950363	7757.26	2.54321	7757.26	7757.26	1553.49	-11.5705	2.33567e-80	0.600846	-19.257	1.23262e-82
ENSSHAG00000006107	SLC16A1	7750	8666	7293	9356	115530	GL856992.1	204479	213227	-1	7606.2	7349.08	6877.97	8891.6	152207	7681.21	152207	152207	36586.4	-4.30857	2.90298e-80	0.223879	-19.2451	1.55117e-82
ENSSHAG00000016929		20	22	9	16	4756	GL834770.1	2413675	2417514	-1	19.6289	18.6568	8.48783	15.2058	6265.88	15.4948	6265.88	6265.88	1265.57	-8.65767	3.04842e-80	0.449937	-19.2419	1.64899e-82
ENSSHAG00000001340	DPT	3	7	13	13	18535	GL857344.1	10015	50202	1	2.94433	5.93625	12.2602	12.3547	24419.3	8.37388	24419.3	24419.3	4890.56	-11.5114	7.02552e-80	0.599613	-19.198	3.84668e-82
ENSSHAG00000014556	EVC2	2367	2640	2422	2342	8639	GL864869.1	1517205	1652606	-1	2323.08	2238.82	2284.17	2225.75	11381.6	2267.95	11381.6	11381.6	4090.69	-2.3273	1.01445e-78	0.122115	-19.0582	5.62134e-81
ENSSHAG00000010669	CCBE1	1	1	3	3	7114	GL841299.1	726737	849332	1	0.981445	0.848036	2.82928	2.85109	9372.48	1.87746	9372.48	9372.48	1876	-12.3001	1.1995e-78	0.645717	-19.0488	6.72588e-81
ENSSHAG00000012466	PTK7	811	687	839	890	26764	GL856887.1	1037372	1078130	1	795.952	582.601	791.254	845.823	35260.8	753.908	35260.8	35260.8	7655.28	-5.54788	1.41996e-78	0.291391	-19.0393	8.05572e-81
ENSSHAG00000007783		814	1057	879	852	5575	GL850161.1	352600	353311	-1	798.896	896.374	828.978	809.709	7344.89	833.489	7344.89	7344.89	2135.77	-3.13916	4.21379e-78	0.165379	-18.9817	2.41836e-80
ENSSHAG00000001308		8030	9719	10106	8897	10	GL867681.1	9652	52420	-1	7881	8242.06	9530.89	8455.38	13.1747	8527.33	13.1747	8527.33	6824.5	9.33818	2.23468e-77	0.494261	18.8932	1.29726e-79
ENSSHAG00000017780	FOS	43322	65346	41749	35626	315	GL834540.1	2974477	2978610	-1	42518.1	55415.8	39373.2	33857.6	415.003	42791.2	415.003	42791.2	34315.9	6.68805	2.55851e-77	0.354138	18.8855	1.50213e-79
ENSSHAG00000010328	EGFL8	125338	75066	91368	80104	209	GL856874.1	668928	671476	1	123012	63658.7	86168.5	76127.9	275.351	87241.8	275.351	87241.8	69848.5	8.3076	1.01147e-76	0.441608	18.8122	6.00517e-79
ENSSHAG00000006382	STMN1	20649	21757	18892	21974	1359	GL849746.1	225210	228559	-1	20265.9	18450.7	17816.9	20883.3	1790.44	19354.2	1790.44	19354.2	15841.4	3.43425	1.3276e-75	0.1839	18.6746	7.96964e-78
ENSSHAG00000012895		5462	7368	7018	5870	13	GL861690.1	1126406	1200205	1	5360.65	6248.33	6618.62	5578.63	17.1271	5951.56	17.1271	5951.56	4764.67	8.44087	2.53552e-75	0.45285	18.6394	1.53881e-77
ENSSHAG00000008434		18	22	34	32	5042	GL841404.1	421820	431642	-1	17.666	18.6568	32.0651	30.4116	6642.68	24.6999	6642.68	6642.68	1348.3	-8.07325	3.42271e-75	0.433515	-18.6228	2.09982e-77
ENSSHAG00000000159		14036	13936	19735	17324	12	GL850461.1	26	2491	-1	13775.6	11818.2	18611.9	16464.1	15.8096	15167.5	15.8096	15167.5	12137.1	9.90595	1.16719e-74	0.533829	18.5564	7.23767e-77
ENSSHAG00000000868	ITGB8	23022	16295	27458	23958	31	GL861709.1	4354	79460	-1	22594.8	13818.8	25895.4	22768.8	40.8416	21269.5	40.8416	21269.5	17023.7	9.02452	1.22299e-74	0.486409	18.5533	7.66433e-77
ENSSHAG00000008303		1	2	1	5	7204	GL864964.1	405623	406174	1	0.981445	1.69607	0.943092	4.75182	9491.05	2.09311	9491.05	9491.05	1899.88	-12.1497	1.29914e-74	0.654986	-18.5495	8.22727e-77
ENSSHAG00000010332	KIF5C	2577	3649	3046	2746	40	GL849620.1	669190	775786	1	2529.18	3094.48	2872.66	2609.7	52.6988	2776.51	52.6988	2776.51	2231.74	5.71947	6.44614e-74	0.309786	18.4627	4.12478e-76
ENSSHAG00000013403	CRYAB	70277	106183	50691	64290	241	GL849661.1	1230387	1233981	1	68973	90047	47806.3	61098.8	317.51	66981.3	317.51	66981.3	53648.5	7.72081	7.23857e-74	0.41834	18.4558	4.67959e-76
ENSSHAG00000017415	PIWIL4	3737	4021	3625	3228	167	GL849679.1	2703782	2768100	-1	3667.66	3409.95	3418.71	3067.77	220.017	3391.02	220.017	3391.02	2756.82	3.94602	2.64855e-73	0.214631	18.3851	1.72971e-75
ENSSHAG00000001992	SCRT1	5	4	4	2	2831	GL841407.1	21529	27391	-1	4.90722	3.39214	3.77237	1.90073	3729.76	3.49312	3729.76	3729.76	748.746	-10.0649	1.81389e-72	0.550598	-18.2799	1.19658e-74
ENSSHAG00000013447	AFAP1L2	14030	16545	21304	23533	56	GL834463.1	1236927	1366587	1	13769.7	14030.8	20091.6	22364.9	73.7783	17564.2	73.7783	17564.2	14066.1	7.89522	4.34291e-71	0.436072	18.1053	2.89355e-73
ENSSHAG00000009980	RBBP9	17122	16747	23419	24046	110	GL834495.1	618237	624705	-1	16804.3	14202.1	22086.3	22852.4	144.922	18986.3	144.922	18986.3	15218	7.03353	1.18233e-70	0.389679	18.0495	7.95548e-73
ENSSHAG00000010355	TRIM2	6518	6317	8409	6774	76	GL864817.1	672150	724612	-1	6397.06	5357.04	7930.46	6437.76	100.128	6530.58	100.128	6530.58	5244.49	6.02727	2.18417e-70	0.334568	18.0151	1.48406e-72
ENSSHAG00000013353	ZNF536	8573	11740	8225	8346	298	GL834645.1	1219871	1529805	-1	8413.93	9955.95	7756.93	7931.73	392.606	8514.63	392.606	8514.63	6890.23	4.43883	2.46948e-70	0.246496	18.0077	1.69421e-72
ENSSHAG00000006010	JAKMIP3	9216	11772	10569	7281	114	GL834900.1	197418	263630	1	9044.99	9983.08	9967.54	6919.59	150.192	8978.8	150.192	8978.8	7213.08	5.90166	3.9352e-70	0.328209	17.9814	2.72575e-72
ENSSHAG00000001515	TYMP	38	61	89	32	55250	GL861546.1	12387	19257	-1	37.2949	51.7302	83.9352	30.4116	72790.2	50.843	72790.2	72790.2	14598.7	-10.4828	2.02457e-69	0.585962	-17.8898	1.41569e-71
ENSSHAG00000009152	PCOLCE	417	734	542	393	35303	GL856864.1	509258	514407	-1	409.262	622.459	511.156	373.493	46510.6	479.092	46510.6	46510.6	9685.4	-6.60061	3.77916e-69	0.369689	-17.8545	2.66752e-71
ENSSHAG00000006057	ANTXR1	1	4	2	3	3536	GL834702.1	200744	439178	-1	0.981445	3.39214	1.88618	2.85109	4658.57	2.27772	4658.57	4658.57	933.537	-10.9754	9.18167e-69	0.616448	-17.8043	6.54146e-71
ENSSHAG00000007784		7852	14464	12103	9938	15	GL864912.1	352667	371705	1	7706.3	12266	11414.2	9444.71	19.762	10207.8	19.762	10207.8	8170.2	9.01275	1.12211e-68	0.506545	17.7926	8.06849e-71
ENSSHAG00000007992	OLFML2B	69537	59856	64864	73987	1732	GL856748.1	373431	452524	-1	68246.7	50760.1	61172.7	70314.5	2281.86	62623.5	2281.86	62623.5	50555.2	4.77842	7.70487e-68	0.270215	17.6838	5.59097e-70
ENSSHAG00000007330	VCAN	84	170	262	162	165979	GL841287.1	306696	473003	-1	82.4414	144.166	247.09	153.959	218672	156.914	218672	218672	43860	-10.4444	2.40853e-67	0.592795	-17.6189	1.76362e-69
ENSSHAG00000008071		3	16	6	6	12784	GL864964.1	381211	381704	1	2.94433	13.5686	5.65855	5.70218	16842.5	6.96841	16842.5	16842.5	3374.08	-11.2165	5.17018e-67	0.638204	-17.5751	3.81991e-69
ENSSHAG00000001853		19442	24247	21919	21768	76177	GL867911.1	18613	34185	1	19081.2	20562.3	20671.6	20687.5	100361	20250.7	100361	100361	36272.7	-2.30914	1.50541e-66	0.131846	-17.5139	1.12218e-68
ENSSHAG00000001873	TNFAIP2	12	34	30	13	18184	GL835146.1	18945	42924	-1	11.7773	28.8332	28.2928	12.3547	23956.9	20.3145	23956.9	23956.9	4807.62	-10.1975	3.80332e-66	0.584028	-17.4606	2.86021e-68
ENSSHAG00000003220	LRRC8E	3038	4047	3268	3482	223	GL841427.1	55874	64155	-1	2981.63	3432	3082.03	3309.16	293.796	3201.21	293.796	3201.21	2619.72	3.44582	5.51809e-66	0.197595	17.4388	4.18616e-68
ENSSHAG00000008037	KANK3	4794	5030	4521	4571	468	GL841425.1	377186	392307	1	4705.05	4265.62	4263.72	4344.11	616.576	4394.62	616.576	4394.62	3639.01	2.83334	5.98541e-66	0.162521	17.4337	4.58017e-68
ENSSHAG00000014222	NUAK2	198	266	254	250	2824	GL856779.1	1421296	1440590	-1	194.326	225.578	239.545	237.591	3720.53	224.26	3720.53	3720.53	923.515	-4.05192	1.38193e-65	0.233066	-17.3853	1.0666e-67
ENSSHAG00000017169	FGF7	12	37	20	31	10590	GL834501.1	2545250	2624228	1	11.7773	31.3773	18.8618	29.4613	13952	22.8694	13952	13952	2808.7	-9.24702	1.71509e-65	0.532282	-17.3724	1.33505e-67
ENSSHAG00000001867		2010	2608	2329	2062	103	GL851126.1	18782	29460	1	1972.7	2211.68	2196.46	1959.65	135.699	2085.12	135.699	2085.12	1695.24	3.94176	1.43603e-64	0.228513	17.2496	1.1273e-66
ENSSHAG00000008043	F3	34	20	18	23	4020	GL856976.1	377610	391596	-1	33.3691	16.9607	16.9757	21.8584	5296.23	22.291	5296.23	5296.23	1077.08	-7.89833	1.78247e-64	0.45823	-17.2366	1.41102e-66
ENSSHAG00000000031	GDF15	1	2	1	2	5004	GL849367.1	11	1801	-1	0.981445	1.69607	0.943092	1.90073	6592.62	1.38033	6592.62	6592.62	1319.63	-12.2106	2.82344e-64	0.709527	-17.2095	2.25368e-66
ENSSHAG00000017139		8406	9081	10683	12060	10	GL849683.1	2531496	2549800	1	8250.02	7701.02	10075.1	11461.4	13.1747	9371.87	13.1747	9371.87	7500.13	9.47441	3.50267e-63	0.555274	17.0626	2.81896e-65
ENSSHAG00000016174	EOGT	17	8	12	10	2780	GL841589.1	2055846	2100484	-1	16.6846	6.78429	11.3171	9.50363	3662.57	11.0724	3662.57	3662.57	741.371	-8.38125	5.89854e-63	0.492099	-17.0316	4.78607e-65
ENSSHAG00000009319	FN1	1554	997	1696	915	320612	GL849893.1	530135	610471	1	1525.17	845.492	1599.48	869.582	422397	1209.93	422397	422397	85447.2	-8.44764	1.2444e-62	0.497288	-16.9874	1.01791e-64
ENSSHAG00000004540		12875	16742	12348	21233	74	GL841441.1	109444	132708	-1	12636.1	14197.8	11645.3	20179.1	97.4927	14664.6	97.4927	14664.6	11751.2	7.23282	2.25979e-62	0.426668	16.9519	1.8634e-64
ENSSHAG00000003391	OGDHL	3511	4545	4515	3918	208	GL834452.1	61909	100666	-1	3445.85	3854.32	4258.06	3723.52	274.034	3820.44	274.034	3820.44	3111.16	3.80134	5.1944e-62	0.224899	16.9024	4.31753e-64
ENSSHAG00000014560	PLLP	8073	10756	10686	6164	28	GL834650.1	1518314	1554057	-1	7923.2	9121.48	10077.9	5858.04	36.8891	8245.15	36.8891	8245.15	6603.5	7.80422	7.75049e-62	0.46238	16.8784	6.49326e-64
ENSSHAG00000004413	S1PR3	25	23	42	25	3865	GL842054.1	103360	104493	-1	24.5361	19.5048	39.6099	23.7591	5092.02	26.8525	5092.02	5092.02	1039.89	-7.56994	9.34327e-62	0.448806	-16.8668	7.8893e-64
ENSSHAG00000001980		6272	8598	10448	9196	68	GL867667.1	21235	22936	1	6155.62	7291.42	9853.43	8739.54	89.5879	8010	89.5879	8010	6425.92	6.48235	1.70816e-61	0.38515	16.8307	1.45361e-63
ENSSHAG00000001884	AMPH	4967	6642	8416	6748	22	GL842614.1	19131	132949	1	4874.84	5632.66	7937.06	6413.05	28.9843	6214.4	28.9843	6214.4	4977.32	7.7442	2.15892e-60	0.464298	16.6794	1.85144e-62
ENSSHAG00000018850	FLRT3	12141	14140	14165	11420	919	GL834722.1	4355145	4357094	1	11915.7	11991.2	13358.9	10853.1	1210.75	12029.8	1210.75	12029.8	9865.95	3.31263	4.08706e-60	0.199067	16.6407	3.53193e-62
ENSSHAG00000014067	FRRS1	36	64	26	42	5729	GL856979.1	1387814	1433761	-1	35.332	54.2743	24.5204	39.9153	7547.78	38.5105	7547.78	7547.78	1540.36	-7.6107	1.41971e-59	0.459429	-16.5656	1.23624e-61
ENSSHAG00000005926	RELN	95245	63741	112831	92019	432	GL861637.1	190780	508660	-1	93477.7	54054.7	106410	87451.5	569.147	85348.5	569.147	85348.5	68392.6	7.22842	1.67402e-59	0.436625	16.5552	1.46873e-61
ENSSHAG00000017134	GDNF	29832	30995	30117	14373	31	GL841295.1	2529658	2560621	1	29278.5	26284.9	28403.1	13659.6	40.8416	24406.5	40.8416	24406.5	19533.4	9.22301	2.25093e-59	0.557723	16.5369	1.98974e-61
ENSSHAG00000002370	CRIP2	9016	10731	12768	10685	319	GL835317.1	30042	33401	-1	8848.71	9100.28	12041.4	10154.6	420.273	10036.3	420.273	10036.3	8113.06	4.57775	3.43839e-59	0.277256	16.5109	3.06209e-61
ENSSHAG00000016692	ZEB2	80121	90378	83567	66421	4667	GL849616.1	2292730	2435638	-1	78634.3	76643.8	78811.4	63124.1	6148.63	74303.4	6148.63	74303.4	60672.4	3.59509	5.46391e-59	0.218116	16.4825	4.90198e-61
ENSSHAG00000014589		107	99	83	145	7473	GL864799.1	1525886	1566603	-1	105.015	83.9556	78.2767	137.803	9845.45	101.262	9845.45	9845.45	2050.1	-6.60434	7.57048e-59	0.401179	-16.4623	6.84185e-61
ENSSHAG00000010537	ST6GAL1	5082	4528	4840	5511	11	GL857012.1	703136	720145	-1	4987.7	3839.91	4564.57	5237.45	14.4922	4657.41	14.4922	4657.41	3728.82	8.32805	1.22162e-58	0.506791	16.4329	1.1121e-60
ENSSHAG00000008758	UNC5B	7	5	3	0	8074	GL834426.1	460561	493435	1	6.87011	4.24018	2.82928	0	10637.2	3.48489	10637.2	10637.2	2130.24	-11.5775	5.07294e-58	0.708279	-16.3459	4.65162e-60
ENSSHAG00000012129	HIF1A	7835	9197	8221	9522	49428	GL834543.1	974446	1018578	1	7689.62	7799.39	7753.16	9049.36	65119.9	8072.88	65119.9	65119.9	19482.3	-3.01195	6.56906e-58	0.184446	-16.3297	6.06681e-60
ENSSHAG00000018759	CACNA2D2	9214	7931	12340	10015	10	GL841583.1	4069132	4432271	-1	9043.03	6725.78	11637.8	9517.89	13.1747	9231.11	13.1747	9231.11	7387.53	9.45257	7.12239e-57	0.584097	16.1832	6.62482e-59
ENSSHAG00000002769		6	3	5	11	3591	GL841960.1	40889	95283	1	5.88867	2.54411	4.71546	10.454	4731.03	5.90056	4731.03	4731.03	950.927	-9.66163	8.71095e-57	0.59749	-16.1704	8.15987e-59
ENSSHAG00000018788		2132	2708	2872	2204	32	GL856947.1	4130110	4163644	-1	2092.44	2296.48	2708.56	2094.6	42.159	2298.02	42.159	2298.02	1846.85	5.76843	1.38093e-56	0.357366	16.1415	1.30268e-58
ENSSHAG00000011108	IL1RN	1	1	1	3	3734	GL834779.1	797935	803881	1	0.981445	0.848036	0.943092	2.85109	4919.43	1.40592	4919.43	4919.43	985.011	-11.7857	1.46194e-56	0.730325	-16.1376	1.38874e-58
ENSSHAG00000007761	SOWAHC	14901	18583	13723	15104	1284	GL849842.1	350507	352360	1	14624.5	15759.1	12942.1	14354.3	1691.63	14420	1691.63	14420	11874.3	3.0916	1.86546e-56	0.191761	16.1221	1.78437e-58
ENSSHAG00000011849	TUBB4A	7686	7001	11173	7649	42	GL841413.1	919019	920968	-1	7543.38	5937.1	10537.2	7269.33	55.3337	7821.75	55.3337	7821.75	6268.46	7.14317	6.69076e-56	0.445264	16.0426	6.44403e-58
ENSSHAG00000016139		6	32	12	12	29335	GL864738.1	2044573	2047740	1	5.88867	27.1372	11.3171	11.4044	38648	13.9368	38648	38648	7740.74	-11.4255	1.54766e-55	0.71454	-15.99	1.5008e-57
ENSSHAG00000013968	FGFRL1	1	5	3	9	5699	GL864876.1	1363194	1415710	-1	0.981445	4.24018	2.82928	8.55327	7508.26	4.15104	7508.26	7508.26	1504.97	-10.8153	1.60162e-55	0.676486	-15.9874	1.56369e-57
ENSSHAG00000018165	MLIP	5744	5236	4142	5323	101	GL856895.1	3309682	3392165	1	5637.42	4440.32	3906.29	5058.78	133.064	4760.7	133.064	4760.7	3835.17	5.16095	1.66343e-55	0.322869	15.9846	1.63501e-57
ENSSHAG00000016212	SLC25A14	3683	4327	3445	4122	9	GL867593.1	2071422	2097282	1	3614.66	3669.45	3248.95	3917.4	11.8572	3612.62	11.8572	3612.62	2892.46	8.25114	1.78108e-55	0.516343	15.98	1.7624e-57
ENSSHAG00000015681		13728	15659	13376	13636	2509	GL861612.1	1880634	1882016	1	13473.3	13279.4	12614.8	12959.2	3305.53	13081.7	3305.53	13081.7	11126.4	1.98459	1.99775e-55	0.124251	15.9724	1.98997e-57
ENSSHAG00000018747	PTX3	8	2	4	2	4097	GL849915.1	4042769	4050348	-1	7.85156	1.69607	3.77237	1.90073	5397.67	3.80518	5397.67	5397.67	1082.58	-10.4943	6.19398e-55	0.659964	-15.9013	6.21073e-57
ENSSHAG00000004371	PLAUR	34	32	54	19	10801	GL850646.1	101468	109706	1	33.3691	27.1372	50.927	18.0569	14230	32.3725	14230	14230	2871.9	-8.78102	8.7272e-55	0.552984	-15.8794	8.80837e-57
ENSSHAG00000016586	NRG1	15142	8723	13404	14055	31	GL864734.1	2240100	2449987	-1	14861	7397.42	12641.2	13357.4	40.8416	12064.3	40.8416	12064.3	9659.57	8.20647	1.14633e-54	0.517372	15.8618	1.16456e-56
ENSSHAG00000010056	WNT5B	7	6	8	13	1821	GL861618.1	630442	714692	1	6.87011	5.08822	7.54474	12.3547	2399.11	7.96445	2399.11	2399.11	486.194	-8.24272	3.10219e-54	0.521731	-15.7988	3.17197e-56
ENSSHAG00000007765	ATP6AP1L	1	2	0	1	6103	GL841288.1	350906	376934	-1	0.981445	1.69607	0	0.950363	8040.52	0.90697	8040.52	8040.52	1608.83	-13.0831	4.90496e-54	0.829647	-15.7695	5.04765e-56
ENSSHAG00000000270	RRAS	174	252	252	240	3525	GL856611.1	242	2197	1	170.771	213.705	237.659	228.087	4644.08	212.556	4644.08	4644.08	1098.86	-4.44911	6.24234e-54	0.282414	-15.7538	6.46512e-56
ENSSHAG00000011465		8204	6408	8739	5707	45	GL849594.1	854159	873562	1	8051.77	5434.22	8241.68	5423.72	59.2861	6787.85	59.2861	6787.85	5442.14	6.83909	7.71005e-54	0.434502	15.7401	8.03607e-56
ENSSHAG00000000478		8739	8845	8078	6739	74697	GL861407.1	1273	4918	1	8576.85	7500.88	7618.3	6404.5	98411	7525.13	98411	98411	25702.3	-3.70904	1.0209e-53	0.235916	-15.7219	1.07081e-55
ENSSHAG00000000115	HMGA1	1448	1463	1260	1089	14596	GL859573.1	21	5720	-1	1421.13	1240.68	1188.3	1034.95	19229.8	1221.26	19229.8	19229.8	4822.97	-3.97694	1.19069e-53	0.253119	-15.7117	1.25675e-55
ENSSHAG00000014652	CLDN19	13092	15035	13010	23867	10	GL849787.1	1544307	1556005	-1	12849.1	12750.2	12269.6	22682.3	13.1747	15137.8	13.1747	15137.8	12112.9	10.1662	1.25037e-53	0.647186	15.7082	1.32798e-55
ENSSHAG00000007926	EHD4	1208	1587	1483	1355	7158	GL834509.1	367998	460185	-1	1185.59	1345.83	1398.61	1287.74	9430.45	1304.44	9430.45	9430.45	2929.64	-2.85375	1.3075e-53	0.18171	-15.705	1.39728e-55
ENSSHAG00000017208	TLR4	0	1	2	2	4113	GL834633.1	2560581	2571935	1	0	0.848036	1.88618	1.90073	5418.75	1.15874	5418.75	5418.75	1084.68	-12.1897	1.50988e-53	0.776637	-15.6955	1.62352e-55
ENSSHAG00000012145	B4GALT6	4830	4125	4607	4735	152	GL841267.1	976533	1050856	1	4740.38	3498.15	4344.83	4499.97	200.255	4270.83	200.255	4270.83	3456.72	4.41453	1.63749e-53	0.28136	15.69	1.77155e-55
ENSSHAG00000002902	PLD2	170	200	185	106	8100	GL856863.1	45074	59308	1	166.846	169.607	174.472	100.738	10671.5	152.916	10671.5	10671.5	2256.63	-6.12453	3.98753e-53	0.39177	-15.633	4.34028e-55
ENSSHAG00000012643	NR4A1	147506	145077	96639	156980	1980	GL861721.1	1072289	1077963	1	144769	123031	91139.5	149188	2608.59	127032	2608.59	127032	102147	5.60578	5.36194e-53	0.359029	15.6137	5.87164e-55
ENSSHAG00000016434		13627	15030	19004	19947	281	GL849549.1	2168193	2569114	1	13374.1	12746	17922.5	18956.9	370.209	15749.9	370.209	15749.9	12674	5.41085	1.04977e-52	0.347508	15.5704	1.15648e-54
ENSSHAG00000011688	IGSF11	5447	7422	7706	4715	11	GL849578.1	889337	1094467	-1	5345.93	6294.12	7267.47	4480.96	14.4922	5847.12	14.4922	5847.12	4680.6	8.65632	1.48007e-52	0.556747	15.548	1.64029e-54
ENSSHAG00000003427	CTSA	4819	5134	4870	4392	18173	GL834651.1	63204	68455	1	4729.58	4353.82	4592.86	4174	23942.4	4462.56	23942.4	23942.4	8358.53	-2.42366	2.02142e-52	0.156086	-15.5277	2.25358e-54
ENSSHAG00000007736	PALM	9019	9632	8629	6282	193	GL841424.1	347962	363737	-1	8851.65	8168.29	8137.94	5970.18	254.272	7782.01	254.272	7782.01	6276.47	4.9357	2.10319e-52	0.317924	15.5248	2.35861e-54
ENSSHAG00000012981	NR4A2	24852	41737	29276	22181	400	GL849626.1	1142367	1152687	-1	24390.9	35394.5	27610	21080	526.988	27118.8	526.988	27118.8	21800.5	5.68539	4.71071e-52	0.36745	15.4726	5.31389e-54
ENSSHAG00000009712	CRIM1	1066	1015	997	1013	5918	GL834682.1	577846	754150	1	1046.22	860.757	940.263	962.718	7796.78	952.489	7796.78	7796.78	2321.35	-3.03342	5.78485e-52	0.196224	-15.459	6.56372e-54
ENSSHAG00000006168	NGFR	93327	182080	86522	57791	110	GL856829.1	209923	239374	1	91595.3	154410	81598.2	54922.4	144.922	95631.6	144.922	95631.6	76534.3	9.36607	8.03421e-52	0.606712	15.4374	9.16893e-54
ENSSHAG00000015404	SHC4	8808	7587	12745	9114	60	GL834501.1	1782977	1982935	-1	8644.57	6434.05	12019.7	8661.61	79.0482	8939.98	79.0482	8939.98	7167.8	6.82138	1.6309e-51	0.443197	15.3913	1.872e-53
ENSSHAG00000012600	WNT9A	48	44	31	35	1555	GL841580.1	1063613	1143144	-1	47.1093	37.3136	29.2359	33.2627	2048.67	36.7304	2048.67	2048.67	439.117	-5.80266	4.66297e-51	0.378694	-15.3228	5.38307e-53
ENSSHAG00000013546		13	5	5	10	3119	GL864793.1	1258565	1260799	1	12.7588	4.24018	4.71546	9.50363	4109.19	7.80451	4109.19	4109.19	828.081	-9.05461	5.7409e-51	0.591459	-15.3089	6.66534e-53
ENSSHAG00000014793	PLIN2	2331	2489	2633	2956	23888	GL841571.1	1581508	1606711	-1	2287.75	2110.76	2483.16	2809.27	31471.7	2422.74	31471.7	31471.7	8232.53	-3.69942	6.18561e-51	0.241734	-15.3037	7.22246e-53
ENSSHAG00000017210		8331	9098	10908	11939	6	GL849683.1	2561368	2572870	-1	8176.42	7715.43	10287.3	11346.4	7.90482	9381.37	7.90482	9381.37	7506.68	10.2128	1.12448e-50	0.669062	15.2644	1.32039e-52
ENSSHAG00000010149	TINAGL1	56456	29742	58658	48291	139	GL849784.1	643193	656503	1	55408.4	25222.3	55319.9	45894	183.128	45461.2	183.128	45461.2	36405.6	7.95563	1.35665e-50	0.52162	15.2518	1.60196e-52
ENSSHAG00000004106	RRAD	3050	3982	2499	2645	19	GL834761.1	88827	97641	-1	2993.41	3376.88	2356.79	2513.71	25.0319	2810.2	25.0319	2810.2	2253.16	6.81082	1.56379e-50	0.446842	15.2421	1.85686e-52
ENSSHAG00000016159	RWDD2A	2742	4146	3361	2863	107	GL856915.1	2050400	2058274	1	2691.12	3515.96	3169.73	2720.89	140.969	3024.43	140.969	3024.43	2447.73	4.42331	3.29567e-50	0.291141	15.193	3.93507e-52
ENSSHAG00000014177	KCTD17	2082	2717	2000	2111	12	GL861606.1	1413595	1429326	1	2043.37	2304.11	1886.18	2006.22	15.8096	2059.97	15.8096	2059.97	1651.14	7.0258	4.62741e-50	0.463126	15.1704	5.5557e-52
ENSSHAG00000003765		23294	12064	17215	19008	8	GL864808.1	74058	388752	1	22861.8	10230.7	16235.3	18064.5	10.5398	16848.1	10.5398	16848.1	13480.6	10.6425	4.77421e-50	0.701644	15.168	5.76345e-52
ENSSHAG00000011495	SH3TC2	6023	6213	6826	8221	7	GL834622.1	858047	926974	1	5911.24	5268.85	6437.55	7812.94	9.22229	6357.64	9.22229	6357.64	5087.96	9.42912	5.14194e-50	0.621862	15.1627	6.24128e-52
ENSSHAG00000004312	SHANK2	7958	10256	8563	7338	5	GL864916.1	98797	139535	1	7810.34	8697.46	8075.7	6973.76	6.58735	7889.32	6.58735	7889.32	6312.77	10.226	9.71937e-50	0.676301	15.1205	1.18615e-51
ENSSHAG00000007861	HTR7	52	32	64	60	5923	GL834454.1	360937	442597	1	51.0351	27.1372	60.3579	57.0218	7803.37	48.888	7803.37	7803.37	1599.78	-7.32168	1.19413e-49	0.484668	-15.1066	1.4652e-51
ENSSHAG00000008850	TLL1	4	0	1	1	4119	GL864805.1	472595	763505	-1	3.92578	0	0.943092	0.950363	5426.66	1.45481	5426.66	5426.66	1086.5	-11.9196	1.26808e-49	0.789259	-15.1023	1.5643e-51
ENSSHAG00000007720	MAPK1	6283	7261	7119	5991	27799	GL841740.1	346015	361391	-1	6166.42	6157.59	6713.87	5693.63	36624.3	6182.88	36624.3	36624.3	12271.2	-2.56645	1.84375e-49	0.17022	-15.0772	2.2866e-51
ENSSHAG00000017419	RAP1GAP	5478	5210	5922	7854	10	GL849741.1	2706982	2736435	1	5376.35	4418.27	5584.99	7464.15	13.1747	5710.94	13.1747	5710.94	4571.39	8.75979	2.25113e-49	0.581517	15.0637	2.80668e-51
ENSSHAG00000009911	COL5A3	89958	120852	177883	124153	1033	GL841404.1	607592	643232	1	88288.8	102487	167760	117990	1360.95	119132	1360.95	119132	95577.4	6.4518	3.10709e-49	0.428918	15.042	3.89437e-51
ENSSHAG00000001068	WRB	7278	8036	7659	7310	1429	GL850358.1	6507	16077	1	7142.95	6814.82	7223.14	6947.15	1882.66	7032.02	1882.66	7032.02	6002.15	1.90113	4.80085e-49	0.126634	15.0129	6.04897e-51
ENSSHAG00000002564		6720	5804	6877	6548	6	GL850354.1	35608	61107	-1	6595.31	4922	6485.65	6222.98	7.90482	6056.48	7.90482	6056.48	4846.77	9.58148	2.17771e-48	0.64254	14.9119	2.75824e-50
ENSSHAG00000002319	PLA2G15	1220	1388	1330	1412	5441	GL834764.1	28626	58418	1	1197.36	1177.07	1254.31	1341.91	7168.35	1242.67	7168.35	7168.35	2427.8	-2.52831	2.39071e-48	0.169625	-14.9053	3.04379e-50
ENSSHAG00000000181		3656	3364	3812	3216	163	GL857395.1	39	17254	1	3588.16	2852.79	3595.07	3056.37	214.748	3273.1	214.748	3273.1	2661.43	3.92987	2.8919e-48	0.263887	14.8923	3.70096e-50
ENSSHAG00000008692		1446	2320	1832	1480	25085	GL841474.1	452776	455920	1	1419.17	1967.44	1727.75	1406.54	33048.7	1630.22	33048.7	33048.7	7913.92	-4.34128	5.04745e-48	0.292251	-14.8546	6.49286e-50
ENSSHAG00000008509		1	1	1	0	7054	GL861729.1	430938	437309	1	0.981445	0.848036	0.943092	0	9293.43	0.693143	9293.43	9293.43	1859.24	-13.7052	7.04214e-48	0.924034	-14.8319	9.10522e-50
ENSSHAG00000010680	ADGRL3	5922	5320	4585	4094	112	GL864840.1	729591	1396532	-1	5812.12	4511.55	4324.08	3890.79	147.557	4634.63	147.557	4634.63	3737.22	4.97309	9.56951e-48	0.33577	14.811	1.24361e-49
ENSSHAG00000004700	SEMA6B	5382	8874	5528	4767	68	GL841411.1	117111	132071	-1	5282.14	7525.47	5213.41	4530.38	89.5879	5637.85	89.5879	5637.85	4528.2	5.97574	1.00279e-47	0.403561	14.8075	1.3098e-49
ENSSHAG00000013308	SGCA	1	3	0	0	4871	GL856829.1	1210946	1223342	1	0.981445	2.54411	0	0	6417.39	0.881388	6417.39	6417.39	1284.18	-12.7617	1.1998e-47	0.862562	-14.7951	1.57503e-49
ENSSHAG00000018159	NRIP3	15	25	47	18	12522	GL864880.1	3300863	3331147	-1	14.7217	21.2009	44.3253	17.1065	16497.4	24.3386	16497.4	16497.4	3318.94	-9.40439	1.25676e-47	0.63579	-14.7917	1.6581e-49
ENSSHAG00000000856		7	15	3	7	3321	GL864881.1	4282	16595	1	6.87011	12.7205	2.82928	6.65254	4375.32	7.26812	4375.32	4375.32	880.878	-9.21865	2.0622e-47	0.624657	-14.758	2.73436e-49
ENSSHAG00000003076	UGDH	1734	1880	2031	2029	11189	GL864853.1	50704	73903	1	1701.83	1594.31	1915.42	1928.29	14741.2	1784.96	14741.2	14741.2	4376.2	-3.04599	2.38231e-47	0.206538	-14.7479	3.17453e-49
ENSSHAG00000018887	NKD1	36157	35984	38501	24125	688	GL834646.1	4496183	4602603	1	35486.1	30515.7	36310	22927.5	906.419	31309.8	906.419	31309.8	25229.2	5.11029	2.70014e-47	0.346717	14.7391	3.61586e-49
ENSSHAG00000010221	TLE1	13575	11207	14260	14614	394	GL841543.1	652830	773160	1	13323.1	9503.94	13448.5	13888.6	519.083	12541	519.083	12541	10136.6	4.59453	3.56755e-47	0.31213	14.7199	4.80098e-49
ENSSHAG00000012098	CTSK	823	1596	1346	1253	35438	GL856997.1	967340	985539	-1	807.729	1353.47	1269.4	1190.81	46688.5	1155.35	46688.5	46688.5	10262	-5.33649	4.03839e-47	0.36275	-14.7112	5.46124e-49
ENSSHAG00000007488		2975	2334	2603	2903	18	GL841247.1	321715	638848	-1	2919.8	1979.32	2454.87	2758.9	23.7145	2528.22	23.7145	2528.22	2027.32	6.73611	4.10284e-47	0.457933	14.7098	5.57547e-49
ENSSHAG00000018310	SLIT2	42932	48875	34648	21727	190	GL864864.1	3452618	3606319	-1	42135.4	41447.8	32676.3	20648.5	250.319	34227	250.319	34227	27431.7	7.09522	4.16613e-47	0.482391	14.7085	5.68896e-49
ENSSHAG00000007657	FBLN2	7	7	18	23	12813	GL841601.1	340282	481841	1	6.87011	5.93625	16.9757	21.8584	16880.7	12.9101	16880.7	16880.7	3386.48	-10.3572	4.93657e-47	0.704729	-14.6966	6.77357e-49
ENSSHAG00000006607		1829	2865	1731	2127	32639	GL856728.1	244196	263989	1	1795.06	2429.62	1632.49	2021.42	43000.9	1969.65	43000.9	43000.9	10175.9	-4.44822	5.66386e-47	0.302868	-14.687	7.80887e-49
ENSSHAG00000003846	TGFBI	2877	3990	6016	4237	294267	GL834568.1	77321	133767	1	2823.62	3383.66	5673.64	4026.69	387688	3976.9	387688	387688	80719.1	-6.60711	6.89635e-47	0.45028	-14.6733	9.55362e-49
ENSSHAG00000004809	GAS7	1634	2442	2315	1910	19	GL841143.1	122774	375504	-1	1603.68	2070.9	2183.26	1815.19	25.0319	1918.26	25.0319	1918.26	1539.61	6.25998	1.01841e-46	0.427403	14.6465	1.41754e-48
ENSSHAG00000008869	VWA1	33092	30706	51392	26790	219	GL849522.1	474642	482526	1	32478	26039.8	48467.4	25460.2	288.526	33111.3	288.526	33111.3	26546.8	6.84248	1.31631e-46	0.467741	14.6288	1.84087e-48
ENSSHAG00000016066	TPI1	11699	13957	12655	10954	44996	GL861612.1	2015806	2018600	1	11481.9	11836	11934.8	10410.3	59280.9	11415.8	59280.9	59280.9	20988.8	-2.37653	1.37783e-46	0.162494	-14.6253	1.936e-48
ENSSHAG00000010722	COQ8A	3392	4310	3460	3682	476	GL856795.1	735889	763389	1	3329.06	3655.04	3263.1	3499.24	627.115	3436.61	627.115	3436.61	2874.71	2.45426	3.37431e-46	0.168516	14.5639	4.76352e-48
ENSSHAG00000008933	CDH13	1740	1563	1418	1269	17374	GL834684.1	483020	1590709	1	1707.71	1325.48	1337.3	1206.01	22889.7	1394.13	22889.7	22889.7	5693.24	-4.03737	4.98964e-46	0.277733	-14.5369	7.0768e-48
ENSSHAG00000018663	EGR3	5960	8657	4797	6611	118	GL834713.1	3899599	3901716	-1	5849.41	7341.45	4524.01	6282.85	155.461	5999.43	155.461	5999.43	4830.64	5.27023	5.14007e-46	0.362601	14.5345	7.32407e-48
ENSSHAG00000012197	MMP2	10840	15638	14549	14027	98885	GL834649.1	986633	1013909	1	10638.9	13261.6	13721	13330.7	130278	12738.1	130278	130278	36246	-3.35436	5.17331e-46	0.230798	-14.5337	7.40556e-48
ENSSHAG00000012239	SYT11	2383	2243	2791	2316	73	GL856822.1	993037	1033642	1	2338.78	1902.15	2632.17	2201.04	96.1753	2268.53	96.1753	2268.53	1834.06	4.55986	7.14344e-46	0.314228	14.5113	1.02729e-47
ENSSHAG00000006900	FBXL4	2991	3303	2787	2921	397	GL856929.1	268530	370842	-1	2935.5	2801.06	2628.4	2776.01	523.035	2785.24	523.035	2785.24	2332.8	2.4128	7.50717e-46	0.166313	14.5076	1.08455e-47
ENSSHAG00000016757	ARHGAP18	15466	14246	14867	15790	1156	GL856948.1	2329619	2511250	-1	15179	12081.1	14021	15006.2	1522.99	14071.8	1522.99	14071.8	11562.1	3.2078	7.52624e-46	0.221119	14.5071	1.09227e-47
ENSSHAG00000005906		21651	13700	31140	33740	14	GL864785.1	189245	190696	1	21249.3	11618.1	29367.9	32065.3	18.4446	23575.1	18.4446	23575.1	18863.8	10.3198	8.62736e-46	0.71184	14.4974	1.25777e-47
ENSSHAG00000003046	NFKBIA	434	365	318	430	6771	GL834567.1	49521	55608	-1	425.947	309.533	299.903	408.656	8920.59	361.01	8920.59	8920.59	2072.93	-4.62754	1.75142e-45	0.32028	-14.4484	2.56491e-47
ENSSHAG00000005324	WIPF3	3155	3100	3003	3083	7	GL861706.1	151705	184053	-1	3096.46	2628.91	2832.11	2929.97	9.22229	2871.86	9.22229	2871.86	2299.33	8.28253	2.1129e-45	0.573786	14.4349	3.12218e-47
ENSSHAG00000008237	B4GALT1	118	145	129	144	1151	GL841471.1	397353	420641	-1	115.81	122.965	121.659	136.852	1516.41	124.322	1516.41	1516.41	402.739	-3.60843	2.1129e-45	0.24998	-14.4349	3.12141e-47
ENSSHAG00000002591	PLEKHB1	3830	6606	5030	7140	42	GL849730.1	36437	54570	-1	3758.93	5602.13	4743.75	6785.59	55.3337	5222.6	55.3337	5222.6	4189.15	6.56048	2.39813e-45	0.454773	14.4258	3.55946e-47
ENSSHAG00000004464	SLC4A11	43	57	52	18	9868	GL864877.1	105888	122731	-1	42.2021	48.3381	49.0408	17.1065	13000.8	39.1719	13000.8	13000.8	2631.5	-8.37309	2.58317e-45	0.580642	-14.4204	3.85116e-47
ENSSHAG00000014766	PCYT1B	1887	2938	2029	1958	16	GL849555.1	1573558	1661849	1	1851.99	2491.53	1913.53	1860.81	21.0795	2029.47	21.0795	2029.47	1627.79	6.58926	2.68142e-45	0.457032	14.4175	4.01532e-47
ENSSHAG00000017782	SNX10	3	3	6	2	1378	GL861706.1	2976010	3007326	-1	2.94433	2.54411	5.65855	1.90073	1815.47	3.26193	1815.47	1815.47	365.704	-9.12494	2.97045e-45	0.63323	-14.4101	4.46773e-47
ENSSHAG00000008346	EGFR	17	9	6	8	2507	GL841603.1	410244	486351	-1	16.6846	7.63233	5.65855	7.60291	3302.9	9.39459	3302.9	3302.9	668.095	-8.46606	3.72638e-45	0.588159	-14.3942	5.62928e-47
ENSSHAG00000018603	KANK4	7887	9759	14291	12037	6	GL856736.1	3802159	3836177	1	7740.65	8275.99	13477.7	11439.5	7.90482	10233.5	7.90482	10233.5	8188.36	10.3383	4.05356e-45	0.718531	14.3881	6.15026e-47
ENSSHAG00000014157	CFD	8	13	2	2	14229	GL841423.1	1408219	1413979	-1	7.85156	11.0245	1.88618	1.90073	18746.3	5.66573	18746.3	18746.3	3753.79	-11.6784	5.80378e-45	0.813098	-14.3629	8.84408e-47
ENSSHAG00000014854	MMP13	1	1	3	1	2021	GL849677.1	1604489	1615524	-1	0.981445	0.848036	2.82928	0.950363	2662.61	1.40228	2662.61	2662.61	533.643	-10.9001	1.0224e-44	0.761007	-14.3233	1.56473e-46
ENSSHAG00000004745	KCNK5	4058	2946	2938	3206	14	GL856883.1	119817	186281	-1	3982.7	2498.31	2770.81	3046.86	18.4446	3074.67	18.4446	3074.67	2463.43	7.38102	3.32592e-44	0.5183	14.2408	5.11208e-46
ENSSHAG00000011171	SIPA1L2	7465	6299	5595	6999	220	GL856804.1	810451	1072444	1	7326.48	5341.78	5276.6	6651.59	289.843	6149.11	289.843	6149.11	4977.26	4.407	3.66157e-44	0.309615	14.2338	5.65214e-46
ENSSHAG00000010469	TNFAIP3	457	633	624	718	8976	GL856954.1	690948	708675	1	448.52	536.807	588.49	682.361	11825.6	564.044	11825.6	11825.6	2816.36	-4.38993	5.73223e-44	0.309104	-14.2021	8.8863e-46
ENSSHAG00000016446	ADAM19	12	17	30	11	3942	GL834609.1	2173445	2220508	-1	11.7773	14.4166	28.2928	10.454	5193.46	16.2352	5193.46	5193.46	1051.68	-8.32118	8.37648e-44	0.587022	-14.1752	1.30408e-45
ENSSHAG00000012024	COL8A1	2	5	4	0	2222	GL849567.1	948681	1160410	-1	1.96289	4.24018	3.77237	0	2927.42	2.49386	2927.42	2927.42	587.479	-10.1725	8.61986e-44	0.717745	-14.1729	1.34765e-45
ENSSHAG00000017540	IKBKE	0	2	1	0	5366	GL856779.1	2787385	2819773	1	0	1.69607	0.943092	0	7069.54	0.659791	7069.54	7069.54	1414.44	-13.3143	8.6741e-44	0.939468	-14.1722	1.36185e-45
ENSSHAG00000002515		2767	4473	4179	3615	8	GL867871.1	34278	45199	-1	2715.66	3793.27	3941.18	3435.56	10.5398	3471.42	10.5398	3471.42	2779.24	8.36359	1.02852e-43	0.590652	14.1599	1.62158e-45
ENSSHAG00000001966		17059	10872	24257	26029	12	GL865383.1	20982	26105	-1	16742.5	9219.85	22876.6	24737	15.8096	18394	15.8096	18394	14718.3	10.1842	1.14152e-43	0.719614	14.1523	1.80728e-45
ENSSHAG00000006102	IRAK3	3	2	1	1	1633	GL861565.1	204024	254234	-1	2.94433	1.69607	0.943092	0.950363	2151.43	1.63347	2151.43	2151.43	431.592	-10.3706	1.33598e-43	0.73337	-14.141	2.12397e-45
ENSSHAG00000005380	PDZD11	2	1	1	0	2961	GL867618.1	155037	158480	1	1.96289	0.848036	0.943092	0	3901.03	0.938504	3901.03	3901.03	780.956	-12.0364	2.58366e-43	0.853996	-14.0942	4.12458e-45
ENSSHAG00000016261	SCAMP5	2134	2087	2300	1707	13	GL834424.1	2094396	2110590	1	2094.4	1769.85	2169.11	1622.27	17.1271	1913.91	17.1271	1913.91	1534.55	6.80403	2.65884e-43	0.482834	14.0919	4.26215e-45
ENSSHAG00000008045		14	9	7	8	1170	GL856950.1	377694	396807	-1	13.7402	7.63233	6.60165	7.60291	1541.44	8.89428	1541.44	1541.44	315.403	-7.44428	2.85326e-43	0.528466	-14.0866	4.59262e-45
ENSSHAG00000010939	TMEM204	5	15	11	3	4098	GL841555.1	772339	824854	1	4.90722	12.7205	10.374	2.85109	5398.99	7.71322	5398.99	5398.99	1085.97	-9.43707	3.52198e-43	0.670656	-14.0714	5.69223e-45
ENSSHAG00000010953	PFKP	7371	7797	6628	5759	46721	GL861675.1	774056	866002	1	7234.23	6612.14	6250.82	5473.14	61553.5	6392.58	61553.5	61553.5	17424.8	-3.26737	4.17528e-43	0.232403	-14.0591	6.77563e-45
ENSSHAG00000010203		2948	3359	2766	4240	11	GL856745.1	649412	656721	1	2893.3	2848.55	2608.59	4029.54	14.4922	3095	14.4922	3095	2478.9	7.7385	4.2369e-43	0.550479	14.0578	6.90359e-45
ENSSHAG00000010815	HCLS1	6	25	20	8	8830	GL849582.1	752641	794448	1	5.88867	21.2009	18.8618	7.60291	11633.3	13.3886	11633.3	11633.3	2337.36	-9.75404	4.25786e-43	0.693886	-14.0571	6.96582e-45
ENSSHAG00000010837	ADRA2A	20	17	23	5	7541	GL834464.1	756337	757653	-1	19.6289	14.4166	21.6911	4.75182	9935.04	15.1221	9935.04	9935.04	1999.11	-9.36088	8.10315e-43	0.668099	-14.0112	1.33101e-44
ENSSHAG00000010233	FAM126A	1505	1970	1667	1595	5683	GL861708.1	653820	703178	1	1477.07	1670.63	1572.13	1515.83	7487.18	1558.92	7487.18	7487.18	2744.57	-2.26368	9.47362e-43	0.161693	-13.9998	1.56237e-44
ENSSHAG00000009212	S100A4	564	1158	731	970	30906	GL856821.1	516783	523612	-1	553.535	982.026	689.4	921.852	40717.7	786.703	40717.7	40717.7	8772.91	-5.69345	1.09376e-42	0.406985	-13.9893	1.81102e-44
ENSSHAG00000016092	ERRFI1	608	742	783	492	10523	GL849765.1	2025591	2029901	-1	596.718	629.243	738.441	467.579	13863.7	607.995	13863.7	13863.7	3259.14	-4.51103	1.67849e-42	0.323173	-13.9586	2.79029e-44
ENSSHAG00000008840		7518	9661	7891	8638	27364	GL841212.1	471225	688916	1	7378.5	8192.88	7441.94	8209.24	36051.2	7805.64	36051.2	36051.2	13454.8	-2.20743	3.08918e-42	0.15864	-13.9147	5.15576e-44
ENSSHAG00000011647	ZFP36L1	43	28	64	20	15919	GL834551.1	882647	980704	-1	42.2021	23.745	60.3579	19.0073	20972.8	36.3281	20972.8	20972.8	4223.62	-9.17512	3.10634e-42	0.659414	-13.914	5.20489e-44
ENSSHAG00000001066		1217	1284	1156	739	27403	GL864906.1	6496	14076	-1	1194.42	1088.88	1090.21	702.318	36102.6	1018.96	36102.6	36102.6	8035.69	-5.14692	3.22752e-42	0.369988	-13.911	5.42923e-44
ENSSHAG00000017128	F10	8	46	16	23	23353	GL849842.1	2526556	2555171	-1	7.85156	39.0097	15.0895	21.8584	30766.9	20.9523	30766.9	30766.9	6170.13	-10.513	6.99851e-42	0.758769	-13.8553	1.18189e-43
ENSSHAG00000015993		1	1	4	3	1554	GL861612.1	1980722	1982947	1	0.981445	0.848036	3.77237	2.85109	2047.35	2.11323	2047.35	2047.35	411.16	-9.9337	8.46628e-42	0.717684	-13.8413	1.43534e-43
ENSSHAG00000007863		4395	5439	4087	4384	18161	GL841492.1	361337	397653	1	4313.45	4612.47	3854.42	4166.39	23926.6	4236.68	23926.6	23926.6	8174.66	-2.49755	1.19448e-41	0.180769	-13.8163	2.03296e-43
ENSSHAG00000006198	MAG	59923	25423	66085	77926	51	GL849758.1	211974	219975	1	58811.1	21559.6	62324.3	74058	67.1909	54188.2	67.1909	54188.2	43364	9.65549	3.60505e-41	0.702921	13.7362	6.15943e-43
ENSSHAG00000010300		47973	49461	40283	40627	230491	GL834451.1	664341	678637	1	47082.8	41944.7	37990.6	38610.4	303665	41407.1	303665	303665	93858.7	-2.87453	4.20908e-41	0.209442	-13.7247	7.21921e-43
ENSSHAG00000002001	STAMBPL1	0	1	1	2	2525	GL835843.1	21667	40232	-1	0	0.848036	0.943092	1.90073	3326.61	0.922964	3326.61	3326.61	666.06	-11.8083	4.6813e-41	0.860864	-13.7167	8.06003e-43
ENSSHAG00000017831	FAP	9	20	11	2	12183	GL849627.1	3017117	3116658	-1	8.833	16.9607	10.374	1.90073	16050.7	9.51712	16050.7	16050.7	3217.76	-10.7097	9.86573e-41	0.783888	-13.6623	1.70514e-42
ENSSHAG00000016883	THNSL1	1163	1688	1116	1345	10858	GL861682.1	2394374	2396590	-1	1141.42	1431.49	1052.49	1278.24	14305.1	1225.91	14305.1	14305.1	3841.74	-3.5444	9.953e-41	0.259447	-13.6614	1.72679e-42
ENSSHAG00000018877	ADM	18	63	22	35	10162	GL864880.1	4455312	4458253	1	17.666	53.4263	20.748	33.2627	13388.1	31.2758	13388.1	13388.1	2702.65	-8.73637	1.71655e-40	0.641373	-13.6214	2.98945e-42
ENSSHAG00000006148	PLPP1	8136	9700	9837	8740	1238	GL841160.1	208132	263647	-1	7985.03	8225.95	9277.2	8306.17	1631.03	8448.59	1631.03	8448.59	7085.08	2.37293	2.11355e-40	0.174405	13.6059	3.69477e-42
ENSSHAG00000015668	GLDN	7674	7528	5231	11084	38	GL834502.1	1877306	1959906	1	7531.61	6384.02	4933.32	10533.8	50.0638	7345.69	50.0638	7345.69	5886.57	7.19698	2.28697e-40	0.529196	13.5998	4.01302e-42
ENSSHAG00000005425	CDH19	14714	10991	20865	8500	10	GL841325.1	157618	240356	-1	14441	9320.77	19677.6	8078.09	13.1747	12879.4	13.1747	12879.4	10306.1	9.93307	2.95244e-40	0.731401	13.5809	5.20022e-42
ENSSHAG00000005869	ASTE1	1734	2055	1684	1817	238	GL861694.1	186832	194243	1	1701.83	1742.71	1588.17	1726.81	313.558	1689.88	313.558	1689.88	1414.61	2.43018	4.11582e-40	0.179266	13.5562	7.27647e-42
ENSSHAG00000004172		1670	2279	1700	1586	94	GL856862.1	92358	97909	-1	1639.01	1932.67	1603.26	1507.28	123.842	1670.56	123.842	1670.56	1361.21	3.75392	6.03336e-40	0.277495	13.5279	1.07063e-41
ENSSHAG00000011258	C3orf70	3508	4806	4366	4725	5	GL857020.1	823932	878188	-1	3442.91	4075.66	4117.54	4490.47	6.58735	4031.64	6.58735	4031.64	3226.63	9.25748	6.72706e-40	0.684745	13.5196	1.19817e-41
ENSSHAG00000009213	PCBD1	1	4	0	2	1863	GL834425.1	516817	519753	-1	0.981445	3.39214	0	1.90073	2454.45	1.56858	2454.45	2454.45	492.144	-10.5707	7.64954e-40	0.782439	-13.5099	1.36752e-41
ENSSHAG00000005242	DHH	10282	8954	7064	9748	4	GL861731.1	146591	151401	-1	10091.2	7593.32	6662	9264.14	5.26988	8402.67	5.26988	8402.67	6723.19	10.6388	1.37628e-39	0.790035	13.4663	2.46948e-41
ENSSHAG00000002798		18	6	11	9	2405	GL841875.1	41621	81477	1	17.666	5.08822	10.374	8.55327	3168.51	10.4204	3168.51	3168.51	642.039	-8.26037	1.4215e-39	0.613532	-13.4636	2.55999e-41
ENSSHAG00000011259	TMEM132E	1	2	0	0	3755	GL857000.1	823940	839915	-1	0.981445	1.69607	0	0	4947.1	0.669379	4947.1	4947.1	989.955	-12.7987	1.44987e-39	0.950732	-13.4619	2.62065e-41
ENSSHAG00000018217	ZNF521	0	3	1	1	1958	GL841302.1	3357488	3669152	1	0	2.54411	0.943092	0.950363	2579.61	1.10939	2579.61	2579.61	516.809	-11.1263	2.31233e-39	0.828645	-13.4271	4.1948e-41
ENSSHAG00000006803	RIMKLB	2410	3041	2565	2712	402	GL861611.1	259962	345176	-1	2365.28	2578.88	2419.03	2577.38	529.623	2485.14	529.623	2485.14	2094.04	2.23038	2.4109e-39	0.166152	13.4237	4.38953e-41
ENSSHAG00000018190	PLEKHG4B	6689	4639	9236	8813	14	GL841201.1	3329711	3441982	1	6564.88	3934.04	8710.4	8375.55	18.4446	6896.22	18.4446	6896.22	5520.66	8.54644	3.29288e-39	0.637777	13.4004	6.01707e-41
ENSSHAG00000006728		8020	13740	7025	7223	108	GL834794.1	253681	257548	-1	7871.19	11652	6625.22	6864.47	142.287	8253.23	142.287	8253.23	6631.04	5.85811	3.48276e-39	0.437305	13.3959	6.38701e-41
ENSSHAG00000003442	RELB	144	153	133	90	2745	GL850001.1	63494	81293	1	141.328	129.75	125.431	85.5327	3616.45	120.51	3616.45	3616.45	819.699	-4.90719	4.61256e-39	0.366899	-13.3748	8.48937e-41
ENSSHAG00000004102	LRP5	1040	965	1000	799	7514	GL864915.1	88713	171980	-1	1020.7	818.355	943.092	759.34	9899.47	885.372	9899.47	9899.47	2688.19	-3.48318	5.4575e-39	0.260678	-13.362	1.00805e-40
ENSSHAG00000005050	LRRN4CL	76	67	24	40	13487	GL864906.1	136544	137263	-1	74.5898	56.8184	22.6342	38.0145	17768.7	48.0142	17768.7	17768.7	3592.15	-8.53174	5.46405e-39	0.638524	-13.3617	1.01286e-40
ENSSHAG00000010064		13	19	12	7	1156	GL841562.1	631520	632650	-1	12.7588	16.1127	11.3171	6.65254	1522.99	11.7103	1522.99	1522.99	313.967	-7.01631	5.7358e-39	0.525261	-13.3578	1.06702e-40
ENSSHAG00000003202	HSD17B6	1161	1330	1449	1185	13	GL861735.1	55245	84694	-1	1139.46	1127.89	1366.54	1126.18	17.1271	1190.02	17.1271	1190.02	955.439	6.11851	9.42962e-39	0.459332	13.3205	1.76039e-40
ENSSHAG00000009080	ACOX2	2348	2741	2545	2497	485	GL842304.1	500679	545927	-1	2304.43	2324.47	2400.17	2373.06	638.973	2350.53	638.973	2350.53	2008.22	1.87915	1.25243e-38	0.1413	13.299	2.3464e-40
ENSSHAG00000000970	TLL2	96	58	42	62	5898	GL834453.1	5324	82261	1	94.2187	49.1861	39.6099	58.9225	7770.43	60.4843	7770.43	7770.43	1602.47	-7.00724	1.5076e-38	0.527461	-13.2848	2.8344e-40
ENSSHAG00000014243	RGL1	57	47	52	46	916	GL856757.1	1426623	1622357	1	55.9423	39.8577	49.0408	43.7167	1206.8	47.1394	1206.8	1206.8	279.072	-4.68074	1.59947e-38	0.352462	-13.2802	3.01766e-40
ENSSHAG00000008482	NEXMIF	4976	3796	3219	5704	20	GL867624.1	428154	438762	1	4883.67	3219.15	3035.81	5420.87	26.3494	4139.88	26.3494	4139.88	3317.17	7.29564	2.27206e-38	0.550465	13.2536	4.30161e-40
ENSSHAG00000006323		97	150	87	71	3483	GL849759.1	220412	221447	-1	95.2001	127.205	82.049	67.4758	4588.75	92.9826	4588.75	4588.75	992.135	-5.62317	4.60494e-38	0.425991	-13.2002	8.74876e-40
ENSSHAG00000005788	THBS1	3690	1563	3772	5210	1403778	GL834508.1	181379	195663	1	3621.53	1325.48	3557.34	4951.39	1.84943e+06	3363.94	1.84943e+06	1.84943e+06	372578	-9.10274	5.49657e-38	0.690302	-13.1866	1.0479e-39
ENSSHAG00000011580	FHOD1	337	550	376	401	4055	GL834761.1	873415	894516	-1	330.747	466.42	354.603	381.096	5342.34	383.216	5342.34	5342.34	1375.04	-3.80051	6.32405e-38	0.288447	-13.1758	1.20982e-39
ENSSHAG00000018281	TMC6	4279	6185	3255	6653	11	GL856850.1	3422802	3468544	1	4199.6	5245.1	3069.77	6322.77	14.4922	4709.31	14.4922	4709.31	3770.35	8.34411	8.91434e-38	0.634553	13.1496	1.71124e-39
ENSSHAG00000014184	SLC7A8	373	362	286	500	9722	GL834496.1	1414459	1492430	-1	366.079	306.989	269.724	475.182	12808.4	354.493	12808.4	12808.4	2845.28	-5.17546	1.04112e-37	0.393943	-13.1376	2.00546e-39
ENSSHAG00000005043	ATRNL1	5361	3944	5018	7808	14	GL834463.1	136109	324026	-1	5261.53	3344.65	4732.44	7420.44	18.4446	5189.76	18.4446	5189.76	4155.5	8.1363	1.09571e-37	0.61951	13.1334	2.11784e-39
ENSSHAG00000015149	COLEC12	88	171	83	218	26153	GL841304.1	1703200	1934924	-1	86.3671	145.014	78.2767	207.179	34455.8	129.209	34455.8	34455.8	6994.52	-8.05852	1.32471e-37	0.614272	-13.1188	2.56919e-39
ENSSHAG00000009836	STC2	10	9	6	1	3227	GL834620.1	596431	616519	-1	9.81445	7.63233	5.65855	0.950363	4251.47	6.01392	4251.47	4251.47	855.106	-9.46375	1.47248e-37	0.721843	-13.1105	2.8655e-39
ENSSHAG00000010672		33830	36882	38666	32628	126191	GL841556.1	727012	738813	1	33202.3	31277.3	36465.6	31008.4	166253	32988.4	166253	166253	59641.3	-2.33335	3.03751e-37	0.178729	-13.0553	5.93116e-39
ENSSHAG00000003434		8424	11238	4431	5992	19	GL849785.1	63310	72445	-1	8267.69	9530.23	4178.84	5694.58	25.0319	6917.83	25.0319	6917.83	5539.27	8.11042	3.20468e-37	0.621445	13.0509	6.27871e-39
ENSSHAG00000014170		26	33	21	35	902	GL834452.1	1412078	1463343	-1	25.5176	27.9852	19.8049	33.2627	1188.36	26.6426	1188.36	1188.36	258.986	-5.47842	6.08835e-37	0.421362	-13.0017	1.19687e-38
ENSSHAG00000004307	PMP22	60432	66391	101854	113276	776	GL856869.1	98628	151522	-1	59310.7	56302	96057.7	107653	1022.36	79830.9	1022.36	79830.9	64069.2	6.28698	7.88267e-37	0.484297	12.9817	1.5548e-38
ENSSHAG00000002216	CCDC158	1805	1924	2650	2485	26	GL864750.1	26196	145297	-1	1771.51	1631.62	2499.19	2361.65	34.2542	2065.99	34.2542	2065.99	1659.65	5.91436	8.45955e-37	0.455792	12.976	1.67416e-38
ENSSHAG00000011181	COL7A1	489	577	498	406	2976	GL841583.1	811983	862116	-1	479.926	489.317	469.66	385.847	3920.79	456.188	3920.79	3920.79	1149.11	-3.10324	1.24721e-36	0.239707	-12.946	2.47648e-38
ENSSHAG00000007292	SYBU	2672	3073	2611	3478	163	GL841379.1	302685	393942	-1	2622.42	2606.02	2462.41	3305.36	214.748	2749.05	214.748	2749.05	2242.19	3.6782	1.27234e-36	0.284159	12.9442	2.53478e-38
ENSSHAG00000007379	LRP1	31699	34078	32463	36398	118220	GL861732.1	312077	396627	1	31110.8	28899.4	30615.6	34591.3	155751	31304.3	155751	155751	56193.7	-2.31482	1.52782e-36	0.179029	-12.9299	3.05384e-38
ENSSHAG00000014145	SST	0	1	0	0	4598	GL849918.1	1406492	1409431	1	0	0.848036	0	0	6057.72	0.212009	6057.72	6057.72	1211.71	-14.3916	1.60347e-36	1.11339	-12.9259	3.21561e-38
ENSSHAG00000016275	NRAP	14	11	11	6	929	GL834463.1	2100389	2184578	1	13.7402	9.3284	10.374	5.70218	1223.93	9.7862	1223.93	1223.93	252.615	-6.96983	1.74484e-36	0.539497	-12.9191	3.51063e-38
ENSSHAG00000007410	SERPINF1	168	451	180	168	38094	GL857007.1	314267	336303	1	164.883	382.464	169.757	159.661	50187.7	219.191	50187.7	50187.7	10212.9	-7.83806	2.08699e-36	0.607361	-12.9051	4.2128e-38
ENSSHAG00000020414	5S_rRNA	23	13	30	20	1836	GL857585.1	4814	4920	-1	22.5732	11.0245	28.2928	19.0073	2418.87	20.2244	2418.87	2418.87	499.954	-6.90798	2.2924e-36	0.535602	-12.8976	4.64258e-38
ENSSHAG00000006067	F2RL3	3	7	9	12	1441	GL841440.1	201444	208343	1	2.94433	5.93625	8.48783	11.4044	1898.47	7.19319	1898.47	1898.47	385.449	-8.0439	2.85195e-36	0.624501	-12.8805	5.79459e-38
ENSSHAG00000015960	P3H3	16	10	7	2	6282	GL861612.1	1970409	1979796	1	15.7031	8.48036	6.60165	1.90073	8276.34	8.17146	8276.34	8276.34	1661.81	-9.98764	3.59661e-36	0.776502	-12.8624	7.3313e-38
ENSSHAG00000016959	MOGS	1749	2219	1872	2220	8930	GL864876.1	2427322	2430151	1	1716.55	1881.79	1765.47	2109.81	11765	1868.4	11765	11765	3847.72	-2.65459	4.63938e-36	0.206705	-12.8424	9.48749e-38
ENSSHAG00000014507	TPM2	54	32	19	34	4717	GL841539.1	1502133	1512235	1	52.998	27.1372	17.9188	32.3123	6214.5	32.5916	6214.5	6214.5	1268.97	-7.57781	4.81659e-36	0.590206	-12.8393	9.88165e-38
ENSSHAG00000016108	MLLT3	631	724	579	707	3018	GL841486.1	2032945	2307467	-1	619.292	613.978	546.05	671.907	3976.12	612.807	3976.12	3976.12	1285.47	-2.69789	5.03689e-36	0.210189	-12.8355	1.03668e-37
ENSSHAG00000017091	MAPK6	6648	7323	6279	6715	16215	GL834502.1	2500700	2552028	1	6524.64	6210.17	5921.68	6381.69	21362.8	6259.54	21362.8	21362.8	9280.19	-1.77099	5.2986e-36	0.13802	-12.8314	1.09404e-37
ENSSHAG00000008378	NRCAM	12312	18498	10390	10852	3	GL861641.1	414050	505621	-1	12083.5	15687	9798.73	10313.3	3.95241	11970.6	3.95241	11970.6	9577.31	11.5645	1.08044e-35	0.905186	12.7758	2.23799e-37
ENSSHAG00000018230		28419	32126	27159	25690	81587	GL834452.1	3364599	3371297	-1	27891.7	27244	25613.4	24414.8	107488	26291	107488	107488	42530.5	-2.03154	1.21178e-35	0.159129	-12.7666	2.51804e-37
ENSSHAG00000001230	PRUNE2	71946	98258	102863	45872	736	GL841546.1	8574	301289	-1	70611	83326.3	97009.3	43595.1	969.658	73635.4	969.658	73635.4	59102.3	6.24678	1.226e-35	0.48935	12.7655	2.55569e-37
ENSSHAG00000014101		9727	8705	20904	17290	7	GL856822.1	1394977	1404870	-1	9546.51	7382.16	19714.4	16431.8	9.22229	13268.7	9.22229	13268.7	10616.8	10.4906	1.30025e-35	0.822106	12.7607	2.71905e-37
ENSSHAG00000011189	C8orf46	16	15	7	7	1351	GL841248.1	812875	844108	-1	15.7031	12.7205	6.60165	6.65254	1779.9	10.4195	1779.9	1779.9	364.316	-7.41544	2.15063e-35	0.582922	-12.7212	4.51151e-37
ENSSHAG00000013526	DSEL	219	462	494	394	17418	GL841326.1	1252936	1256589	-1	214.936	391.793	465.888	374.443	22947.7	361.765	22947.7	22947.7	4878.95	-5.98688	2.24423e-35	0.470757	-12.7176	4.72266e-37
ENSSHAG00000009635	HSPB6	14965	6770	8066	8760	26	GL849758.1	569113	570082	-1	14687.3	5741.21	7606.98	8325.18	34.2542	9090.17	34.2542	9090.17	7278.99	8.05186	2.91723e-35	0.634164	12.6968	6.15814e-37
ENSSHAG00000012740	DUSP15	2423	3263	4473	3198	8	GL834629.1	1092766	1107820	1	2378.04	2767.14	4218.45	3039.26	10.5398	3100.72	10.5398	3100.72	2482.69	8.20062	3.64059e-35	0.646776	12.6792	7.70915e-37
ENSSHAG00000004095	TNK2	6823	7088	7153	6662	18724	GL849587.1	88056	129554	-1	6696.4	6010.88	6745.94	6331.32	24668.3	6446.13	24668.3	24668.3	10090.6	-1.9362	5.3652e-35	0.153077	-12.6485	1.13965e-36
ENSSHAG00000005567	CIDEA	2433	2453	2945	2703	173	GL841318.1	166859	196110	1	2387.85	2080.23	2777.41	2568.83	227.922	2453.58	227.922	2453.58	2008.45	3.42819	6.97419e-35	0.271482	12.6277	1.48602e-36
ENSSHAG00000010204	SPTBN1	140176	177387	171251	149832	24901	GL834736.1	649488	844547	-1	137575	150431	161506	142395	32806.3	147976	32806.3	147976	124942	2.17332	7.21453e-35	0.172148	12.6248	1.54199e-36
ENSSHAG00000013808		1538	1468	1453	1317	6302	GL834480.1	1324586	1396433	-1	1509.46	1244.92	1370.31	1251.63	8302.69	1344.08	8302.69	8302.69	2735.8	-2.62714	7.23365e-35	0.208101	-12.6243	1.55085e-36
ENSSHAG00000007395	TLR2	1834	2019	2024	1767	5723	GL864817.1	312808	315159	-1	1799.97	1712.19	1908.82	1679.29	7539.88	1775.07	7539.88	7539.88	2928.03	-2.08673	7.26389e-35	0.165302	-12.6237	1.56213e-36
ENSSHAG00000012604	THBD	118	131	60	37	26967	GL834719.1	1064261	1065973	1	115.81	111.093	56.5855	35.1634	35528.2	79.663	35528.2	35528.2	7169.37	-8.80027	1.04315e-34	0.698712	-12.595	2.25021e-36
ENSSHAG00000004467	SCRN1	5184	6626	3980	5162	4	GL861706.1	106102	144359	1	5087.81	5619.09	3753.51	4905.77	5.26988	4841.54	5.26988	4841.54	3874.29	9.84351	1.14858e-34	0.782029	12.5871	2.48523e-36
ENSSHAG00000005188	TMEM51	2	1	2	1	1063	GL850872.1	143125	144516	-1	1.96289	0.848036	1.88618	0.950363	1400.47	1.41187	1400.47	1400.47	281.224	-9.97166	1.2826e-34	0.792774	-12.5782	2.78367e-36
ENSSHAG00000002238	ANKRD28	4840	6503	5098	5555	18176	GL861696.1	26635	124870	-1	4750.19	5514.78	4807.88	5279.27	23946.3	5088.03	23946.3	23946.3	8859.69	-2.23457	1.52487e-34	0.177851	-12.5643	3.31953e-36
ENSSHAG00000005657		1546	2411	1556	1815	67	GL857376.1	172982	179491	-1	1517.31	2044.62	1467.45	1724.91	88.2705	1688.57	88.2705	1688.57	1368.51	4.25788	2.02179e-34	0.339498	12.5417	4.41462e-36
ENSSHAG00000000595	ENTPD3	0	5	5	3	1482	GL862295.1	1965	20839	1	0	4.24018	4.71546	2.85109	1952.49	2.95168	1952.49	1952.49	392.859	-9.34874	2.82523e-34	0.747008	-12.5149	6.18759e-36
ENSSHAG00000009467	RDH5	2202	2712	2072	2690	178	GL861720.1	547865	550149	-1	2161.14	2299.87	1954.09	2556.48	234.51	2242.89	234.51	2242.89	1841.22	3.25766	3.38244e-34	0.260605	12.5004	7.43025e-36
ENSSHAG00000014084	MICAL2	182	175	56	146	27399	GL864882.1	1391044	1550674	1	178.623	148.406	52.8132	138.753	36097.3	129.649	36097.3	36097.3	7323.19	-8.12115	5.29983e-34	0.651548	-12.4644	1.16772e-35
ENSSHAG00000002571		2803	3629	2896	2921	8621	GL841921.1	35862	57485	-1	2750.99	3077.52	2731.2	2776.01	11357.9	2833.93	11357.9	11357.9	4538.72	-2.0027	5.61143e-34	0.160736	-12.4596	1.24007e-35
ENSSHAG00000012330		2	1	2	7	2020	GL841349.1	1012440	1057960	-1	1.96289	0.848036	1.88618	6.65254	2661.29	2.83741	2661.29	2661.29	534.528	-9.89074	5.76563e-34	0.793978	-12.4572	1.27795e-35
ENSSHAG00000001864	DAB1	5971	4515	4633	5202	4	GL856740.1	18765	149481	1	5860.21	3828.88	4369.35	4943.79	5.26988	4750.56	5.26988	4750.56	3801.5	9.81605	6.02388e-34	0.788219	12.4535	1.33917e-35
ENSSHAG00000010121	CNTN3	3099	2086	3457	2631	23	GL841592.1	639861	993311	-1	3041.5	1769	3260.27	2500.41	30.3018	2642.79	30.3018	2642.79	2120.3	6.44644	6.37285e-34	0.51784	12.4487	1.42095e-35
ENSSHAG00000018649	HGSNAT	15063	14822	13376	15415	1809	GL834710.1	3879397	3912549	1	14783.5	12569.6	12614.8	14649.8	2383.3	13654.4	2383.3	13654.4	11400.2	2.51832	6.50411e-34	0.202325	12.4469	1.45451e-35
ENSSHAG00000001374		1191	1615	1520	1285	100	GL865403.1	10470	14895	1	1168.9	1369.58	1433.5	1221.22	131.747	1298.3	131.747	1298.3	1064.99	3.30092	6.97849e-34	0.265325	12.441	1.5652e-35
ENSSHAG00000006433		1	0	0	1	4483	GL834512.1	229464	234906	1	0.981445	0	0	0.950363	5906.22	0.482952	5906.22	5906.22	1181.63	-13.6339	9.53918e-34	1.09811	-12.4158	2.14583e-35
ENSSHAG00000006012	FAM69A	154	116	119	138	1842	GL856730.1	197598	226159	1	151.142	98.3722	112.228	131.15	2426.78	123.223	2426.78	2426.78	583.934	-4.3013	1.62028e-33	0.347634	-12.3731	3.65549e-35
ENSSHAG00000008483	CHN1	281	366	287	331	1509	GL849635.1	428191	718168	-1	275.786	310.381	270.667	314.57	1988.06	292.851	1988.06	1988.06	631.893	-2.76269	2.03608e-33	0.223618	-12.3545	4.60701e-35
ENSSHAG00000012697	PELI2	4357	3227	5013	5879	47	GL834542.1	1083387	1140791	1	4276.15	2736.61	4727.72	5587.19	61.9211	4331.92	61.9211	4331.92	3477.92	6.12839	2.59823e-33	0.496845	12.3346	5.89611e-35
ENSSHAG00000000875		12990	16106	15311	13511	39231	GL861726.1	4433	14539	1	12749	13658.5	14439.7	12840.4	51685.6	13421.9	51685.6	51685.6	21074.6	-1.94517	2.83974e-33	0.157794	-12.3272	6.4629e-35
ENSSHAG00000013634		17	12	22	43	7254	GL864793.1	1280261	1305027	1	16.6846	10.1764	20.748	40.8656	9556.92	22.1187	9556.92	9556.92	1929.08	-8.75864	2.8624e-33	0.710562	-12.3264	6.53336e-35
ENSSHAG00000016500	ARHGAP40	2415	2483	1866	2685	6	GL834628.1	2201390	2247323	-1	2370.19	2105.67	1759.81	2551.73	7.90482	2196.85	7.90482	2196.85	1759.06	8.11845	3.67365e-33	0.659715	12.306	8.40923e-35
ENSSHAG00000009128	ISM1	15	10	7	33	11281	GL834723.1	506966	599758	-1	14.7217	8.48036	6.60165	31.362	14862.4	15.2914	14862.4	14862.4	2984.71	-9.92859	5.19083e-33	0.808661	-12.2778	1.19164e-34
ENSSHAG00000010185	CDCA7	9061	7668	7395	7620	582	GL849634.1	648099	664415	1	8892.87	6502.74	6974.17	7241.77	766.767	7402.89	766.767	7402.89	6075.66	3.27119	6.28361e-33	0.266772	12.2621	1.44665e-34
ENSSHAG00000012443		8513	8844	9143	9445	1295	GL834472.1	1032197	1052036	1	8355.04	7500.03	8622.69	8976.18	1706.12	8363.49	1706.12	8363.49	7032.01	2.29335	7.4002e-33	0.187233	12.2486	1.7086e-34
ENSSHAG00000008701	LETM1	5778	6938	6125	5924	11500	GL864875.1	453711	540707	1	5670.79	5883.68	5776.44	5629.95	15150.9	5740.21	15150.9	15150.9	7622.35	-1.40019	1.41566e-32	0.11481	-12.1957	3.2779e-34
ENSSHAG00000003164		244	313	397	516	15570	GL861820.1	53915	65835	1	239.473	265.435	374.408	490.387	20513	342.426	20513	20513	4376.54	-5.90475	1.60999e-32	0.484593	-12.185	3.73847e-34
ENSSHAG00000016583	LPCAT1	1469	1820	1539	1352	5367	GL841202.1	2237650	2380670	-1	1441.74	1543.43	1451.42	1284.89	7070.86	1430.37	7070.86	7070.86	2558.47	-2.30536	1.97275e-32	0.189458	-12.1681	4.59384e-34
ENSSHAG00000014785	STC1	219	229	190	95	10529	GL834794.1	1579556	1588187	1	214.936	194.2	179.188	90.2845	13871.6	169.652	13871.6	13871.6	2910.05	-6.35327	2.08577e-32	0.522328	-12.1634	4.87078e-34
ENSSHAG00000005832	UPP1	649	824	649	437	9676	GL841612.1	184513	191315	-1	636.958	698.782	612.067	415.309	12747.8	590.779	12747.8	12747.8	3022.19	-4.43129	2.18214e-32	0.364432	-12.1594	5.11023e-34
ENSSHAG00000002863		0	0	0	1	2837	GL841503.1	43902	83377	1	0	0	0	0.950363	3737.66	0.237591	3737.66	3737.66	747.722	-13.6949	3.5296e-32	1.12996	-12.1199	8.28905e-34
ENSSHAG00000014547	CA9	415	286	435	396	7031	GL841539.1	1514132	1521891	-1	407.3	242.538	410.245	376.344	9263.13	359.107	9263.13	9263.13	2139.91	-4.68963	4.57897e-32	0.387627	-12.0983	1.07836e-33
ENSSHAG00000018650		2149	2338	2254	2310	396	GL834465.1	3882513	3889825	-1	2109.12	1982.71	2125.73	2195.34	521.718	2103.23	521.718	2103.23	1786.92	2.01115	6.22472e-32	0.166585	12.0728	1.47005e-33
ENSSHAG00000007767	MDM4	2721	2739	2573	2459	7782	GL856779.1	351271	380190	1	2670.51	2322.77	2426.58	2336.94	10252.5	2439.2	10252.5	10252.5	4001.87	-2.0716	7.10047e-32	0.17175	-12.0618	1.68155e-33
ENSSHAG00000010093	LMO4	2870	3487	2327	2313	21212	GL856743.1	636292	652066	1	2816.75	2957.1	2194.58	2198.19	27946.2	2541.65	27946.2	27946.2	7622.56	-3.45875	7.36657e-32	0.286831	-12.0585	1.74943e-33
ENSSHAG00000017825	MLF1	12399	19964	33819	36053	63	GL849915.1	3011933	3033405	-1	12168.9	16930.2	31894.4	34263.4	83.0006	23814.3	83.0006	23814.3	19068	8.16449	8.02493e-32	0.677482	12.0512	1.91108e-33
ENSSHAG00000015935	TCF12	1964	2275	2337	2151	6453	GL834490.1	1963585	2393799	-1	1927.56	1929.28	2204.01	2044.23	8501.63	2026.27	8501.63	8501.63	3321.34	-2.06896	8.22688e-32	0.171713	-12.0489	1.9646e-33
ENSSHAG00000016527	C1S	68	35	52	25	5464	GL861612.1	2210923	2225499	1	66.7382	29.6813	49.0408	23.7591	7198.65	42.3048	7198.65	7198.65	1473.57	-7.41324	8.83688e-32	0.615574	-12.0428	2.11609e-33
ENSSHAG00000017895	TREML1	0	4	1	0	2092	GL856883.1	3076703	3087461	-1	0	3.39214	0.943092	0	2756.15	1.08381	2756.15	2756.15	552.096	-11.2318	9.61001e-32	0.933211	-12.0357	2.30757e-33
ENSSHAG00000014825	STK17B	268	342	287	215	2305	GL849652.1	1593908	1611019	-1	263.027	290.028	270.667	204.328	3036.77	257.013	3036.77	3036.77	812.964	-3.56212	1.01308e-31	0.296077	-12.0311	2.4393e-33
ENSSHAG00000013031		733	953	843	905	59	GL856887.1	1150229	1150898	-1	719.399	808.179	795.027	860.079	77.7307	795.671	77.7307	795.671	652.083	3.35573	1.17833e-31	0.279217	12.0184	2.84497e-33
ENSSHAG00000012056	EPAS1	584	647	602	389	6897	GL834743.1	959196	1061980	-1	573.164	548.679	567.742	369.691	9086.59	514.819	9086.59	9086.59	2229.17	-4.14154	1.38694e-31	0.344994	-12.0047	3.35778e-33
ENSSHAG00000007945	FLOT1	3968	5786	4204	4037	22395	GL856873.1	369201	375094	-1	3894.37	4906.74	3964.76	3836.62	29504.7	4150.62	29504.7	29504.7	9221.44	-2.82946	1.51158e-31	0.235841	-11.9973	3.66952e-33
ENSSHAG00000007487	APLP2	17925	15974	16918	13257	111900	GL849688.1	321712	422412	1	17592.4	13546.5	15955.2	12599	147425	14923.3	147425	147425	41423.6	-3.30435	2.59518e-31	0.276462	-11.9523	6.31719e-33
ENSSHAG00000011411		5562	6282	7305	8138	64352	GL841297.1	846388	1006199	-1	5458.8	5327.36	6889.29	7734.06	84781.8	6352.38	84781.8	84781.8	22038.3	-3.7384	2.97175e-31	0.313078	-11.9408	7.25342e-33
ENSSHAG00000016464	LGI1	5529	14878	6066	10073	5	GL834453.1	2182726	2238006	-1	5426.41	12617.1	5720.8	9573.01	6.58735	8334.32	6.58735	8334.32	6668.78	10.3052	3.19328e-31	0.863471	11.9346	7.81521e-33
ENSSHAG00000018683	KCNG1	1	1	0	0	3314	GL834668.1	3928886	3953722	1	0.981445	0.848036	0	0	4366.09	0.45737	4366.09	4366.09	873.585	-13.2005	3.26679e-31	1.10627	-11.9325	8.01667e-33
ENSSHAG00000000574	PARVG	16896	14991	14591	11709	856	GL862056.1	1824	29473	1	16582.5	12712.9	13760.7	11127.8	1127.75	13546	1127.75	13546	11062.3	3.58633	3.82658e-31	0.30089	11.9191	9.41562e-33
ENSSHAG00000009374		5824	6969	6264	6039	1650	GL849754.1	536606	546188	-1	5715.93	5909.96	5907.53	5739.24	2173.82	5818.17	2173.82	5818.17	5089.3	1.42036	4.02552e-31	0.119211	11.9146	9.93169e-33
ENSSHAG00000015806	HTRA3	4	10	4	0	4656	GL864871.1	1923655	1970181	1	3.92578	8.48036	3.77237	0	6134.14	4.04463	6134.14	6134.14	1230.06	-10.5456	4.259e-31	0.885464	-11.9097	1.05358e-32
ENSSHAG00000018140	SLC6A1	5357	8531	5426	5829	3	GL841597.1	3289367	3350118	1	5257.6	7234.6	5117.22	5539.67	3.95241	5787.27	3.95241	5787.27	4630.61	10.516	4.31132e-31	0.883068	11.9085	1.06937e-32
ENSSHAG00000014906	TMEM14A	3347	4349	3317	3731	520	GL856895.1	1625727	1640153	1	3284.9	3688.11	3128.24	3545.8	685.084	3411.76	685.084	3411.76	2866.43	2.31623	5.09789e-31	0.194736	11.8943	1.26783e-32
ENSSHAG00000008920	GSR	5950	6946	5761	5319	17947	GL864736.1	481077	521137	1	5839.6	5890.46	5433.15	5054.98	23644.6	5554.55	23644.6	23644.6	9172.56	-2.08975	5.30157e-31	0.175745	-11.8908	1.32198e-32
ENSSHAG00000010240	CDSN	152936	90679	118784	39507	159	GL856873.1	654458	658096	-1	150098	76899.1	112024	37546	209.478	94141.9	209.478	94141.9	75355.4	8.81189	5.52421e-31	0.741299	11.8871	1.38114e-32
ENSSHAG00000012773	LRP10	12195	15153	12292	11050	42625	GL834496.1	1098468	1108729	1	11968.7	12850.3	11592.5	10501.5	56157.1	11728.3	56157.1	56157.1	20614	-2.25946	6.89981e-31	0.190378	-11.8683	1.72962e-32
ENSSHAG00000006656		1349	1144	1289	1625	18	GL856752.1	248165	249010	1	1323.97	970.153	1215.65	1544.34	23.7145	1263.53	23.7145	1263.53	1015.56	5.73539	7.54209e-31	0.483565	11.8606	1.8956e-32
ENSSHAG00000008626	LGI2	16	10	21	8	1466	GL864863.1	444385	477917	1	15.7031	8.48036	19.8049	7.60291	1931.41	12.8978	1931.41	1931.41	396.6	-7.2318	7.74363e-31	0.609857	-11.8582	1.95136e-32
ENSSHAG00000003737		14	30	56	18	9527	GL849927.1	73033	195097	-1	13.7402	25.4411	52.8132	17.1065	12551.5	27.2753	12551.5	12551.5	2532.13	-8.84522	7.76137e-31	0.745942	-11.8578	1.96095e-32
ENSSHAG00000013927	DHRS7	2289	1680	2414	2326	29261	GL841141.1	1352695	1378567	-1	2246.53	1424.7	2276.62	2210.54	38550.5	2039.6	38550.5	38550.5	9341.77	-4.24051	7.80042e-31	0.357633	-11.8571	1.97596e-32
ENSSHAG00000012495	SLC25A53	6402	11056	9346	15737	87	GL867623.1	1042195	1043115	1	6283.21	9375.89	8814.14	14955.9	114.62	9857.28	114.62	9857.28	7908.74	6.42626	8.08757e-31	0.542122	11.8539	2.05404e-32
ENSSHAG00000006681		0	0	0	0	1867	GL834773.1	249479	267015	1	0	0	0	0	2459.72	0	2459.72	2459.72	491.943	-13.8126	8.74157e-31	1.1659	-11.8472	2.2259e-32
ENSSHAG00000011008	MPPED2	0	2	2	2	944	GL864888.1	783025	988954	-1	0	1.69607	1.88618	1.90073	1243.69	1.37075	1243.69	1243.69	249.835	-9.80686	8.90251e-31	0.827903	-11.8454	2.27276e-32
ENSSHAG00000008870	PPA1	4196	5139	3682	4295	16896	GL834416.1	474773	506407	-1	4118.14	4358.06	3472.47	4081.81	22260	4007.62	22260	22260	7658.09	-2.4736	9.66473e-31	0.208948	-11.8383	2.47372e-32
ENSSHAG00000009631	ITGA7	18823	10116	9675	13379	116	GL861720.1	568931	597892	1	18473.7	8578.73	9124.42	12714.9	152.826	12222.9	152.826	12222.9	9808.92	6.32154	1.11395e-30	0.534538	11.8262	2.85853e-32
ENSSHAG00000008394		3415	6223	4175	3449	59042	GL841474.1	415934	418030	1	3351.63	5277.33	3937.41	3277.8	77786	3961.04	77786	77786	18726	-4.29549	1.20773e-30	0.363434	-11.8192	3.10716e-32
ENSSHAG00000017863	TNFRSF6B	71	128	70	69	1894	GL834659.1	3045791	3048067	-1	69.6826	108.549	66.0165	65.5751	2495.29	77.4557	2495.29	2495.29	561.022	-5.0071	1.23692e-30	0.423722	-11.817	3.19041e-32
ENSSHAG00000017311	ITGA6	54274	57746	52261	60608	8986	GL849633.1	2632128	2735848	1	53266.9	48970.7	49286.9	57599.6	11838.8	52281	11838.8	52281	44192.6	2.14276	1.27045e-30	0.181367	11.8145	3.28529e-32
ENSSHAG00000013293	PRKG1	778	1668	1428	1344	28142	GL834438.1	1208340	1644589	1	763.564	1414.52	1346.74	1277.29	37076.2	1200.53	37076.2	37076.2	8375.67	-4.94862	1.49585e-30	0.419355	-11.8005	3.87802e-32
ENSSHAG00000012215	ACTN1	59	137	102	20	67218	GL834551.1	989689	1050631	-1	57.9052	116.181	96.1954	19.0073	88557.7	72.3222	88557.7	88557.7	17769.4	-10.2568	1.80818e-30	0.870372	-11.7844	4.69966e-32
ENSSHAG00000004979	ARHGAP4	1074	1615	1161	1533	9	GL867583.1	132591	178866	-1	1054.07	1369.58	1094.93	1456.91	11.8572	1243.87	11.8572	1243.87	997.469	6.71304	1.83271e-30	0.569722	11.783	4.77551e-32
ENSSHAG00000010229	PRKCH	30	16	25	18	1133	GL834543.1	653486	788133	1	29.4433	13.5686	23.5773	17.1065	1492.69	20.9239	1492.69	1492.69	315.278	-6.16257	1.98562e-30	0.523314	-11.776	5.18704e-32
ENSSHAG00000004129	GATM	4949	4813	6020	5967	3	GL834512.1	89950	113160	-1	4857.17	4081.6	5677.42	5670.82	3.95241	5071.75	3.95241	5071.75	4058.19	10.3255	3.38922e-30	0.880214	11.7307	8.87606e-32
ENSSHAG00000018418	SEMA3F	80	126	164	63	7570	GL841583.1	3573836	3629837	1	78.5156	106.853	154.667	59.8729	9973.24	99.977	9973.24	9973.24	2074.63	-6.63983	4.67822e-30	0.567355	-11.7031	1.22827e-31
ENSSHAG00000010241	SBNO2	2375	2736	2360	2198	5995	GL841423.1	654560	707417	1	2330.93	2320.23	2225.7	2088.9	7898.23	2241.44	7898.23	7898.23	3372.8	-1.81706	5.0235e-30	0.155346	-11.6969	1.32224e-31
ENSSHAG00000007962	SMAD6	2103	2144	2673	2217	153	GL834487.1	370657	475224	1	2063.98	1818.19	2520.89	2106.96	201.573	2127.5	201.573	2127.5	1742.32	3.39971	5.41392e-30	0.290814	11.6903	1.42857e-31
ENSSHAG00000018149	CASKIN2	4504	6863	6906	6515	356	GL856832.1	3295529	3310862	1	4420.43	5820.07	6513	6191.62	469.019	5736.28	469.019	5736.28	4682.83	3.61241	9.08899e-30	0.310184	11.646	2.40431e-31
ENSSHAG00000005706	EHD1	1830	2761	1986	1678	15245	GL864914.1	176307	190727	1	1796.04	2341.43	1872.98	1594.71	20084.8	1901.29	20084.8	20084.8	5538	-3.40091	1.03339e-29	0.292303	-11.6349	2.74044e-31
ENSSHAG00000016624	SULF1	15	31	10	21	1501	GL841246.1	2257388	2350638	-1	14.7217	26.2891	9.43092	19.9576	1977.52	17.5998	1977.52	1977.52	409.584	-6.80573	1.0591e-29	0.585059	-11.6325	2.8156e-31
ENSSHAG00000010420	NKAIN1	17	28	40	23	1292	GL849790.1	683541	693902	1	16.6846	23.745	37.7237	21.8584	1702.17	25.0029	1702.17	1702.17	360.436	-6.08822	1.24842e-29	0.52402	-11.6183	3.32713e-31
ENSSHAG00000010753	DPYSL5	1598	3349	2961	2151	28	GL856719.1	741324	799492	1	1568.35	2840.07	2792.5	2044.23	36.8891	2311.29	36.8891	2311.29	1856.41	5.96943	1.27182e-29	0.513875	11.6165	3.39789e-31
ENSSHAG00000009133	GAB1	11011	11821	9871	11812	1651	GL864824.1	507603	664607	-1	10806.7	10024.6	9309.26	11225.7	2175.14	10341.6	2175.14	10341.6	8708.28	2.24926	1.38561e-29	0.193752	11.609	3.71105e-31
ENSSHAG00000015416	PPP1R1B	7500	4362	5494	3669	5	GL856827.1	1786583	1798346	-1	7360.84	3699.13	5181.35	3486.88	6.58735	4932.05	6.58735	4932.05	3946.96	9.54824	1.71391e-29	0.823795	11.5906	4.60162e-31
ENSSHAG00000002088	PDE4B	33092	36308	27551	28415	3787	GL857863.1	23097	42431	1	32478	30790.5	25983.1	27004.6	4989.26	29064	4989.26	29064	24249.1	2.54234	2.61637e-29	0.220039	11.5541	7.04188e-31
ENSSHAG00000004764	FA2H	2128	5062	4432	5348	8	GL835034.1	120953	149846	1	2088.51	4292.76	4179.79	5082.54	10.5398	3910.9	10.5398	3910.9	3130.83	8.53553	2.7628e-29	0.739061	11.5492	7.45422e-31
ENSSHAG00000000843		7	2	7	3	1041	GL862007.1	4135	7034	1	6.87011	1.69607	6.60165	2.85109	1371.49	4.50473	1371.49	1371.49	277.901	-8.26771	2.90337e-29	0.716149	-11.5447	7.85265e-31
ENSSHAG00000018162	PRCP	1331	1320	1185	1081	5089	GL849717.1	3303714	3369927	1	1306.3	1119.41	1117.56	1027.34	6704.6	1142.65	6704.6	6704.6	2255.04	-2.55287	3.96918e-29	0.22165	-11.5176	1.07615e-30
ENSSHAG00000003597	RAB1A	5420	6131	5232	5268	11012	GL834730.1	68384	109487	1	5319.43	5199.31	4934.26	5006.51	14508	5114.88	14508	14508	6993.5	-1.50407	4.44536e-29	0.130703	-11.5076	1.20819e-30
ENSSHAG00000018254	TBKBP1	5933	16339	12456	13803	101	GL856827.1	3390881	3413611	1	5822.91	13856.1	11747.2	13117.9	133.064	11136	133.064	11136	8935.41	6.38697	4.466e-29	0.555052	11.507	1.21674e-30
ENSSHAG00000018347	ENG	8	11	11	37	10752	GL834651.1	3500083	3513778	-1	7.85156	9.3284	10.374	35.1634	14165.4	15.6794	14165.4	14165.4	2845.63	-9.82132	4.75641e-29	0.85393	-11.5013	1.299e-30
ENSSHAG00000005838	KIF19	5234	12168	6774	8625	3	GL856833.1	184813	243860	-1	5136.88	10318.9	6388.51	8196.88	3.95241	7510.29	3.95241	7510.29	6009.03	10.8919	6.43062e-29	0.949184	11.4751	1.76048e-30
ENSSHAG00000009935		3570	2820	5196	4944	45	GL834472.1	611825	640745	-1	3503.76	2391.46	4900.31	4698.6	59.2861	3873.53	59.2861	3873.53	3110.68	6.02977	7.16251e-29	0.525905	11.4655	1.96557e-30
ENSSHAG00000009722	SELP	0	0	3	3	1564	GL856751.1	579294	615860	-1	0	0	2.82928	2.85109	2060.52	1.42009	2060.52	2060.52	413.241	-10.5245	7.30895e-29	0.918086	-11.4636	2.01058e-30
ENSSHAG00000003008	GLG1	4670	5846	5253	5251	11021	GL834776.1	48409	157463	1	4583.35	4957.62	4954.06	4990.36	14519.8	4871.35	14519.8	14519.8	6801.04	-1.57559	7.70176e-29	0.1375	-11.4588	2.12371e-30
ENSSHAG00000008227	STAB1	6327	16506	11738	11177	152	GL841617.1	396559	445671	-1	6209.6	13997.7	11070	10622.2	200.255	10474.9	200.255	10474.9	8419.95	5.70897	1.152e-28	0.499748	11.4237	3.18417e-30
ENSSHAG00000010466		492	477	632	354	7696	GL841340.1	690320	811542	-1	482.871	404.513	596.034	336.429	10139.2	454.962	10139.2	10139.2	2391.82	-4.4782	1.42065e-28	0.392644	-11.4053	3.93611e-30
ENSSHAG00000012397	PCDH1	4350	4061	4595	8390	5	GL834596.1	1023986	1038544	-1	4269.28	3443.88	4333.51	7973.55	6.58735	5005.05	6.58735	5005.05	4005.36	9.56945	1.82677e-28	0.840668	11.3831	5.07336e-30
ENSSHAG00000010024	ENTPD1	27	29	11	13	1803	GL834453.1	625974	733534	-1	26.499	24.5931	10.374	12.3547	2375.4	18.4552	2375.4	2375.4	489.844	-7.00608	2.08719e-28	0.616118	-11.3713	5.81036e-30
ENSSHAG00000013633	PDLIM1	451	420	387	308	3236	GL834453.1	1280243	1328153	1	442.632	356.175	364.977	292.712	4263.33	364.124	4263.33	4263.33	1143.97	-3.5497	2.14477e-28	0.312234	-11.3687	5.98482e-30
ENSSHAG00000015370		52	42	26	34	1254	GL834577.1	1768962	1809705	-1	51.0351	35.6175	24.5204	32.3123	1652.11	35.8713	1652.11	1652.11	359.118	-5.52677	2.2122e-28	0.486262	-11.3658	6.18756e-30
ENSSHAG00000017576	RBM47	3	0	2	1	1007	GL864851.1	2818514	2957372	1	2.94433	0	1.88618	0.950363	1326.69	1.44522	1326.69	1326.69	266.495	-9.88564	2.31955e-28	0.870101	-11.3615	6.50312e-30
ENSSHAG00000015174	PLCE1	2917	2162	3467	2487	5	GL834453.1	1709825	1997420	-1	2862.87	1833.45	3269.7	2363.55	6.58735	2582.4	6.58735	2582.4	2067.23	8.61472	2.78844e-28	0.759329	11.3452	7.83611e-30
ENSSHAG00000004645	PALM2	12	4	3	8	1598	GL841492.1	114294	121402	1	11.7773	3.39214	2.82928	7.60291	2105.32	6.40042	2105.32	2105.32	426.184	-8.37544	3.02547e-28	0.738715	-11.3378	8.52218e-30
ENSSHAG00000015776		16772	15065	14710	19142	110613	GL864878.1	1914375	1925935	-1	16460.8	12775.7	13872.9	18191.9	145729	15325.3	145729	145729	41406.1	-3.24932	3.11507e-28	0.28666	-11.3351	8.79512e-30
ENSSHAG00000016312	ABCC3	39	21	9	26	5007	GL856819.1	2115904	2158873	-1	38.2763	17.8088	8.48783	24.7094	6596.57	22.3206	6596.57	6596.57	1337.17	-8.21045	3.50921e-28	0.72502	-11.3244	9.93108e-30
ENSSHAG00000007759	RNF128	5436	3575	6030	2876	28	GL867581.1	350335	421188	-1	5335.13	3031.73	5686.85	2733.24	36.8891	4196.74	36.8891	4196.74	3364.77	6.8299	3.97573e-28	0.603706	11.3133	1.12776e-29
ENSSHAG00000001557	PTGS1	24	17	56	21	6021	GL835302.1	13130	30487	-1	23.5547	14.4166	52.8132	19.9576	7932.48	27.6855	7932.48	7932.48	1608.65	-8.16469	4.25043e-28	0.722077	-11.3072	1.20848e-29
ENSSHAG00000008256	DNHD1	1644	2695	2084	2115	141	GL849780.1	399334	509727	1	1613.5	2285.46	1965.4	2010.02	185.763	1968.59	185.763	1968.59	1612.03	3.40577	5.10255e-28	0.301636	11.291	1.45412e-29
ENSSHAG00000017644	LDB2	0	0	0	1	1796	GL864865.1	2872117	3064557	1	0	0	0	0.950363	2366.18	0.237591	2366.18	2366.18	473.425	-13.0354	5.19923e-28	1.15468	-11.2891	1.4851e-29
ENSSHAG00000008420	AKR1A1	5961	7424	6337	5856	14513	GL856727.1	420058	427047	-1	5850.39	6295.82	5976.38	5565.33	19120.4	5921.98	19120.4	19120.4	8561.67	-1.69092	7.75145e-28	0.150253	-11.2538	2.21923e-29
ENSSHAG00000010682	RHOQ	9031	9835	7524	7411	928	GL834743.1	729886	769189	-1	8863.43	8340.44	7095.83	7043.14	1222.61	7835.71	1222.61	7835.71	6513.09	2.6801	1.01472e-27	0.23866	11.2298	2.91182e-29
ENSSHAG00000007574	TRAF2	1044	1308	967	974	3962	GL834658.1	330245	365814	1	1024.63	1109.23	911.97	925.654	5219.81	992.871	5219.81	5219.81	1838.26	-2.39411	1.34535e-27	0.213671	-11.2046	3.86947e-29
ENSSHAG00000017685	ANKRD23	6694	6445	5103	3319	90	GL834671.1	2905542	2909214	1	6569.79	5465.59	4812.6	3154.26	118.572	5000.56	118.572	5000.56	4024.16	5.39825	1.57797e-27	0.482405	11.1903	4.54894e-29
ENSSHAG00000000980	TMEM45B	1	1	0	1	1209	GL849688.1	5440	27384	1	0.981445	0.848036	0	0.950363	1592.82	0.694961	1592.82	1592.82	319.12	-11.1605	1.58432e-27	0.997391	-11.1897	4.57768e-29
ENSSHAG00000017020	SSX2IP	3071	2972	3107	2020	4	GL856745.1	2461547	2500248	1	3014.02	2520.36	2930.19	1919.73	5.26988	2596.08	5.26988	2596.08	2077.91	8.94432	1.76824e-27	0.800043	11.1798	5.12076e-29
ENSSHAG00000004205	SNAI2	2	19	10	17	5064	GL841262.1	94065	97931	1	1.96289	16.1127	9.43092	16.1562	6671.67	10.9157	6671.67	6671.67	1343.07	-9.24822	2.38163e-27	0.829204	-11.1531	6.91283e-29
ENSSHAG00000012576	MMP14	12164	15865	12242	16707	79976	GL834496.1	1058987	1074481	1	11938.3	13454.1	11545.3	15877.7	105366	13203.9	105366	105366	31636.3	-2.99637	2.38907e-27	0.268669	-11.1527	6.95019e-29
ENSSHAG00000003066		2850	3559	2294	3530	151	GL861863.1	50395	143989	1	2797.12	3018.16	2163.45	3354.78	198.938	2833.38	198.938	2833.38	2306.49	3.83215	2.42897e-27	0.34366	11.151	7.08228e-29
ENSSHAG00000008737	PTHLH	58	106	103	65	1701	GL861556.1	458264	470681	1	56.9238	89.8918	97.1385	61.7736	2241.02	76.4319	2241.02	2241.02	509.349	-4.87224	2.55074e-27	0.437112	-11.1464	7.45416e-29
ENSSHAG00000012130		601	620	691	768	3933	GL841386.1	974663	975622	-1	589.848	525.782	651.677	729.879	5181.61	624.297	5181.61	5181.61	1535.76	-3.05337	2.69875e-27	0.274061	-11.1412	7.90452e-29
ENSSHAG00000002023	HSPB7	1	0	0	0	1656	GL849754.1	22010	25982	1	0.981445	0	0	0	2181.73	0.245361	2181.73	2181.73	436.542	-12.9183	2.94376e-27	1.16033	-11.1333	8.64156e-29
ENSSHAG00000015158	ASS1	8435	7988	19353	9189	52	GL834652.1	1705073	1786542	1	8278.49	6774.11	18251.7	8732.89	68.5084	10509.3	68.5084	10509.3	8421.13	7.26116	2.97228e-27	0.652266	11.1322	8.74489e-29
ENSSHAG00000011187	ADAMTS3	23	9	22	22	1534	GL864738.1	812834	1059652	-1	22.5732	7.63233	20.748	20.908	2021	17.9654	2021	2021	418.572	-6.82097	3.02012e-27	0.612814	-11.1306	8.90556e-29
ENSSHAG00000008217	GLTP	8928	9350	8865	8951	2142	GL841453.1	396023	401408	1	8762.34	7929.14	8360.51	8506.7	2822.02	8389.67	2822.02	8389.67	7276.14	1.57185	3.89711e-27	0.14151	11.1076	1.15173e-28
ENSSHAG00000016018	SESN3	7339	5740	5929	6556	433	GL849679.1	1992370	2021813	1	7202.82	4867.73	5591.59	6230.58	570.464	5973.18	570.464	5973.18	4892.64	3.38825	3.961e-27	0.305083	11.106	1.17322e-28
ENSSHAG00000004448		6095	3827	3851	3282	4	GL850487.1	104832	134529	-1	5981.91	3245.43	3631.85	3119.09	5.26988	3994.57	5.26988	3994.57	3196.71	9.56601	4.00654e-27	0.861433	11.1048	1.18936e-28
ENSSHAG00000015662	UNC13B	5063	6566	6512	6179	860	GL841539.1	1873870	2205827	-1	4969.05	5568.21	6141.42	5872.29	1133.02	5637.74	1133.02	5637.74	4736.8	2.31495	4.29041e-27	0.208583	11.0984	1.27645e-28
ENSSHAG00000015096	EVC	4754	4893	4985	4832	11703	GL864869.1	1685140	1794190	1	4665.79	4149.44	4701.32	4592.15	15418.3	4527.17	15418.3	15418.3	6705.41	-1.76804	5.0368e-27	0.159514	-11.0839	1.50184e-28
ENSSHAG00000006999	CLU	4939	10403	8474	7329	115004	GL834967.1	276154	294903	-1	4847.36	8822.12	7991.76	6965.21	151514	7156.61	151514	151514	36028.1	-4.404	5.65428e-27	0.397712	-11.0733	1.68968e-28
ENSSHAG00000014615	EFNB2	91	148	138	117	1161	GL849847.1	1536017	1581585	1	89.3115	125.509	130.147	111.192	1529.58	114.04	1529.58	1529.58	397.148	-3.74438	6.31495e-27	0.338452	-11.0632	1.89128e-28
ENSSHAG00000009775	TRAF3IP2	108	70	124	57	4389	GL856938.1	587031	653183	-1	105.996	59.3625	116.943	54.1707	5782.37	84.1182	5782.37	5782.37	1223.77	-6.10431	6.83988e-27	0.552132	-11.0559	2.053e-28
ENSSHAG00000009784	SHROOM4	9030	6209	11735	10295	170	GL867621.1	588463	610538	1	8862.45	5265.46	11067.2	9783.99	223.97	8744.77	223.97	8744.77	7040.61	5.28703	8.00387e-27	0.478829	11.0416	2.40766e-28
ENSSHAG00000017323	ADGRF5	0	0	1	1	1975	GL856888.1	2643755	2734502	-1	0	0	0.943092	0.950363	2602	0.473364	2602	2602	520.779	-12.4509	8.86463e-27	1.12859	-11.0322	2.67243e-28
ENSSHAG00000010873	HSD3B7	4	21	6	10	2345	GL841507.1	761406	764375	1	3.92578	17.8088	5.65855	9.50363	3089.47	9.22418	3089.47	3089.47	625.273	-8.37342	1.1386e-26	0.760565	-11.0095	3.44005e-28
ENSSHAG00000015346		3	27	15	5	12668	GL849755.1	1762103	1806203	-1	2.94433	22.897	14.1464	4.75182	16689.7	11.1849	16689.7	16689.7	3346.89	-10.533	1.21523e-26	0.957251	-11.0034	3.67959e-28
ENSSHAG00000006146	ANKS1A	7755	12009	8454	9701	907	GL856879.1	207904	355171	1	7611.1	10184.1	7972.9	9219.47	1194.94	8746.89	1194.94	8746.89	7236.5	2.87186	1.22653e-26	0.261022	11.0024	3.72192e-28
ENSSHAG00000018220		39	52	56	85	1932	GL849836.1	3358723	3359348	-1	38.2763	44.0979	52.8132	80.7809	2545.35	53.9921	2545.35	2545.35	552.264	-5.55958	1.46095e-26	0.506042	-10.9864	4.4429e-28
ENSSHAG00000014978	GTF2A1L	1687	3443	1527	2445	13	GL834740.1	1644190	1697155	-1	1655.7	2919.79	1440.1	2323.64	17.1271	2084.81	17.1271	2084.81	1671.27	6.92757	1.48646e-26	0.63066	10.9846	4.53028e-28
ENSSHAG00000010061		2650	3223	2804	2997	6053	GL849677.1	630878	772307	1	2600.83	2733.22	2644.43	2848.24	7974.64	2706.68	7974.64	7974.64	3760.27	-1.55886	1.67016e-26	0.142051	-10.9739	5.10114e-28
ENSSHAG00000002066	SH3RF2	2763	5511	2809	4731	4	GL834603.1	22737	169293	1	2711.73	4673.53	2649.15	4496.17	5.26988	3632.64	5.26988	3632.64	2907.17	9.42907	1.74321e-26	0.859544	10.9699	5.33576e-28
ENSSHAG00000002170		3361	4083	3467	2995	508	GL841643.1	25055	25204	1	3298.64	3462.53	3269.7	2846.34	669.274	3219.3	669.274	3219.3	2709.3	2.26613	1.76027e-26	0.206598	10.9688	5.39961e-28
ENSSHAG00000005006	ITGA11	33	74	70	31	3044	GL834488.1	134054	333255	-1	32.3877	62.7547	66.0165	29.4613	4010.38	47.655	4010.38	4010.38	840.199	-6.39261	1.86377e-26	0.583086	-10.9634	5.7294e-28
ENSSHAG00000000157	PDZD4	2579	3999	4023	6893	6	GL867583.1	25	32080	-1	2531.15	3391.3	3794.06	6550.85	7.90482	4066.84	7.90482	4066.84	3255.05	9.00695	2.29767e-26	0.822983	10.9443	7.07839e-28
ENSSHAG00000001689		14787	18173	19152	16608	2556	GL834580.1	15746	16828	-1	14512.6	15411.4	18062.1	15783.6	3367.45	15942.4	3367.45	15942.4	13427.4	2.24314	2.68629e-26	0.20523	10.9299	8.2933e-28
ENSSHAG00000008729	HGNC:18790	7429	7652	8986	7297	2	GL864869.1	457586	481893	1	7291.15	6489.17	8474.63	6934.8	2.63494	7297.44	2.63494	7297.44	5838.48	11.4354	2.70413e-26	1.04632	10.9291	8.36622e-28
ENSSHAG00000011846		1664	1495	2178	1802	5	GL841413.1	918881	919387	1	1633.12	1267.81	2054.06	1712.55	6.58735	1666.89	6.58735	1666.89	1334.83	7.98314	3.43465e-26	0.731915	10.9072	1.0649e-27
ENSSHAG00000012799	KBTBD3	626	722	599	574	52	GL849668.1	1104157	1109757	1	614.384	612.282	564.912	545.508	68.5084	584.272	68.5084	584.272	481.119	3.0924	3.86298e-26	0.283803	10.8963	1.20025e-27
ENSSHAG00000009638	PLA2R1	3	6	1	5	710	GL849627.1	569411	682972	-1	2.94433	5.08822	0.943092	4.75182	935.403	3.43186	935.403	935.403	189.826	-8.0781	4.12973e-26	0.741788	-10.89	1.28586e-27
ENSSHAG00000002576	SUCNR1	0	0	1	0	1460	GL851103.1	35960	43014	1	0	0	0.943092	0	1923.51	0.235773	1923.51	1923.51	384.89	-12.7365	4.32068e-26	1.17002	-10.8857	1.34816e-27
ENSSHAG00000007146		2551	2740	2823	2635	504	GL841582.1	289063	306197	-1	2503.67	2323.62	2662.35	2504.21	664.005	2498.46	664.005	2498.46	2131.57	1.91168	4.32168e-26	0.175617	10.8855	1.35133e-27
ENSSHAG00000010161	ANKRD46	10136	12886	12377	13664	1509	GL841374.1	644981	660500	-1	9947.92	10927.8	11672.7	12985.8	1988.06	11383.5	1988.06	11383.5	9504.44	2.51751	4.34414e-26	0.231286	10.8849	1.36121e-27
ENSSHAG00000010065		1299	1367	1581	1624	7374	GL841386.1	631551	681774	-1	1274.9	1159.27	1491.03	1543.39	9715.02	1367.15	9715.02	9715.02	3036.72	-2.82918	4.57413e-26	0.260036	-10.88	1.4363e-27
ENSSHAG00000016249		259	291	63	281	62659	GL864738.1	2088608	2089394	1	254.194	246.779	59.4148	267.052	82551.3	206.86	82551.3	82551.3	16675.8	-8.64043	4.89216e-26	0.794622	-10.8736	1.53939e-27
ENSSHAG00000009894	WISP2	1	7	3	3	783	GL834671.1	604491	622189	1	0.981445	5.93625	2.82928	2.85109	1031.58	3.14952	1031.58	1031.58	208.835	-8.32766	5.01034e-26	0.766025	-10.8713	1.57988e-27
ENSSHAG00000011103	CTNNBIP1	2062	2461	1932	2234	347	GL849750.1	797489	797952	1	2023.74	2087.02	1822.05	2123.11	457.162	2013.98	457.162	2013.98	1702.62	2.13931	5.91553e-26	0.197064	10.8559	1.86921e-27
ENSSHAG00000000535		5245	6297	5054	5594	12272	GL861619.1	1595	11486	1	5147.68	5340.08	4766.39	5316.33	16168	5142.62	16168	16168	7347.69	-1.65254	5.97609e-26	0.15224	-10.8548	1.89229e-27
ENSSHAG00000007079	ABCA4	632	947	833	652	14	GL856975.1	283173	374011	-1	620.273	803.09	785.596	619.637	18.4446	707.149	18.4446	707.149	569.408	5.26102	8.43804e-26	0.486094	10.823	2.67742e-27
ENSSHAG00000017494		40104	31793	20313	23121	574	GL849534.1	2754257	2767481	-1	39359.9	26961.6	19157	21973.3	756.227	26863	756.227	26863	21641.6	5.15065	8.55416e-26	0.47596	10.8216	2.71991e-27
ENSSHAG00000013960	MBP	75366	167149	201020	227302	1180	GL841337.1	1360717	1516746	-1	73967.6	141748	189580	216019	1554.61	155329	1554.61	155329	124574	6.64263	8.55901e-26	0.613844	10.8214	2.72709e-27
ENSSHAG00000001072		2359	2726	2579	2107	347	GL867920.1	6537	7427	-1	2315.23	2311.75	2432.24	2002.42	457.162	2265.41	457.162	2265.41	1903.76	2.30901	9.53004e-26	0.213574	10.8113	3.04277e-27
ENSSHAG00000003837	VGF	19	31	14	4	5430	GL856864.1	77038	78858	1	18.6474	26.2891	13.2033	3.80145	7153.86	15.4853	7153.86	7153.86	1443.16	-8.84675	1.36918e-25	0.820828	-10.7778	4.38059e-27
ENSSHAG00000017647	COL8A2	47	97	46	51	1625	GL849782.1	2875884	2910859	-1	46.1279	82.2595	43.3822	48.4685	2140.89	55.0595	2140.89	2140.89	472.225	-5.27769	1.57187e-25	0.490267	-10.7649	5.03945e-27
ENSSHAG00000011094		12667	12478	9137	7822	458	GL867596.1	796206	816735	1	12432	10581.8	8617.03	7433.74	603.401	9766.13	603.401	9766.13	7933.59	4.0166	1.60135e-25	0.373184	10.763	5.14452e-27
ENSSHAG00000016202	FMO3	1	2	8	3	1402	GL856751.1	2066189	2089545	-1	0.981445	1.69607	7.54474	2.85109	1847.09	3.26834	1847.09	1847.09	372.033	-9.14708	1.70979e-25	0.850352	-10.7568	5.50418e-27
ENSSHAG00000018695	PID1	37	111	196	92	29187	GL849907.1	3941544	4208012	1	36.3135	94.132	184.846	87.4334	38453	100.681	38453	38453	7771.14	-8.57687	1.7341e-25	0.797454	-10.7553	5.59388e-27
ENSSHAG00000015995	MEDAG	2	2	2	0	693	GL849704.1	1981680	2012808	1	1.96289	1.69607	1.88618	0	913.006	1.38629	913.006	913.006	183.71	-9.35867	1.73445e-25	0.87016	-10.7551	5.60644e-27
ENSSHAG00000003926		1733	3412	2365	2571	91	GL867637.1	80579	81220	1	1700.84	2893.5	2230.41	2443.38	119.89	2317.04	119.89	2317.04	1877.61	4.2726	1.79375e-25	0.397384	10.7518	5.80995e-27
ENSSHAG00000017060		3519	4459	4395	3844	667	GL834446.1	2483144	2517423	-1	3453.7	3781.39	4144.89	3653.2	878.752	3758.3	878.752	3758.3	3182.39	2.09658	1.84116e-25	0.195044	10.7492	5.97566e-27
ENSSHAG00000018142		73	39	86	34	5043	GL841234.1	3291186	3306310	1	71.6455	33.0734	81.1059	32.3123	6644	54.5343	6644	6644	1372.43	-6.93052	1.89839e-25	0.644926	-10.7462	6.17394e-27
ENSSHAG00000016689	HOXA7	0	0	0	0	1133	GL861706.1	2292276	2294311	1	0	0	0	0	1492.69	0	1492.69	1492.69	298.539	-13.0921	1.90252e-25	1.21834	-10.7458	6.19992e-27
ENSSHAG00000017552	ALAD	349	366	446	393	2085	GL834651.1	2801164	2805478	1	342.524	310.381	420.619	373.493	2746.92	361.754	2746.92	2746.92	838.788	-2.92512	2.05186e-25	0.272392	-10.7387	6.70012e-27
ENSSHAG00000008716	FIGN	767	865	933	815	80	GL849629.1	455540	628919	-1	752.768	733.551	879.905	774.546	105.398	785.193	105.398	785.193	649.234	2.89709	2.21811e-25	0.269967	10.7313	7.25761e-27
ENSSHAG00000007987	IL18R1	1	0	1	0	1672	GL850497.1	372894	425971	1	0.981445	0	0.943092	0	2202.81	0.481134	2202.81	2202.81	440.947	-12.2105	2.32164e-25	1.1383	-10.7269	7.61169e-27
ENSSHAG00000016991	SGCZ	1391	1288	1729	1365	5	GL864737.1	2443441	2673490	1	1365.19	1092.27	1630.61	1297.25	6.58735	1346.33	6.58735	1346.33	1078.38	7.67498	2.36291e-25	0.715611	10.7251	7.76259e-27
ENSSHAG00000016638		1382	1678	1148	1463	115	GL849905.1	2264286	2265229	1	1356.36	1423	1082.67	1390.38	151.509	1313.1	151.509	1313.1	1080.78	3.11557	2.76798e-25	0.290896	10.7102	9.11157e-27
ENSSHAG00000002794	KRT8	18	33	17	17	663	GL862006.1	41461	50309	1	17.666	27.9852	16.0326	16.1562	873.482	19.46	873.482	873.482	190.264	-5.48185	3.00555e-25	0.512206	-10.7024	9.91341e-27
ENSSHAG00000017251		1499	1082	1638	1208	26	GL834635.1	2591871	2606406	1	1471.19	917.575	1544.79	1148.04	34.2542	1270.4	34.2542	1270.4	1023.17	5.21271	3.55203e-25	0.487772	10.6868	1.17393e-26
ENSSHAG00000006584	SLC25A33	1877	2123	2142	2187	334	GL849791.1	241869	255781	-1	1842.17	1800.38	2020.1	2078.44	440.035	1935.28	440.035	1935.28	1636.23	2.13678	4.1692e-25	0.200228	10.6717	1.38066e-26
ENSSHAG00000007113	UBASH3B	10892	14752	11879	12010	2451	GL849656.1	286225	413761	-1	10689.9	12510.2	11203	11413.9	3229.12	11454.2	3229.12	11454.2	9809.22	1.8267	4.40764e-25	0.171258	10.6664	1.46252e-26
ENSSHAG00000010489	NINJ1	895	852	751	599	5595	GL841602.1	695399	707049	1	878.393	722.527	708.262	569.268	7371.24	719.612	7371.24	7371.24	2049.94	-3.3567	4.78904e-25	0.314933	-10.6585	1.59224e-26
ENSSHAG00000007592	GJC1	1	0	0	0	1298	GL856830.1	333215	334405	-1	0.981445	0	0	0	1710.08	0.245361	1710.08	1710.08	342.211	-12.5669	5.33335e-25	1.18018	-10.6483	1.77673e-26
ENSSHAG00000010574		10	54	25	20	5154	GL841550.1	708829	709572	-1	9.81445	45.794	23.5773	19.0073	6790.24	24.5482	6790.24	6790.24	1377.69	-8.1055	7.15603e-25	0.763182	-10.6207	2.38865e-26
ENSSHAG00000001998	ARHGEF16	7937	7953	11534	4312	77	GL849927.1	21588	63610	1	7789.73	6744.43	10877.6	4097.97	101.445	7377.44	101.445	7377.44	5922.24	6.18434	7.1635e-25	0.582309	10.6204	2.39587e-26
ENSSHAG00000014264	MGAT3	5126	3763	7900	7122	3	GL861591.1	1430937	1432574	-1	5030.89	3191.16	7450.43	6768.49	3.95241	5610.24	3.95241	5610.24	4488.98	10.4711	7.86837e-25	0.986774	10.6114	2.6368e-26
ENSSHAG00000007374	NFKB1	450	619	469	357	3543	GL864764.1	311601	480058	-1	441.65	524.934	442.31	339.28	4667.79	437.044	4667.79	4667.79	1283.19	-3.41648	7.91356e-25	0.321984	-10.6107	2.65717e-26
ENSSHAG00000012553	ARHGEF5	1	15	10	10	2955	GL861663.1	1054732	1078951	1	0.981445	12.7205	9.43092	9.50363	3893.12	8.15914	3893.12	3893.12	785.152	-8.88781	7.95961e-25	0.837683	-10.61	2.67788e-26
ENSSHAG00000002872	GPM6B	8179	4209	11689	8187	48	GL849810.1	44180	279068	1	8027.24	3569.38	11023.8	7780.62	63.2385	7600.26	63.2385	7600.26	6092.86	6.90908	9.49582e-25	0.652212	10.5933	3.20098e-26
ENSSHAG00000007440		2266	1548	2634	2651	5	GL834777.1	317200	457440	-1	2223.95	1312.76	2484.11	2519.41	6.58735	2135.06	6.58735	2135.06	1709.36	8.34027	1.24317e-24	0.78921	10.5679	4.19885e-26
ENSSHAG00000012156	ATP8A1	7384	7445	9796	9614	566	GL864851.1	979011	1193275	1	7246.99	6313.63	9238.53	9136.79	745.688	7983.99	745.688	7983.99	6536.33	3.42045	1.24672e-24	0.323678	10.5674	4.21906e-26
ENSSHAG00000007981	WNT5A	121	238	177	43	34808	GL841621.1	372255	383754	1	118.755	201.833	166.927	40.8656	45858.5	132.095	45858.5	45858.5	9277.37	-8.43881	1.26814e-24	0.798703	-10.5656	4.29993e-26
ENSSHAG00000005068		2804	3160	2948	2847	791	GL849522.1	137277	161734	-1	2751.97	2679.79	2780.24	2705.68	1042.12	2729.42	1042.12	2729.42	2391.96	1.38903	1.28071e-24	0.131481	10.5645	4.35098e-26
ENSSHAG00000010999	PNPLA8	8532	9017	8427	8104	2136	GL861641.1	781682	822514	-1	8373.69	7646.74	7947.44	7701.74	2814.11	7917.4	2814.11	7917.4	6896.75	1.49231	1.31012e-24	0.141288	10.5622	4.45953e-26
ENSSHAG00000012162	IL13RA1	1818	2499	2011	2201	6209	GL867623.1	979757	1008434	1	1784.27	2119.24	1896.56	2091.75	8180.17	1972.95	8180.17	8180.17	3214.4	-2.05165	1.53565e-24	0.194522	-10.5471	5.23736e-26
ENSSHAG00000005165	CLCN1	2582	2478	2128	2155	268	GL861663.1	141933	174144	1	2534.09	2101.43	2006.9	2048.03	353.082	2172.61	353.082	2172.61	1808.71	2.62129	1.6979e-24	0.248758	10.5375	5.80191e-26
ENSSHAG00000018280	GMPR	35	82	33	33	2291	GL841346.1	3420267	3497635	-1	34.3506	69.539	31.122	31.362	3018.32	41.5934	3018.32	3018.32	636.939	-6.17703	1.71315e-24	0.586252	-10.5365	5.86531e-26
ENSSHAG00000007946	MCM9	925	1193	864	1090	85	GL856941.1	369343	558970	-1	907.836	1011.71	814.832	1035.9	111.985	942.568	111.985	942.568	776.451	3.07341	1.74109e-24	0.29174	10.5348	5.97249e-26
ENSSHAG00000016839	PPP2R2C	1754	1653	1707	1094	49	GL864869.1	2370026	2438823	-1	1721.45	1401.8	1609.86	1039.7	64.556	1443.2	64.556	1443.2	1167.47	4.48254	1.81301e-24	0.425661	10.5308	6.23114e-26
ENSSHAG00000010824	MPDZ	19906	18729	21706	21452	2576	GL841569.1	754030	927596	-1	19536.6	15882.9	20470.8	20387.2	3393.8	19069.4	3393.8	19069.4	15934.3	2.49027	1.85471e-24	0.236527	10.5285	6.38668e-26
ENSSHAG00000008847	AADAT	916	975	1154	1418	9	GL864799.1	472520	511518	1	899.003	826.835	1088.33	1347.61	11.8572	1040.45	11.8572	1040.45	834.728	6.45519	1.87202e-24	0.613179	10.5274	6.45866e-26
ENSSHAG00000012411	BCAS1	5520	6466	9859	19765	6	GL834668.1	1027096	1150083	1	5417.57	5483.4	9297.95	18783.9	7.90482	9745.71	7.90482	9745.71	7798.15	10.2678	1.96111e-24	0.975763	10.5229	6.77895e-26
ENSSHAG00000005482	GNPNAT1	9543	12618	10771	9944	2211	GL834576.1	161568	180867	1	9365.93	10700.5	10158	9450.41	2912.93	9918.73	2912.93	9918.73	8517.57	1.76772	1.96124e-24	0.167992	10.5227	6.79234e-26
ENSSHAG00000006834	MSI1	618	728	563	508	17	GL841444.1	262004	291574	1	606.533	617.37	530.961	482.784	22.397	559.412	22.397	559.412	452.009	4.64271	1.97693e-24	0.441249	10.5217	6.85973e-26
ENSSHAG00000017003		811	1197	1102	1072	76	GL841555.1	2449821	2452504	-1	795.952	1015.1	1039.29	1018.79	100.128	967.282	100.128	967.282	793.851	3.27225	2.03017e-24	0.311078	10.5191	7.05786e-26
ENSSHAG00000013378	DKK3	166	150	360	163	13204	GL864882.1	1225178	1298833	-1	162.92	127.205	339.513	154.909	17395.9	196.137	17395.9	17395.9	3636.08	-6.47105	2.21254e-24	0.615659	-10.5108	7.70645e-26
ENSSHAG00000012040	SOX11	89	82	85	75	604	GL834690.1	953187	954866	-1	87.3486	69.539	80.1628	71.2772	795.752	77.0819	795.752	795.752	220.816	-3.36922	2.63505e-24	0.321058	-10.4941	9.19548e-26
ENSSHAG00000004364		23	18	9	18	820	GL842046.1	101032	111720	1	22.5732	15.2647	8.48783	17.1065	1080.32	15.8581	1080.32	1080.32	228.751	-6.09271	2.67538e-24	0.580674	-10.4925	9.35384e-26
ENSSHAG00000017206	OLFML2A	12619	4341	17553	12398	4	GL834637.1	2559893	2599439	1	12384.9	3681.33	16554.1	11782.6	5.26988	11100.7	5.26988	11100.7	8881.63	11.0406	2.98942e-24	1.05331	10.4818	1.04716e-25
ENSSHAG00000009973	BBS2	5497	6101	6189	4980	910	GL834650.1	616886	669502	-1	5395	5173.87	5836.8	4732.81	1198.9	5284.62	1198.9	5284.62	4467.47	2.14008	3.01906e-24	0.204193	10.4807	1.05953e-25
ENSSHAG00000015623	SYT10	1	1	7	3	1363	GL861621.1	1860199	1896950	-1	0.981445	0.848036	6.60165	2.85109	1795.71	2.82055	1795.71	1795.71	361.399	-9.32468	3.11323e-24	0.889962	-10.4776	1.09463e-25
ENSSHAG00000006166	BOC	0	2	2	7	2077	GL849572.1	209802	314321	1	0	1.69607	1.88618	6.65254	2736.38	2.5587	2736.38	2736.38	549.324	-10.0644	3.15613e-24	0.960694	-10.4761	1.1118e-25
ENSSHAG00000016907	TTL	670	598	841	578	5780	GL834717.1	2403894	2447763	1	657.568	507.126	793.141	549.31	7614.97	626.786	7614.97	7614.97	2024.42	-3.60303	3.37999e-24	0.344146	-10.4695	1.19289e-25
ENSSHAG00000014613	IDUA	1231	1472	1399	1471	3570	GL864876.1	1535244	1562775	-1	1208.16	1248.31	1319.39	1397.98	4703.37	1293.46	4703.37	4703.37	1975.44	-1.86249	3.64822e-24	0.178023	-10.4621	1.28996e-25
ENSSHAG00000000274	TSPAN6	722	911	754	613	3190	GL867613.1	258	13734	1	708.603	772.561	711.092	582.573	4202.73	693.707	4202.73	4202.73	1395.51	-2.59869	4.19846e-24	0.248712	-10.4486	1.48728e-25
ENSSHAG00000000610		335	415	322	365	1188	GL842923.1	2057	3455	-1	328.784	351.935	303.676	346.883	1565.15	332.819	1565.15	1565.15	579.286	-2.23317	4.6979e-24	0.213952	-10.4377	1.66731e-25
ENSSHAG00000014885	ITM2B	68260	65671	64860	62497	12416	GL849712.1	1616487	1623214	-1	66993.4	55691.4	61169	59394.8	16357.7	60812.2	16357.7	60812.2	51921.3	1.89438	4.73903e-24	0.181511	10.4367	1.68503e-25
ENSSHAG00000010179	ITGB5	4040	4507	3318	3110	18440	GL849584.1	647393	862560	-1	3965.04	3822.1	3129.18	2955.63	24294.1	3467.99	24294.1	24294.1	7633.22	-2.80842	6.36438e-24	0.269819	-10.4085	2.26715e-25
ENSSHAG00000015798		1514	1003	1231	1432	28	GL841569.1	1921474	1990315	-1	1485.91	850.58	1160.95	1360.92	36.8891	1214.59	36.8891	1214.59	979.049	5.04095	7.12206e-24	0.484817	10.3976	2.54175e-25
ENSSHAG00000007321		546	756	804	744	23	GL867616.1	305852	311671	-1	535.869	641.115	758.246	707.07	30.3018	660.575	30.3018	660.575	534.52	4.44631	7.42514e-24	0.427797	10.3935	2.65481e-25
ENSSHAG00000009000	TANC2	5012	5884	5553	7209	497	GL856832.1	492130	590084	1	4919	4989.85	5236.99	6851.17	654.782	5499.25	654.782	5499.25	4530.36	3.07013	8.5494e-24	0.295778	10.3799	3.06242e-25
ENSSHAG00000012923	RHPN1	1125	1309	1087	1239	4	GL841408.1	1132120	1180186	-1	1104.13	1110.08	1025.14	1177.5	5.26988	1104.21	5.26988	1104.21	884.423	7.71103	8.97644e-24	0.74323	10.375	3.22131e-25
ENSSHAG00000008916	TMEM203	537	718	565	612	1799	GL834659.1	480607	481222	1	527.036	608.89	532.847	581.622	2370.13	562.599	2370.13	2370.13	924.105	-2.07439	1.12075e-23	0.200354	-10.3536	4.02934e-25
ENSSHAG00000009546	P2RX2	902	1102	834	831	97	GL841428.1	556721	562623	1	885.263	934.536	786.539	789.752	127.795	849.022	127.795	849.022	704.777	2.73216	1.13355e-23	0.263917	10.3524	4.08285e-25
ENSSHAG00000016925	LBH	29	16	46	10	5982	GL834676.1	2412726	2439534	1	28.4619	13.5686	43.3822	9.50363	7881.1	23.7291	7881.1	7881.1	1595.2	-8.37797	1.13995e-23	0.809337	-10.3516	4.11341e-25
ENSSHAG00000005765		2867	2518	3398	5632	30	GL867580.1	179839	239645	-1	2813.8	2135.36	3204.63	5352.45	39.5241	3376.56	39.5241	3376.56	2709.15	6.41665	1.16553e-23	0.620005	10.3493	4.21342e-25
ENSSHAG00000009514	PALM3	1	3	1	1	573	GL841415.1	553613	574250	1	0.981445	2.54411	0.943092	0.950363	754.91	1.35475	754.91	754.91	152.066	-9.09094	1.23312e-23	0.87888	-10.3438	4.46587e-25
ENSSHAG00000011822		1490	1248	1132	949	6	GL856947.1	914888	1138510	1	1462.35	1058.35	1067.58	901.895	7.90482	1122.54	7.90482	1122.54	899.616	7.14972	1.29403e-23	0.691531	10.339	4.69501e-25
ENSSHAG00000003881	CHST4	0	1	1	1	844	GL835519.1	78602	81361	1	0	0.848036	0.943092	0.950363	1111.94	0.685373	1111.94	1111.94	222.937	-10.6439	1.29923e-23	1.02954	-10.3384	4.72244e-25
ENSSHAG00000005999	CTPS2	840	975	955	895	2065	GL849807.1	196653	372160	1	824.414	826.835	900.653	850.575	2720.57	850.619	2720.57	2720.57	1224.61	-1.67739	1.67779e-23	0.162636	-10.3137	6.10952e-25
ENSSHAG00000002693	ARL9	898	1176	1195	1356	62	GL865120.1	39004	49956	1	881.337	997.291	1127	1288.69	81.6831	1073.58	81.6831	1073.58	875.2	3.71623	1.73614e-23	0.360441	10.3103	6.33343e-25
ENSSHAG00000008572	C22orf23	4044	4889	3577	3672	573	GL861730.1	437814	443516	1	3968.96	4146.05	3373.44	3489.73	754.91	3744.55	754.91	3744.55	3146.62	2.31046	1.80963e-23	0.224184	10.3061	6.61348e-25
ENSSHAG00000007277	SPRY1	100	115	206	272	13230	GL864729.1	301562	302521	-1	98.1445	97.5242	194.277	258.499	17430.1	162.111	17430.1	17430.1	3615.71	-6.74881	1.85782e-23	0.655008	-10.3034	6.80183e-25
ENSSHAG00000006387		1237	1446	1124	1223	3230	GL864823.1	225522	275613	-1	1214.05	1226.26	1060.04	1162.29	4255.43	1165.66	4255.43	4255.43	1783.61	-1.86808	2.11417e-23	0.181529	-10.2908	7.75433e-25
ENSSHAG00000001713	ACSL4	1839	2668	2550	1849	12131	GL867573.1	16202	56579	-1	1804.88	2262.56	2404.89	1757.22	15982.2	2057.39	15982.2	15982.2	4842.35	-2.9575	2.24802e-23	0.287563	-10.2847	8.26011e-25
ENSSHAG00000012738	PARP11	4131	4455	5775	4593	391	GL861616.1	1092621	1123713	1	4054.35	3778	5446.36	4365.02	515.131	4410.93	515.131	4410.93	3631.77	3.09805	2.28534e-23	0.30128	10.2829	8.41229e-25
ENSSHAG00000003759	LRRC59	4567	4937	4569	4344	8435	GL856823.1	73732	83459	1	4482.26	4186.75	4308.99	4128.38	11112.9	4276.59	11112.9	11112.9	5643.85	-1.37774	2.87089e-23	0.134272	-10.2608	1.05866e-24
ENSSHAG00000009037		0	1	0	1	1295	GL864872.1	496725	502350	-1	0	0.848036	0	0.950363	1706.12	0.4496	1706.12	1706.12	341.584	-11.8454	3.005e-23	1.15495	-10.2562	1.1101e-24
ENSSHAG00000009291	BCL11B	5	10	3	3	655	GL834589.1	526959	666990	1	4.90722	8.48036	2.82928	2.85109	862.943	4.76699	862.943	862.943	176.402	-7.48365	3.24714e-23	0.730217	-10.2485	1.20169e-24
ENSSHAG00000014863	IL10RA	194	393	193	208	4396	GL849657.1	1608207	1622303	-1	190.4	333.278	182.017	197.676	5791.6	225.843	5791.6	5791.6	1338.99	-4.67957	3.77131e-23	0.457263	-10.2339	1.39816e-24
ENSSHAG00000012608	ZBED1	291	306	257	265	994	GL849822.1	1067192	1069279	1	285.6	259.499	242.375	251.846	1309.56	259.83	1309.56	1309.56	469.777	-2.33368	3.80417e-23	0.228057	-10.2329	1.41286e-24
ENSSHAG00000006716	FBLIM1	8	9	6	1	1032	GL849754.1	252611	281087	-1	7.85156	7.63233	5.65855	0.950363	1359.63	5.5232	1359.63	1359.63	276.344	-7.93853	4.37439e-23	0.776829	-10.2192	1.62752e-24
ENSSHAG00000014100		36405	12144	45753	31285	104	GL856938.1	1394927	1439582	-1	35729.5	10298.6	43149.3	29732.1	137.017	29727.4	137.017	29727.4	23809.3	7.76129	4.49861e-23	0.759699	10.2163	1.6767e-24
ENSSHAG00000018072	ITPRIPL2	237	385	384	361	2731	GL841494.1	3228213	3229817	-1	232.602	326.494	362.147	343.081	3598.01	316.081	3598.01	3598.01	972.467	-3.50853	4.51487e-23	0.343443	-10.2157	1.68574e-24
ENSSHAG00000007607	ARSF	0	1	0	0	1045	GL849822.1	334593	376262	-1	0	0.848036	0	0	1376.76	0.212009	1376.76	1376.76	275.521	-12.2541	5.67679e-23	1.20217	-10.1933	2.12332e-24
ENSSHAG00000011374	OXTR	1	1	2	1	544	GL841597.1	840359	872675	-1	0.981445	0.848036	1.88618	0.950363	716.703	1.16651	716.703	716.703	144.274	-9.26972	6.20174e-23	0.910173	-10.1846	2.32376e-24
ENSSHAG00000016573	ADAMTS4	11081	13101	13985	9503	1126	GL856972.1	2234253	2243364	-1	10875.4	11110.1	13189.1	9031.3	1483.47	11051.5	1483.47	11051.5	9137.89	2.8972	6.22864e-23	0.284486	10.184	2.33795e-24
ENSSHAG00000013379	TUBA4A	5093	6697	5462	7001	25047	GL849891.1	1225183	1228953	1	4998.5	5679.3	5151.17	6653.49	32998.7	5620.61	32998.7	32998.7	11096.2	-2.5536	6.29433e-23	0.250776	-10.1828	2.36676e-24
ENSSHAG00000014633		3042	3187	2691	1488	4	GL849787.1	1539822	1541861	-1	2985.55	2702.69	2537.86	1414.14	5.26988	2410.06	5.26988	2410.06	1929.1	8.83709	6.45745e-23	0.868072	10.1801	2.43235e-24
ENSSHAG00000014491	LTBR	3825	4371	4188	3733	7851	GL861612.1	1498374	1507088	1	3754.03	3706.77	3949.67	3547.71	10343.5	3739.54	10343.5	10343.5	5060.32	-1.46779	6.97799e-23	0.144291	-10.1724	2.63303e-24
ENSSHAG00000010429	UAP1L1	263	360	278	432	3267	GL834658.1	685735	715895	1	258.12	305.293	262.18	410.557	4304.17	309.037	4304.17	4304.17	1108.06	-3.79982	7.28715e-23	0.373703	-10.168	2.75449e-24
ENSSHAG00000017944		1532	1117	1299	1114	5	GL849836.1	3119618	3121401	1	1503.57	947.256	1225.08	1058.7	6.58735	1183.65	6.58735	1183.65	948.24	7.48915	7.65012e-23	0.736896	10.1631	2.89674e-24
ENSSHAG00000010713	CDH20	2228	1942	1226	1452	5	GL841234.1	734760	781699	1	2186.66	1646.89	1156.23	1379.93	6.58735	1592.43	6.58735	1592.43	1275.26	7.91728	7.8581e-23	0.779234	10.1603	2.98068e-24
ENSSHAG00000018696	SLC9A3	4626	2234	6268	3230	6	GL841201.1	3943690	4099664	-1	4540.16	1894.51	5911.3	3069.67	7.90482	3853.91	7.90482	3853.91	3084.71	8.92934	8.54872e-23	0.87957	10.1519	3.24828e-24
ENSSHAG00000018760	HID1	12390	18366	14169	15465	2176	GL856832.1	4070882	4092252	1	12160.1	15575	13362.7	14697.4	2866.81	13948.8	2866.81	13948.8	11732.4	2.28264	9.51301e-23	0.225083	10.1413	3.62095e-24
ENSSHAG00000013938	RPS6KA5	2907	3014	3583	2548	272	GL834527.1	1354550	1527868	1	2853.06	2555.98	3379.1	2421.53	358.352	2802.42	358.352	2802.42	2313.6	2.96719	1.31327e-22	0.293501	10.1096	5.00739e-24
ENSSHAG00000014479	KBTBD8	4545	5231	4733	4670	1514	GL841588.1	1494408	1504323	1	4460.67	4436.08	4463.66	4438.2	1994.65	4449.65	1994.65	4449.65	3958.65	1.15755	1.43003e-22	0.114596	10.1011	5.46203e-24
ENSSHAG00000012965	DNAJC12	1277	2078	2917	2863	6	GL834428.1	1138731	1170573	1	1253.3	1762.22	2751	2720.89	7.90482	2121.85	7.90482	2121.85	1699.06	8.06837	1.43214e-22	0.798786	10.1008	5.47951e-24
ENSSHAG00000013013	TEP1	1676	2279	1626	1833	5894	GL834493.1	1147547	1198306	1	1644.9	1932.67	1533.47	1742.02	7765.17	1713.26	7765.17	7765.17	2923.64	-2.18011	1.6525e-22	0.21614	-10.0866	6.33354e-24
ENSSHAG00000018327	DOCK7	13885	15090	16908	14248	44689	GL856736.1	3476779	3624266	1	13627.4	12796.9	15945.8	13540.8	58876.4	13977.7	58876.4	58876.4	22957.4	-2.07457	1.68911e-22	0.205724	-10.0843	6.48499e-24
ENSSHAG00000008741	TMEM154	0	2	0	0	1362	GL864818.1	458385	531440	1	0	1.69607	0	0	1794.39	0.424018	1794.39	1794.39	359.218	-11.9227	1.77463e-22	1.1829	-10.0792	6.82506e-24
ENSSHAG00000015711	SIX1	13	2	2	5	3375	GL841141.1	1889452	1894520	-1	12.7588	1.69607	1.88618	4.75182	4446.46	5.27321	4446.46	4446.46	893.51	-9.73621	1.7995e-22	0.966114	-10.0777	6.93256e-24
ENSSHAG00000010390		49	52	43	28	737	GL841340.1	678717	687987	-1	48.0908	44.0979	40.553	26.6102	970.975	39.838	970.975	970.975	226.065	-4.60676	2.00425e-22	0.457613	-10.0669	7.7346e-24
ENSSHAG00000011399	NR5A2	0	0	0	2	1362	GL856773.1	844783	1021422	1	0	0	0	1.90073	1794.39	0.475182	1794.39	1794.39	359.259	-11.9139	2.10449e-22	1.18406	-10.062	8.13532e-24
ENSSHAG00000018304	PROX2	892	1656	1727	2014	13	GL834540.1	3449257	3459470	1	875.449	1404.35	1628.72	1914.03	17.1271	1455.64	17.1271	1455.64	1167.94	6.40925	2.22142e-22	0.637325	10.0565	8.60199e-24
ENSSHAG00000011049	MAK	1093	859	1105	1374	7	GL841349.1	789060	846800	1	1072.72	728.463	1042.12	1305.8	9.22229	1037.27	9.22229	1037.27	831.664	6.81328	2.30649e-22	0.677762	10.0526	8.94661e-24
ENSSHAG00000002349		711	748	791	760	89	GL867590.1	29391	86539	-1	697.807	634.331	745.986	722.276	117.255	700.1	117.255	700.1	583.531	2.57764	2.32318e-22	0.256438	10.0517	9.02668e-24
ENSSHAG00000008941	SNX30	128	121	134	110	719	GL841492.1	484145	652791	-1	125.625	102.612	126.374	104.54	947.261	114.788	947.261	947.261	281.282	-3.04581	2.4028e-22	0.303118	-10.0482	9.35189e-24
ENSSHAG00000016186	FGF13	3678	5517	8373	2655	4	GL867601.1	2059179	2290862	-1	3609.75	4678.62	7896.51	2523.21	5.26988	4677.02	5.26988	4677.02	3742.67	9.7936	2.54284e-22	0.975216	10.0425	9.9137e-24
ENSSHAG00000000886		4916	16643	13479	11164	2	GL867645.1	4530	5030	1	4824.78	14113.9	12711.9	10609.9	2.63494	10565.1	2.63494	10565.1	8452.62	11.9692	2.60468e-22	1.19216	10.04	1.0172e-23
ENSSHAG00000011321	PRRX2	4	2	0	1	812	GL834652.1	831937	897298	1	3.92578	1.69607	0	0.950363	1069.79	1.64305	1069.79	1069.79	215.271	-9.35922	2.75087e-22	0.932713	-10.0344	1.0761e-23
ENSSHAG00000008816	ST14	3	5	11	2	1129	GL849688.1	468436	540957	1	2.94433	4.24018	10.374	1.90073	1487.42	4.86481	1487.42	1487.42	301.376	-8.25506	2.82242e-22	0.822897	-10.0317	1.10596e-23
ENSSHAG00000018250	TRIM45	931	1148	999	935	180	GL856993.1	3388247	3399797	-1	913.725	973.546	942.149	888.59	237.145	929.502	237.145	929.502	791.031	1.97088	3.04426e-22	0.196615	10.0241	1.19489e-23
ENSSHAG00000016581		0	1	0	1	1146	GL861706.1	2237477	2240432	1	0	0.848036	0	0.950363	1509.82	0.4496	1509.82	1509.82	302.324	-11.6692	3.22128e-22	1.16478	-10.0183	1.2665e-23
ENSSHAG00000018600	JPT1	14410	18157	16874	13677	2735	GL856832.1	3798127	3817302	1	14142.6	15397.8	15913.7	12998.1	3603.28	14613.1	3603.28	14613.1	12411.1	2.01989	3.28916e-22	0.201665	10.0161	1.29536e-23
ENSSHAG00000011928	BRF2	664	656	729	471	4468	GL841318.1	929128	934028	1	651.679	556.312	687.514	447.621	5886.45	585.782	5886.45	5886.45	1645.92	-3.32907	3.31161e-22	0.3324	-10.0152	1.30638e-23
ENSSHAG00000001298	YWHAH	3531	3796	3664	3211	7888	GL841683.1	9411	10091	1	3465.48	3219.15	3455.49	3051.62	10392.2	3297.93	10392.2	10392.2	4716.79	-1.6559	3.8679e-22	0.165595	-9.99971	1.52838e-23
ENSSHAG00000010436	ATF7IP2	728	668	665	662	58	GL841529.1	686357	737640	-1	714.492	566.488	627.156	629.14	76.4132	634.319	76.4132	634.319	522.738	3.05295	3.91211e-22	0.305343	9.99842	1.54843e-23
ENSSHAG00000012681	UAP1	1439	2088	1474	1417	6477	GL856748.1	1080721	1112205	1	1412.3	1770.7	1390.12	1346.66	8533.25	1479.95	8533.25	8533.25	2890.61	-2.52734	4.58509e-22	0.253177	-9.98252	1.81782e-23
ENSSHAG00000000567		0	3	7	7	1952	GL865387.1	1780	33919	-1	0	2.54411	6.60165	6.65254	2571.7	3.94957	2571.7	2571.7	517.5	-9.34726	4.85455e-22	0.93691	-9.97669	1.92786e-23
ENSSHAG00000013189	HOXB13	0	0	0	0	834	GL856828.1	1183928	1185840	-1	0	0	0	0	1098.77	0	1098.77	1098.77	219.754	-12.65	4.96114e-22	1.26825	-9.97437	1.97346e-23
ENSSHAG00000011963		3899	3664	4498	4472	2	GL834793.1	936923	954154	1	3826.65	3107.2	4242.03	4250.02	2.63494	3856.48	2.63494	3856.48	3085.71	10.5152	5.92956e-22	1.05612	9.95649	2.36259e-23
ENSSHAG00000002747	PLEKHA8	391	502	379	439	1383	GL861706.1	40207	54542	-1	383.745	425.714	357.432	417.209	1822.06	396.025	1822.06	1822.06	681.232	-2.20154	6.14411e-22	0.221199	-9.95279	2.45213e-23
ENSSHAG00000016047	GALM	0	1	1	0	1102	GL834746.1	2005186	2056533	-1	0	0.848036	0.943092	0	1451.85	0.447782	1451.85	1451.85	290.728	-11.6127	6.91126e-22	1.16818	-9.94091	2.76286e-23
ENSSHAG00000013138	GPX2	12	12	11	9	323	GL834546.1	1171819	1174805	-1	11.7773	10.1764	10.374	8.55327	425.543	10.2203	425.543	425.543	93.2847	-5.38074	7.75312e-22	0.541906	-9.92929	3.10452e-23
ENSSHAG00000008180	DYNLT1	6422	5893	6105	6606	917	GL856967.1	392207	401947	-1	6302.84	4997.48	5757.58	6278.1	1208.12	5834	1208.12	5834	4908.82	2.27167	8.75894e-22	0.229069	9.91696	3.51305e-23
ENSSHAG00000001814	PLXDC2	143	146	233	386	15901	GL861684.1	17951	478279	-1	140.347	123.813	219.741	366.84	20949.1	212.685	20949.1	20949.1	4359.96	-6.62233	8.95587e-22	0.667939	-9.91457	3.59794e-23
ENSSHAG00000003650	SYNE2	44546	69354	47486	37587	3298	GL834546.1	69824	378652	1	43719.4	58814.7	44783.7	35721.3	4345.01	45759.8	4345.01	45759.8	37476.8	3.39665	9.5484e-22	0.342819	9.90801	3.84229e-23
ENSSHAG00000011762		172	177	189	160	748	GL849785.1	903851	910028	1	168.808	150.102	178.244	152.058	985.467	162.303	985.467	985.467	326.936	-2.60273	9.9425e-22	0.262801	-9.9038	4.00743e-23
ENSSHAG00000005525		1948	1832	1408	2363	76	GL841556.1	163996	428059	1	1911.85	1553.6	1327.87	2245.71	100.128	1759.76	100.128	1759.76	1427.83	4.13541	1.10391e-21	0.418006	9.89317	4.4567e-23
ENSSHAG00000006255	PAK1	582	692	510	385	4475	GL849720.1	216257	303357	1	571.201	586.841	480.977	365.89	5895.68	501.227	5895.68	5895.68	1580.12	-3.55594	1.16339e-21	0.35963	-9.88776	4.7045e-23
ENSSHAG00000006528	FAM46A	1812	1637	1703	1948	185	GL856915.1	237350	239752	-1	1778.38	1388.24	1606.09	1851.31	243.732	1656	243.732	1656	1373.55	2.76418	1.18589e-21	0.279615	9.88567	4.80334e-23
ENSSHAG00000016631	PGAP1	1161	1169	1336	1381	122	GL849652.1	2260093	2344053	-1	1139.46	991.354	1259.97	1312.45	160.731	1175.81	160.731	1175.81	972.793	2.87076	1.38987e-21	0.290869	9.8696	5.63871e-23
ENSSHAG00000015784	SLC9A3R2	4229	6080	7793	4524	210	GL841555.1	1916944	1949844	1	4150.53	5156.06	7349.52	4299.44	276.669	5238.89	276.669	5238.89	4246.44	4.24304	1.47908e-21	0.430189	9.8632	6.01038e-23
ENSSHAG00000012511	TTLL9	869	925	1180	1478	8	GL834629.1	1045485	1091445	-1	852.875	784.434	1112.85	1404.64	10.5398	1038.7	10.5398	1038.7	833.067	6.6227	1.51687e-21	0.671639	9.8605	6.17395e-23
ENSSHAG00000016295	BACH2	802	951	830	1082	68	GL856919.1	2108145	2208086	-1	787.119	806.482	782.767	1028.29	89.5879	851.165	89.5879	851.165	698.85	3.24801	1.56968e-21	0.329517	9.8569	6.39923e-23
ENSSHAG00000000043		20	58	50	11	7306	GL835064.1	21	16444	-1	19.6289	49.1861	47.1546	10.454	9625.43	31.6059	9625.43	9625.43	1950.37	-8.24768	1.62346e-21	0.837043	-9.85336	6.62922e-23
ENSSHAG00000017440	CYP7B1	314	596	407	330	4067	GL841248.1	2720507	2975140	1	308.174	505.43	383.839	313.62	5358.15	377.765	5358.15	5358.15	1373.84	-3.82552	1.71071e-21	0.38846	-9.84793	6.99678e-23
ENSSHAG00000001549	EAPP	1495	1787	1788	1640	3793	GL834879.1	13024	34596	1	1467.26	1515.44	1686.25	1558.6	4997.16	1556.89	4997.16	4997.16	2244.94	-1.68245	1.73893e-21	0.170875	-9.84613	7.12367e-23
ENSSHAG00000003850		0	0	0	1	884	GL849852.1	77393	81229	-1	0	0	0	0.950363	1164.64	0.237591	1164.64	1164.64	233.119	-12.0127	2.10435e-21	1.22245	-9.82677	8.63452e-23
ENSSHAG00000003806	WDR1	11348	13690	12013	10616	25170	GL864869.1	75906	87954	1	11137.4	11609.6	11329.4	10089.1	33160.7	11041.4	33160.7	33160.7	15465.2	-1.58654	2.18516e-21	0.161516	-9.82281	8.9805e-23
ENSSHAG00000013487	NR4A3	35937	56012	17229	33011	424	GL841545.1	1245432	1274316	-1	35270.2	47500.2	16248.5	31372.4	558.607	32597.8	558.607	32597.8	26190	5.8668	2.20072e-21	0.597328	9.82175	9.07581e-23
ENSSHAG00000017819	ITIH5	1810	1497	3569	2077	8	GL861623.1	3006042	3084687	-1	1776.41	1269.51	3365.9	1973.9	10.5398	2096.43	10.5398	2096.43	1679.25	7.63591	2.20072e-21	0.777449	9.82174	9.0759e-23
ENSSHAG00000020438	COX2	313058	371047	325036	337017	112897	MT	7160	7841	1	307249	314661	306539	320289	148738	312184	148738	312184	279495	1.06962	2.20072e-21	0.108905	9.82161	9.08802e-23
ENSSHAG00000010375	ENPP1	2465	1992	3618	2131	60	GL856949.1	676233	738505	1	2419.26	1689.29	3412.11	2025.22	79.0482	2386.47	79.0482	2386.47	1924.99	4.91595	2.63116e-21	0.501453	9.80343	1.08829e-22
ENSSHAG00000012819	AKAP13	10098	13231	11572	10843	2752	GL834474.1	1111127	1368028	-1	9910.63	11220.4	10913.5	10304.8	3625.68	10587.3	3625.68	10587.3	9194.98	1.54605	2.63518e-21	0.15771	9.80311	1.09169e-22
ENSSHAG00000008456	NOTCH3	1058	1587	1199	817	10018	GL841437.1	424381	456510	-1	1038.37	1345.83	1130.77	776.447	13198.4	1072.85	13198.4	13198.4	3497.97	-3.62066	3.20202e-21	0.370088	-9.78326	1.32863e-22
ENSSHAG00000015025	ZIC1	1	0	0	0	866	GL849906.1	1661999	1665971	-1	0.981445	0	0	0	1140.93	0.245361	1140.93	1140.93	228.382	-11.983	3.27686e-21	1.22516	-9.78076	1.36184e-22
ENSSHAG00000013036	ABAT	4680	2081	6275	5794	4	GL841533.1	1151187	1273195	-1	4593.16	1764.76	5917.9	5506.4	5.26988	4445.56	5.26988	4445.56	3557.5	9.72034	3.32175e-21	0.993979	9.77922	1.38269e-22
ENSSHAG00000010727	CHMP4C	0	1	1	0	1013	GL841239.1	736168	778915	-1	0	0.848036	0.943092	0	1334.6	0.447782	1334.6	1334.6	267.278	-11.4913	3.52244e-21	1.17581	-9.77312	1.46855e-22
ENSSHAG00000014362	ZNF217	673	562	681	432	5391	GL834668.1	1462829	1473586	1	660.512	476.596	642.246	410.557	7102.48	547.478	7102.48	7102.48	1858.48	-3.69766	3.5627e-21	0.378407	-9.77165	1.49004e-22
ENSSHAG00000018485	ST6GALNAC4	181	290	274	248	1528	GL834651.1	3644870	3657518	-1	177.641	245.931	258.407	235.69	2013.09	229.417	2013.09	2013.09	586.153	-3.1328	3.5627e-21	0.3206	-9.77168	1.48962e-22
ENSSHAG00000008691		3040	3367	3204	3559	634	GL849747.1	452613	482922	-1	2983.59	2855.34	3021.67	3382.34	835.276	3060.74	835.276	3060.74	2615.64	1.8735	3.78838e-21	0.191853	9.76527	1.58693e-22
ENSSHAG00000009073	SERINC5	7432	6230	6873	6628	828	GL841174.1	500359	612016	1	7294.1	5283.27	6481.87	6299.01	1090.86	6339.56	1090.86	6339.56	5289.82	2.53886	3.89156e-21	0.260066	9.76238	1.63272e-22
ENSSHAG00000009617	SLITRK2	2369	5106	2676	5588	44	GL867606.1	566138	568684	1	2325.04	4330.07	2523.72	5310.63	57.9687	3622.36	57.9687	3622.36	2909.49	5.96554	3.89962e-21	0.611097	9.76201	1.63867e-22
ENSSHAG00000009420	BPGM	831	1847	1042	685	29391	GL861656.1	542505	589580	1	815.581	1566.32	982.702	650.999	38721.7	1003.9	38721.7	38721.7	8547.47	-5.26925	3.91395e-21	0.5398	-9.76148	1.64727e-22
ENSSHAG00000015078	ERBB2	8390	13571	7756	3412	49	GL856827.1	1678583	1716755	-1	8234.32	11508.7	7314.62	3242.64	64.556	7575.07	64.556	7575.07	6072.97	6.87458	3.9494e-21	0.704333	9.76041	1.6648e-22
ENSSHAG00000014543	PTCH1	4610	4139	4902	3485	361	GL841474.1	1513273	1600565	-1	4524.46	3510.02	4623.04	3312.02	475.606	3992.38	475.606	3992.38	3289.03	3.06937	3.9495e-21	0.314477	9.76025	1.66744e-22
ENSSHAG00000009735	IGSF8	71429	59812	56764	41312	3116	GL856808.1	581632	587157	1	70103.6	50722.7	53533.7	39261.4	4105.23	53405.4	4105.23	53405.4	43545.3	3.70145	4.10446e-21	0.379395	9.75619	1.73558e-22
ENSSHAG00000010009	RCAN3	1505	1934	1939	1495	205	GL849744.1	623201	641618	1	1477.07	1640.1	1828.66	1420.79	270.081	1591.66	270.081	1591.66	1327.34	2.55913	4.7994e-21	0.26274	9.74015	2.0326e-22
ENSSHAG00000001675	IRX2	2	1	0	2	563	GL841204.1	15520	21963	-1	1.96289	0.848036	0	1.90073	741.735	1.17791	741.735	741.735	149.289	-9.3164	5.26424e-21	0.957434	-9.73059	2.23293e-22
ENSSHAG00000010046	EHF	1	0	0	0	845	GL864889.1	629305	661351	1	0.981445	0	0	0	1113.26	0.245361	1113.26	1113.26	222.849	-11.9476	5.52294e-21	1.22848	-9.72555	2.34631e-22
ENSSHAG00000010909		12822	13508	13140	13903	3182	GL834428.1	767230	771956	-1	12584.1	11455.3	12392.2	13212.9	4192.19	12411.1	4192.19	12411.1	10767.3	1.56583	5.85258e-21	0.161102	9.71949	2.49021e-22
ENSSHAG00000016348	BCHE	2653	1903	3831	3011	3	GL849912.1	2130058	2223791	1	2603.77	1613.81	3612.99	2861.54	3.95241	2673.03	3.95241	2673.03	2139.21	9.40147	5.86197e-21	0.967312	9.71917	2.49807e-22
ENSSHAG00000011214	DOCK3	839	890	739	1214	7	GL841619.1	816935	1014166	-1	823.432	754.752	696.945	1153.74	9.22229	857.218	9.22229	857.218	687.619	6.53831	5.91168e-21	0.672793	9.71815	2.52316e-22
ENSSHAG00000011480	ADGRB2	5739	7918	5846	3232	2	GL849784.1	856088	880565	-1	5632.51	6714.75	5513.32	3071.57	2.63494	5233.04	2.63494	5233.04	4186.96	10.9557	6.49244e-21	1.12847	9.70845	2.77532e-22
ENSSHAG00000000211		82	87	68	115	1029	GL841158.1	82	29858	1	80.4785	73.7792	64.1303	109.292	1355.68	81.9199	1355.68	1355.68	336.671	-4.04931	7.03698e-21	0.417452	-9.70006	3.01324e-22
ENSSHAG00000002611	HOOK1	2073	2279	2304	2496	367	GL856739.1	36847	85192	-1	2034.53	1932.67	2172.88	2372.11	483.511	2128.05	483.511	2128.05	1799.14	2.13783	7.03698e-21	0.220397	9.69992	3.01738e-22
ENSSHAG00000007192	CRLF1	7471	3697	8108	2429	10	GL841420.1	293902	307463	-1	7332.37	3135.19	7646.59	2308.43	13.1747	5105.65	13.1747	5105.65	4087.15	8.59816	7.11848e-21	0.886537	9.69859	3.05701e-22
ENSSHAG00000015945	TUSC3	25547	26529	22714	21644	4590	GL864737.1	1965881	2043254	-1	25073	22497.6	21421.4	20569.7	6047.18	22390.4	6047.18	22390.4	19121.8	1.88854	7.39719e-21	0.194805	9.69451	3.18159e-22
ENSSHAG00000011017	IGSF9	1529	1650	1993	2103	133	GL856808.1	784644	807428	1	1500.63	1399.26	1879.58	1998.61	175.223	1694.52	175.223	1694.52	1390.66	3.27354	8.27898e-21	0.338076	9.68285	3.56631e-22
ENSSHAG00000017376	SLK	5843	6889	6165	5977	9147	GL834465.1	2677405	2746513	-1	5734.58	5842.12	5814.16	5680.32	12050.9	5767.8	12050.9	12050.9	7024.42	-1.06303	8.41649e-21	0.109805	-9.68101	3.6311e-22
ENSSHAG00000000633		2390	3073	2759	3490	288	GL841298.1	2343	56356	-1	2345.65	2606.02	2601.99	3316.77	379.431	2717.61	379.431	2717.61	2249.97	2.84043	9.12262e-21	0.293656	9.67261	3.94176e-22
ENSSHAG00000010107	PLXNB2	56	89	27	15	10510	GL861545.1	637656	680489	-1	54.9609	75.4752	25.4635	14.2554	13846.6	42.5388	13846.6	13846.6	2803.35	-8.34464	1.02985e-20	0.86383	-9.66005	4.45665e-22
ENSSHAG00000013446	GRK5	212	369	299	253	1856	GL834460.1	1236804	1338906	-1	208.066	312.925	281.985	240.442	2445.22	260.855	2445.22	2445.22	697.728	-3.22781	1.05953e-20	0.334247	-9.65698	4.59207e-22
ENSSHAG00000017908		6802	4431	10953	9595	94	GL867607.1	3088518	3509190	1	6675.79	3757.65	10329.7	9118.73	123.842	7470.47	123.842	7470.47	6001.14	5.91461	1.08603e-20	0.61264	9.65429	4.7141e-22
ENSSHAG00000004098	ENOX2	11657	30507	34833	11909	121	GL867594.1	88168	219099	-1	11440.7	25871	32850.7	11317.9	159.414	20370.1	159.414	20370.1	16328	6.99754	1.17643e-20	0.725439	9.64594	5.11423e-22
ENSSHAG00000013406	PRELID1	4884	5769	4974	5265	8426	GL834624.1	1230668	1233424	1	4793.38	4892.32	4690.94	5003.66	11101	4845.08	11101	11101	6096.26	-1.19608	1.17737e-20	0.124002	-9.6457	5.12611e-22
ENSSHAG00000001574		11641	13953	11394	9673	1780	GL841643.1	13386	20744	1	11425	11832.6	10745.6	9192.86	2345.1	10799	2345.1	10799	9108.24	2.2032	1.18387e-20	0.228429	9.64498	5.16222e-22
ENSSHAG00000000753		389	478	415	438	1061	GL862595.1	3382	10120	1	381.782	405.361	391.383	416.259	1397.84	398.696	1397.84	1397.84	598.524	-1.80965	1.18584e-20	0.187633	-9.64465	5.17859e-22
ENSSHAG00000005541	PLAA	1452	1779	1433	1302	3998	GL841489.1	165413	203183	-1	1425.06	1508.66	1351.45	1237.37	5267.24	1380.63	5267.24	5267.24	2157.96	-1.93158	1.75896e-20	0.201123	-9.60396	7.69305e-22
ENSSHAG00000013843	GAMT	4073	2404	5874	4191	54	GL841422.1	1330012	1341375	1	3997.42	2038.68	5539.72	3982.97	71.1434	3889.7	71.1434	3889.7	3125.99	5.77275	1.82043e-20	0.601312	9.60027	7.97391e-22
ENSSHAG00000016912		1	2	2	2	380	GL856934.1	2407543	2410072	1	0.981445	1.69607	1.88618	1.90073	500.638	1.61611	500.638	500.638	101.421	-8.26971	1.96454e-20	0.862124	-9.59225	8.61812e-22
ENSSHAG00000016118	TSTD1	2842	3109	2429	2104	260	GL856972.1	2035101	2036246	-1	2789.27	2636.54	2290.77	1999.56	342.542	2429.04	342.542	2429.04	2011.74	2.82605	1.99616e-20	0.294673	9.59045	8.77e-22
ENSSHAG00000008145		881	1174	1010	965	2323	GL834795.1	388960	398982	-1	864.653	995.595	952.523	917.1	3060.48	932.468	3060.48	3060.48	1358.07	-1.71435	2.52999e-20	0.179216	-9.56582	1.1132e-21
ENSSHAG00000006555	DPP9	4886	6174	4937	5091	10048	GL841411.1	239759	282564	-1	4795.34	5235.78	4656.05	4838.3	13237.9	4881.37	13237.9	13237.9	6552.68	-1.43926	2.65649e-20	0.15054	-9.56061	1.17062e-21
ENSSHAG00000008403	NOS1	3479	3191	4591	8666	3	GL841451.1	416743	475694	-1	3414.45	2706.08	4329.74	8235.85	3.95241	4671.53	3.95241	4671.53	3738.01	10.2069	2.69127e-20	1.06777	9.55911	1.18772e-21
ENSSHAG00000001152		7738	5278	6657	5500	361	GL842111.1	7802	117724	-1	7594.42	4475.94	6278.17	5227	475.606	5893.88	475.606	5893.88	4810.22	3.63134	2.83766e-20	0.380107	9.55347	1.25419e-21
ENSSHAG00000009767	PDGFRL	9	15	36	5	5894	GL864737.1	585891	636834	-1	8.833	12.7205	33.9513	4.75182	7765.17	15.0642	7765.17	7765.17	1565.08	-9.00939	3.08992e-20	0.943936	-9.54449	1.36773e-21
ENSSHAG00000012880	CRYBG1	138	40	103	38	15342	GL856934.1	1124625	1202606	1	135.439	33.9214	97.1385	36.1138	20212.6	75.6533	20212.6	20212.6	4103.05	-8.06295	3.09038e-20	0.84479	-9.54433	1.36997e-21
ENSSHAG00000018488	ADAMTS2	103	25	45	17	22086	GL834603.1	3649047	4099351	1	101.089	21.2009	42.4392	16.1562	29097.6	45.2213	29097.6	29097.6	5855.7	-9.3316	3.15874e-20	0.977961	-9.5419	1.40236e-21
ENSSHAG00000004711		35809	28661	31713	8693	116	GL834462.1	117659	121041	1	35144.6	24305.6	29908.3	8261.51	152.826	24405	152.826	24405	19554.5	7.31914	3.40866e-20	0.7677	9.53385	1.51556e-21
ENSSHAG00000000086		877	1572	1207	1211	6886	GL849397.1	21	1801	-1	860.727	1333.11	1138.31	1150.89	9072.09	1120.76	9072.09	9072.09	2711.03	-3.01674	3.59056e-20	0.316608	-9.5283	1.59881e-21
ENSSHAG00000011562	SCART1	539	926	568	641	19	GL834422.1	870270	915077	1	528.999	785.282	535.676	609.183	25.0319	614.785	25.0319	614.785	496.834	4.61862	3.65778e-20	0.484832	9.52622	1.63115e-21
ENSSHAG00000015922	EML1	24966	17685	30328	24403	1115	GL834588.1	1960404	2238943	-1	24502.7	14997.5	28602.1	23191.7	1468.98	22823.5	1468.98	22823.5	18552.6	3.95763	3.75582e-20	0.415572	9.52332	1.67734e-21
ENSSHAG00000012284		0	0	0	0	706	GL856828.1	1001108	1003431	-1	0	0	0	0	930.133	0	930.133	930.133	186.027	-12.4097	3.92936e-20	1.30375	-9.51847	1.75744e-21
ENSSHAG00000016243		2	2	1	1	403	GL849905.1	2087139	2108480	-1	1.96289	1.69607	0.943092	0.950363	530.94	1.3881	530.94	530.94	107.299	-8.57634	3.9609e-20	0.901114	-9.51749	1.77416e-21
ENSSHAG00000016475	FBXO7	17029	14321	22301	16841	1120	GL861605.1	2187274	2205872	1	16713	12144.7	21031.9	16005.1	1475.57	16473.7	1475.57	16473.7	13474.1	3.48081	4.13118e-20	0.365902	9.51296	1.85316e-21
ENSSHAG00000012804	AK4	1	0	3	5	1030	GL856736.1	1106057	1113460	-1	0.981445	0	2.82928	4.75182	1356.99	2.14063	1356.99	1356.99	273.111	-9.3292	4.50837e-20	0.981637	-9.50371	2.02533e-21
ENSSHAG00000004447	ARL8B	1276	1488	1279	1105	3450	GL841595.1	104824	148768	1	1252.32	1261.88	1206.22	1050.15	4545.27	1192.64	4545.27	4545.27	1863.17	-1.93012	4.53105e-20	0.203106	-9.50304	2.03851e-21
ENSSHAG00000004898		2	4	0	4	628	GL841611.1	127727	344340	-1	1.96289	3.39214	0	3.80145	827.371	2.28912	827.371	827.371	167.305	-8.48555	4.99814e-20	0.893905	-9.49267	2.25195e-21
ENSSHAG00000008056	P4HA1	1328	899	1026	1051	8378	GL834443.1	378825	401470	-1	1303.36	762.385	967.613	998.832	11037.8	1008.05	11037.8	11037.8	3013.99	-3.45305	5.00391e-20	0.36377	-9.4924	2.25785e-21
ENSSHAG00000003415	RPS6KA4	2273	2731	2896	2741	7499	GL865151.1	62762	78157	1	2230.82	2315.99	2731.2	2604.95	9879.7	2470.74	9879.7	9879.7	3952.53	-1.99955	5.15346e-20	0.210719	-9.48917	2.32873e-21
ENSSHAG00000000879	ZFAND5	3418	3845	3822	3448	6777	GL841512.1	4467	15486	1	3354.58	3260.7	3604.5	3276.85	8928.49	3374.16	8928.49	8928.49	4485.02	-1.40392	5.38045e-20	0.148023	-9.48453	2.43485e-21
ENSSHAG00000011927	RMND5A	11917	15282	12898	12563	3631	GL834782.1	928384	964929	-1	11695.9	12959.7	12164	11939.4	4783.73	12189.7	4783.73	12189.7	10708.5	1.34949	5.46677e-20	0.14231	9.48271	2.47752e-21
ENSSHAG00000009449		9979	7165	8890	6954	530	GL841175.1	545739	589870	-1	9793.84	6076.18	8384.09	6608.83	698.259	7715.73	698.259	7715.73	6312.24	3.46594	5.52801e-20	0.365552	9.4814	2.50892e-21
ENSSHAG00000000538	BTD	4483	5100	3841	4944	691	GL861696.1	1637	15201	1	4399.82	4324.98	3622.42	4698.6	910.371	4261.45	910.371	4261.45	3591.24	2.22682	5.69712e-20	0.234943	9.4781	2.58943e-21
ENSSHAG00000002556		3210	5535	3580	2776	2	GL861611.1	35413	107589	1	3150.44	4693.88	3376.27	2638.21	2.63494	3464.7	2.63494	3464.7	2772.29	10.3608	6.0157e-20	1.0938	9.47227	2.7382e-21
ENSSHAG00000007443		9054	20244	19471	13090	452	GL841456.1	317362	331624	-1	8886	17167.6	18363	12440.3	595.496	14214.2	595.496	14214.2	11490.5	4.57711	6.1834e-20	0.483366	9.46925	2.81861e-21
ENSSHAG00000002029	MAPK10	2868	1202	2285	3078	11	GL864774.1	22194	103611	1	2814.78	1019.34	2154.97	2925.22	14.4922	2228.58	14.4922	2228.58	1785.76	7.26464	6.24503e-20	0.767278	9.46806	2.85082e-21
ENSSHAG00000002942		462	303	392	241	5698	GL857536.1	46164	51819	1	453.427	256.955	369.692	229.038	7506.94	327.278	7506.94	7506.94	1763.21	-4.52004	6.80925e-20	0.477862	-9.45887	3.11288e-21
ENSSHAG00000006855	TMEM176B	17058	15941	18887	12765	1474	GL861667.1	264211	268567	-1	16741.5	13518.5	17812.2	12131.4	1941.95	15050.9	1941.95	15050.9	12429.1	2.95426	7.86823e-20	0.312838	9.44344	3.60738e-21
ENSSHAG00000008724	SCCPDH	32203	46382	37319	34531	6765	GL856796.1	456673	475811	-1	31605.5	39333.6	35195.3	32817	8912.68	34737.8	8912.68	34737.8	29572.8	1.96259	7.86823e-20	0.207824	9.44351	3.60481e-21
ENSSHAG00000004885	ELMOD3	2298	2875	2634	2888	489	GL834783.1	127088	141902	-1	2255.36	2438.1	2484.11	2744.65	644.243	2480.55	644.243	2480.55	2113.29	1.945	8.05541e-20	0.20602	9.44083	3.69851e-21
ENSSHAG00000009267	PDE2A	5407	17832	17122	14729	131	GL849732.1	524478	600547	1	5306.67	15122.2	16147.6	13997.9	172.589	12643.6	172.589	12643.6	10149.4	6.19493	8.09253e-20	0.656229	9.44019	3.72089e-21
ENSSHAG00000008508	PIK3CG	0	0	0	0	685	GL861640.1	430929	476350	1	0	0	0	0	902.467	0	902.467	902.467	180.493	-12.3661	8.66484e-20	1.31096	-9.43288	3.98975e-21
ENSSHAG00000009252	TNNC1	1	3	1	1	431	GL841617.1	522252	527445	1	0.981445	2.54411	0.943092	0.950363	567.829	1.35475	567.829	567.829	114.65	-8.68115	9.1086e-20	0.920833	-9.42749	4.20008e-21
ENSSHAG00000011837		559	679	550	818	8	GL841210.1	917263	1170168	-1	548.628	575.817	518.701	777.397	10.5398	605.136	10.5398	605.136	486.216	5.84331	9.19612e-20	0.619891	9.42634	4.24651e-21
ENSSHAG00000010129	CBFA2T3	1	3	0	0	766	GL834768.1	640917	729803	-1	0.981445	2.54411	0	0	1009.18	0.881388	1009.18	1009.18	202.541	-10.1016	9.43016e-20	1.07195	-9.42355	4.36081e-21
ENSSHAG00000000929	RGN	1	0	0	0	740	GL849826.1	4921	26690	-1	0.981445	0	0	0	974.927	0.245361	974.927	974.927	195.182	-11.7562	9.59668e-20	1.24779	-9.42157	4.44414e-21
ENSSHAG00000016703		1	0	1	0	859	GL849653.1	2299431	2381550	1	0.981445	0	0.943092	0	1131.71	0.481134	1131.71	1131.71	226.726	-11.2488	9.65949e-20	1.19405	-9.42073	4.4796e-21
ENSSHAG00000004689	NOSIP	3097	4489	3945	3139	13233	GL849778.1	116466	120947	1	3039.53	3806.83	3720.5	2983.19	17434.1	3387.51	17434.1	17434.1	6196.83	-2.36354	1.01579e-19	0.251032	-9.4153	4.71744e-21
ENSSHAG00000000231	PHLDA1	85	73	86	67	601	GL862233.1	120	962	1	83.4228	61.9066	81.1059	63.6743	791.799	72.5274	791.799	791.799	216.382	-3.45009	1.01821e-19	0.36645	-9.4149	4.73539e-21
ENSSHAG00000004104		824	945	861	654	70	GL841866.1	88782	99057	1	808.71	801.394	812.002	621.538	92.2229	760.911	92.2229	760.911	627.174	3.0446	1.14077e-19	0.323797	9.4028	5.31289e-21
ENSSHAG00000013655	NEK7	2580	2826	2468	2687	656	GL856772.1	1288009	1419762	1	2532.13	2396.55	2327.55	2553.63	864.26	2452.46	864.26	2452.46	2134.82	1.50463	1.15977e-19	0.160052	9.40092	5.40903e-21
ENSSHAG00000003679		4263	1481	4535	3016	6	GL841599.1	70864	126720	-1	4183.9	1255.94	4276.92	2866.3	7.90482	3145.76	7.90482	3145.76	2518.19	8.63642	1.18492e-19	0.918913	9.39851	5.53416e-21
ENSSHAG00000017155	TENM1	2134	3145	1906	967	9	GL867584.1	2538480	2703698	-1	2094.4	2667.07	1797.53	919.001	11.8572	1869.5	11.8572	1869.5	1497.97	7.3008	1.25703e-19	0.77733	9.39214	5.87924e-21
ENSSHAG00000015932	MCOLN2	6591	3843	5552	3315	2	GL856745.1	1963084	2039495	1	6468.7	3259	5236.05	3150.45	2.63494	4528.55	2.63494	4528.55	3623.37	10.747	1.26905e-19	1.1444	9.39099	5.94382e-21
ENSSHAG00000004034	YIPF5	4224	4993	4356	3935	8530	GL834600.1	85391	94132	-1	4145.62	4234.24	4108.11	3739.68	11238	4056.91	11238	11238	5493.13	-1.4699	1.34926e-19	0.156632	-9.38439	6.32842e-21
ENSSHAG00000007344	FLT4	4018	1909	3848	3787	52	GL834625.1	308614	369698	1	3943.44	1618.9	3629.02	3599.03	68.5084	3197.6	68.5084	3197.6	2571.78	5.54451	1.37541e-19	0.59096	9.38221	6.46014e-21
ENSSHAG00000016992	RBP4	1	0	1	1	582	GL834453.1	2444070	2454360	1	0.981445	0	0.943092	0.950363	766.767	0.718725	766.767	766.767	153.928	-10.0997	1.40022e-19	1.07671	-9.38018	6.58592e-21
ENSSHAG00000013687	UCP2	19528	23847	20961	20031	6792	GL849729.1	1293334	1298338	1	19165.7	20223.1	19768.2	19036.7	8948.25	19548.4	8948.25	19548.4	17428.4	1.12739	1.50845e-19	0.120291	9.37218	7.10489e-21
ENSSHAG00000013693	BCL2L1	1713	2247	1860	1448	7030	GL834629.1	1296039	1349497	1	1681.21	1905.54	1754.15	1376.13	9261.81	1679.26	9261.81	9261.81	3195.77	-2.46336	1.5646e-19	0.26295	-9.36818	7.37971e-21
ENSSHAG00000013891	CCDC3	52142	23570	12588	17580	82	GL861628.1	1341576	1455174	-1	51174.5	19988.2	11871.6	16707.4	108.032	24935.4	108.032	24935.4	19970	7.85058	1.64578e-19	0.838497	9.36269	7.77346e-21
ENSSHAG00000009163	CHRNB1	117	102	78	114	914	GL856861.1	511450	515907	-1	114.829	86.4997	73.5612	108.341	1204.17	95.8078	1204.17	1204.17	317.48	-3.65277	1.75158e-19	0.390422	-9.35596	8.28475e-21
ENSSHAG00000013860	TMEM63A	481	551	447	291	4037	GL856793.1	1334642	1357105	-1	472.075	467.268	421.562	276.556	5318.62	409.365	5318.62	5318.62	1391.22	-3.69945	1.79656e-19	0.395531	-9.35313	8.50932e-21
ENSSHAG00000015095	TMED9	4799	6198	4840	4900	10790	GL834624.1	1684618	1686813	1	4709.95	5256.13	4564.57	4656.78	14215.5	4796.86	14215.5	14215.5	6680.58	-1.56723	1.90764e-19	0.167679	-9.34664	9.04804e-21
ENSSHAG00000015135	MASP1	0	0	1	0	716	GL849918.1	1699121	1773543	1	0	0	0.943092	0	943.308	0.235773	943.308	943.308	188.85	-11.7086	1.93943e-19	1.25296	-9.34474	9.21161e-21
ENSSHAG00000015184	ALOX5AP	0	0	0	1	714	GL849704.1	1714876	1751651	1	0	0	0	0.950363	940.673	0.237591	940.673	940.673	188.325	-11.7046	2.05995e-19	1.25341	-9.33821	9.79764e-21
ENSSHAG00000007814		2084	2421	1876	1621	7638	GL857018.1	355522	400142	-1	2045.33	2053.1	1769.24	1540.54	10062.8	1852.05	10062.8	10062.8	3494.21	-2.44178	2.08391e-19	0.261521	-9.33684	9.92534e-21
ENSSHAG00000012452	ANO5	2509	2170	2607	2143	9579	GL864885.1	1033309	1177576	1	2462.44	1840.24	2458.64	2036.63	12620	2199.49	12620	12620	4283.6	-2.52059	2.44238e-19	0.270453	-9.31987	1.16488e-20
ENSSHAG00000004485	KIAA0368	6080	7508	6981	6020	13618	GL841494.1	107014	252540	1	5967.18	6367.06	6583.73	5721.19	17941.3	6159.79	17941.3	17941.3	8516.09	-1.5423	2.69155e-19	0.165672	-9.30941	1.2855e-20
ENSSHAG00000009049	C12orf29	3192	2905	3285	3720	358	GL861589.1	497594	529328	1	3132.77	2463.55	3098.06	3535.35	471.654	3057.43	471.654	3057.43	2540.28	2.69644	2.92092e-19	0.289927	9.30042	1.3989e-20
ENSSHAG00000015651	ATRN	8593	9781	8655	8540	12790	GL864876.1	1870976	2015853	1	8433.55	8294.64	8162.46	8116.1	16850.4	8251.69	16850.4	16850.4	9971.44	-1.03003	2.92092e-19	0.11075	-9.3005	1.39783e-20
ENSSHAG00000012002	TTC21B	14621	22766	20283	17809	2480	GL849631.1	943659	1050249	-1	14349.7	19306.4	19128.7	16925	3267.32	17427.5	3267.32	17427.5	14595.4	2.4152	3.23639e-19	0.259996	9.28936	1.55212e-20
ENSSHAG00000011797		2450	2709	4709	1829	3	GL841415.1	909127	927775	-1	2404.54	2297.33	4441.02	1738.21	3.95241	2720.28	3.95241	2720.28	2177.01	9.42679	3.33187e-19	1.01515	9.28612	1.60011e-20
ENSSHAG00000014545	PRSS12	1702	7594	3359	3043	11	GL864734.1	1513587	1604596	1	1670.42	6439.99	3167.85	2891.96	14.4922	3542.55	14.4922	3542.55	2836.94	7.93342	3.39735e-19	0.854535	9.2839	1.63379e-20
ENSSHAG00000008388		10174	7774	13943	7905	344	GL841444.1	415188	444789	-1	9985.22	6592.63	13149.5	7512.62	453.209	9310	453.209	9310	7538.64	4.36052	3.58822e-19	0.469988	9.27793	1.72795e-20
ENSSHAG00000006675	DRC7	2842	5098	2900	1865	60	GL834958.1	249025	290259	1	2789.27	4323.29	2734.97	1772.43	79.0482	2904.99	79.0482	2904.99	2339.8	5.19971	3.92363e-19	0.561024	9.26826	1.89206e-20
ENSSHAG00000015715	CADM1	18588	12895	16926	18115	1136	GL849659.1	1890247	1964925	1	18243.1	10935.4	15962.8	17215.8	1496.65	15589.3	1496.65	15589.3	12770.8	3.38073	4.05638e-19	0.36491	9.26456	1.95875e-20
ENSSHAG00000007126	WNK2	1907	1264	2979	2059	26	GL841602.1	287676	513063	-1	1871.62	1071.92	2809.47	1956.8	34.2542	1927.45	34.2542	1927.45	1548.81	5.8142	4.19623e-19	0.62783	9.2608	2.02905e-20
ENSSHAG00000004683		971	1879	1524	1257	67	GL841452.1	116135	132195	-1	952.983	1593.46	1437.27	1194.61	88.2705	1294.58	88.2705	1294.58	1053.32	3.87457	4.31778e-19	0.418529	9.25761	2.09067e-20
ENSSHAG00000003491	NRSN1	6	2	26	2	25856	GL841404.1	64729	71541	1	5.88867	1.69607	24.5204	1.90073	34064.5	8.50147	34064.5	34064.5	6819.7	-11.9717	4.4633e-19	1.29369	-9.25392	2.16408e-20
ENSSHAG00000011637	PLCG2	3394	3541	3896	4706	364	GL834683.1	881330	1043733	1	3331.02	3002.9	3674.29	4472.41	479.559	3620.15	479.559	3620.15	2992.04	2.91623	4.62107e-19	0.315266	9.25006	2.24362e-20
ENSSHAG00000017610	PAQR4	2726	2890	3705	2347	214	GL841550.1	2841485	2845042	-1	2675.42	2450.82	3494.16	2230.5	281.938	2712.73	281.938	2712.73	2226.57	3.26627	4.65277e-19	0.353141	9.24919	2.26208e-20
ENSSHAG00000002446	WHRN	1642	1718	2205	3416	37	GL834631.1	32320	136675	-1	1611.53	1456.93	2079.52	3246.44	48.7464	2098.6	48.7464	2098.6	1688.63	5.42795	5.16322e-19	0.587574	9.23791	2.51366e-20
ENSSHAG00000011581	KIF26A	14	41	27	5	4865	GL834583.1	873462	979616	-1	13.7402	34.7695	25.4635	4.75182	6409.49	19.6813	6409.49	6409.49	1297.64	-8.34252	5.20382e-19	0.903171	-9.23692	2.53686e-20
ENSSHAG00000018493		865	559	329	284	30749	GL841234.1	3657246	3681593	1	848.95	474.052	310.277	269.903	40510.9	475.796	40510.9	40510.9	8482.81	-6.41192	5.32207e-19	0.694354	-9.23437	2.59802e-20
ENSSHAG00000008895		56	36	23	28	1233	GL841235.1	478176	504275	-1	54.9609	30.5293	21.6911	26.6102	1624.44	33.4479	1624.44	1624.44	351.646	-5.60395	5.37533e-19	0.606937	-9.23316	2.62756e-20
ENSSHAG00000011188	HAND2	1	0	1	0	784	GL864795.1	812840	815384	1	0.981445	0	0.943092	0	1032.9	0.481134	1032.9	1032.9	206.964	-11.1168	5.51937e-19	1.2044	-9.23019	2.70161e-20
ENSSHAG00000004685	MFHAS1	91	185	158	97	1946	GL864737.1	116232	119377	1	89.3115	156.887	149.009	92.1852	2563.8	121.848	2563.8	2563.8	610.238	-4.39387	5.54861e-19	0.476069	-9.22948	2.71958e-20
ENSSHAG00000017919	TREM2	27	36	41	13	1211	GL856883.1	3100313	3109026	-1	26.499	30.5293	38.6668	12.3547	1595.46	27.0125	1595.46	1595.46	340.701	-5.88294	5.62831e-19	0.637523	-9.2278	2.76236e-20
ENSSHAG00000005829	MAOA	5952	6649	4841	6108	900	GL850655.1	184348	212047	-1	5841.56	5638.59	4565.51	5804.82	1185.72	5462.62	1185.72	5462.62	4607.24	2.20383	5.82907e-19	0.238926	9.2239	2.86474e-20
ENSSHAG00000016060	RRAS2	1963	2226	2160	2308	4753	GL864880.1	2013016	2023539	1	1926.58	1887.73	2037.08	2193.44	6261.93	2011.21	6261.93	6261.93	2861.35	-1.63862	5.9231e-19	0.177685	-9.22205	2.91486e-20
ENSSHAG00000003138	ABI3	90	145	106	90	755	GL857638.1	52818	65382	-1	88.33	122.965	99.9678	85.5327	994.689	99.1989	994.689	994.689	278.297	-3.32403	6.03314e-19	0.360527	-9.21993	2.97299e-20
ENSSHAG00000004522	SHC1	4976	6496	5200	4897	11816	GL856822.1	108656	117906	-1	4883.67	5508.84	4904.08	4653.93	15567.2	4987.63	15567.2	15567.2	7103.55	-1.64202	6.04359e-19	0.178101	-9.2196	2.98213e-20
ENSSHAG00000001800	BBS10	1874	2718	2440	2629	300	GL861575.1	17822	25504	-1	1839.23	2304.96	2301.15	2498.5	395.241	2235.96	395.241	2235.96	1867.82	2.50015	6.20058e-19	0.271262	9.21671	3.06368e-20
ENSSHAG00000006967	CEP63	2996	3045	2884	2979	705	GL849588.1	273021	301016	1	2940.41	2582.27	2719.88	2831.13	928.816	2768.42	928.816	2768.42	2400.5	1.57549	6.42801e-19	0.171013	9.2127	3.18029e-20
ENSSHAG00000008060	SH2B3	267	427	356	318	1525	GL841441.1	379198	455871	-1	262.046	362.111	335.741	302.215	2009.14	315.528	2009.14	2009.14	654.251	-2.67004	6.56388e-19	0.289897	-9.21031	3.25185e-20
ENSSHAG00000009105	FAM84B	91	124	75	75	772	GL841393.1	503985	541583	-1	89.3115	105.156	70.7319	71.2772	1017.09	84.1193	1017.09	1017.09	270.713	-3.59439	6.62232e-19	0.390303	-9.20922	3.28516e-20
ENSSHAG00000012370	FAM160A1	0	1	0	0	675	GL864819.1	1018847	1385825	-1	0	0.848036	0	0	889.292	0.212009	889.292	889.292	178.028	-11.6235	6.8159e-19	1.26261	-9.20598	3.38569e-20
ENSSHAG00000009671	NETO2	1988	1774	2293	2040	205	GL834646.1	573069	596260	-1	1951.11	1504.42	2162.51	1938.74	270.081	1889.19	270.081	1889.19	1565.37	2.80618	7.07166e-19	0.304958	9.20188	3.5174e-20
ENSSHAG00000010136	SCN3B	1898	3157	1595	1352	46	GL849654.1	641407	659327	1	1862.78	2677.25	1504.23	1284.89	60.6036	1832.29	60.6036	1832.29	1477.95	4.9182	7.39457e-19	0.534764	9.19694	3.6829e-20
ENSSHAG00000012750	PBX1	3556	3536	3394	3820	676	GL856749.1	1094924	1150131	1	3490.02	2998.66	3200.86	3630.39	890.609	3329.98	890.609	3329.98	2842.11	1.90256	7.46062e-19	0.206894	9.19584	3.72071e-20
ENSSHAG00000004658	RADIL	3277	3855	4319	4635	426	GL841504.1	114970	199483	-1	3216.19	3269.18	4073.22	4404.93	561.242	3740.88	561.242	3740.88	3104.95	2.73666	8.08419e-19	0.297882	9.18707	4.03703e-20
ENSSHAG00000007196	HOXC6	0	0	0	0	629	GL861729.1	294231	295721	1	0	0	0	0	828.688	0	828.688	828.688	165.738	-12.2431	8.14868e-19	1.33278	-9.18607	4.07461e-20
ENSSHAG00000000634		5	9	2	0	1993	GL849383.1	2346	5619	1	4.90722	7.63233	1.88618	0	2625.72	3.60643	2625.72	2625.72	528.028	-9.49139	8.36503e-19	1.03357	-9.18311	4.18831e-20
ENSSHAG00000001401		1035	1461	1428	1347	156	GL835559.1	10816	71104	-1	1015.8	1238.98	1346.74	1280.14	205.525	1220.41	205.525	1220.41	1017.44	2.57007	1.07827e-18	0.28071	9.15559	5.40595e-20
ENSSHAG00000000386		52	49	35	18	1437	GL865540.1	740	3053	1	51.0351	41.5538	33.0082	17.1065	1893.2	35.6759	1893.2	1893.2	407.181	-5.72954	1.10079e-18	0.625959	-9.15322	5.52608e-20
ENSSHAG00000012403		14939	17345	13731	18451	2383	GL834580.1	1025683	1038714	-1	14661.8	14709.2	12949.6	17535.2	3139.53	14963.9	3139.53	14963.9	12599.1	2.25287	1.12524e-18	0.246196	9.15071	5.65624e-20
ENSSHAG00000001247	RFTN1	32	14	9	6	3048	GL861697.1	8804	118168	-1	31.4062	11.8725	8.48783	5.70218	4015.65	14.3672	4015.65	4015.65	814.623	-8.13076	1.16581e-18	0.888925	-9.14674	5.86789e-20
ENSSHAG00000011780		262	498	307	390	2868	GL849783.1	906919	911246	1	257.139	422.322	289.529	370.642	3778.5	334.908	3778.5	3778.5	1023.63	-3.49537	1.22144e-18	0.38236	-9.14156	6.15595e-20
ENSSHAG00000004557	CSPG5	7847	2467	7473	7892	34	GL841579.1	110423	124841	1	7701.4	2092.11	7047.73	7500.27	44.794	6085.37	44.794	6085.37	4877.26	7.08588	1.34468e-18	0.776023	9.13102	6.78593e-20
ENSSHAG00000000407	DOCK8	24	23	67	41	2448	GL841938.1	847	133628	1	23.5547	19.5048	63.1872	38.9649	3225.17	36.3029	3225.17	3225.17	674.075	-6.4746	1.48606e-18	0.709931	-9.12005	7.50924e-20
ENSSHAG00000008521	CEP126	1636	1530	906	1126	42	GL849677.1	432639	493654	1	1605.64	1297.5	854.442	1070.11	55.3337	1206.92	55.3337	1206.92	976.605	4.44701	1.62481e-18	0.488134	9.11023	8.22108e-20
ENSSHAG00000014462	PRR7	777	1246	787	1139	50	GL834624.1	1489496	1490636	-1	762.583	1056.65	742.214	1082.46	65.8735	910.978	65.8735	910.978	741.957	3.7898	1.73504e-18	0.416326	9.10296	8.79024e-20
ENSSHAG00000015076	CAMK2B	852	949	984	1131	98	GL834671.1	1677603	1808647	-1	836.191	804.786	928.003	1074.86	129.112	910.96	129.112	910.96	754.591	2.81864	1.8398e-18	0.309862	9.09645	9.3331e-20
ENSSHAG00000012316	ADAM28	0	0	1	0	643	GL834794.1	1009877	1069977	-1	0	0	0.943092	0	847.133	0.235773	847.133	847.133	169.615	-11.5535	1.93751e-18	1.27091	-9.09069	9.84157e-20
ENSSHAG00000005093		2115	2795	2075	1123	45	GL841443.1	138364	162547	1	2075.76	2370.26	1956.92	1067.26	59.2861	1867.55	59.2861	1867.55	1505.9	4.97735	1.99546e-18	0.547724	9.08734	1.01491e-19
ENSSHAG00000017255		97	86	124	55	1723	GL849891.1	2593238	2608828	1	95.2001	72.9311	116.943	52.27	2270	84.3362	2270	2270	521.469	-4.75096	2.00493e-18	0.522849	-9.08668	1.02105e-19
ENSSHAG00000006030	ASIC1	4246	4168	2915	1723	55	GL861560.1	199370	229606	1	4167.21	3534.62	2749.11	1637.48	72.4608	3022.1	72.4608	3022.1	2432.18	5.38221	2.06896e-18	0.592551	9.08312	1.05502e-19
ENSSHAG00000012232	HOXB2	0	0	1	1	730	GL856828.1	992352	994999	-1	0	0	0.943092	0.950363	961.753	0.473364	961.753	961.753	192.729	-11.0138	2.08835e-18	1.21271	-9.08197	1.06629e-19
ENSSHAG00000017228		3387	5124	3521	2870	301	GL841584.1	2572480	2690510	-1	3324.15	4345.34	3320.63	2727.54	396.558	3429.42	396.558	3429.42	2822.84	3.11243	2.1386e-18	0.342807	9.07924	1.09336e-19
ENSSHAG00000015110	SLC2A1	2170	2929	2753	2793	7182	GL849787.1	1689892	1711934	-1	2129.74	2483.9	2596.33	2654.36	9462.07	2466.08	9462.07	9462.07	3865.28	-1.93989	2.13902e-18	0.213666	-9.07908	1.09498e-19
ENSSHAG00000010106	EMP2	10079	7791	9383	11151	780	GL841529.1	637616	644310	1	9891.98	6607.05	8849.04	10597.5	1027.63	8986.39	1027.63	8986.39	7394.64	3.1284	2.20716e-18	0.344707	9.07552	1.13131e-19
ENSSHAG00000007799	TXNRD1	15721	14050	12884	10988	59383	GL861603.1	354250	396713	1	15429.3	11914.9	12150.8	10442.6	78235.3	12484.4	78235.3	78235.3	25634.6	-2.6477	2.34032e-18	0.291951	-9.069	1.20112e-19
ENSSHAG00000010649	AQP11	577	840	896	969	34	GL849732.1	722784	743179	1	566.294	712.35	845.011	920.902	44.794	761.139	44.794	761.139	617.87	4.0868	2.35178e-18	0.450668	9.06833	1.20854e-19
ENSSHAG00000007758	HORMAD2	753	1368	922	1587	20	GL841456.1	350170	417514	1	739.028	1160.11	869.531	1508.23	26.3494	1069.22	26.3494	1069.22	860.65	5.34271	2.36053e-18	0.589197	9.06779	1.2146e-19
ENSSHAG00000010102	UNC5A	1745	5227	3508	2926	58	GL834624.1	637384	683158	1	1712.62	4432.69	3308.37	2780.76	76.4132	3058.61	76.4132	3058.61	2462.17	5.32297	2.48565e-18	0.587394	9.06202	1.28062e-19
ENSSHAG00000004310	GNG11	0	0	0	0	602	GL842689.1	98707	102183	1	0	0	0	0	793.117	0	793.117	793.117	158.623	-12.1798	2.64963e-18	1.3451	-9.05491	1.36685e-19
ENSSHAG00000005459	PGM2	2347	1511	2071	2947	31525	GL864941.1	159757	186352	1	2303.45	1281.38	1953.14	2800.72	41533.2	2084.67	41533.2	41533.2	9974.38	-4.31645	2.66975e-18	0.476749	-9.05394	1.37899e-19
ENSSHAG00000008803	PRIMA1	7909	4860	3280	3430	2	GL834526.1	466886	569552	-1	7762.25	4121.46	3093.34	3259.75	2.63494	4559.2	2.63494	4559.2	3647.89	10.7568	2.88102e-18	1.18919	9.04549	1.49002e-19
ENSSHAG00000001518	SCN7A	3	9	13	10	586	GL850486.1	12452	79733	-1	2.94433	7.63233	12.2602	9.50363	772.037	8.08512	772.037	772.037	160.876	-6.57468	2.96573e-18	0.727112	-9.04218	1.53579e-19
ENSSHAG00000014063	JAML	2009	1198	2026	1487	3	GL849657.1	1386200	1401731	1	1971.72	1015.95	1910.71	1413.19	3.95241	1577.89	3.95241	1577.89	1263.1	8.64093	2.99741e-18	0.955762	9.04088	1.55417e-19
ENSSHAG00000010902	SMARCD3	4843	6592	4632	5427	904	GL861667.1	766206	774181	-1	4753.14	5590.25	4368.4	5157.62	1190.99	4967.35	1190.99	4967.35	4212.08	2.06036	3.17466e-18	0.228056	9.03446	1.64817e-19
ENSSHAG00000000096		13	45	32	15	1575	GL851071.1	21	6301	-1	12.7588	38.1616	30.179	14.2554	2075.01	23.8387	2075.01	2075.01	434.074	-6.43845	3.32089e-18	0.713054	-9.02939	1.72628e-19
ENSSHAG00000007575	CEP97	3112	4291	3285	2981	553	GL849566.1	330281	352864	-1	3054.26	3638.92	3098.06	2833.03	728.561	3156.07	728.561	3156.07	2670.57	2.1151	3.39541e-18	0.234313	9.02682	1.76725e-19
ENSSHAG00000017164	USP46	496	379	480	396	2536	GL864845.1	2543372	2578355	1	486.797	321.406	452.684	376.344	3341.1	409.308	3341.1	3341.1	995.667	-3.0296	3.42023e-18	0.335657	-9.02589	1.78243e-19
ENSSHAG00000009794		524	721	577	576	76	GL864964.1	589877	600265	-1	514.277	611.434	544.164	547.409	100.128	554.321	100.128	554.321	463.482	2.4693	3.43644e-18	0.2736	9.02523	1.79314e-19
ENSSHAG00000004170	TMX1	4087	4857	4185	4293	1414	GL835111.1	92292	118159	1	4011.16	4118.91	3946.84	4079.91	1862.9	4039.21	1862.9	4039.21	3603.95	1.11655	3.51984e-18	0.123753	9.02247	1.83898e-19
ENSSHAG00000008914		1	1	4	0	677	GL864872.1	480292	480747	-1	0.981445	0.848036	3.77237	0	891.927	1.40046	891.927	891.927	179.506	-9.32078	3.66521e-18	1.03359	-9.0179	1.91735e-19
ENSSHAG00000013042	TBXAS1	5	4	7	4	297	GL861661.1	1151783	1375937	1	4.90722	3.39214	6.60165	3.80145	391.288	4.67562	391.288	391.288	81.9982	-6.39307	3.6679e-18	0.708949	-9.01768	1.92118e-19
ENSSHAG00000012997	FZD7	81	80	60	74	497	GL849902.1	1144829	1146544	-1	79.497	67.8429	56.5855	70.3269	654.782	68.5631	654.782	654.782	185.807	-3.25615	3.77375e-18	0.361216	-9.01442	1.97911e-19
ENSSHAG00000011468	GAD1	0	2	1	0	593	GL849633.1	854429	906110	1	0	1.69607	0.943092	0	781.259	0.659791	781.259	781.259	156.78	-10.1435	3.96163e-18	1.12593	-9.00896	2.08025e-19
ENSSHAG00000009738		1576	1707	1503	1744	3651	GL841419.1	582285	602756	1	1546.76	1447.6	1417.47	1657.43	4810.08	1517.31	4810.08	4810.08	2175.87	-1.66464	4.21537e-18	0.184919	-9.00201	2.21627e-19
ENSSHAG00000015138	TMEM132C	1514	1662	1213	1521	194	GL841433.1	1700490	2190738	-1	1485.91	1409.44	1143.97	1445.5	255.589	1371.2	255.589	1371.2	1148.08	2.42354	4.22701e-18	0.269235	9.00157	2.22518e-19
ENSSHAG00000003052	CD37	1	0	0	0	618	GL850161.1	49739	53358	1	0.981445	0	0	0	814.196	0.245361	814.196	814.196	163.036	-11.4963	4.454e-18	1.27797	-8.99569	2.34761e-19
ENSSHAG00000013560	KAZALD1	187	137	169	68	4435	GL834466.1	1262996	1269047	-1	183.53	116.181	159.383	64.6247	5842.98	130.93	5842.98	5842.98	1273.34	-5.48025	4.64047e-18	0.609523	-8.99104	2.44896e-19
ENSSHAG00000006807	HOXC9	0	0	0	0	589	GL861729.1	260115	262895	1	0	0	0	0	775.99	0	775.99	775.99	155.198	-12.1483	4.7023e-18	1.35139	-8.98945	2.48469e-19
ENSSHAG00000005429	MTSS1L	49	20	51	20	2362	GL834777.1	157842	176749	-1	48.0908	16.9607	48.0977	19.0073	3111.86	33.0391	3111.86	3111.86	648.804	-6.56039	4.74752e-18	0.729884	-8.98826	2.51171e-19
ENSSHAG00000008596	SAR1A	3568	3589	3445	3013	8251	GL834416.1	440536	447571	-1	3501.79	3043.6	3248.95	2863.44	10870.4	3164.45	10870.4	10870.4	4705.65	-1.78044	5.04683e-18	0.198236	-8.9814	2.6734e-19
ENSSHAG00000014925	MAP3K15	2950	2535	4519	5712	67	GL849558.1	1627973	1769579	1	2895.26	2149.77	4261.83	5428.47	88.2705	3683.84	88.2705	3683.84	2964.72	5.38311	5.10944e-18	0.599461	8.97991	2.70993e-19
ENSSHAG00000016972	DPYD	2993	2816	1850	3046	19901	GL856978.1	2432855	3418851	-1	2937.46	2388.07	1744.72	2894.81	26219	2491.27	26219	26219	7236.8	-3.39569	5.96202e-18	0.378866	-8.96278	3.16606e-19
ENSSHAG00000015363		445	524	572	473	44	GL834717.1	1767158	1805642	1	436.743	444.371	539.449	449.522	57.9687	467.521	57.9687	467.521	385.611	3.01163	6.09247e-18	0.336113	8.96017	3.2419e-19
ENSSHAG00000016693	TBCEL	1254	1705	1734	1577	209	GL849656.1	2293140	2338313	-1	1230.73	1445.9	1635.32	1498.72	275.351	1452.67	275.351	1452.67	1217.21	2.39942	6.09247e-18	0.267788	8.96012	3.24337e-19
ENSSHAG00000005848	TPM4	11232	13945	10777	8127	54157	GL841439.1	185505	217723	1	11023.6	11825.9	10163.7	7723.6	71350.2	10184.2	71350.2	71350.2	22417.4	-2.80857	6.58953e-18	0.31376	-8.95133	3.51233e-19
ENSSHAG00000011118	TNIK	10393	11351	10932	6629	691	GL849911.1	801178	947468	1	10200.2	9626.06	10309.9	6299.96	910.371	9109.01	910.371	9109.01	7469.29	3.32277	6.66954e-18	0.371265	8.94986	3.55937e-19
ENSSHAG00000019814		30	28	23	12	656	GL849540.1	1793841	1793946	1	29.4433	23.745	21.6911	11.4044	864.26	21.571	864.26	864.26	190.109	-5.32436	6.69949e-18	0.594952	-8.94923	3.57978e-19
ENSSHAG00000009553		58042	46136	21637	6462	31	GL867594.1	557928	579051	1	56965	39125	20405.7	6141.25	40.8416	30659.2	40.8416	30659.2	24535.6	9.55206	6.8959e-18	1.06776	8.9459	3.68928e-19
ENSSHAG00000008333	FSTL3	1885	2869	2648	2680	9650	GL841424.1	408720	426666	-1	1850.02	2433.02	2497.31	2546.97	12713.6	2331.83	12713.6	12713.6	4408.18	-2.44677	6.92944e-18	0.273528	-8.94523	3.71179e-19
ENSSHAG00000010681		4	4	0	0	1314	GL856725.1	729817	735065	1	3.92578	3.39214	0	0	1731.15	1.82948	1731.15	1731.15	347.695	-9.87496	7.44676e-18	1.10494	-8.93714	3.99381e-19
ENSSHAG00000010114	RBPMS	9	20	11	1	3044	GL864736.1	638957	726207	-1	8.833	16.9607	10.374	0.950363	4010.38	9.27953	4010.38	4010.38	809.499	-8.74785	7.65968e-18	0.979177	-8.93388	4.11306e-19
ENSSHAG00000013894	PIP5K1A	4848	6882	5308	5238	13554	GL856997.1	1342114	1376774	1	4758.04	5836.19	5005.93	4978	17857	5144.54	17857	17857	7687.03	-1.7953	7.67561e-18	0.200965	-8.93338	4.13174e-19
ENSSHAG00000017755		1672	3326	1541	2893	57	GL841550.1	2956437	2989073	-1	1640.98	2820.57	1453.31	2749.4	75.0958	2166.06	75.0958	2166.06	1747.87	4.85026	7.67561e-18	0.542933	8.93344	4.12959e-19
ENSSHAG00000001055	FLNA	19944	42306	33242	25072	273344	GL867569.1	6406	46313	1	19573.9	35877	31350.3	23827.5	360122	27657.2	360122	360122	94150.2	-3.70275	8.65474e-18	0.415108	-8.91996	4.6645e-19
ENSSHAG00000012846	REM2	8	21	3	20	2200	GL834496.1	1117170	1121849	1	7.85156	17.8088	2.82928	19.0073	2898.43	11.8742	2898.43	2898.43	589.186	-7.92659	8.69197e-18	0.888696	-8.91935	4.69031e-19
ENSSHAG00000014478	CDH6	3194	3473	4160	1787	85	GL841232.1	1493051	1654808	1	3134.73	2945.23	3923.26	1698.3	111.985	2925.38	111.985	2925.38	2362.7	4.70725	9.41362e-18	0.528289	8.91038	5.08593e-19
ENSSHAG00000001519	EVA1C	673	776	1034	1194	5	GL849540.1	12453	107932	-1	660.512	658.076	975.157	1134.73	6.58735	857.12	6.58735	857.12	687.013	7.02357	9.51825e-18	0.788367	8.90902	5.14873e-19
ENSSHAG00000012736		1496	1732	1718	1706	3315	GL856887.1	1090887	1096695	1	1468.24	1468.8	1620.23	1621.32	4367.41	1544.65	4367.41	4367.41	2109.2	-1.49957	9.62814e-18	0.168347	-8.90761	5.21453e-19
ENSSHAG00000005679		0	0	1	3	714	GL861713.1	174636	448401	1	0	0	0.943092	2.85109	940.673	0.948545	940.673	940.673	188.893	-9.97772	9.84053e-18	1.12046	-8.90505	5.33605e-19
ENSSHAG00000003805	BTF3L4	24466	27426	25091	25212	9375	GL857671.1	75850	88344	1	24012	23258.2	23663.1	23960.6	12351.3	23723.5	12351.3	23723.5	21449	0.941648	9.99003e-18	0.105765	8.90325	5.42371e-19
ENSSHAG00000008752	RTN4RL1	0	2	1	1	435	GL857007.1	460150	462704	-1	0	1.69607	0.943092	0.950363	573.099	0.897382	573.099	573.099	115.338	-9.27915	1.04768e-17	1.04286	-8.89783	5.6949e-19
ENSSHAG00000016264		5064	6866	4785	4523	18198	GL856812.1	2095628	2202496	-1	4970.04	5822.62	4512.7	4298.49	23975.3	4900.96	23975.3	23975.3	8715.83	-2.29036	1.08988e-17	0.257537	-8.89331	5.93146e-19
ENSSHAG00000016885	SLC4A7	1636	2052	1819	1707	3173	GL861703.1	2395939	2468065	-1	1605.64	1740.17	1715.48	1622.27	4180.33	1670.89	4180.33	4180.33	2172.78	-1.32286	1.12238e-17	0.148804	-8.88991	6.11573e-19
ENSSHAG00000003142	ATP2C2	11	25	22	14	453	GL835003.1	53121	119230	-1	10.7959	21.2009	20.748	13.3051	596.814	16.5125	596.814	596.814	132.573	-5.17038	1.19029e-17	0.582037	-8.88325	6.49366e-19
ENSSHAG00000012142	APBB1IP	0	0	1	1	664	GL861682.1	976013	1089295	-1	0	0	0.943092	0.950363	874.8	0.473364	874.8	874.8	175.339	-10.8769	1.22587e-17	1.22489	-8.87984	6.69581e-19
ENSSHAG00000017180		1326	1591	1557	1603	294	GL834635.1	2549255	2551945	1	1301.4	1349.23	1468.39	1523.43	387.336	1410.61	387.336	1410.61	1205.96	1.86463	1.25013e-17	0.21004	8.87752	6.83657e-19
ENSSHAG00000000985		2584	3123	6714	4662	2	GL841709.1	5530	36953	-1	2536.05	2648.42	6331.92	4430.59	2.63494	3986.75	2.63494	3986.75	3189.92	10.5632	1.26965e-17	1.19013	8.87566	6.95171e-19
ENSSHAG00000013535	IGFALS	35	48	41	30	373	GL841555.1	1255152	1256981	-1	34.3506	40.7057	38.6668	28.5109	491.416	35.5585	491.416	491.416	126.73	-3.78676	1.27592e-17	0.426678	-8.87498	6.99443e-19
ENSSHAG00000002026		635	650	519	524	1895	GL841494.1	22080	37007	-1	623.217	551.224	489.465	497.99	2496.6	540.474	2496.6	2496.6	931.7	-2.20776	1.31054e-17	0.24885	-8.87187	7.19291e-19
ENSSHAG00000001210	GPR155	10980	12577	13850	13946	2099	GL849635.1	8373	43094	-1	10776.3	10665.8	13061.8	13253.8	2765.37	11939.4	2765.37	11939.4	10104.6	2.11018	1.39971e-17	0.238051	8.8644	7.69151e-19
ENSSHAG00000011764	STK38L	707	853	914	473	6853	GL861623.1	904388	943643	1	693.881	723.375	861.986	449.522	9028.62	682.191	9028.62	9028.62	2351.48	-3.7262	1.40298e-17	0.420374	-8.86401	7.71875e-19
ENSSHAG00000008154	FBLN5	3	1	1	2	355	GL834523.1	389885	519677	-1	2.94433	0.848036	0.943092	1.90073	467.702	1.65905	467.702	467.702	94.8676	-8.16142	1.68374e-17	0.922869	-8.84353	9.27448e-19
ENSSHAG00000009552		681	1615	1178	742	9	GL841424.1	557844	571592	-1	668.364	1369.58	1110.96	705.169	11.8572	963.519	11.8572	963.519	773.186	6.34466	1.86603e-17	0.718379	8.8319	1.02909e-18
ENSSHAG00000001932	AGPAT2	346	424	291	269	1638	GL834949.1	20195	38852	-1	339.58	359.567	274.44	255.648	2158.02	307.309	2158.02	2158.02	677.45	-2.81156	1.91215e-17	0.318444	-8.82904	1.05579e-18
ENSSHAG00000005816	TBC1D8B	3484	3288	4986	2665	166	GL867581.1	183571	260428	-1	3419.35	2788.34	4702.26	2532.72	218.7	3360.67	218.7	3360.67	2732.27	3.9417	2.29978e-17	0.447502	8.80823	1.27134e-18
ENSSHAG00000013681		1694	1839	1739	1317	5513	GL834788.1	1292069	1303176	-1	1662.57	1559.54	1640.04	1251.63	7263.21	1528.44	7263.21	7263.21	2675.4	-2.24854	2.37838e-17	0.255391	-8.80433	1.31635e-18
ENSSHAG00000001397	IGFBP3	469	267	121	121	30398	GL841614.1	10747	20787	1	460.298	226.426	114.114	114.994	40048.4	228.958	40048.4	40048.4	8192.85	-7.45071	2.46628e-17	0.84666	-8.80013	1.36663e-18
ENSSHAG00000015878	IGFBP7	371	133	421	375	16885	GL864843.1	1946444	2020425	1	364.116	112.789	397.042	356.386	22245.5	307.583	22245.5	22245.5	4695.16	-6.1768	2.60289e-17	0.702393	-8.79394	1.44405e-18
ENSSHAG00000000336		2272	1858	2187	2063	245	GL835432.1	549	68559	-1	2229.84	1575.65	2062.54	1960.6	322.78	1957.16	322.78	1957.16	1630.28	2.59999	2.61837e-17	0.295684	8.79314	1.45436e-18
ENSSHAG00000000612	GIMAP7	0	0	0	0	552	GL864209.1	2063	2959	-1	0	0	0	0	727.243	0	727.243	727.243	145.449	-12.0547	2.67466e-17	1.37131	-8.79062	1.48739e-18
ENSSHAG00000011150	YAE1D1	736	805	684	691	131	GL841622.1	806647	811415	1	722.343	682.669	645.075	656.701	172.589	676.697	172.589	676.697	575.875	1.97112	2.72207e-17	0.224283	8.78851	1.51555e-18
ENSSHAG00000013237	ZKSCAN2	1232	1413	1528	1465	229	GL841559.1	1193803	1216162	1	1209.14	1198.28	1441.05	1392.28	301.701	1310.19	301.701	1310.19	1108.49	2.1185	2.89906e-17	0.241252	8.7813	1.61601e-18
ENSSHAG00000015722	MCOLN3	1932	1944	1602	3982	28	GL856745.1	1892608	1932398	1	1896.15	1648.58	1510.83	3784.35	36.8891	2209.98	36.8891	2209.98	1775.36	5.90466	3.00421e-17	0.672731	8.77716	1.6766e-18
ENSSHAG00000011561	RASGEF1A	2743	2211	2317	4335	77	GL834447.1	870124	907685	-1	2692.1	1875.01	2185.14	4119.82	101.445	2718.02	101.445	2718.02	2194.71	4.74374	3.13402e-17	0.540766	8.77226	1.75112e-18
ENSSHAG00000015177	USP6NL	5179	4640	5834	6749	482	GL861627.1	1712029	1881746	-1	5082.9	3934.89	5502	6414	635.02	5233.45	635.02	5233.45	4313.76	3.04285	3.15761e-17	0.34691	8.77129	1.76638e-18
ENSSHAG00000012572	ZFYVE26	3234	4450	3505	3222	8804	GL834549.1	1058531	1140482	-1	3173.99	3773.76	3305.54	3062.07	11599	3328.84	11599	11599	4982.87	-1.80081	3.17881e-17	0.205328	-8.7704	1.78034e-18
ENSSHAG00000010125	CHL1	5714	5658	5001	2782	178	GL841593.1	640404	762127	1	5607.98	4798.19	4716.4	2643.91	234.51	4441.62	234.51	4441.62	3600.2	4.24337	3.23317e-17	0.483941	8.76836	1.81291e-18
ENSSHAG00000015739	ZDHHC5	5557	6517	6416	5869	10415	GL864900.1	1896327	1915227	1	5453.89	5526.65	6050.88	5577.68	13721.4	5652.28	13721.4	13721.4	7266.11	-1.27953	3.27051e-17	0.14595	-8.76693	1.83601e-18
ENSSHAG00000007750	CNP	27535	40757	34911	28852	5233	GL856824.1	349310	355965	-1	27024.1	34563.4	32924.3	27419.9	6894.32	30482.9	6894.32	30482.9	25765.2	2.14453	3.34774e-17	0.244693	8.76417	1.88157e-18
ENSSHAG00000012222	SLC7A7	175	192	127	183	966	GL834496.1	991287	1018196	-1	171.753	162.823	119.773	173.916	1272.68	157.066	1272.68	1272.68	380.188	-3.01846	3.36392e-17	0.344435	-8.76349	1.89289e-18
ENSSHAG00000018186	TTLL7	834	1175	1814	1804	4	GL856745.1	3326632	3508308	1	818.525	996.443	1710.77	1714.46	5.26988	1310.05	5.26988	1310.05	1049.09	7.9576	3.37538e-17	0.908093	8.76298	1.90156e-18
ENSSHAG00000017289	YPEL2	3158	4328	2341	2811	229	GL856812.1	2618018	2673937	-1	3099.4	3670.3	2207.78	2671.47	301.701	2912.24	301.701	2912.24	2390.13	3.271	3.38563e-17	0.373295	8.76251	1.90957e-18
ENSSHAG00000016588	ADGRB1	6999	12039	6812	1527	8	GL841401.1	2241711	2514706	1	6869.13	10209.5	6424.34	1451.2	10.5398	6238.55	10.5398	6238.55	4992.95	9.20923	3.53929e-17	1.05161	8.75725	2.00068e-18
ENSSHAG00000017285	WLS	5390	8725	6654	5162	31054	GL856734.1	2616222	2733355	1	5289.99	7399.12	6275.34	4905.77	40912.7	5967.55	40912.7	40912.7	12956.6	-2.77729	3.53929e-17	0.317142	-8.75724	2.0009e-18
ENSSHAG00000007810	TMEM8A	1580	2257	2332	1706	8145	GL841552.1	355219	373222	-1	1550.68	1914.02	2199.29	1621.32	10730.8	1821.33	10730.8	10730.8	3603.22	-2.55863	4.23472e-17	0.292854	-8.73686	2.39685e-18
ENSSHAG00000014293	CREB3	1895	2651	2030	1338	13709	GL841539.1	1440376	1444360	-1	1859.84	2248.14	1914.48	1271.59	18061.2	1823.51	18061.2	18061.2	5071.05	-3.30802	4.26587e-17	0.378669	-8.7359	2.4173e-18
ENSSHAG00000004972		929	2058	1357	742	11	GL834799.1	132256	133098	-1	911.762	1745.26	1279.78	705.169	14.4922	1160.49	14.4922	1160.49	931.292	6.32346	4.28413e-17	0.723899	8.73528	2.43047e-18
ENSSHAG00000011652		1485	1510	1694	1691	2	GL849762.1	883128	937737	1	1457.45	1280.53	1597.6	1607.06	2.63494	1485.66	2.63494	1485.66	1189.06	9.13896	4.35989e-17	1.04647	8.73317	2.47633e-18
ENSSHAG00000009275	MGAT4A	21	13	11	33	1102	GL849831.1	525196	662176	-1	20.6103	11.0245	10.374	31.362	1451.85	18.3427	1451.85	1451.85	305.044	-6.3105	4.60601e-17	0.723115	-8.72683	2.61916e-18
ENSSHAG00000007053	NPFF	1013	884	577	1221	13	GL862136.1	280810	281498	1	994.203	749.664	544.164	1160.39	17.1271	862.106	17.1271	862.106	693.11	5.65343	4.63164e-17	0.647878	8.72607	2.63679e-18
ENSSHAG00000011741	MAPRE3	3113	4607	3539	3273	590	GL856719.1	899881	904200	1	3055.24	3906.9	3337.6	3110.54	777.307	3352.57	777.307	3352.57	2837.52	2.10881	5.12008e-17	0.241986	8.71459	2.91823e-18
ENSSHAG00000008349	MYADM	1031	1254	895	598	8699	GL850161.1	410841	411806	1	1011.87	1063.44	844.068	568.317	11460.7	871.923	11460.7	11460.7	2989.67	-3.71624	5.19534e-17	0.426527	-8.7128	2.96455e-18
ENSSHAG00000013561	NR1D1	787	1130	991	817	2883	GL856827.1	1263072	1269656	1	772.397	958.281	934.604	776.447	3798.26	860.432	3798.26	3798.26	1448	-2.14193	5.52733e-17	0.24604	-8.70565	3.15764e-18
ENSSHAG00000002396	B3GALT5	13	10	5	11	385	GL851149.1	30689	31645	-1	12.7588	8.48036	4.71546	10.454	507.226	9.10215	507.226	507.226	108.727	-5.80388	5.76614e-17	0.667057	-8.70072	3.29787e-18
ENSSHAG00000014513	RIPK2	154	259	264	258	1719	GL841364.1	1503164	1549510	1	151.142	219.641	248.976	245.194	2264.73	216.238	2264.73	2264.73	625.937	-3.38831	5.8498e-17	0.389508	-8.69895	3.34958e-18
ENSSHAG00000017012	PGBD5	384	579	530	558	31	GL856806.1	2455892	2613532	-1	376.875	491.013	499.839	530.303	40.8416	474.507	40.8416	474.507	387.774	3.53852	5.86645e-17	0.406797	8.6985	3.36298e-18
ENSSHAG00000004139	ELL	536	765	717	723	2256	GL841420.1	90829	136015	-1	526.054	648.748	676.197	687.113	2972.21	634.528	2972.21	2972.21	1102.06	-2.2276	5.8959e-17	0.256111	-8.6978	3.38375e-18
ENSSHAG00000015031	MMD	1466	1469	1344	1346	2965	GL856816.1	1663753	1687205	1	1438.8	1245.77	1267.52	1279.19	3906.3	1307.82	3906.3	3906.3	1827.51	-1.57881	5.90597e-17	0.181526	-8.69748	3.39343e-18
ENSSHAG00000017636	KIAA1147	834	833	658	1096	39	GL861661.1	2866105	2908972	-1	818.525	706.414	620.555	1041.6	51.3813	796.773	51.3813	796.773	647.695	3.95475	5.93875e-17	0.45474	8.69672	3.41618e-18
ENSSHAG00000017373	BICD2	3535	4577	3649	3529	7526	GL841621.1	2673727	2688923	-1	3469.41	3881.46	3441.34	3353.83	9915.28	3536.51	9915.28	9915.28	4812.26	-1.48723	6.39282e-17	0.171178	-8.68822	3.68159e-18
ENSSHAG00000006180	DCN	2118	737	1035	1404	52650	GL861594.1	210650	261978	-1	2078.7	625.003	976.101	1334.31	69364.8	1253.53	69364.8	69364.8	14875.8	-5.79025	6.73045e-17	0.666908	-8.68224	3.88048e-18
ENSSHAG00000012049	BAG3	1677	2483	2173	1388	11470	GL834460.1	956902	985264	-1	1645.88	2105.67	2049.34	1319.1	15111.4	1780	15111.4	15111.4	4446.28	-3.08559	6.95705e-17	0.355551	-8.67834	4.01571e-18
ENSSHAG00000014897		187	244	190	156	872	GL834480.1	1621754	1622296	-1	183.53	206.921	179.188	148.257	1148.83	179.474	1148.83	1148.83	373.346	-2.67756	6.9746e-17	0.308549	-8.67793	4.03044e-18
ENSSHAG00000003891	KCNK6	0	1	1	0	599	GL849956.1	79097	80817	-1	0	0.848036	0.943092	0	789.164	0.447782	789.164	789.164	158.191	-10.734	7.01406e-17	1.23704	-8.67716	4.05787e-18
ENSSHAG00000006420	HOXC11	0	0	0	0	532	GL861729.1	228552	233448	1	0	0	0	0	700.894	0	700.894	700.894	140.179	-12.0014	7.06726e-17	1.38326	-8.67617	4.09332e-18
ENSSHAG00000016955	CCDC68	9959	22735	8863	17811	333	GL841300.1	2425443	2510346	1	9774.21	19280.1	8358.63	16926.9	438.717	13585	438.717	13585	10955.7	4.95259	7.10504e-17	0.570875	8.67543	4.11988e-18
ENSSHAG00000011343	TSPAN9	3588	3014	3658	2437	18287	GL861617.1	835388	1062814	-1	3521.42	2555.98	3449.83	2316.04	24092.6	2960.82	24092.6	24092.6	7187.17	-3.02457	7.53023e-17	0.348907	-8.66868	4.3714e-18
ENSSHAG00000016531	MCEE	701	794	710	617	110	GL834482.1	2211979	2236052	-1	687.993	673.341	669.596	586.374	144.922	654.326	144.922	654.326	552.445	2.17478	7.68987e-17	0.250951	8.66617	4.46914e-18
ENSSHAG00000014951	GRIA3	21045	9279	6682	2634	4	GL867584.1	1636263	1916876	1	20654.5	7868.93	6301.74	2503.26	5.26988	9332.11	5.26988	9332.11	7466.74	10.7902	7.99934e-17	1.24576	8.66154	4.65428e-18
ENSSHAG00000009324	BID	1932	1787	1962	1499	6434	GL861619.1	530548	576476	-1	1896.15	1515.44	1850.35	1424.59	8476.6	1671.63	8476.6	8476.6	3032.63	-2.34232	8.97507e-17	0.270843	-8.64826	5.22907e-18
ENSSHAG00000012246	MAMDC2	1	8	1	4	793	GL841514.1	993905	1086958	-1	0.981445	6.78429	0.943092	3.80145	1044.75	3.12757	1044.75	1044.75	211.453	-8.35748	8.97507e-17	0.966389	-8.64816	5.23383e-18
ENSSHAG00000013934	CBLB	759	886	685	630	2234	GL849560.1	1354043	1570906	1	744.917	751.36	646.018	598.729	2943.23	685.256	2943.23	2943.23	1136.85	-2.10253	9.15493e-17	0.243186	-8.64576	5.34476e-18
ENSSHAG00000005625	NCOR2	7647	8506	8148	7935	11683	GL841443.1	170225	353327	-1	7505.11	7213.4	7684.32	7541.13	15392	7485.99	15392	15392	9067.19	-1.03995	9.38972e-17	0.120326	-8.64274	5.48802e-18
ENSSHAG00000009440	MLLT1	1306	1486	1351	1494	2748	GL841413.1	544306	641098	-1	1281.77	1260.18	1274.12	1419.84	3620.41	1308.98	3620.41	3620.41	1771.26	-1.46779	9.48634e-17	0.169855	-8.64144	5.55075e-18
ENSSHAG00000018379	LRRC8C	497	392	563	317	4293	GL856730.1	3534906	3640597	-1	487.778	332.43	530.961	301.265	5655.9	413.109	5655.9	5655.9	1461.67	-3.77543	9.63787e-17	0.436997	-8.6395	5.64577e-18
ENSSHAG00000006402	CHST11	7	4	10	8	346	GL861604.1	226992	227861	1	6.87011	3.39214	9.43092	7.60291	455.844	6.82402	455.844	455.844	96.6281	-6.07084	9.7541e-17	0.702806	-8.63801	5.7203e-18
ENSSHAG00000009156	TNFRSF1B	11	1	5	6	1107	GL849756.1	510210	569952	-1	10.7959	0.848036	4.71546	5.70218	1458.44	5.51539	1458.44	1458.44	296.1	-8.06347	1.10991e-16	0.935101	-8.6231	6.51642e-18
ENSSHAG00000002208	FAM98C	1944	2836	2200	2420	400	GL849757.1	26124	31637	1	1907.93	2405.03	2074.8	2299.88	526.988	2171.91	526.988	2171.91	1842.93	2.04324	1.1351e-16	0.237024	8.62041	6.67176e-18
ENSSHAG00000004504	CDON	1753	2121	1640	1418	5516	GL849684.1	107752	160312	-1	1720.47	1798.68	1546.67	1347.61	7267.16	1603.36	7267.16	7267.16	2736.12	-2.1802	1.1542e-16	0.252972	-8.61837	6.79164e-18
ENSSHAG00000001050		39	36	35	60	635	GL843081.1	6375	16844	1	38.2763	30.5293	33.0082	57.0218	836.593	39.7089	836.593	836.593	199.086	-4.39885	1.18279e-16	0.510578	-8.61543	6.96769e-18
ENSSHAG00000015367	RXRG	4203	13756	7690	2022	3	GL856749.1	1767787	1821407	-1	4125.01	11665.6	7252.38	1921.63	3.95241	6241.15	3.95241	6241.15	4993.71	10.6249	1.21452e-16	1.23369	8.61227	7.1626e-18
ENSSHAG00000014044	CHIC2	398	530	449	467	1104	GL864845.1	1381674	1400946	1	390.615	449.459	423.448	443.82	1454.49	426.836	1454.49	1454.49	632.366	-1.76836	1.32522e-16	0.205573	-8.60214	7.82419e-18
ENSSHAG00000010422	MYL12B	27154	28094	27701	27075	45858	GL841308.1	683727	721293	1	26650.1	23824.7	26124.6	25731.1	60416.5	25582.6	60416.5	60416.5	32549.4	-1.23979	1.44387e-16	0.144293	-8.59217	8.53424e-18
ENSSHAG00000018582	GPAM	5507	5277	5451	5567	1179	GL834463.1	3774588	3809259	1	5404.82	4475.09	5140.8	5290.67	1553.3	5077.84	1553.3	5077.84	4372.93	1.70881	1.51191e-16	0.199006	8.58675	8.9464e-18
ENSSHAG00000013204	FARP2	22260	20818	27237	28059	2627	GL849917.1	1186575	1276293	1	21847	17654.4	25687	26666.2	3460.99	22963.7	3460.99	22963.7	19063.1	2.73009	1.55887e-16	0.318077	8.58311	9.23452e-18
ENSSHAG00000008925	APOBEC1	1	0	0	1	579	GL861611.1	481548	486863	-1	0.981445	0	0	0.950363	762.815	0.482952	762.815	762.815	152.949	-10.6789	1.62476e-16	1.24489	-8.57822	9.6356e-18
ENSSHAG00000011607		61	129	132	70	1726	GL841172.1	877659	971445	1	59.8681	109.397	124.488	66.5254	2273.95	90.0696	2273.95	2273.95	526.846	-4.65685	1.72268e-16	0.543304	-8.57135	1.02277e-17
ENSSHAG00000003089	UGP2	3614	3906	3418	2999	8208	GL834731.1	51063	90887	-1	3546.94	3312.43	3223.49	2850.14	10813.8	3233.25	10813.8	10813.8	4749.36	-1.74182	1.9185e-16	0.203512	-8.55882	1.14029e-17
ENSSHAG00000014667	CYBRD1	654	561	652	724	2707	GL849633.1	1547921	1582120	1	641.865	475.748	614.896	688.063	3566.39	605.143	3566.39	3566.39	1197.39	-2.55951	2.09228e-16	0.299404	-8.54869	1.24496e-17
ENSSHAG00000010207	NUDT6	536	707	632	557	1441	GL864729.1	649905	690552	1	526.054	599.562	596.034	529.352	1898.47	562.751	1898.47	1898.47	829.895	-1.75393	2.26389e-16	0.205391	-8.53945	1.34857e-17
ENSSHAG00000000150		587	464	739	689	16	GL851656.1	23	733	-1	576.108	393.489	696.945	654.8	21.0795	580.336	21.0795	580.336	468.484	4.7827	2.35188e-16	0.560369	8.53492	1.40254e-17
ENSSHAG00000003943	SLC9A6	4796	4769	4892	4480	1135	GL867629.1	81302	113703	-1	4707.01	4044.28	4613.61	4257.63	1495.33	4405.63	1495.33	4405.63	3823.57	1.55882	2.52066e-16	0.182815	8.52677	1.50484e-17
ENSSHAG00000015734	RORA	20	14	13	17	308	GL834483.1	1895330	1986883	-1	19.6289	11.8725	12.2602	16.1562	405.781	14.9794	405.781	405.781	93.1397	-4.76433	2.72206e-16	0.559341	-8.51775	1.62688e-17
ENSSHAG00000006605	TTC39C	2739	4072	2692	3662	374	GL841303.1	244183	316841	-1	2688.18	3453.2	2538.8	3480.23	492.734	3040.1	492.734	3040.1	2530.63	2.6253	2.77382e-16	0.308299	8.51544	1.65964e-17
ENSSHAG00000004990	CCDC160	5072	2873	3078	5344	113	GL867596.1	133364	136025	1	4977.89	2436.41	2902.84	5078.74	148.874	3848.97	148.874	3848.97	3108.95	4.69227	2.78578e-16	0.551071	8.51481	1.66864e-17
ENSSHAG00000003790		436	527	405	394	45	GL865020.1	75214	80908	-1	427.91	446.915	381.952	374.443	59.2861	407.805	59.2861	407.805	338.101	2.78239	2.80569e-16	0.326807	8.51386	1.68242e-17
ENSSHAG00000014960	DGKQ	729	677	787	609	2489	GL864876.1	1638854	1728169	1	715.473	574.121	742.214	578.771	3279.18	652.645	3279.18	3279.18	1177.95	-2.32923	2.83947e-16	0.27363	-8.51234	1.70454e-17
ENSSHAG00000002800	SLC35F5	1945	2241	1771	1885	3818	GL849608.1	41852	88002	1	1908.91	1900.45	1670.22	1791.43	5030.1	1817.75	5030.1	5030.1	2460.22	-1.46839	3.09087e-16	0.172703	-8.50238	1.8575e-17
ENSSHAG00000004781		1098	1089	816	789	79	GL849574.1	121776	159688	-1	1077.63	923.511	769.563	749.837	104.08	880.134	104.08	880.134	724.924	3.08	3.374e-16	0.362692	8.49207	2.02987e-17
ENSSHAG00000012633	CHRNB2	590	591	481	397	25	GL856880.1	1070778	1074591	-1	579.052	501.189	453.627	377.294	32.9367	477.791	32.9367	477.791	388.82	3.85858	3.59861e-16	0.454783	8.48445	2.16738e-17
ENSSHAG00000016768	GEM	35	39	29	29	296	GL841366.1	2334325	2351133	-1	34.3506	33.0734	27.3497	27.5605	389.971	30.5835	389.971	389.971	102.461	-3.67203	3.60903e-16	0.432819	-8.48399	2.17604e-17
ENSSHAG00000016816	DNAJB5	3369	4090	3705	2541	377	GL841539.1	2360475	2371509	-1	3306.49	3468.47	3494.16	2414.87	496.686	3171	496.686	3171	2636.13	2.67456	3.78247e-16	0.315456	8.4784	2.28311e-17
ENSSHAG00000000909		381	390	422	411	1088	GL865259.1	4735	10147	1	373.93	330.734	397.985	390.599	1433.41	373.312	1433.41	1433.41	585.331	-1.9415	3.83273e-16	0.229039	-8.47674	2.31597e-17
ENSSHAG00000006037		3	0	7	7	1401	GL850324.1	199964	217781	-1	2.94433	0	6.60165	6.65254	1845.77	4.04963	1845.77	1845.77	372.395	-8.84601	3.86524e-16	1.0437	-8.47563	2.33817e-17
ENSSHAG00000000143		375	536	327	386	9	GL870125.1	21	6441	-1	368.042	454.547	308.391	366.84	11.8572	374.455	11.8572	374.455	301.936	4.9814	4.05765e-16	0.588133	8.46984	2.45724e-17
ENSSHAG00000005698		24537	37416	33480	30368	5207	GL867582.1	175865	183547	1	24081.7	31730.1	31574.7	28860.6	6860.06	29061.8	6860.06	29061.8	24621.5	2.08284	4.55715e-16	0.24631	8.45618	2.76273e-17
ENSSHAG00000007528	TCHP	750	915	695	745	133	GL841453.1	325087	333666	-1	736.084	775.953	655.449	708.021	175.223	718.877	175.223	718.877	610.146	2.03675	4.63074e-16	0.240916	8.45419	2.81039e-17
ENSSHAG00000011661		14627	6772	4441	2235	9	GL849891.1	885050	886181	-1	14355.6	5742.9	4188.27	2124.06	11.8572	6602.71	11.8572	6602.71	5284.54	9.12113	4.68554e-16	1.07908	8.45269	2.84675e-17
ENSSHAG00000017078		57891	44344	60078	46278	5195	GL849741.1	2494039	2513961	1	56816.8	37605.3	56659.1	43980.9	6844.25	48765.5	6844.25	48765.5	40381.3	2.83289	5.15156e-16	0.335592	8.44149	3.13328e-17
ENSSHAG00000006431		9541	11348	7842	4437	262	GL841423.1	229303	233530	1	9363.96	9623.52	7395.73	4216.76	345.177	7649.99	345.177	7649.99	6189.03	4.47006	5.8326e-16	0.530455	8.42684	3.55135e-17
ENSSHAG00000003481		1308	1170	1075	1194	3550	GL857104.1	64529	77101	1	1283.73	992.202	1013.82	1134.73	4677.02	1106.12	4677.02	4677.02	1820.3	-2.0803	6.1101e-16	0.247029	-8.42127	3.72434e-17
ENSSHAG00000018903	TTC17	3308	3767	3204	3322	5148	GL864891.1	4582706	4664494	1	3246.62	3194.55	3021.67	3157.11	6782.33	3154.99	6782.33	6782.33	3880.46	-1.10415	6.2659e-16	0.131162	-8.41819	3.82345e-17
ENSSHAG00000000465		5531	6834	7160	6472	1352	GL842124.1	1179	50615	1	5428.37	5795.48	6752.54	6150.75	1781.22	6031.79	1781.22	6031.79	5181.67	1.75972	6.29827e-16	0.209056	8.41746	3.84735e-17
ENSSHAG00000016256	SH2D2A	29336	19153	5320	4613	15	GL856822.1	2092276	2100628	-1	28791.7	16242.4	5017.25	4384.03	19.762	13608.8	19.762	13608.8	10891	9.42759	6.39119e-16	1.12025	8.41562	3.90833e-17
ENSSHAG00000015368	SATB1	9909	10921	12658	15159	1155	GL861697.1	1767916	1862209	-1	9725.14	9261.4	11937.7	14406.6	1521.68	11332.7	1521.68	11332.7	9370.49	2.89675	6.49566e-16	0.344294	8.41359	3.9765e-17
ENSSHAG00000014080	PSMD3	9384	15894	10035	9432	53930	GL856827.1	1390686	1398432	-1	9209.88	13478.7	9463.93	8963.83	71051.1	10279.1	71051.1	71051.1	22433.5	-2.78912	6.60207e-16	0.331581	-8.41156	4.04599e-17
ENSSHAG00000005761	PAQR7	74	42	105	35	2904	GL849746.1	179532	180587	-1	72.6269	35.6175	99.0247	33.2627	3825.93	60.133	3825.93	3825.93	813.293	-5.99277	7.34793e-16	0.71352	-8.39887	4.50793e-17
ENSSHAG00000010588		4526	4991	1256	4056	26	GL849707.1	712690	807686	-1	4442.02	4232.55	1184.52	3854.67	34.2542	3428.44	34.2542	3428.44	2749.6	6.64513	7.91423e-16	0.792028	8.39002	4.86058e-17
ENSSHAG00000010032		54	70	78	25	1656	GL857009.1	627369	646617	-1	52.998	59.3625	73.5612	23.7591	2181.73	52.4202	2181.73	2181.73	478.282	-5.37855	8.05443e-16	0.641233	-8.38783	4.95199e-17
ENSSHAG00000012329	FNDC1	17364	4466	10093	20358	60	GL856967.1	1012428	1165886	1	17041.8	3787.33	9518.63	19347.5	79.0482	12423.8	79.0482	12423.8	9954.86	7.29615	8.15934e-16	0.870021	8.38618	5.02188e-17
ENSSHAG00000000103		7915	7638	6917	6637	1493	GL856569.1	21	2651	-1	7768.13	6477.3	6523.37	6307.56	1966.98	6769.09	1966.98	6769.09	5808.67	1.78295	8.9474e-16	0.212884	8.3752	5.51281e-17
ENSSHAG00000017352	PTPRU	15754	18253	17543	23768	2081	GL849790.1	2658770	2745571	-1	15461.7	15479.2	16544.7	22588.2	2741.65	17518.4	2741.65	17518.4	14563.1	2.67575	9.35673e-16	0.319691	8.36981	5.77118e-17
ENSSHAG00000009109	AMFR	6309	7263	6764	6523	9027	GL834650.1	504260	562236	-1	6191.93	6159.29	6379.08	6199.22	11892.8	6232.38	11892.8	11892.8	7364.46	-0.932243	1.03293e-15	0.111539	-8.35802	6.37789e-17
ENSSHAG00000006124	TSHZ3	366	363	366	223	2259	GL834645.1	205850	210243	1	359.209	307.837	345.172	211.931	2976.16	306.037	2976.16	2976.16	840.062	-3.28175	1.03581e-15	0.392668	-8.35757	6.40247e-17
ENSSHAG00000008772	GMFG	155	353	183	132	3666	GL849757.1	462466	464221	-1	152.124	299.357	172.586	125.448	4829.84	187.379	4829.84	4829.84	1115.87	-4.68692	1.04865e-15	0.560905	-8.35599	6.48879e-17
ENSSHAG00000006785	EMILIN2	23	30	16	68	2724	GL841308.1	258344	314967	1	22.5732	25.4411	15.0895	64.6247	3588.79	31.9321	3588.79	3588.79	743.303	-6.81297	1.18453e-15	0.816759	-8.34147	7.3374e-17
ENSSHAG00000016795	MDGA1	909	1371	1030	487	8	GL856880.1	2350082	2439069	-1	892.133	1162.66	971.385	462.827	10.5398	872.251	10.5398	872.251	699.909	6.37094	1.19237e-15	0.763851	8.34056	7.39425e-17
ENSSHAG00000017815	NUCB2	3672	3746	2967	2330	16248	GL864878.1	3003442	3028639	-1	3603.86	3176.74	2798.15	2214.35	21406.2	2948.28	21406.2	21406.2	6639.87	-2.86008	1.19237e-15	0.342918	-8.34044	7.40167e-17
ENSSHAG00000002406		203	211	142	99	2108	GL865405.1	31043	33030	-1	199.233	178.936	133.919	94.086	2777.23	151.543	2777.23	2777.23	676.68	-4.19565	1.23258e-15	0.503294	-8.33639	7.65944e-17
ENSSHAG00000018457	FAM98B	1225	1370	1170	1060	2630	GL834507.1	3610391	3641329	1	1202.27	1161.81	1103.42	1007.38	3464.94	1118.72	3464.94	3464.94	1587.97	-1.63095	1.3272e-15	0.195851	-8.32751	8.25615e-17
ENSSHAG00000003631	GCNT1	0	0	0	0	474	GL842691.1	69326	70615	-1	0	0	0	0	624.481	0	624.481	624.481	124.896	-11.8349	1.59177e-15	1.42489	-8.30583	9.91248e-17
ENSSHAG00000002963	SERPINB1	1677	1516	1875	1116	9523	GL841708.1	46924	52988	1	1645.88	1285.62	1768.3	1060.61	12546.3	1440.1	12546.3	12546.3	3661.33	-3.12308	1.7253e-15	0.376449	-8.29613	1.07554e-16
ENSSHAG00000016850	PHF24	2063	1490	3023	1625	2	GL841539.1	2379859	2399841	-1	2024.72	1263.57	2850.97	1544.34	2.63494	1920.9	2.63494	1920.9	1537.25	9.50973	1.92174e-15	1.14808	8.28318	1.19927e-16
ENSSHAG00000006986	ALX3	1	1	1	1	294	GL856990.1	275628	289955	-1	0.981445	0.848036	0.943092	0.950363	387.336	0.930734	387.336	387.336	78.2118	-8.70452	1.94144e-15	1.05104	-8.28184	1.21284e-16
ENSSHAG00000015725		0	0	0	0	470	GL834461.1	1893454	1987844	1	0	0	0	0	619.211	0	619.211	619.211	123.842	-11.8227	1.99876e-15	1.42816	-8.27825	1.24997e-16
ENSSHAG00000016913	STAT1	1367	1632	1501	1612	2853	GL849648.1	2407761	2458357	-1	1341.63	1384	1415.58	1531.99	3758.74	1418.3	3758.74	3758.74	1886.39	-1.40611	2.06061e-15	0.169932	-8.2745	1.29001e-16
ENSSHAG00000009283	THSD1	28	31	48	41	479	GL849711.1	526603	559918	-1	27.4805	26.2891	45.2684	38.9649	631.068	34.5007	631.068	631.068	153.814	-4.19452	2.28868e-15	0.507698	-8.26185	1.43429e-16
ENSSHAG00000003607	SMPDL3A	613	339	586	492	5566	GL856945.1	68606	100388	1	601.626	287.484	552.652	467.579	7333.04	477.335	7333.04	7333.04	1848.48	-3.94174	2.33071e-15	0.477234	-8.25955	1.46217e-16
ENSSHAG00000015794	SLC45A3	78	98	106	85	449	GL856779.1	1920172	1927182	-1	76.5527	83.1076	99.9678	80.7809	591.544	85.1022	591.544	591.544	186.391	-2.79706	2.36307e-15	0.338718	-8.25778	1.48403e-16
ENSSHAG00000002590	THAP4	2128	2355	2133	1994	3503	GL850020.1	36413	74163	-1	2088.51	1997.13	2011.62	1895.02	4615.1	1998.07	4615.1	4615.1	2521.48	-1.20778	2.41905e-15	0.146312	-8.25486	1.52078e-16
ENSSHAG00000014422	AEBP1	1334	5631	2473	2987	111441	GL834671.1	1479250	1499373	1	1309.25	4775.29	2332.27	2838.73	146820	2813.89	146820	146820	31615.1	-5.70527	2.45838e-15	0.691313	-8.25281	1.54713e-16
ENSSHAG00000001947	SGSM1	496	754	499	440	31	GL841453.1	20620	72650	-1	486.797	639.419	470.603	418.16	40.8416	503.745	40.8416	503.745	411.164	3.62499	2.5774e-15	0.43955	8.24703	1.62373e-16
ENSSHAG00000002614	GYG1	611	516	462	663	2915	GL849906.1	36945	80006	-1	599.663	437.587	435.709	630.091	3840.42	525.762	3840.42	3840.42	1188.69	-2.86911	2.62246e-15	0.347989	-8.24484	1.65385e-16
ENSSHAG00000008502	POLR2F	5125	5132	4564	4943	1212	GL861730.1	430390	437905	-1	5029.9	4352.12	4304.27	4697.65	1596.77	4595.99	1596.77	4595.99	3996.14	1.52516	3.06947e-15	0.18541	8.22587	1.93778e-16
ENSSHAG00000017135	C1orf216	9	41	28	10	1915	GL849782.1	2529681	2530688	1	8.833	34.7695	26.4066	9.50363	2522.95	19.8782	2522.95	2522.95	520.493	-6.98221	3.1288e-15	0.849061	-8.22345	1.9773e-16
ENSSHAG00000017449	ENPP2	24703	51763	10917	27780	288	GL841386.1	2725039	2909721	-1	24244.6	43896.9	10295.7	26401.1	379.431	26209.6	379.431	26209.6	21043.6	6.11012	3.2099e-15	0.7433	8.22026	2.03067e-16
ENSSHAG00000009849	CYB561	1049	1211	612	1264	3	GL856832.1	598408	625265	-1	1029.54	1026.97	577.172	1201.26	3.95241	958.735	3.95241	958.735	767.778	7.92226	3.26486e-15	0.964002	8.2181	2.0676e-16
ENSSHAG00000007136	JAKMIP2	256	325	323	327	17	GL834622.1	288357	366003	1	251.25	275.612	304.619	310.769	22.397	285.562	22.397	285.562	232.929	3.67245	3.28103e-15	0.446913	8.21738	2.08e-16
ENSSHAG00000006601	HOXC10	0	0	0	0	461	GL861729.1	243201	248856	1	0	0	0	0	607.353	0	607.353	607.353	121.471	-11.7948	3.34178e-15	1.43575	-8.21505	2.12072e-16
ENSSHAG00000016291	PTPN12	5565	7461	5784	5005	15855	GL861636.1	2105415	2155518	-1	5461.74	6327.2	5454.85	4756.57	20888.5	5500.09	20888.5	20888.5	8577.77	-1.92513	3.38236e-15	0.234387	-8.21348	2.1487e-16
ENSSHAG00000000699	PNP	1344	1201	1358	1560	4989	GL836849.1	2914	9080	-1	1319.06	1018.49	1280.72	1482.57	6572.86	1275.21	6572.86	6572.86	2334.74	-2.36597	3.64201e-15	0.288376	-8.20447	2.31605e-16
ENSSHAG00000008927	PAXX	516	526	492	497	1081	GL834658.1	481684	483331	1	506.425	446.067	464.001	472.33	1424.18	472.206	1424.18	1424.18	662.602	-1.59305	3.78646e-15	0.194282	-8.19967	2.4104e-16
ENSSHAG00000016979	ATP1A1	190850	187819	175234	197615	44817	GL856993.1	2435725	2453967	1	187309	159277	165262	187806	59045	174913	59045	174913	151740	1.56675	4.07166e-15	0.191282	8.19081	2.59464e-16
ENSSHAG00000010896		482	404	476	418	32	GL861600.1	765351	789027	-1	473.056	342.607	448.912	397.252	42.159	415.457	42.159	415.457	340.797	3.3003	4.08101e-15	0.402947	8.19041	2.6033e-16
ENSSHAG00000016321	CTIF	1535	1722	1763	1758	3360	GL841193.1	2119500	2597406	1	1506.52	1460.32	1662.67	1670.74	4426.7	1575.06	4426.7	4426.7	2145.39	-1.49092	4.0846e-15	0.182038	-8.19018	2.60828e-16
ENSSHAG00000003957	CHSY1	4223	4204	4344	4016	8052	GL834482.1	81839	171580	-1	4144.64	3565.14	4096.79	3816.66	10608.3	3905.81	10608.3	10608.3	5246.3	-1.44158	4.10244e-15	0.176027	-8.18953	2.62238e-16
ENSSHAG00000007444	CTSH	3897	3323	3069	3613	11487	GL834472.1	317406	366343	1	3824.69	2818.02	2894.35	3433.66	15133.8	3242.68	15133.8	15133.8	5620.9	-2.22259	4.21732e-15	0.271508	-8.18609	2.69859e-16
ENSSHAG00000005150	NECTIN2	1717	2103	1754	2012	3644	GL849749.1	141086	169579	1	1685.14	1783.42	1654.18	1912.13	4800.86	1758.72	4800.86	4800.86	2367.15	-1.44873	4.46774e-15	0.177128	-8.17901	2.86178e-16
ENSSHAG00000000141		370	635	640	405	9	GL867843.1	21	1646	1	363.135	538.503	603.579	384.897	11.8572	472.528	11.8572	472.528	380.394	5.3168	4.53309e-15	0.650203	8.17714	2.90663e-16
ENSSHAG00000018263	PDE8B	553	596	502	555	3	GL841174.1	3400382	3522867	-1	542.739	505.43	473.432	527.452	3.95241	512.263	3.95241	512.263	410.601	7.01786	4.60313e-15	0.858436	8.17517	2.95458e-16
ENSSHAG00000012137		99	20	27	70	8050	GL856719.1	975402	977744	1	97.163	16.9607	25.4635	66.5254	10605.6	51.5282	10605.6	10605.6	2162.35	-7.68721	5.00172e-15	0.941481	-8.16502	3.21372e-16
ENSSHAG00000008985	ETV7	4	7	4	5	216	GL856880.1	489782	511520	-1	3.92578	5.93625	3.77237	4.75182	284.573	4.59655	284.573	284.573	60.5919	-5.94476	5.06865e-15	0.72823	-8.1633	3.26007e-16
ENSSHAG00000011101	FOXRED2	7507	8474	10025	8101	1457	GL861606.1	797348	811193	-1	7367.71	7186.26	9454.5	7698.89	1919.55	7926.84	1919.55	7926.84	6725.38	2.04596	5.08857e-15	0.250648	8.1627	3.27623e-16
ENSSHAG00000007903	GRAMD4	12975	12374	14169	11009	36160	GL861541.1	365749	401250	1	12734.2	10493.6	13362.7	10462.5	47639.7	11763.3	47639.7	47639.7	18938.6	-2.01789	5.26406e-15	0.247337	-8.15848	3.3927e-16
ENSSHAG00000006072	CNOT6L	1556	1742	1547	1672	2669	GL864751.1	201707	236113	1	1527.13	1477.28	1458.96	1589.01	3516.33	1513.09	3516.33	3516.33	1913.74	-1.21665	5.33703e-15	0.149159	-8.15669	3.44325e-16
ENSSHAG00000006856	DLEC1	921	951	756	709	100	GL842038.1	264259	316817	-1	903.911	806.482	712.978	673.807	131.747	774.295	131.747	774.295	645.785	2.55509	5.39807e-15	0.313308	8.15519	3.48619e-16
ENSSHAG00000009994	BNIP3L	10380	12039	10635	8755	23977	GL834793.1	620181	632113	-1	10187.4	10209.5	10029.8	8320.43	31589	9686.78	31589	31589	14067.2	-1.70532	5.44866e-15	0.209141	-8.15394	3.52245e-16
ENSSHAG00000008088	F2RL1	0	0	1	1	476	GL841175.1	383446	402137	-1	0	0	0.943092	0.950363	627.115	0.473364	627.115	627.115	125.802	-10.3959	5.52706e-15	1.27526	-8.15197	3.58037e-16
ENSSHAG00000016799	PTPRZ1	2049	6572	6645	1497	3	GL861650.1	2351179	2579035	1	2010.98	5573.29	6266.85	1422.69	3.95241	3818.45	3.95241	3818.45	3055.55	9.91605	5.52706e-15	1.2164	8.15197	3.58043e-16
ENSSHAG00000007871	CCDC181	1258	1865	1335	1451	235	GL856751.1	362372	389850	-1	1234.66	1581.59	1259.03	1378.98	309.605	1363.56	309.605	1363.56	1152.77	2.13909	5.6032e-15	0.262459	8.15019	3.63345e-16
ENSSHAG00000006200	IMP3	4744	6831	6558	5144	922	GL834425.1	212004	212558	-1	4655.97	5792.94	6184.8	4888.67	1214.71	5380.59	1214.71	5380.59	4547.42	2.14719	5.9613e-15	0.263699	8.14257	3.86959e-16
ENSSHAG00000017005	B2M	431	112	324	72	49091	GL834511.1	2451405	2459130	1	423.003	94.9801	305.562	68.4261	64675.9	222.993	64675.9	64675.9	13113.6	-8.18041	6.18217e-15	1.00521	-8.13805	4.01705e-16
ENSSHAG00000013574	SDC4	822	1119	1462	1822	15960	GL834671.1	1266288	1290184	-1	806.748	948.953	1378.8	1731.56	21026.8	1216.52	21026.8	21026.8	5178.58	-4.11143	6.25874e-15	0.505311	-8.13643	4.07093e-16
ENSSHAG00000002647		2080	2603	1635	637	5	GL867766.1	37843	39333	-1	2041.41	2207.44	1541.96	605.381	6.58735	1599.05	6.58735	1599.05	1280.55	7.92333	6.34469e-15	0.974021	8.13466	4.13102e-16
ENSSHAG00000016370	C1QTNF1	7	34	9	11	1339	GL856850.1	2138680	2143766	-1	6.87011	28.8332	8.48783	10.454	1764.09	13.6613	1764.09	1764.09	363.747	-7.00282	6.35697e-15	0.8609	-8.1343	4.1432e-16
ENSSHAG00000011405	NUPR1	20	28	16	6	848	GL841556.1	845751	848019	1	19.6289	23.745	15.0895	5.70218	1117.21	16.0414	1117.21	1117.21	236.276	-6.11832	6.48694e-15	0.752402	-8.13173	4.2322e-16
ENSSHAG00000012547	HOXB6	0	0	0	0	448	GL856828.1	1054347	1056151	-1	0	0	0	0	590.226	0	590.226	590.226	118.045	-11.7535	7.08929e-15	1.44732	-8.12084	4.62985e-16
ENSSHAG00000005962	MAPKBP1	2010	2830	2511	2472	5509	GL834509.1	194360	224665	1	1972.7	2399.94	2368.1	2349.3	7257.94	2272.51	7257.94	7257.94	3269.6	-1.67517	7.15873e-15	0.206314	-8.11953	4.67992e-16
ENSSHAG00000004506	GM2A	1121	1402	1105	1321	2720	GL834604.1	107783	115611	1	1100.2	1188.95	1042.12	1255.43	3583.52	1146.67	3583.52	3583.52	1634.04	-1.64384	7.52262e-15	0.202608	-8.11339	4.92278e-16
ENSSHAG00000004758		14042	20781	13688	11508	1576	GL856743.1	120687	327684	1	13781.4	17623	12909	10936.8	2076.33	13812.6	2076.33	13812.6	11465.3	2.73389	7.84574e-15	0.337178	8.10816	5.1394e-16
ENSSHAG00000018035		1709	2155	1826	2034	3624	GL834452.1	3196275	3212303	-1	1677.29	1827.52	1722.09	1933.04	4774.51	1789.98	4774.51	4774.51	2386.89	-1.41534	8.04148e-15	0.174625	-8.10504	5.27293e-16
ENSSHAG00000012139	TSPAN12	579	557	703	838	3848	GL861650.1	975629	1068877	-1	568.256	472.356	662.994	796.404	5069.62	625.003	5069.62	5069.62	1513.93	-3.02017	8.29428e-15	0.372808	-8.10115	5.44417e-16
ENSSHAG00000007017	SLCO4A1	109	44	142	52	4683	GL834662.1	277940	336781	-1	106.977	37.3136	133.919	49.4189	6169.71	81.9073	6169.71	6169.71	1299.47	-6.23619	8.61976e-15	0.770247	-8.09635	5.66349e-16
ENSSHAG00000009526	TNRC18	5720	5516	6246	5917	13753	GL841504.1	554787	657157	-1	5613.86	4677.77	5890.55	5623.3	18119.2	5451.37	18119.2	18119.2	7984.93	-1.73288	8.69504e-15	0.214064	-8.09516	5.71868e-16
ENSSHAG00000001726	MAPK14	1585	1881	1453	1577	3131	GL856880.1	16476	124227	1	1555.59	1595.16	1370.31	1498.72	4125	1504.95	4125	4125	2028.96	-1.4546	9.00993e-15	0.179786	-8.09071	5.93173e-16
ENSSHAG00000013689	TES	117	136	243	69	4809	GL861647.1	1294522	1408472	1	114.829	115.333	229.171	65.5751	6335.71	131.227	6335.71	6335.71	1372.12	-5.59341	9.03125e-15	0.691372	-8.0903	5.95173e-16
ENSSHAG00000006798	GATA6	0	8	2	6	1111	GL841304.1	259523	299120	-1	0	6.78429	1.88618	5.70218	1463.71	3.59316	1463.71	1463.71	295.616	-8.65176	9.12199e-15	1.06959	-8.08884	6.02356e-16
ENSSHAG00000013682		704	1481	898	1067	7007	GL864745.1	1292488	1490619	-1	690.937	1255.94	846.897	1014.04	9231.51	951.953	9231.51	9231.51	2607.86	-3.27736	9.12199e-15	0.40517	-8.08886	6.02246e-16
ENSSHAG00000012832	GRP	1362	4361	1765	6739	5	GL841299.1	1114502	1131682	-1	1336.73	3698.29	1664.56	6404.5	6.58735	3276.02	6.58735	3276.02	2622.13	8.95803	9.13033e-15	1.10749	8.08861	6.03509e-16
ENSSHAG00000013919	TST	1621	995	808	653	10	GL861606.1	1350370	1364299	-1	1590.92	843.796	762.019	620.587	13.1747	954.331	13.1747	954.331	766.1	6.17856	9.90458e-15	0.764809	8.07856	6.5534e-16
ENSSHAG00000002115	CD2AP	2088	2047	2109	1868	4310	GL856889.1	23811	205493	1	2049.26	1735.93	1988.98	1775.28	5678.29	1887.36	5678.29	5678.29	2645.55	-1.58922	9.98033e-15	0.196746	-8.07751	6.6101e-16
ENSSHAG00000015540	XYLT1	33	22	6	15	1499	GL841494.1	1830710	2034765	1	32.3877	18.6568	5.65855	14.2554	1974.89	17.7396	1974.89	1974.89	409.169	-6.80026	1.02204e-14	0.84219	-8.07449	6.77587e-16
ENSSHAG00000006316	PTDSS1	8896	9295	8669	8290	2691	GL841368.1	219946	261012	1	8730.93	7882.5	8175.67	7878.51	3545.31	8166.9	3545.31	8166.9	7242.58	1.20385	1.0765e-14	0.149212	8.06803	7.14403e-16
ENSSHAG00000015834		1977	2416	2104	2311	585	GL834484.1	1931785	2135592	1	1940.32	2048.86	1984.27	2196.29	770.72	2042.43	770.72	2042.43	1788.09	1.40604	1.09792e-14	0.174327	8.06551	7.29336e-16
ENSSHAG00000008166	GUSB	4364	4561	3609	3349	11647	GL857002.1	390687	405960	1	4283.02	3867.89	3403.62	3182.77	15344.6	3684.33	15344.6	15344.6	6016.37	-2.05826	1.17296e-14	0.255452	-8.0573	7.79958e-16
ENSSHAG00000010775	VPS33B	4802	6066	5007	4795	1503	GL834472.1	746108	766783	-1	4712.9	5144.19	4722.06	4556.99	1980.16	4784.03	1980.16	4784.03	4223.26	1.27268	1.18002e-14	0.15797	8.05645	7.85435e-16
ENSSHAG00000010776	Saha-I	2778	5380	2137	2271	89	GL856884.1	746228	749696	-1	2726.45	4562.43	2015.39	2158.27	117.255	2865.64	117.255	2865.64	2315.96	4.6112	1.19564e-14	0.572485	8.05472	7.96617e-16
ENSSHAG00000006537		5718	7279	5553	5551	11790	GL834783.1	238268	241687	-1	5611.9	6172.86	5236.99	5275.47	15533	5574.3	15533	15533	7566.04	-1.47842	1.22568e-14	0.183619	-8.05156	8.17444e-16
ENSSHAG00000002718	FAM83B	28	6	17	32	1973	GL856896.1	39604	146269	1	27.4805	5.08822	16.0326	30.4116	2599.37	19.7532	2599.37	2599.37	535.676	-7.0449	1.22873e-14	0.875021	-8.05112	8.2037e-16
ENSSHAG00000008686	CAB39L	16785	10928	15432	17891	1055	GL849712.1	451715	520058	1	16473.5	9267.34	14553.8	17002.9	1389.93	14324.4	1389.93	14324.4	11737.5	3.36538	1.22873e-14	0.418006	8.05102	8.21097e-16
ENSSHAG00000013759		5639	4510	7588	7252	1	GL849754.1	1310773	1414514	1	5534.37	3824.64	7156.18	6892.03	1.31747	5851.81	1.31747	5851.81	4681.71	12.1168	1.25257e-14	1.50547	8.04854	8.37857e-16
ENSSHAG00000008832	LYPD1	5	0	0	2	1353	GL849608.1	470918	499521	-1	4.90722	0	0	1.90073	1782.54	1.70199	1782.54	1782.54	357.869	-10.068	1.27479e-14	1.25126	-8.04627	8.5356e-16
ENSSHAG00000001766	SEC14L5	609	696	789	604	82	GL841537.1	17243	93037	-1	597.7	590.233	744.1	574.019	108.032	626.513	108.032	626.513	522.817	2.53582	1.27651e-14	0.315166	8.04598	8.55553e-16
ENSSHAG00000013732		2512	2841	2702	2640	3850	GL861639.1	1304217	1332505	-1	2465.39	2409.27	2548.24	2508.96	5072.26	2482.96	5072.26	5072.26	3000.82	-1.03062	1.29898e-14	0.128128	-8.04373	8.71474e-16
ENSSHAG00000010977	DOT1L	9630	11706	10856	11373	3180	GL841421.1	778408	854672	1	9451.31	9927.11	10238.2	10808.5	4189.55	10106.3	4189.55	10106.3	8922.93	1.27038	1.30403e-14	0.157947	8.04313	8.7572e-16
ENSSHAG00000002077	HSD17B11	3412	3679	3458	3480	5136	GL865322.1	22927	53303	1	3348.69	3119.93	3261.21	3307.26	6766.52	3259.27	6766.52	6766.52	3960.72	-1.05395	1.3369e-14	0.131089	-8.03996	8.98674e-16
ENSSHAG00000005828	PFN1	13446	15783	13588	10936	34454	GL856863.1	184320	186792	-1	13196.5	13384.6	12814.7	10393.2	45392.1	12447.2	45392.1	45392.1	19036.2	-1.86661	1.33856e-14	0.232174	-8.03969	9.00676e-16
ENSSHAG00000006891	PPIL2	941	1107	932	943	1627	GL841740.1	267053	288587	1	923.539	938.776	878.962	896.192	2143.52	909.368	2143.52	2143.52	1156.2	-1.23694	1.36186e-14	0.153897	-8.03745	9.17253e-16
ENSSHAG00000009619		283	349	168	333	2745	GL856748.1	566234	943727	1	277.749	295.965	158.44	316.471	3616.45	262.156	3616.45	3616.45	933.016	-3.78594	1.3902e-14	0.471193	-8.03481	9.37252e-16
ENSSHAG00000010488	GJB1	1791	1611	960	1212	2	GL867616.1	695220	696071	-1	1757.77	1366.19	905.369	1151.84	2.63494	1295.29	2.63494	1295.29	1036.76	8.94125	1.45565e-14	1.11362	8.029	9.8274e-16
ENSSHAG00000017527	FBXO16	240	304	260	297	16	GL834715.1	2778695	2834770	1	235.547	257.803	245.204	282.258	21.0795	255.203	21.0795	255.203	208.378	3.59788	1.45565e-14	0.448115	8.02893	9.83301e-16
ENSSHAG00000015470	APBA2	2007	3414	3311	943	23	GL834482.1	1805246	1940819	-1	1969.76	2895.2	3122.58	896.192	30.3018	2220.93	30.3018	2220.93	1782.81	6.19565	1.5212e-14	0.772197	8.0234	1.02859e-15
ENSSHAG00000010134	GPT	2017	1565	1059	2265	55	GL841407.1	641328	649105	1	1979.57	1327.18	998.735	2152.57	72.4608	1614.51	72.4608	1614.51	1306.1	4.4777	1.57971e-14	0.558411	8.01864	1.06919e-15
ENSSHAG00000009839	ARHGAP6	21	25	42	13	830	GL849812.1	596662	708096	1	20.6103	21.2009	39.6099	12.3547	1093.5	23.444	1093.5	1093.5	237.455	-5.54367	1.5837e-14	0.691385	-8.01821	1.07293e-15
ENSSHAG00000003614	SLC38A6	200	228	190	233	649	GL834543.1	68801	137951	1	196.289	193.352	179.188	221.435	855.038	197.566	855.038	855.038	329.06	-2.11382	1.61983e-14	0.263722	-8.01532	1.09848e-15
ENSSHAG00000003642		579	547	656	494	54	GL850628.1	69597	81065	1	568.256	463.876	618.669	469.479	71.1434	530.07	71.1434	530.07	438.285	2.89713	1.63975e-14	0.361522	8.0137	1.11307e-15
ENSSHAG00000014341	FBXO32	121	339	116	95	6291	GL841389.1	1455632	1492536	-1	118.755	287.484	109.399	90.2845	8288.2	151.481	8288.2	8288.2	1778.82	-5.77272	1.8162e-14	0.721499	-8.00101	1.23404e-15
ENSSHAG00000014355	TNKS1BP1	13222	17871	14348	15264	27652	GL864900.1	1460782	1482756	-1	12976.7	15155.3	13531.5	14506.3	36430.7	14042.4	36430.7	36430.7	18520.1	-1.37534	1.98692e-14	0.172136	-7.98982	1.35135e-15
ENSSHAG00000007416		1871	5899	1226	1773	4	GL867607.1	314965	411731	1	1836.28	5002.57	1156.23	1684.99	5.26988	2420.02	5.26988	2420.02	1937.07	8.84309	2.19653e-14	1.10853	7.97733	1.49536e-15
ENSSHAG00000004180	OTOF	1996	1299	4674	5747	3	GL856719.1	93070	203652	-1	1958.96	1101.6	4408.01	5461.74	3.95241	3232.58	3.95241	3232.58	2586.85	9.67571	2.28495e-14	1.21366	7.97233	1.55706e-15
ENSSHAG00000017307		1114	605	1562	844	5	GL861647.1	2631326	2746131	-1	1093.33	513.062	1473.11	802.107	6.58735	970.402	6.58735	970.402	777.639	7.20262	2.40994e-14	0.904212	7.96563	1.64383e-15
ENSSHAG00000002142	BLVRB	133	116	66	162	1924	GL850461.1	24375	27103	-1	130.532	98.3722	62.2441	153.959	2534.81	111.277	2534.81	2534.81	595.984	-4.51016	2.43015e-14	0.566285	-7.96448	1.65921e-15
ENSSHAG00000002660	PPP1R13L	158	218	136	151	747	GL850914.1	38210	44793	-1	155.068	184.872	128.261	143.505	984.15	152.926	984.15	984.15	319.171	-2.68505	2.59674e-14	0.337486	-7.95604	1.77638e-15
ENSSHAG00000018060	HR	13477	15315	4723	4297	71	GL834713.1	3220246	3237241	-1	13226.9	12987.7	4454.22	4083.71	93.5403	8688.14	93.5403	8688.14	6969.22	6.53732	2.59674e-14	0.821674	7.9561	1.77549e-15
ENSSHAG00000007435	CIB3	1	0	1	2	329	GL841439.1	316260	334720	-1	0.981445	0	0.943092	1.90073	433.447	0.956316	433.447	433.447	87.4545	-8.85757	2.61909e-14	1.11348	-7.95486	1.7934e-15
ENSSHAG00000007131		2107	2859	2677	1871	309	GL861727.1	288229	300660	1	2067.9	2424.54	2524.66	1778.13	407.098	2198.81	407.098	2198.81	1840.47	2.43334	2.67669e-14	0.306002	7.95204	1.83461e-15
ENSSHAG00000006277	NAB2	4840	5397	5257	5720	1339	GL861732.1	217544	222706	1	4750.19	4576.85	4957.84	5436.08	1764.09	4930.24	1764.09	4930.24	4297.01	1.4827	2.7467e-14	0.186533	7.94873	1.88441e-15
ENSSHAG00000015555		932	673	1103	1784	4	GL861598.1	1838228	1930628	1	914.706	570.728	1040.23	1695.45	5.26988	1055.28	5.26988	1055.28	845.277	7.64554	2.83953e-14	0.96237	7.94449	1.94996e-15
ENSSHAG00000017802	ITGB4	6862	4241	13192	12415	118	GL856832.1	2991958	3028782	-1	6734.67	3596.52	12441.3	11798.8	155.461	8642.81	155.461	8642.81	6945.34	5.79686	2.94193e-14	0.730086	7.93997	2.02223e-15
ENSSHAG00000012986	KLHL34	1077	4484	1603	1579	3	GL849557.1	1143298	1145485	1	1057.02	3802.59	1511.78	1500.62	3.95241	1968	3.95241	1968	1575.19	8.95986	2.97925e-14	1.12869	7.93829	2.04985e-15
ENSSHAG00000014012	SLC12A7	597	493	917	505	6387	GL841202.1	1374913	1442706	-1	585.922	418.082	864.816	479.933	8414.68	587.188	8414.68	8414.68	2152.69	-3.84118	3.19094e-14	0.484408	-7.92965	2.1976e-15
ENSSHAG00000014611	HYPK	2050	2253	1930	2081	3366	GL834511.1	1535013	1538108	1	2011.96	1910.63	1820.17	1977.71	4434.6	1930.12	4434.6	4434.6	2431.01	-1.20018	3.19173e-14	0.151356	-7.9295	2.20025e-15
ENSSHAG00000011713	PKIA	804	1121	1386	888	70	GL841240.1	892756	898089	-1	789.082	950.649	1307.13	843.922	92.2229	972.695	92.2229	972.695	796.6	3.39883	3.22358e-14	0.428704	7.92815	2.22433e-15
ENSSHAG00000015083	MALT1	1223	1300	1178	1178	2029	GL841299.1	1680226	1787443	-1	1200.31	1102.45	1110.96	1119.53	2673.15	1133.31	2673.15	2673.15	1441.28	-1.23815	3.23435e-14	0.156182	-7.92762	2.23389e-15
ENSSHAG00000018145	BMP1	3982	6174	2323	2327	67827	GL834713.1	3292881	3348571	1	3908.11	5235.78	2190.8	2211.5	89360	3386.55	89360	89360	20581.2	-4.7217	3.39165e-14	0.596054	-7.9216	2.34478e-15
ENSSHAG00000017931	DEPTOR	841	502	628	736	24	GL841386.1	3110246	3289782	1	825.395	425.714	592.262	699.467	31.6193	635.71	31.6193	635.71	514.892	4.32919	3.42039e-14	0.546586	7.92043	2.3669e-15
ENSSHAG00000007364	MCFD2	2097	2661	1856	1658	7221	GL834743.1	310189	315555	1	2058.09	2256.62	1750.38	1575.7	9513.45	1910.2	9513.45	9513.45	3430.85	-2.31616	3.42349e-14	0.29244	-7.9201	2.3732e-15
ENSSHAG00000016635	STEAP3	43	32	40	93	1838	GL849604.1	2263171	2338674	-1	42.2021	27.1372	37.7237	88.3838	2421.51	48.8617	2421.51	2421.51	523.391	-5.63258	3.42349e-14	0.711177	-7.92008	2.37357e-15
ENSSHAG00000006173	PTPN11	5315	5892	4926	5543	9127	GL841446.1	210424	264404	-1	5216.38	4996.63	4645.67	5267.86	12024.5	5031.64	12024.5	12024.5	6430.22	-1.2569	3.43423e-14	0.158708	-7.91957	2.38328e-15
ENSSHAG00000013399	ULK1	6206	7323	5477	5098	15897	GL841431.1	1229748	1284392	-1	6090.85	6210.17	5165.32	4844.95	20943.8	5577.82	20943.8	20943.8	8651.02	-1.90873	3.47435e-14	0.241061	-7.91801	2.41341e-15
ENSSHAG00000009247	GDF11	5877	4643	6392	6114	648	GL861720.1	521811	532910	-1	5767.95	3937.43	6028.25	5810.52	853.72	5386.04	853.72	5386.04	4479.57	2.65734	3.64376e-14	0.335864	7.91197	2.53349e-15
ENSSHAG00000012749	GAS2L3	34451	16070	47085	41298	672	GL861600.1	1094792	1113621	1	33811.8	13627.9	44405.5	39248.1	885.339	32773.3	885.339	32773.3	26395.7	5.21014	3.65888e-14	0.658567	7.91134	2.54642e-15
ENSSHAG00000017889	GGT7	36	72	56	56	473	GL834625.1	3071413	3115469	-1	35.332	61.0586	52.8132	53.2203	623.163	50.606	623.163	623.163	165.117	-3.61987	3.78022e-14	0.457797	-7.90716	2.63336e-15
ENSSHAG00000015045	WNT6	560	1506	872	1629	4	GL849891.1	1668595	1700388	-1	549.609	1277.14	822.376	1548.14	5.26988	1049.32	5.26988	1049.32	840.508	7.63754	3.82176e-14	0.966083	7.90568	2.66482e-15
ENSSHAG00000017433	ARHGAP21	15759	14800	14792	11983	40354	GL861682.1	2718258	2809364	1	15466.6	12550.9	13950.2	11388.2	53165.2	13339	53165.2	53165.2	21304.2	-1.99484	3.85501e-14	0.252369	-7.90448	2.69055e-15
ENSSHAG00000009284	HTRA1	7618	7786	4571	2256	174866	GL834458.1	526659	595975	-1	7476.65	6602.81	4310.87	2144.02	230381	5133.59	230381	230381	50183	-5.48789	3.87038e-14	0.694341	-7.90375	2.70638e-15
ENSSHAG00000016045		985	662	818	983	49	GL841569.1	2003537	2188935	-1	966.723	561.4	771.45	934.207	64.556	808.445	64.556	808.445	659.667	3.64627	3.87038e-14	0.461334	7.90376	2.70616e-15
ENSSHAG00000018843	PSD	606	982	539	1022	6621	GL834465.1	4343549	4362573	1	594.755	832.772	508.327	971.271	8722.97	726.781	8722.97	8722.97	2326.02	-3.58511	3.9291e-14	0.45371	-7.90176	2.75003e-15
ENSSHAG00000009701	IL27RA	6	1	4	0	974	GL841415.1	576651	588545	-1	5.88867	0.848036	3.77237	0	1283.22	2.62727	1283.22	1283.22	258.745	-8.95093	3.94842e-14	1.13288	-7.90103	2.76616e-15
ENSSHAG00000011104	ITGA5	8183	10975	4156	4444	127794	GL861729.1	797657	829435	-1	8031.16	9307.2	3919.49	4223.41	168365	6370.32	168365	168365	38769.2	-4.72406	4.02076e-14	0.598085	-7.89865	2.81949e-15
ENSSHAG00000006396	HHAT	4523	3201	4855	3631	330	GL856784.1	226245	724328	1	4439.07	2714.56	4578.71	3450.77	434.765	3795.78	434.765	3795.78	3123.58	3.12604	4.15294e-14	0.395977	7.8945	2.91492e-15
ENSSHAG00000017120		1098	2128	937	1314	2	GL856832.1	2521372	2524131	1	1077.63	1804.62	883.677	1248.78	2.63494	1253.68	2.63494	1253.68	1003.47	8.89432	4.19435e-14	1.12684	7.89314	2.94675e-15
ENSSHAG00000017381	FZD3	1309	1591	1448	1226	313	GL834715.1	2679875	2734816	-1	1284.71	1349.23	1365.6	1165.15	412.368	1291.17	412.368	1291.17	1115.41	1.64677	4.31227e-14	0.208728	7.88956	3.03244e-15
ENSSHAG00000007520	LPIN2	1775	1789	1495	1540	3717	GL841308.1	324106	378256	-1	1742.06	1517.14	1409.92	1463.56	4897.03	1533.17	4897.03	4897.03	2205.94	-1.67547	4.36105e-14	0.212406	-7.88804	3.06962e-15
ENSSHAG00000007210		457	1399	709	848	9	GL856886.1	295429	295713	1	448.52	1186.4	668.652	805.908	11.8572	777.371	11.8572	777.371	624.268	6.03499	4.76655e-14	0.76617	7.87682	3.35818e-15
ENSSHAG00000015980		2526	3043	3198	3674	429	GL857018.1	1976835	2289237	-1	2479.13	2580.57	3016.01	3491.63	565.194	2891.84	565.194	2891.84	2426.51	2.35514	5.16966e-14	0.299387	7.86655	3.6456e-15
ENSSHAG00000011083	SYNC	476	918	715	445	5149	GL849785.1	794256	810017	-1	467.168	778.497	674.311	422.912	6783.65	585.722	6783.65	6783.65	1825.31	-3.53345	5.26114e-14	0.449306	-7.86424	3.71358e-15
ENSSHAG00000016582	MTM1	11453	11231	11464	8487	1678	GL867598.1	2237591	2340594	1	11240.5	9524.29	10811.6	8065.73	2210.71	9910.53	2210.71	9910.53	8370.57	2.16444	5.4934e-14	0.275419	7.85871	3.88115e-15
ENSSHAG00000016415	NIPAL4	1	0	0	0	392	GL834609.1	2160493	2167247	1	0.981445	0	0	0	516.448	0.245361	516.448	516.448	103.486	-10.8395	5.51703e-14	1.37941	-7.85805	3.90148e-15
ENSSHAG00000016677	ADTRP	1327	786	525	1071	10	GL841348.1	2285852	2405425	1	1302.38	666.556	495.123	1017.84	13.1747	870.474	13.1747	870.474	699.014	6.04584	5.63296e-14	0.769648	7.85533	3.98718e-15
ENSSHAG00000003573	CAST	7366	11479	9721	9416	25539	GL841271.1	67397	178250	-1	7229.32	9734.61	9167.8	8948.62	33646.9	8770.09	33646.9	33646.9	13745.4	-1.93978	5.64146e-14	0.246947	-7.85503	3.99692e-15
ENSSHAG00000003388	UBE2L3	2498	2274	2172	2204	5415	GL841680.1	61670	95374	1	2451.65	1928.43	2048.4	2094.6	7134.1	2130.77	7134.1	7134.1	3131.44	-1.74348	6.06263e-14	0.222217	-7.84588	4.29931e-15
ENSSHAG00000006538	BDKRB2	0	0	0	1	390	GL834592.1	238320	240301	-1	0	0	0	0.950363	513.813	0.237591	513.813	513.813	102.953	-10.8321	6.10533e-14	1.38081	-7.84477	4.33733e-15
ENSSHAG00000017520	HEXB	3845	5033	2423	3363	23984	GL841183.1	2775739	2799916	1	3773.65	4268.17	2285.11	3196.07	31598.2	3380.75	31598.2	31598.2	9024.24	-3.22439	6.10533e-14	0.411024	-7.84477	4.33765e-15
ENSSHAG00000016515	DLX1	10	16	11	21	316	GL849633.1	2205464	2208318	1	9.81445	13.5686	10.374	19.9576	416.32	13.4287	416.32	416.32	94.007	-4.95331	6.29724e-14	0.631738	-7.84076	4.47815e-15
ENSSHAG00000007557	GNL1	5583	6337	5443	5058	9409	GL841185.1	328417	330225	-1	5479.41	5374.01	5133.25	4806.94	12396.1	5198.4	12396.1	12396.1	6637.93	-1.25373	6.33491e-14	0.159917	-7.8399	4.50912e-15
ENSSHAG00000001506	BMP7	2	13	8	1	1348	GL834667.1	12242	153857	1	1.96289	11.0245	7.54474	0.950363	1775.95	5.37062	1775.95	1775.95	359.486	-8.35403	6.35175e-14	1.06564	-7.83945	4.52529e-15
ENSSHAG00000004670	BCAM	1544	986	1378	3244	3	GL849749.1	115659	122497	1	1515.35	836.164	1299.58	3082.98	3.95241	1683.52	3.95241	1683.52	1347.61	8.73447	6.53035e-14	1.11468	7.83585	4.65684e-15
ENSSHAG00000016772	EIF3J	2949	3129	2897	2768	4589	GL834511.1	2335584	2348385	1	2894.28	2653.51	2732.14	2630.61	6045.87	2727.63	6045.87	6045.87	3391.28	-1.14837	6.6384e-14	0.146595	-7.83367	4.73827e-15
ENSSHAG00000010400		5875	6885	4856	3267	38526	GL861656.1	680306	921869	1	5765.99	5838.73	4579.66	3104.84	50756.8	4822.3	50756.8	50756.8	14009.2	-3.39579	6.89934e-14	0.433761	-7.82871	4.92907e-15
ENSSHAG00000018235	WDFY4	15	32	49	15	1240	GL834451.1	3369785	3713597	1	14.7217	27.1372	46.2115	14.2554	1633.66	25.5815	1633.66	1633.66	347.198	-5.99547	7.17726e-14	0.766328	-7.82362	5.13236e-15
ENSSHAG00000011666	VPS37A	5225	5447	6063	4646	13404	GL864737.1	886366	909046	-1	5128.05	4619.25	5717.97	4415.39	17659.4	4970.16	17659.4	17659.4	7508	-1.82909	7.18592e-14	0.233799	-7.82336	5.14329e-15
ENSSHAG00000017798	FRMD3	4184	4146	3267	6645	229	GL841540.1	2990161	3293976	1	4106.36	3515.96	3081.08	6315.16	301.701	4254.64	301.701	4254.64	3464.05	3.81783	7.23183e-14	0.488061	7.82244	5.18093e-15
ENSSHAG00000015997	AIFM1	20504	20733	25180	13597	1623	GL867593.1	1982085	2001908	-1	20123.5	17582.3	23747.1	12922.1	2138.25	18593.8	2138.25	18593.8	15302.7	3.12031	7.30909e-14	0.398967	7.82099	5.2411e-15
ENSSHAG00000015859	TDRKH	2266	5995	1040	6064	3	GL856997.1	1938458	1975266	-1	2223.95	5083.98	980.816	5763	3.95241	3512.94	3.95241	3512.94	2811.14	9.79573	7.94723e-14	1.2542	7.81033	5.70393e-15
ENSSHAG00000014476	PDIA3	29347	25384	23954	26950	72837	GL834511.1	1492749	1515656	1	28802.5	21526.6	22590.8	25612.3	95960.5	24633	95960.5	95960.5	38898.5	-1.96186	7.99285e-14	0.251214	-7.80949	5.74194e-15
ENSSHAG00000013413	UBE2T	2377	1497	1744	1799	131	GL856776.1	1231346	1242668	-1	2332.89	1269.51	1644.75	1709.7	172.589	1739.22	172.589	1739.22	1425.89	3.3329	8.00057e-14	0.426789	7.80925	5.75277e-15
ENSSHAG00000002110		1466	1483	1496	1416	2653	GL841618.1	23654	28562	-1	1438.8	1257.64	1410.87	1345.71	3495.25	1363.25	3495.25	3495.25	1789.65	-1.35855	8.05557e-14	0.173988	-7.80827	5.79763e-15
ENSSHAG00000013869	CFLAR	164	164	85	94	1508	GL849889.1	1337554	1377810	1	160.957	139.078	80.1628	89.3341	1986.74	117.383	1986.74	1986.74	491.255	-4.08096	8.38099e-14	0.522988	-7.80316	6.03736e-15
ENSSHAG00000012764	HERPUD1	2850	3660	3065	2607	6591	GL834650.1	1096925	1108479	1	2797.12	3103.81	2890.58	2477.6	8683.44	2817.28	8683.44	8683.44	3990.51	-1.62388	8.40495e-14	0.208118	-7.80269	6.06017e-15
ENSSHAG00000004385	CCND3	1122	736	818	1252	8198	GL856885.1	101990	108886	-1	1101.18	624.155	771.45	1189.85	10800.6	921.66	10800.6	10800.6	2897.45	-3.55093	8.62831e-14	0.45529	-7.79926	6.22691e-15
ENSSHAG00000005524	PITX2	1	1	0	0	401	GL864780.1	163976	182559	-1	0.981445	0.848036	0	0	528.305	0.45737	528.305	528.305	106.027	-10.1558	8.77574e-14	1.30252	-7.79701	6.3391e-15
ENSSHAG00000008561	KCNH2	903	1693	961	1786	50	GL861667.1	436457	487358	-1	886.245	1435.73	906.312	1697.35	65.8735	1231.41	65.8735	1231.41	998.301	4.22454	9.03529e-14	0.542079	7.79321	6.53254e-15
ENSSHAG00000013421	PTBP3	2166	2070	1829	1694	5129	GL841492.1	1232363	1362936	1	2125.81	1755.44	1724.92	1609.92	6757.3	1804.02	6757.3	6757.3	2794.68	-1.90531	9.27779e-14	0.244591	-7.78975	6.71399e-15
ENSSHAG00000013309	ANKRA2	627	772	719	730	1339	GL841183.1	1210988	1224231	-1	615.366	654.684	678.083	693.765	1764.09	660.475	1764.09	1764.09	881.198	-1.41729	9.78013e-14	0.182102	-7.78297	7.08397e-15
ENSSHAG00000016849	FRMD1	31	34	70	37	854	GL856970.1	2377216	2450415	-1	30.4248	28.8332	66.0165	35.1634	1125.12	40.1095	1125.12	1125.12	257.111	-4.81091	1.02303e-13	0.618594	-7.77717	7.41677e-15
ENSSHAG00000018439	NMI	1923	1816	1737	1309	202	GL849620.1	3598184	3618400	-1	1887.32	1540.03	1638.15	1244.03	266.129	1577.38	266.129	1577.38	1315.13	2.56729	1.07384e-13	0.330371	7.77091	7.79224e-15
ENSSHAG00000009059	MAST3	1224	1401	1375	1492	2866	GL841419.1	498622	560494	1	1201.29	1188.1	1296.75	1417.94	3775.87	1276.02	3775.87	3775.87	1775.99	-1.56525	1.11042e-13	0.201537	-7.76655	8.06497e-15
ENSSHAG00000018293	SPRED1	1117	1175	1303	883	3896	GL834507.1	3442206	3502753	1	1096.27	996.443	1228.85	839.171	5132.86	1040.18	5132.86	5132.86	1858.72	-2.30297	1.16983e-13	0.296781	-7.75983	8.50418e-15
ENSSHAG00000015227	SLC43A1	16	13	5	12	388	GL864900.1	1726562	1751517	-1	15.7031	11.0245	4.71546	11.4044	511.178	10.7119	511.178	511.178	110.805	-5.57845	1.17144e-13	0.718915	-7.75954	8.52365e-15
ENSSHAG00000011610	CCNDBP1	902	1242	970	989	2102	GL834511.1	877898	885876	1	885.263	1053.26	914.8	939.909	2769.32	948.308	2769.32	2769.32	1312.51	-1.54578	1.18287e-13	0.199245	-7.7582	8.61463e-15
ENSSHAG00000009676	PROSER3	2175	2901	2041	2531	449	GL849758.1	573382	577718	1	2134.64	2460.15	1924.85	2405.37	591.544	2231.25	591.544	2231.25	1903.31	1.91538	1.20799e-13	0.246973	7.75542	8.80549e-15
ENSSHAG00000007212	RAD51C	688	953	574	846	66	GL856813.1	295533	367094	-1	675.234	808.179	541.335	804.007	86.953	707.189	86.953	707.189	583.142	3.02394	1.24377e-13	0.390106	7.7516	9.07452e-15
ENSSHAG00000007944	TXLNA	4713	5486	5196	4902	6952	GL849785.1	369187	377078	1	4625.55	4652.33	4900.31	4658.68	9159.05	4709.22	9159.05	9159.05	5599.18	-0.959716	1.30257e-13	0.123904	-7.74561	9.51211e-15
ENSSHAG00000014823		6	5	8	4	216	GL864882.1	1592948	1647086	1	5.88867	4.24018	7.54474	3.80145	284.573	5.36876	284.573	284.573	61.2097	-5.7324	1.33584e-13	0.740401	-7.74229	9.76394e-15
ENSSHAG00000000534	DSE	831	1073	768	461	6716	GL856940.1	1576	48991	1	815.581	909.943	724.295	438.117	8848.12	721.984	8848.12	8848.12	2347.21	-3.6152	1.38333e-13	0.467216	-7.73774	1.01201e-14
ENSSHAG00000013798	FAM135A	4295	4352	5138	4696	910	GL856906.1	1321086	1388697	1	4215.31	3690.65	4845.61	4462.91	1198.9	4303.62	1198.9	4303.62	3682.67	1.84379	1.43329e-13	0.238428	7.73311	1.04951e-14
ENSSHAG00000013537	CNTLN	834	2301	840	2566	9	GL841570.1	1255538	1486536	1	818.525	1951.33	792.198	2438.63	11.8572	1500.17	11.8572	1500.17	1202.51	6.98326	1.4557e-13	0.903278	7.73102	1.06688e-14
ENSSHAG00000012787	ATP7A	2368	2431	2052	2254	4421	GL867608.1	1100920	1157826	1	2324.06	2061.58	1935.23	2142.12	5824.53	2115.75	5824.53	5824.53	2857.5	-1.46105	1.51583e-13	0.189115	-7.72575	1.11195e-14
ENSSHAG00000012193	ST18	1071	663	527	597	4	GL841260.1	986347	1065281	1	1051.13	562.248	497.01	567.367	5.26988	669.438	5.26988	669.438	536.604	6.98887	1.59322e-13	0.905376	7.71929	1.16977e-14
ENSSHAG00000006689		0	0	0	2	518	GL849633.1	250576	440655	1	0	0	0	1.90073	682.449	0.475182	682.449	682.449	136.87	-10.5165	1.72164e-13	1.36414	-7.70929	1.26519e-14
ENSSHAG00000006061		1109	1282	908	816	3784	GL864964.1	201027	208095	-1	1088.42	1087.18	856.328	775.496	4985.3	951.857	4985.3	4985.3	1758.55	-2.38877	1.80164e-13	0.310094	-7.70338	1.32517e-14
ENSSHAG00000010609	OLFM2	1252	2841	4890	4248	36	GL841404.1	716088	728773	1	1228.77	2409.27	4611.72	4037.14	47.4289	3071.73	47.4289	3071.73	2466.87	6.01714	1.80421e-13	0.781134	7.70308	1.32826e-14
ENSSHAG00000002671		0	1	1	0	384	GL849832.1	38422	70228	-1	0	0.848036	0.943092	0	505.908	0.447782	505.908	505.908	101.54	-10.0934	1.86828e-13	1.31108	-7.69851	1.37665e-14
ENSSHAG00000009366	ADSL	8146	9337	7746	9455	2134	GL861591.1	535687	547721	-1	7994.85	7918.11	7305.19	8985.68	2811.48	8050.96	2811.48	8050.96	7003.06	1.51782	1.96934e-13	0.197334	7.69166	1.45242e-14
ENSSHAG00000005492	GNAZ	1543	5857	2302	1097	3	GL849528.1	162258	185398	1	1514.37	4966.95	2171	1042.55	3.95241	2423.72	3.95241	2423.72	1939.76	9.26032	1.98398e-13	1.20411	7.69059	1.46452e-14
ENSSHAG00000009307	VARS2	8013	11257	8729	10114	2090	GL856873.1	528843	541683	1	7864.32	9546.34	8232.25	9611.97	2753.51	8813.72	2753.51	8813.72	7601.68	1.67851	2.01986e-13	0.218323	7.68819	1.49234e-14
ENSSHAG00000012250	MYD88	1850	1632	1649	1346	5240	GL841626.1	994659	1013846	-1	1815.67	1384	1555.16	1279.19	6903.54	1508.5	6903.54	6903.54	2587.51	-2.19433	2.03278e-13	0.28545	-7.68726	1.50323e-14
ENSSHAG00000010550	PPP2R2B	1052	3672	6160	6714	2	GL834603.1	705243	1004895	-1	1032.48	3113.99	5809.45	6380.74	2.63494	4084.16	2.63494	4084.16	3267.86	10.598	2.04539e-13	1.37881	7.68635	1.5139e-14
ENSSHAG00000016670	PGR	2925	4128	2290	1187	50	GL849676.1	2280984	2361927	-1	2870.73	3500.69	2159.68	1128.08	65.8735	2414.8	65.8735	2414.8	1945.01	5.1961	2.06888e-13	0.676155	7.68478	1.53266e-14
ENSSHAG00000018884		948	2562	1142	2407	2	GL867584.1	4490139	4491962	1	930.41	2172.67	1077.01	2287.52	2.63494	1616.9	2.63494	1616.9	1294.05	9.2613	2.13782e-13	1.20583	7.68046	1.58514e-14
ENSSHAG00000015712		0	0	0	0	392	GL834461.1	1889976	1893700	-1	0	0	0	0	516.448	0	516.448	516.448	103.29	-11.5608	2.33082e-13	1.50742	-7.66927	1.72978e-14
ENSSHAG00000016352	LAP3	13499	16556	14101	14583	19658	GL864865.1	2130690	2152805	-1	13248.5	14040.1	13298.5	13859.1	25898.8	13611.6	25898.8	25898.8	16069	-0.928034	2.45756e-13	0.121116	-7.66236	1.82545e-14
ENSSHAG00000016834	MFN1	6682	7855	7006	6669	9214	GL849904.1	2368330	2415761	1	6558.01	6661.32	6607.3	6337.97	12139.2	6541.15	12139.2	12139.2	7660.76	-0.892032	2.49332e-13	0.116447	-7.66039	1.85367e-14
ENSSHAG00000017337	GFRA2	1315	4200	2738	1161	24	GL834713.1	2650684	2757878	-1	1290.6	3561.75	2582.19	1103.37	31.6193	2134.48	31.6193	2134.48	1713.91	6.077	2.49995e-13	0.793349	7.65994	1.86024e-14
ENSSHAG00000015683	COPB1	9975	10224	10998	10056	18867	GL864880.1	1881231	1911393	1	9789.91	8670.32	10372.1	9556.85	24856.7	9597.3	24856.7	24856.7	12649.2	-1.37296	2.5045e-13	0.179248	-7.65959	1.86528e-14
ENSSHAG00000012975	ITGA8	2	1	1	1	229	GL861687.1	1140586	1347855	1	1.96289	0.848036	0.943092	0.950363	301.701	1.1761	301.701	301.701	61.281	-8.018	2.53875e-13	1.04705	-7.65773	1.89247e-14
ENSSHAG00000017921	CCDC173	1249	1175	944	1325	140	GL849632.1	3100711	3129637	-1	1225.82	996.443	890.279	1259.23	184.446	1092.94	184.446	1092.94	911.245	2.56683	2.86011e-13	0.335872	7.64229	2.13391e-14
ENSSHAG00000014561		606	531	446	367	24	GL856821.1	1518542	1533427	1	594.755	450.307	420.619	348.783	31.6193	453.616	31.6193	453.616	369.217	3.84246	2.86734e-13	0.502818	7.64185	2.14119e-14
ENSSHAG00000011594	NGLY1	2392	2597	2129	2260	4153	GL861703.1	875614	915177	-1	2347.62	2202.35	2007.84	2147.82	5471.45	2176.41	5471.45	5471.45	2835.42	-1.33	2.88941e-13	0.174067	-7.64075	2.15958e-14
ENSSHAG00000003022		14	17	41	14	898	GL864959.1	48845	55977	-1	13.7402	14.4166	38.6668	13.3051	1183.09	20.0322	1183.09	1183.09	252.643	-5.88495	2.99322e-13	0.770675	-7.63609	2.23914e-14
ENSSHAG00000001795		423	540	560	361	33	GL857149.1	17764	39911	-1	415.151	457.94	528.132	343.081	43.4765	436.076	43.4765	436.076	357.556	3.32641	3.00798e-13	0.435659	7.63535	2.25216e-14
ENSSHAG00000016299	SLC6A3	0	0	0	0	388	GL841202.1	2109402	2196768	-1	0	0	0	0	511.178	0	511.178	511.178	102.236	-11.546	3.03856e-13	1.51246	-7.63393	2.27707e-14
ENSSHAG00000017828		5232	7434	6124	6012	12064	GL834659.1	3016392	3023117	-1	5134.92	6304.3	5775.5	5713.58	15894	5732.08	15894	15894	7764.45	-1.47129	3.09744e-13	0.192796	-7.63134	2.32323e-14
ENSSHAG00000003537	CPT1B	922	606	796	571	34	GL861546.1	66349	77294	-1	904.892	513.91	750.701	542.657	44.794	678.04	44.794	678.04	551.391	3.91976	3.20753e-13	0.513951	7.62673	2.40792e-14
ENSSHAG00000017295	FMO5	272	338	397	271	7	GL856995.1	2621441	2659119	-1	266.953	286.636	374.408	257.548	9.22229	296.386	9.22229	296.386	238.954	5.00625	3.28685e-13	0.656689	7.62346	2.46963e-14
ENSSHAG00000013567	RNPEPL1	9228	10485	10604	10258	16340	GL857019.1	1265017	1276784	-1	9056.77	8891.66	10000.6	9748.83	21527.5	9424.45	21527.5	21527.5	11845.1	-1.19171	3.31417e-13	0.156346	-7.62228	2.49235e-14
ENSSHAG00000011041	CLEC2L	76	121	129	45	1789	GL861661.1	787955	816988	1	74.5898	102.612	121.659	42.7663	2356.95	85.4069	2356.95	2356.95	539.716	-4.78569	3.36344e-13	0.628022	-7.62026	2.53162e-14
ENSSHAG00000005090	SRPK2	5187	6061	5323	5530	2065	GL861639.1	138259	313642	-1	5090.75	5139.95	5020.08	5255.51	2720.57	5126.57	2720.57	5126.57	4645.37	0.914088	3.38945e-13	0.119972	7.61915	2.55344e-14
ENSSHAG00000007788	TNFAIP8	36	94	45	44	861	GL842187.1	352962	402515	-1	35.332	79.7154	42.4392	41.816	1134.34	49.8256	1134.34	1134.34	266.729	-4.50543	3.68082e-13	0.592167	-7.60839	2.77537e-14
ENSSHAG00000000220	ACTR2	4192	4710	3988	3618	7801	GL836330.1	99	20358	1	4114.22	3994.25	3761.05	3438.41	10277.6	3826.98	10277.6	10277.6	5117.1	-1.42521	4.29217e-13	0.187814	-7.58839	3.23916e-14
ENSSHAG00000004421	ASB9	5	1	0	2	569	GL850046.1	103553	150680	-1	4.90722	0.848036	0	1.90073	749.64	1.914	749.64	749.64	151.459	-8.6379	4.35086e-13	1.13859	-7.58651	3.28632e-14
ENSSHAG00000012664	TMEM108	1709	836	1785	1107	2	GL861693.1	1077635	1096393	-1	1677.29	708.958	1683.42	1052.05	2.63494	1280.43	2.63494	1280.43	1024.87	8.92452	4.4467e-13	1.17682	7.58357	3.36164e-14
ENSSHAG00000013817	NRBP1	5817	7729	6465	6746	11077	GL856719.1	1325525	1339438	1	5709.06	6554.47	6097.09	6411.15	14593.6	6192.94	14593.6	14593.6	7873.08	-1.23659	4.72825e-13	0.163236	-7.57549	3.57761e-14
ENSSHAG00000003411	RNLS	471	535	487	528	98	GL835055.1	62678	237563	1	462.26	453.699	459.286	501.792	129.112	469.259	129.112	469.259	401.23	1.86162	4.74791e-13	0.245763	7.57484	3.59562e-14
ENSSHAG00000018497	KIAA1549L	1397	608	1206	934	22	GL864888.1	3662760	3750556	1	1371.08	515.606	1137.37	887.639	28.9843	977.923	28.9843	977.923	788.135	5.07622	4.80182e-13	0.670281	7.57326	3.63961e-14
ENSSHAG00000012144	MBOAT2	809	964	862	820	1363	GL834688.1	976332	1120583	1	793.989	817.507	812.946	779.298	1795.71	800.935	1795.71	1795.71	999.89	-1.16468	4.83982e-13	0.153811	-7.57213	3.67161e-14
ENSSHAG00000015518		864	1023	1044	1413	91	GL834717.1	1822527	1850733	1	847.968	867.541	984.588	1342.86	119.89	1010.74	119.89	1010.74	832.57	3.07557	4.88233e-13	0.406237	7.57088	3.70708e-14
ENSSHAG00000016794	GPC4	27460	28183	29120	18441	3084	GL867594.1	2349958	2389398	-1	26950.5	23900.2	27462.8	17525.6	4063.08	23959.8	4063.08	23959.8	19980.4	2.55997	4.88233e-13	0.338139	7.57077	3.7103e-14
ENSSHAG00000010154	MYH9	42493	45114	59456	33764	229688	GL861606.1	643672	688962	-1	41704.5	38258.3	56072.5	32088.1	302607	42030.8	302607	302607	94146.1	-2.84792	4.90624e-13	0.376211	-7.57002	3.73171e-14
ENSSHAG00000010712		960	1224	605	519	20	GL834636.1	734730	760209	1	942.187	1038	570.571	493.238	26.3494	760.998	26.3494	760.998	614.068	4.85216	4.96745e-13	0.641119	7.56828	3.78208e-14
ENSSHAG00000013040	DDR2	1634	1139	1281	1755	8500	GL856748.1	1151567	1367541	1	1603.68	965.913	1208.1	1667.89	11198.5	1361.4	11198.5	11198.5	3328.81	-3.0403	4.96745e-13	0.401721	-7.56818	3.78482e-14
ENSSHAG00000016576	ADGRL2	573	513	627	252	6516	GL856746.1	2234776	2412576	-1	562.368	435.043	591.319	239.492	8584.63	457.055	8584.63	8584.63	2082.57	-4.23138	4.98967e-13	0.559152	-7.56749	3.80504e-14
ENSSHAG00000006823	GSTZ1	1410	1458	1542	1238	282	GL834540.1	261678	282992	-1	1383.84	1236.44	1454.25	1176.55	371.526	1312.77	371.526	1312.77	1124.52	1.82098	5.09225e-13	0.240721	7.5647	3.8875e-14
ENSSHAG00000013717	PALMD	1242	1711	792	1911	47	GL856979.1	1301158	1368940	1	1218.95	1450.99	746.929	1816.14	61.9211	1308.25	61.9211	1308.25	1058.99	4.40109	5.09225e-13	0.5818	7.56462	3.88998e-14
ENSSHAG00000005522		49831	49124	49004	56682	114826	GL849792.1	163909	171128	1	48906.4	41658.9	46215.3	53868.5	151280	47662.3	151280	151280	68385.8	-1.6663	5.09402e-13	0.220281	-7.56446	3.89469e-14
ENSSHAG00000008751	S1PR2	747	999	883	800	1681	GL841404.1	460063	461115	1	733.139	847.188	832.751	760.291	2214.67	793.342	2214.67	2214.67	1077.61	-1.48078	5.12401e-13	0.195778	-7.56359	3.92101e-14
ENSSHAG00000017372	SLC29A1	466	273	628	359	5930	GL856887.1	2673638	2692642	1	457.353	231.514	592.262	341.18	7812.59	405.577	7812.59	7812.59	1886.98	-4.26807	5.44403e-13	0.564888	-7.5556	4.16948e-14
ENSSHAG00000010567	TMEM229B	54	60	60	34	446	GL834549.1	707533	708036	-1	52.998	50.8822	56.5855	32.3123	587.591	48.1945	587.591	587.591	156.074	-3.60758	5.74563e-13	0.477922	-7.54846	4.40426e-14
ENSSHAG00000014768	COL27A1	4800	7081	4633	3244	365	GL834651.1	1574500	1800525	-1	4710.93	6004.94	4369.35	3082.98	480.876	4542.05	480.876	4542.05	3729.82	3.23964	6.14238e-13	0.429681	7.53965	4.71244e-14
ENSSHAG00000002449		68	92	63	22	1865	GL856999.1	32387	35054	-1	66.7382	78.0193	59.4148	20.908	2457.08	56.2701	2457.08	2457.08	536.432	-5.44739	6.24587e-13	0.722719	-7.53736	4.79596e-14
ENSSHAG00000012610		685	703	338	565	4	GL856738.1	1067468	1092146	1	672.29	596.169	318.765	536.955	5.26988	531.045	5.26988	531.045	425.89	6.65493	6.33594e-13	0.883158	7.53538	4.8693e-14
ENSSHAG00000011631	IDH2	54941	35150	54426	74655	2783	GL834472.1	880459	900747	1	53921.6	29808.5	51328.7	70949.4	3666.52	51502	3666.52	51502	41934.9	3.81215	6.33709e-13	0.505909	7.53524	4.87437e-14
ENSSHAG00000015403	NMT2	963	785	1075	896	3555	GL861687.1	1782970	1823011	1	945.131	665.708	1013.82	851.525	4683.6	869.047	4683.6	4683.6	1631.96	-2.43037	6.93588e-13	0.323044	-7.52334	5.33952e-14
ENSSHAG00000014772		3800	3450	3496	3690	782	GL849679.1	1575837	1577641	-1	3729.49	2925.73	3297.05	3506.84	1030.26	3364.78	1030.26	3364.78	2897.87	1.70741	7.12768e-13	0.227059	7.51966	5.49187e-14
ENSSHAG00000000324	MTFP1	553	538	575	808	40	GL841633.1	483	4213	1	542.739	456.243	542.278	767.893	52.6988	577.288	52.6988	577.288	472.371	3.45325	7.25076e-13	0.45938	7.5172	5.59627e-14
ENSSHAG00000010334	PODNL1	27	64	50	53	547	GL841415.1	669641	676856	1	26.499	54.2743	47.1546	50.3692	720.656	44.5743	720.656	720.656	179.791	-4.01273	7.25076e-13	0.533803	-7.51726	5.59356e-14
ENSSHAG00000005636		740	1050	629	1086	2	GL867577.1	170834	186601	1	726.269	890.438	593.205	1032.09	2.63494	810.502	2.63494	810.502	648.928	8.26497	7.25564e-13	1.0995	7.517	5.60483e-14
ENSSHAG00000016420	ADPGK	2623	2613	2338	2112	5433	GL834423.1	2162948	2185174	-1	2574.33	2215.92	2204.95	2007.17	7157.81	2250.59	7157.81	7157.81	3232.04	-1.66927	7.27408e-13	0.222079	-7.51655	5.62387e-14
ENSSHAG00000017262	DNAJC5	359	318	260	298	1132	GL834659.1	2598080	2607650	-1	352.339	269.676	245.204	283.208	1491.38	287.607	1491.38	1491.38	528.36	-2.37492	7.33544e-13	0.31601	-7.51534	5.67615e-14
ENSSHAG00000005145		837	1034	544	395	8993	GL856859.1	140967	144531	1	821.469	876.869	513.042	375.393	11848	646.694	11848	11848	2886.96	-4.19529	7.36239e-13	0.558274	-7.51475	5.70186e-14
ENSSHAG00000005739		530	634	821	1044	28	GL849897.1	178099	200634	-1	520.166	537.655	774.279	992.179	36.8891	706.07	36.8891	706.07	572.234	4.25846	7.95859e-13	0.567458	7.50445	6.16884e-14
ENSSHAG00000014154	TMEM163	899	613	656	457	3	GL849609.1	1407890	1696816	-1	882.319	519.846	618.669	434.316	3.95241	613.787	3.95241	613.787	491.82	7.27868	8.00447e-13	0.970027	7.50358	6.20968e-14
ENSSHAG00000017161	WNT2B	8	6	11	1	635	GL856991.1	2541798	2546685	1	7.85156	5.08822	10.374	0.950363	836.593	6.06604	836.593	836.593	172.171	-7.11026	8.01279e-13	0.947613	-7.50334	6.22142e-14
ENSSHAG00000008078	PIK3R1	2625	4492	2558	2915	338	GL841173.1	382025	460313	1	2576.29	3809.38	2412.43	2770.31	445.305	2892.1	445.305	2892.1	2402.74	2.69935	8.5054e-13	0.360133	7.4954	6.60951e-14
ENSSHAG00000001098		57	58	49	20	961	GL862232.1	6881	21090	1	55.9423	49.1861	46.2115	19.0073	1266.09	42.5868	1266.09	1266.09	287.287	-4.8935	8.65678e-13	0.653078	-7.49298	6.73286e-14
ENSSHAG00000008730	ASXL3	2668	4005	4294	4980	338	GL841265.1	457653	597030	-1	2618.49	3396.39	4049.64	4732.81	445.305	3699.33	445.305	3699.33	3048.53	3.0544	8.80728e-13	0.407765	7.49059	6.85652e-14
ENSSHAG00000012916	PLPPR1	4186	927	1660	1530	6	GL841577.1	1130165	1307677	-1	4108.33	786.13	1565.53	1454.06	7.90482	1978.51	7.90482	1978.51	1584.39	7.9674	8.80728e-13	1.06367	7.49049	6.86154e-14
ENSSHAG00000017455		288	365	286	308	695	GL856887.1	2728171	2728873	-1	282.656	309.533	269.724	292.712	915.641	288.656	915.641	915.641	414.053	-1.66496	9.01205e-13	0.22237	-7.48737	7.02701e-14
ENSSHAG00000015847	ZNF607	5077	5411	5759	6769	969	GL867599.1	1934828	1965184	1	4982.79	4588.72	5431.27	6433.01	1276.63	5358.95	1276.63	5358.95	4542.48	2.06958	9.28062e-13	0.276557	7.4834	7.24255e-14
ENSSHAG00000008484	SLC18B1	1303	1372	1704	987	117	GL856950.1	428402	470887	-1	1278.82	1163.51	1607.03	938.008	154.144	1246.84	154.144	1246.84	1028.3	3.0159	9.51395e-13	0.403194	7.48002	7.43091e-14
ENSSHAG00000018036	KLHL23	7419	6130	9647	14191	351	GL849632.1	3196737	3213383	1	7281.34	5198.46	9098.01	13486.6	462.432	8766.1	462.432	8766.1	7105.37	4.24461	9.83239e-13	0.567797	7.47559	7.68612e-14
ENSSHAG00000005424	PAX7	0	0	0	0	370	GL849928.1	157574	312203	1	0	0	0	0	487.464	0	487.464	487.464	97.4927	-11.4775	1.03261e-12	1.53668	-7.46903	8.07885e-14
ENSSHAG00000016248	ENO2	309	204	405	377	3278	GL861612.1	2088449	2097953	1	303.266	172.999	381.952	358.287	4318.66	304.126	4318.66	4318.66	1107.03	-3.82833	1.05961e-12	0.512801	-7.46552	8.29709e-14
ENSSHAG00000011520	JAM2	50	48	52	35	326	GL849534.1	861983	972370	-1	49.0722	40.7057	49.0408	33.2627	429.495	43.0204	429.495	429.495	120.315	-3.32037	1.06418e-12	0.444801	-7.46484	8.33988e-14
ENSSHAG00000011256	GPR157	381	561	462	406	56	GL849791.1	823829	871806	1	373.93	475.748	435.709	385.847	73.7783	417.809	73.7783	417.809	349.003	2.50208	1.08536e-12	0.335303	7.46214	8.51308e-14
ENSSHAG00000007484	PKP3	1172	1382	543	512	6	GL864964.1	321353	334350	-1	1150.25	1171.99	512.099	486.586	7.90482	830.231	7.90482	830.231	665.766	6.7147	1.13143e-12	0.900511	7.45655	8.88186e-14
ENSSHAG00000018303	HIPK3	3590	4550	4473	3937	7514	GL864888.1	3449057	3544949	1	3523.39	3858.56	4218.45	3741.58	9899.47	3835.5	9899.47	9899.47	5048.29	-1.36791	1.14492e-12	0.183492	-7.45487	8.99532e-14
ENSSHAG00000018630	ZDHHC14	778	985	787	650	118	GL856966.1	3838731	4168134	1	763.564	835.316	742.214	617.736	155.461	739.707	155.461	739.707	622.858	2.2506	1.14674e-12	0.30191	7.45455	9.0172e-14
ENSSHAG00000015394	LNX1	183	202	190	315	1633	GL864845.1	1777876	1917437	1	179.604	171.303	179.188	299.364	2151.43	207.365	2151.43	2151.43	596.177	-3.37536	1.14862e-12	0.452811	-7.45423	9.0395e-14
ENSSHAG00000014792		550	501	452	478	65	GL856961.1	1581313	1749585	-1	539.795	424.866	426.278	454.274	85.6355	461.303	85.6355	461.303	386.17	2.42907	1.18598e-12	0.326055	7.4499	9.34139e-14
ENSSHAG00000001275	GDA	242	268	273	207	738	GL842618.1	9050	47697	1	237.51	227.274	257.464	196.725	972.292	229.743	972.292	972.292	378.253	-2.08143	1.18957e-12	0.27941	-7.44939	9.37748e-14
ENSSHAG00000012214	ANGEL1	3426	4522	4700	4404	843	GL834540.1	989623	1007417	1	3362.43	3834.82	4432.53	4185.4	1110.63	3953.8	1110.63	3953.8	3385.16	1.83187	1.19542e-12	0.245934	7.44863	9.43152e-14
ENSSHAG00000003361		4	17	4	19	1046	GL834422.1	60868	62967	-1	3.92578	14.4166	3.77237	18.0569	1378.07	10.0429	1378.07	1378.07	283.649	-7.0953	1.25803e-12	0.953441	-7.44178	9.9338e-14
ENSSHAG00000008698	NOL4L	2515	2649	3035	2327	503	GL834629.1	453594	593787	1	2468.33	2246.45	2862.29	2211.5	662.687	2447.14	662.687	2447.14	2090.25	1.88465	1.26678e-12	0.253288	7.44075	1.00112e-13
ENSSHAG00000004616		1809	4388	731	5015	4	GL867601.1	113164	132432	1	1775.43	3721.18	689.4	4766.07	5.26988	2738.02	5.26988	2738.02	2191.47	9.02115	1.29258e-12	1.21285	7.43798	1.02237e-13
ENSSHAG00000012726	INTU	1398	1816	1294	1650	283	GL864725.1	1089005	1181567	1	1372.06	1540.03	1220.36	1568.1	372.844	1425.14	372.844	1425.14	1214.68	1.93455	1.29658e-12	0.260109	7.43746	1.02639e-13
ENSSHAG00000001205	GLB1	3822	2589	3026	2540	15267	GL861955.1	8333	76438	-1	3751.08	2195.57	2853.8	2413.92	20113.8	2803.59	20113.8	20113.8	6265.63	-2.84291	1.29707e-12	0.382261	-7.43708	1.02934e-13
ENSSHAG00000002402		791	874	1007	798	141	GL849769.1	30937	62499	1	776.323	741.184	949.694	758.39	185.763	806.398	185.763	806.398	682.271	2.11793	1.29707e-12	0.284778	7.43711	1.02911e-13
ENSSHAG00000015757		219	255	274	164	1132	GL841597.1	1906124	1920325	1	214.936	216.249	258.407	155.86	1491.38	211.363	1491.38	1491.38	467.366	-2.81874	1.29707e-12	0.379012	-7.43708	1.02933e-13
ENSSHAG00000015331	SMPDL3B	599	555	632	648	85	GL849747.1	1758227	1778119	1	587.885	470.66	596.034	615.835	111.985	567.604	111.985	567.604	476.48	2.34119	1.30027e-12	0.314818	7.43665	1.03274e-13
ENSSHAG00000014322	TDRD10	1509	16887	3410	20894	3	GL856821.1	1450743	1498493	1	1481	14320.8	3215.94	19856.9	3.95241	9718.66	3.95241	9718.66	7775.71	11.2638	1.30788e-12	1.51481	7.43577	1.03964e-13
ENSSHAG00000002004		519	674	613	377	35	GL861933.1	21704	27698	1	509.37	571.576	578.116	358.287	46.1114	504.337	46.1114	504.337	412.692	3.45136	1.31037e-12	0.464179	7.4354	1.04249e-13
ENSSHAG00000008906	SLC29A4	6	14	23	1	2856	GL841504.1	479253	539382	1	5.88867	11.8725	21.6911	0.950363	3762.69	10.1007	3762.69	3762.69	760.619	-8.53874	1.32547e-12	1.14864	-7.43378	1.05538e-13
ENSSHAG00000009970	ELOC	2842	2766	2500	2637	5144	GL841244.1	616685	651309	1	2789.27	2345.67	2357.73	2506.11	6777.06	2499.69	6777.06	6777.06	3355.17	-1.43901	1.33839e-12	0.193614	-7.43239	1.06654e-13
ENSSHAG00000001570	TFPI	22	8	54	3	11104	GL850030.1	13298	72354	-1	21.5918	6.78429	50.927	2.85109	14629.2	20.5385	14629.2	14629.2	2942.27	-9.47785	1.36016e-12	1.27559	-7.43014	1.08479e-13
ENSSHAG00000002588		9507	29797	11581	1794	19	GL842649.1	36396	44925	1	9330.59	25268.9	10922	1704.95	25.0319	11806.6	25.0319	11806.6	9450.29	8.88161	1.41189e-12	1.19616	7.4251	1.12698e-13
ENSSHAG00000016684	RAB11FIP1	641	781	773	1203	5745	GL834709.1	2289774	2327316	-1	629.106	662.316	729.01	1143.29	7568.86	790.93	7568.86	7568.86	2146.52	-3.25852	1.41881e-12	0.438897	-7.42434	1.13344e-13
ENSSHAG00000012630	AMZ1	5	5	5	1	260	GL841501.1	1070130	1104943	1	4.90722	4.24018	4.71546	0.950363	342.542	3.70331	342.542	342.542	71.4711	-6.52982	1.46786e-12	0.880062	-7.41973	1.17359e-13
ENSSHAG00000014166		4791	7082	6202	4221	20567	GL834624.1	1410780	1432213	1	4702.1	6005.79	5849.06	4011.48	27096.4	5142.11	27096.4	27096.4	9532.97	-2.39763	1.47335e-12	0.323169	-7.41913	1.17895e-13
ENSSHAG00000006722	2010-03-01	886	1922	694	1314	2	GL856831.1	253050	440387	-1	869.56	1629.93	654.506	1248.78	2.63494	1100.69	2.63494	1100.69	881.081	8.70655	1.59395e-12	1.1752	7.40859	1.2765e-13
ENSSHAG00000011402		460	709	519	350	25	GL834445.1	845408	846755	-1	451.465	601.258	489.465	332.627	32.9367	468.704	32.9367	468.704	381.55	3.83123	1.6197e-12	0.51729	7.40635	1.2982e-13
ENSSHAG00000003369	VASP	1718	1950	2114	1143	9410	GL849766.1	61145	66305	-1	1686.12	1653.67	1993.7	1086.27	12397.4	1604.94	12397.4	12397.4	3763.43	-2.94943	1.62685e-12	0.398267	-7.40566	1.305e-13
ENSSHAG00000002701	TMEM268	33	69	27	89	1689	GL834632.1	39174	60119	1	32.3877	58.5145	25.4635	84.5823	2225.21	50.237	2225.21	2225.21	485.231	-5.46826	1.71857e-12	0.739127	-7.39827	1.37971e-13
ENSSHAG00000008911	MOB3A	4425	5888	5198	4563	9036	GL841421.1	479981	521545	-1	4342.89	4993.24	4902.19	4336.51	11904.7	4643.71	11904.7	11904.7	6095.9	-1.35812	1.76395e-12	0.183661	-7.3947	1.41731e-13
ENSSHAG00000010450	PIGF	3538	3904	3128	3140	876	GL834743.1	688538	729551	1	3472.35	3310.73	2949.99	2984.14	1154.1	3179.3	1154.1	3179.3	2774.26	1.46195	1.77171e-12	0.19772	7.39401	1.42471e-13
ENSSHAG00000000570		1	14	13	1	3254	GL862029.1	1799	2605	1	0.981445	11.8725	12.2602	0.950363	4287.05	6.51613	4287.05	4287.05	862.622	-9.35287	1.81545e-12	1.2655	-7.39065	1.46108e-13
ENSSHAG00000009009	ZDHHC24	374	769	488	453	25	GL864912.1	493571	495905	1	367.06	652.14	460.229	430.515	32.9367	477.486	32.9367	477.486	388.576	3.85814	1.8357e-12	0.522141	7.38907	1.47859e-13
ENSSHAG00000009759		49	42	43	56	323	GL841514.1	584826	588425	1	48.0908	35.6175	40.553	53.2203	425.543	44.3704	425.543	425.543	120.605	-3.26379	1.9789e-12	0.44231	-7.37897	1.59523e-13
ENSSHAG00000002523		202	124	66	92	2838	GL862220.1	34470	42263	1	198.252	105.156	62.2441	87.4334	3738.98	113.271	3738.98	3738.98	838.413	-5.04536	1.98936e-12	0.683824	-7.37816	1.60498e-13
ENSSHAG00000005096	A1CF	0	0	0	0	360	GL834438.1	138419	225769	-1	0	0	0	0	474.289	0	474.289	474.289	94.8578	-11.438	2.06541e-12	1.55132	-7.37305	1.6677e-13
ENSSHAG00000003530	EIF4G2	110463	130101	100053	102725	196278	GL864882.1	66034	75223	-1	108413	110330	94359.2	97626.1	258590	102682	258590	258590	133864	-1.33248	2.06883e-12	0.180731	-7.37272	1.67182e-13
ENSSHAG00000016005		4036	4295	3678	4705	880	GL867599.1	1984947	1986656	-1	3961.11	3642.32	3468.69	4471.46	1159.37	3885.89	1159.37	3885.89	3340.59	1.74487	2.07823e-12	0.236688	7.37201	1.68079e-13
ENSSHAG00000001450		17	4	1	10	1963	GL843045.1	11472	22250	1	16.6846	3.39214	0.943092	9.50363	2586.19	7.63086	2586.19	2586.19	523.343	-8.41273	2.0975e-12	1.14138	-7.37067	1.69776e-13
ENSSHAG00000008878	ASF1A	2648	3074	2564	2999	773	GL856941.1	475997	491303	1	2598.87	2606.86	2418.09	2850.14	1018.4	2618.49	1018.4	2618.49	2298.47	1.36242	2.11924e-12	0.18488	7.36918	1.71675e-13
ENSSHAG00000006414	NFKBIZ	1138	2938	1570	1423	16768	GL849566.1	228045	237487	-1	1116.88	2491.53	1480.65	1352.37	22091.3	1610.36	22091.3	22091.3	5706.55	-3.77788	2.17733e-12	0.512925	-7.36536	1.76668e-13
ENSSHAG00000008795	APOD	1126	1614	2672	553	6	GL850009.1	466171	471665	-1	1105.11	1368.73	2519.94	525.551	7.90482	1379.83	7.90482	1379.83	1105.45	7.44755	2.17733e-12	1.01116	7.36537	1.76661e-13
ENSSHAG00000012457		58	268	99	61	6561	GL849661.1	1034732	1050507	1	56.9238	227.274	93.3661	57.9722	8643.92	108.884	8643.92	8643.92	1815.89	-6.30938	2.23843e-12	0.857071	-7.36156	1.81774e-13
ENSSHAG00000015129	EDN1	8	26	14	71	5346	GL841348.1	1694008	1703084	-1	7.85156	22.0489	13.2033	67.4758	7043.19	27.6449	7043.19	7043.19	1430.75	-7.99312	2.24575e-12	1.08587	-7.36102	1.82516e-13
ENSSHAG00000002646		2818	2342	2351	2346	418	GL849734.1	37836	46380	1	2765.71	1986.1	2217.21	2229.55	550.702	2299.64	550.702	2299.64	1949.86	2.06195	2.35634e-12	0.280367	7.35449	1.9166e-13
ENSSHAG00000005004	FMNL2	14431	20096	15483	13218	3153	GL849622.1	133920	490587	1	14163.2	17042.1	14601.9	12561.9	4153.98	14592.3	4153.98	14592.3	12504.6	1.81266	2.40857e-12	0.246572	7.35145	1.96066e-13
ENSSHAG00000000374		1801	6626	5635	4821	1	GL869863.1	700	22520	1	1767.58	5619.09	5314.33	4581.7	1.31747	4320.67	1.31747	4320.67	3456.8	11.6793	2.46192e-12	1.58936	7.34841	2.00572e-13
ENSSHAG00000000216		477	675	510	457	71	GL867248.1	90	3393	1	468.149	572.424	480.977	434.316	93.5403	488.967	93.5403	488.967	409.881	2.38652	2.46419e-12	0.324782	7.34807	2.01082e-13
ENSSHAG00000004937		4367	10018	5518	9486	351	GL867684.1	129664	133987	-1	4285.97	8495.63	5203.98	9015.15	462.432	6750.18	462.432	6750.18	5492.63	3.86763	2.46419e-12	0.526345	7.34809	2.01058e-13
ENSSHAG00000011750	SVIL	1271	1405	1474	873	5601	GL861680.1	901121	1007374	-1	1247.42	1191.49	1390.12	829.667	7379.15	1164.67	7379.15	7379.15	2407.57	-2.66352	2.4718e-12	0.362504	-7.34755	2.01866e-13
ENSSHAG00000017174	RND3	2489	3378	1709	1767	14838	GL849620.1	2547708	2570142	-1	2442.82	2864.67	1611.74	1679.29	19548.6	2149.63	19548.6	19548.6	5629.43	-3.18484	2.48339e-12	0.433499	-7.34682	2.02976e-13
ENSSHAG00000016219		22	11	49	31	1360	GL864799.1	2076778	2198871	1	21.5918	9.3284	46.2115	29.4613	1791.76	26.6482	1791.76	1791.76	379.67	-6.0738	2.51387e-12	0.82692	-7.34508	2.05633e-13
ENSSHAG00000014441	CHRM3	2043	1428	1136	687	2	GL856800.1	1484311	1486068	-1	2005.09	1211	1071.35	652.899	2.63494	1235.08	2.63494	1235.08	988.595	8.87257	2.51667e-12	1.20801	7.34477	2.06121e-13
ENSSHAG00000014552	P4HTM	5252	6368	4191	7333	587	GL841583.1	1516187	1544363	1	5154.55	5400.29	3952.5	6969.01	773.355	5369.09	773.355	5369.09	4449.94	2.79548	2.51667e-12	0.38061	7.34472	2.06194e-13
ENSSHAG00000013770	SRM	15736	19782	11519	9657	1084	GL849747.1	1315102	1322752	1	15444	16775.9	10863.5	9177.66	1428.14	13065.3	1428.14	13065.3	10737.8	3.19354	2.52058e-12	0.434826	7.3444	2.06682e-13
ENSSHAG00000002735		441	329	514	580	4	GL850282.1	39941	42496	-1	432.817	279.004	484.749	551.211	5.26988	436.945	5.26988	436.945	350.61	6.37321	2.65473e-12	0.868598	7.33736	2.17856e-13
ENSSHAG00000012976	IFT57	11104	16184	14991	9752	1656	GL849569.1	1141048	1261119	-1	10898	13724.6	14137.9	9267.94	2181.73	12007.1	2181.73	12007.1	10042	2.46036	2.7268e-12	0.335488	7.33366	2.2395e-13
ENSSHAG00000010343	ZMYM3	1243	1776	1471	1655	3560	GL867616.1	670779	683228	1	1219.94	1506.11	1387.29	1572.85	4690.19	1421.55	4690.19	4690.19	2075.28	-1.72206	2.734e-12	0.234831	-7.3332	2.24722e-13
ENSSHAG00000017037		28449	19324	25874	22831	2714	GL849741.1	2470801	2490862	1	27921.1	16387.5	24401.6	21697.7	3575.61	22602	3575.61	22602	18796.7	2.66018	2.76721e-12	0.362843	7.33147	2.27635e-13
ENSSHAG00000004947	THBS2	71	158	56	133	1852	GL856971.1	130220	177607	-1	69.6826	133.99	52.8132	126.398	2439.95	95.7209	2439.95	2439.95	564.567	-4.6708	2.76782e-12	0.637101	-7.33134	2.27868e-13
ENSSHAG00000008516	PRNP	9110	12394	9516	8015	1871	GL834703.1	431914	457434	-1	8940.96	10510.6	8974.47	7617.16	2464.99	9010.79	2464.99	9010.79	7701.63	1.8701	2.78561e-12	0.255117	7.33037	2.29516e-13
ENSSHAG00000013713	XDH	222	376	290	280	1032	GL834677.1	1299754	1366104	-1	217.881	318.862	273.497	266.102	1359.63	269.085	1359.63	1359.63	487.194	-2.33626	2.80709e-12	0.318759	-7.32923	2.31471e-13
ENSSHAG00000005562	STON2	1294	1057	2276	1201	51	GL834537.1	166706	305553	1	1269.99	896.374	2146.48	1141.39	67.1909	1363.56	67.1909	1363.56	1104.28	4.3429	2.83525e-12	0.592662	7.32779	2.3398e-13
ENSSHAG00000000732	EDAR	0	0	1	0	319	GL849841.1	3274	123579	-1	0	0	0.943092	0	420.273	0.235773	420.273	420.273	84.2432	-10.5422	2.95541e-12	1.43978	-7.32212	2.4409e-13
ENSSHAG00000003317	MAT1A	277	402	363	230	9	GL834942.1	59378	105776	-1	271.86	340.911	342.343	218.584	11.8572	293.424	11.8572	293.424	237.111	4.62951	3.15686e-12	0.633039	7.31316	2.60937e-13
ENSSHAG00000004720	ERMP1	17969	25634	12018	13463	1228	GL841563.1	118276	164900	-1	17635.6	21738.6	11334.1	12794.7	1617.85	15875.7	1617.85	15875.7	13024.2	3.29468	3.16029e-12	0.45053	7.3129	2.61429e-13
ENSSHAG00000013671		6246	10224	9630	7840	1239	GL867598.1	1290205	1307029	-1	6130.1	8670.32	9081.98	7450.85	1632.34	7833.31	1632.34	7833.31	6593.12	2.2627	3.18645e-12	0.309464	7.31169	2.63804e-13
ENSSHAG00000013572	EXOSC10	10839	12618	8924	9269	2096	GL849747.1	1266041	1313476	1	10637.9	10700.5	8416.16	8808.92	2761.42	9640.87	2761.42	9640.87	8264.98	1.80377	3.18709e-12	0.246701	7.31156	2.64067e-13
ENSSHAG00000003532		2797	3223	2075	2555	7942	GL843054.1	66109	90632	-1	2745.1	2733.22	1956.92	2428.18	10463.3	2465.85	10463.3	10463.3	4065.35	-2.08516	3.37963e-12	0.285498	-7.30356	2.80242e-13
ENSSHAG00000007282		493	1193	654	540	6611	GL834789.1	301952	322495	1	483.852	1011.71	616.782	513.196	8709.79	656.384	8709.79	8709.79	2267.07	-3.72968	3.47789e-12	0.510943	-7.2996	2.8862e-13
ENSSHAG00000002143		1	0	1	0	326	GL857700.1	24409	27684	1	0.981445	0	0.943092	0	429.495	0.481134	429.495	429.495	86.2839	-9.84869	3.50132e-12	1.3494	-7.29859	2.90795e-13
ENSSHAG00000011625	EPHA2	1585	1009	1626	1143	8732	GL849753.1	879390	912180	1	1555.59	855.669	1533.47	1086.27	11504.1	1257.75	11504.1	11504.1	3307.03	-3.19339	3.51186e-12	0.437565	-7.29808	2.91902e-13
ENSSHAG00000009512	SDR16C5	5741	7283	5933	5726	1928	GL841257.1	553511	580254	1	5634.47	6176.25	5595.37	5441.78	2540.08	5711.97	2540.08	5711.97	5077.59	1.16917	3.52497e-12	0.160216	7.29747	2.93225e-13
ENSSHAG00000007664		5337	6028	5056	4636	1418	GL861727.1	340712	350208	-1	5237.97	5111.96	4768.27	4405.88	1868.17	4881.02	1868.17	4881.02	4278.45	1.38557	3.53209e-12	0.18988	7.29709	2.94049e-13
ENSSHAG00000005168	SLAIN1	1169	3640	620	1601	5	GL849870.1	142033	215668	1	1147.31	3086.85	584.717	1521.53	6.58735	1585.1	6.58735	1585.1	1269.4	7.91073	3.54078e-12	1.08416	7.29666	2.95007e-13
ENSSHAG00000006643	XRRA1	669	1026	647	607	72	GL849729.1	247088	310319	1	656.587	870.085	610.181	576.87	94.8578	678.431	94.8578	678.431	561.716	2.83869	3.59115e-12	0.389146	7.29465	2.99441e-13
ENSSHAG00000006552	ZNF662	719	1037	906	1152	107	GL841582.1	239371	252479	-1	705.659	879.414	854.442	1094.82	140.969	883.583	140.969	883.583	735.06	2.64804	3.61562e-12	0.363062	7.29363	3.01719e-13
ENSSHAG00000001043		510	1417	881	1072	31	GL869848.1	6293	9299	-1	500.537	1201.67	830.864	1018.79	40.8416	887.964	40.8416	887.964	718.54	4.44256	3.69007e-12	0.60934	7.29078	3.08175e-13
ENSSHAG00000016266	CAP2	787	1778	1278	2438	35	GL841346.1	2096186	2240726	-1	772.397	1507.81	1205.27	2316.99	46.1114	1450.62	46.1114	1450.62	1169.71	4.97542	3.75895e-12	0.682671	7.28818	3.14176e-13
ENSSHAG00000006163	TMEM87A	3447	4052	3776	3639	4859	GL834510.1	209392	244868	-1	3383.04	3436.24	3561.12	3458.37	6401.58	3459.69	6401.58	6401.58	4048.07	-0.887781	3.78813e-12	0.12183	-7.28703	3.16864e-13
ENSSHAG00000007975	GPNMB	320	783	158	125	29049	GL861708.1	371617	423078	-1	314.062	664.012	149.009	118.795	38271.2	311.47	38271.2	38271.2	7903.41	-6.94064	4.06336e-12	0.953717	-7.27746	3.40155e-13
ENSSHAG00000008719		210	86	161	445	13917	GL834626.1	455866	475583	1	206.103	72.9311	151.838	422.912	18335.2	213.446	18335.2	18335.2	3837.8	-6.42497	4.08931e-12	0.882976	-7.2765	3.42597e-13
ENSSHAG00000007226	HMG20B	9630	9933	8959	9401	3041	GL841417.1	297011	303130	-1	9451.31	8423.54	8449.16	8934.36	4006.42	8814.6	4006.42	8814.6	7852.96	1.13755	4.13021e-12	0.156363	7.27505	3.46296e-13
ENSSHAG00000017110	ZNF711	3217	3135	3407	4326	484	GL867607.1	2516045	2539607	1	3157.31	2658.59	3213.12	4111.27	637.655	3285.07	637.655	3285.07	2755.59	2.36503	4.16282e-12	0.325139	7.27388	3.49304e-13
ENSSHAG00000004305	FRAS1	2469	662	1355	3156	3	GL864778.1	98510	304284	-1	2423.19	561.4	1277.89	2999.35	3.95241	1815.46	3.95241	1815.46	1453.16	8.84332	4.42309e-12	1.21715	7.26558	3.71436e-13
ENSSHAG00000016254	PDE9A	684	511	967	430	13	GL849534.1	2090176	2164046	1	671.308	433.347	911.97	408.656	17.1271	606.32	17.1271	606.32	488.482	5.1456	4.42719e-12	0.708238	7.26535	3.72072e-13
ENSSHAG00000006783	ALOX5	118	14	66	25	10594	GL834420.1	258226	323166	-1	115.81	11.8725	62.2441	23.7591	13957.3	53.4215	13957.3	13957.3	2834.19	-8.03096	4.57323e-12	1.10606	-7.26086	3.84647e-13
ENSSHAG00000017245	ADAM23	363	644	360	691	13	GL849899.1	2588495	2667336	-1	356.264	546.135	339.513	656.701	17.1271	474.653	17.1271	474.653	383.148	4.79267	4.58348e-12	0.660107	7.26045	3.85812e-13
ENSSHAG00000012611	WSCD2	2577	2218	2399	3786	1	GL841443.1	1068040	1145865	-1	2529.18	1880.94	2262.48	3598.07	1.31747	2567.67	1.31747	2567.67	2054.4	10.9284	4.86363e-12	1.50688	7.25231	4.09714e-13
ENSSHAG00000017956	STOM	55	96	63	144	1496	GL834635.1	3133568	3176946	-1	53.9795	81.4115	59.4148	136.852	1970.93	82.9145	1970.93	1970.93	460.518	-4.57092	4.90559e-12	0.630381	-7.25104	4.13573e-13
ENSSHAG00000008884	SLC17A9	82	117	95	45	978	GL834661.1	476573	516083	-1	80.4785	99.2202	89.5938	42.7663	1288.49	78.0147	1288.49	1288.49	320.109	-4.04477	4.97788e-12	0.55798	-7.24896	4.19995e-13
ENSSHAG00000000625		5165	6426	6578	4051	20848	GL867813.1	2224	5849	-1	5069.16	5449.48	6203.66	3849.92	27466.6	5143.06	27466.6	27466.6	9607.77	-2.41697	4.98523e-12	0.333438	-7.24861	4.21061e-13
ENSSHAG00000008142	CXCR4	849	918	511	362	4	GL834714.1	388707	389750	1	833.247	778.497	481.92	344.031	5.26988	609.424	5.26988	609.424	488.593	6.85359	4.98523e-12	0.945513	7.24854	4.21273e-13
ENSSHAG00000016867	DAG1	51218	65787	44222	31029	4093	GL841583.1	2387060	2418086	1	50267.6	55789.8	41705.4	29488.8	5392.4	44312.9	5392.4	44312.9	36528.8	3.03873	5.08888e-12	0.419387	7.24565	4.30368e-13
ENSSHAG00000002910	MCOLN1	4859	5431	4843	5359	1662	GL841428.1	45262	51374	-1	4768.84	4605.68	4567.4	5093	2189.63	4758.73	2189.63	4758.73	4244.91	1.11986	5.37576e-12	0.154717	7.23811	4.54984e-13
ENSSHAG00000013543		1302	1069	1144	1145	3250	GL849596.1	1257819	1258529	1	1277.84	906.551	1078.9	1088.17	4281.78	1087.86	4281.78	4281.78	1726.65	-1.97697	5.39774e-12	0.273162	-7.23734	4.57557e-13
ENSSHAG00000020432		463	572	439	483	91	MT	5175	5244	1	454.409	485.077	414.018	459.025	119.89	453.132	119.89	453.132	386.484	1.91849	5.39774e-12	0.265079	7.23743	4.57282e-13
ENSSHAG00000004491	CAPG	4377	6591	3849	2580	36106	GL834783.1	107411	123819	1	4295.78	5589.41	3629.96	2451.94	47568.6	3991.77	47568.6	47568.6	12707.1	-3.57487	5.41827e-12	0.49399	-7.23672	4.59654e-13
ENSSHAG00000018346		8860	8914	7857	8305	14496	GL834625.1	3499521	3506256	-1	8695.6	7559.4	7409.88	7892.77	19098	7889.41	19098	19098	10131.1	-1.27546	5.53285e-12	0.176321	-7.23378	4.69739e-13
ENSSHAG00000018127	TSEN54	3194	3958	5201	4033	507	GL856832.1	3279874	3291911	-1	3134.73	3356.53	4905.02	3832.81	667.957	3807.27	667.957	3807.27	3179.41	2.51092	5.54734e-12	0.347133	7.23332	4.71336e-13
ENSSHAG00000010521	PACS1	4834	8021	6735	4897	22485	GL864912.1	700462	720025	-1	4744.3	6802.1	6351.73	4653.93	29623.3	5638.01	29623.3	29623.3	10435.1	-2.39343	5.58184e-12	0.330933	-7.23237	4.74635e-13
ENSSHAG00000016859	DHX40	1871	2313	1568	1708	342	GL856812.1	2383162	2425866	-1	1836.28	1961.51	1478.77	1623.22	450.575	1724.94	450.575	1724.94	1470.07	1.9368	5.60093e-12	0.267817	7.2318	4.76628e-13
ENSSHAG00000002365		3582	3896	3299	3203	5814	GL841316.1	29936	90418	-1	3515.53	3303.95	3111.26	3044.01	7659.77	3243.69	7659.77	7659.77	4126.91	-1.23967	5.72921e-12	0.171495	-7.22862	4.87922e-13
ENSSHAG00000006641	ILKAP	1583	1920	1645	1504	474	GL849917.1	246868	261784	-1	1553.63	1628.23	1551.39	1429.35	624.481	1540.65	624.481	1540.65	1357.41	1.30293	5.73432e-12	0.180251	7.2284	4.88735e-13
ENSSHAG00000017717		5	24	8	5	759	GL841598.1	2925046	3022966	1	4.90722	20.3529	7.54474	4.75182	999.959	9.38916	999.959	999.959	207.503	-6.72227	5.79076e-12	0.930166	-7.22696	4.93928e-13
ENSSHAG00000018470	JAG1	3580	3001	3311	4144	478	GL834723.1	3625068	3662550	1	3513.57	2544.96	3122.58	3938.3	629.75	3279.85	629.75	3279.85	2749.83	2.38071	5.83364e-12	0.329471	7.22585	4.9797e-13
ENSSHAG00000007010	CNKSR3	1910	1861	1831	1455	316	GL856966.1	277300	325420	-1	1874.56	1578.2	1726.8	1382.78	416.32	1640.58	416.32	1640.58	1395.73	1.97838	5.86585e-12	0.273824	7.225	5.01106e-13
ENSSHAG00000006274	LYSMD3	199	151	164	188	775	GL841278.1	217375	226364	1	195.307	128.053	154.667	178.668	1021.04	164.174	1021.04	1021.04	335.547	-2.6379	6.05851e-12	0.365335	-7.2205	5.17965e-13
ENSSHAG00000002966	MTR	3087	2892	2904	3299	655	GL856802.1	47041	161858	-1	3029.72	2452.52	2738.74	3135.25	862.943	2839.06	862.943	2839.06	2443.83	1.71798	6.06434e-12	0.237938	7.22027	5.18863e-13
ENSSHAG00000002148		1	3	2	0	265	GL864983.1	24555	38947	-1	0.981445	2.54411	1.88618	0	349.129	1.35293	349.129	349.129	70.9082	-7.98444	6.10572e-12	1.10599	-7.21924	5.22806e-13
ENSSHAG00000010073	GRK4	229	221	279	234	797	GL864873.1	632945	735760	-1	224.751	187.416	263.123	222.385	1050.02	224.419	1050.02	1050.02	389.54	-2.22681	6.22131e-12	0.308568	-7.21658	5.33114e-13
ENSSHAG00000012668		451	323	471	313	14	GL834527.1	1078471	1100666	1	442.632	273.916	444.196	297.464	18.4446	364.552	18.4446	364.552	295.33	4.30449	6.22964e-12	0.596495	7.21629	5.3424e-13
ENSSHAG00000017444	SMAD7	203	83	65	97	3222	GL841193.1	2722660	2755174	-1	199.233	70.387	61.301	92.1852	4244.89	105.777	4244.89	4244.89	933.599	-5.32765	6.27359e-12	0.738389	-7.21523	5.38422e-13
ENSSHAG00000017508	CLDN9	530	386	645	880	12	GL841550.1	2760985	2762108	-1	520.166	327.342	608.295	836.32	15.8096	573.03	15.8096	573.03	461.586	5.17954	6.31621e-12	0.717964	7.21421	5.42497e-13
ENSSHAG00000004913	DPP6	1201	648	1809	1730	24	GL861670.1	128605	704075	1	1178.72	549.527	1706.05	1644.13	31.6193	1269.61	31.6193	1269.61	1022.01	5.32735	6.43138e-12	0.738715	7.21164	5.52813e-13
ENSSHAG00000016505	SEMA4F	671	706	1402	2322	5	GL864876.1	2202279	2215692	-1	658.549	598.714	1322.22	2206.74	6.58735	1196.56	6.58735	1196.56	958.562	7.50493	6.62604e-12	1.04127	7.20748	5.69982e-13
ENSSHAG00000008210		41	55	43	47	237	GL861666.1	395343	397602	1	40.2392	46.642	40.553	44.6671	312.24	43.0253	312.24	312.24	96.8683	-2.85824	6.74618e-12	0.396706	-7.20492	5.80761e-13
ENSSHAG00000006243	FKBP9	8381	8184	8981	6409	22702	GL841584.1	215282	225924	1	8225.49	6940.33	8469.91	6090.88	29909.2	7431.65	29909.2	29909.2	11927.2	-2.00885	6.79271e-12	0.278856	-7.20388	5.85215e-13
ENSSHAG00000014886	CYP2R1	2547	2350	2133	3996	1	GL864880.1	1616997	1626761	1	2499.74	1992.89	2011.62	3797.65	1.31747	2575.47	1.31747	2575.47	2060.64	10.9328	6.96615e-12	1.51837	7.20034	6.00617e-13
ENSSHAG00000009778	S100A13	285	488	207	239	2657	GL856821.1	587810	596979	-1	279.712	413.842	195.22	227.137	3500.52	278.978	3500.52	3500.52	923.285	-3.64874	7.27229e-12	0.507166	-7.19437	6.27492e-13
ENSSHAG00000013658	ENOPH1	1902	2017	1957	1905	2858	GL864752.1	1288346	1319589	1	1866.71	1710.49	1845.63	1810.44	3765.33	1808.32	3765.33	3765.33	2199.72	-1.05828	7.3148e-12	0.147117	-7.19347	6.31643e-13
ENSSHAG00000010030	BSG	34908	39709	27671	35084	81773	GL841424.1	627311	655393	-1	34260.3	33674.7	26096.3	33342.5	107733	31843.4	107733	107733	47021.4	-1.7584	7.50101e-12	0.244563	-7.18994	6.48217e-13
ENSSHAG00000017200	RPS27L	5779	5984	5026	6913	1072	GL834484.1	2556859	2559011	-1	5671.77	5074.65	4739.98	6569.86	1412.33	5514.07	1412.33	5514.07	4693.72	1.96502	7.59247e-12	0.273368	7.18818	6.56621e-13
ENSSHAG00000020442	COX3	254792	279523	230984	269532	76895	MT	8783	9566	1	250064	237046	217839	256153	101307	240276	101307	240276	212482	1.24596	7.79245e-12	0.173423	7.18452	6.74431e-13
ENSSHAG00000006074	MCTP2	308	270	315	432	9	GL834477.1	201760	481239	1	302.285	228.97	297.074	410.557	11.8572	309.721	11.8572	309.721	250.149	4.70674	7.82216e-12	0.655179	7.1839	6.77518e-13
ENSSHAG00000016309	MGST3	13638	14034	11714	10425	2554	GL856749.1	2115577	2124218	1	13384.9	11901.3	11047.4	9907.54	3364.82	11560.3	3364.82	11560.3	9921.2	1.78058	8.03735e-12	0.247988	7.18008	6.96687e-13
ENSSHAG00000014196	GAS6	109	31	40	18	4687	GL849842.1	1417188	1514225	1	106.977	26.2891	37.7237	17.1065	6174.98	47.0242	6174.98	6174.98	1272.62	-7.03859	8.16856e-12	0.98061	-7.17777	7.08599e-13
ENSSHAG00000002955		7246	9745	7638	10680	1393	GL867698.1	46585	51618	-1	7111.55	8264.11	7203.34	10149.9	1835.23	8182.22	1835.23	8182.22	6912.82	2.15653	8.41203e-12	0.300619	7.17364	7.30275e-13
ENSSHAG00000001626	CAP1	14189	14633	15539	15758	27332	GL849784.1	14382	26767	1	13925.7	12409.3	14654.7	14975.8	36009.1	13991.4	36009.1	36009.1	18394.9	-1.36384	8.47232e-12	0.190147	-7.17256	7.36067e-13
ENSSHAG00000004674	BTBD7	1449	1713	1428	1468	2198	GL834525.1	115820	165047	-1	1422.11	1452.69	1346.74	1395.13	2895.8	1404.17	2895.8	2895.8	1702.49	-1.04416	8.49623e-12	0.145587	-7.17207	7.38705e-13
ENSSHAG00000003866		1552	2099	1677	1345	4366	GL842059.1	78042	81058	-1	1523.2	1780.03	1581.57	1278.24	5752.07	1540.76	5752.07	5752.07	2383.02	-1.9003	8.73414e-12	0.265102	-7.16819	7.59967e-13
ENSSHAG00000012392	SGTB	3824	3376	5117	2690	283	GL841170.1	1022019	1095160	-1	3753.04	2862.97	4825.8	2556.48	372.844	3499.57	372.844	3499.57	2874.23	3.23051	8.8339e-12	0.450778	7.16653	7.6923e-13
ENSSHAG00000007964	FBXW5	3463	3961	3388	3015	6154	GL834658.1	370840	376744	-1	3398.74	3359.07	3195.2	2865.34	8107.71	3204.59	8107.71	8107.71	4185.21	-1.33913	8.96623e-12	0.186915	-7.16439	7.81344e-13
ENSSHAG00000010038	KCTD13	8366	11078	9907	9716	2990	GL841556.1	627850	631953	-1	8210.77	9394.55	9343.22	9233.73	3939.23	9045.56	3939.23	9045.56	8024.3	1.19932	8.98334e-12	0.167409	7.16402	7.83427e-13
ENSSHAG00000013668	PCNX4	4227	5410	5003	4832	1523	GL841141.1	1290012	1344099	1	4148.57	4587.88	4718.29	4592.15	2006.51	4511.72	2006.51	4511.72	4010.68	1.16903	9.13842e-12	0.163236	7.16157	7.97555e-13
ENSSHAG00000002307	G6PD	3458	5346	7814	7256	53948	GL867652.1	28222	47345	-1	3393.84	4533.6	7369.32	6895.84	71074.8	5548.15	71074.8	71074.8	18653.5	-3.67926	9.53035e-12	0.514171	-7.15571	8.32389e-13
ENSSHAG00000001849	SH3BP2	95	218	224	80	3092	GL865379.1	18486	68293	-1	93.2372	184.872	211.253	76.0291	4073.62	141.348	4073.62	4073.62	927.801	-4.84834	9.58931e-12	0.677638	-7.15476	8.38171e-13
ENSSHAG00000002376		41	30	42	28	326	GL851266.1	30203	31372	1	40.2392	25.4411	39.6099	26.6102	429.495	32.9751	429.495	429.495	112.279	-3.70577	9.65742e-12	0.518022	-7.15369	8.44762e-13
ENSSHAG00000014832	CALCA	892	7123	14103	3530	6	GL864880.1	1595475	1597041	-1	875.449	6040.56	13300.4	3354.78	7.90482	5892.81	7.90482	5892.81	4715.83	9.542	9.73395e-12	1.33408	7.1525	8.52098e-13
ENSSHAG00000016525	AOX1	4439	1904	6923	809	5	GL849653.1	2210240	2292688	1	4356.63	1614.66	6529.03	768.844	6.58735	3317.29	6.58735	3317.29	2655.15	8.97607	9.99274e-12	1.25561	7.1488	8.75411e-13
ENSSHAG00000012282	RGS2	1112	1854	870	693	11515	GL856767.1	1000836	1005636	1	1091.37	1572.26	820.49	658.602	15170.7	1035.68	15170.7	15170.7	3862.68	-3.87248	1.04896e-11	0.54221	-7.14203	9.19629e-13
ENSSHAG00000016152		2	2	0	1	235	GL841500.1	2048329	2049678	1	1.96289	1.69607	0	0.950363	309.605	1.15233	309.605	309.605	62.8429	-8.06341	1.06734e-11	1.1294	-7.13954	9.36448e-13
ENSSHAG00000017823	ATP11A	2071	2077	1963	1873	3388	GL849842.1	3009164	3097220	-1	2032.57	1761.37	1851.29	1780.03	4463.59	1856.32	4463.59	4463.59	2377.77	-1.26589	1.06995e-11	0.177318	-7.1391	9.39445e-13
ENSSHAG00000001927		1276	1872	1688	1418	296	GL841582.1	20085	51422	1	1252.32	1587.52	1591.94	1347.61	389.971	1444.85	389.971	1444.85	1233.87	1.88963	1.07556e-11	0.264718	7.13828	9.45077e-13
ENSSHAG00000015756	EIF4A1	46822	43690	44439	44376	83476	GL856861.1	1905859	1911543	-1	45953.2	37050.7	41910.1	42173.3	109977	41771.8	109977	109977	55412.9	-1.39661	1.08338e-11	0.195681	-7.13718	9.52662e-13
ENSSHAG00000018284	ZDHHC13	473	472	449	381	1080	GL864882.1	3425476	3470156	1	464.223	400.273	423.448	362.088	1422.87	412.508	1422.87	1422.87	614.58	-1.78654	1.09325e-11	0.250362	-7.13583	9.62061e-13
ENSSHAG00000011128	TAGLN	174	169	549	372	10369	GL849658.1	802754	804024	-1	170.771	143.318	517.758	353.535	13660.8	296.346	13660.8	13660.8	2969.24	-5.52679	1.09834e-11	0.774594	-7.13509	9.67269e-13
ENSSHAG00000011961		430	566	463	627	57	GL849732.1	936671	980311	1	422.021	479.989	436.652	595.878	75.0958	483.635	75.0958	483.635	401.927	2.68716	1.12206e-11	0.376773	7.13204	9.88896e-13
ENSSHAG00000001265		417	904	455	1124	7	GL867908.1	8999	14517	1	409.262	766.625	429.107	1068.21	9.22229	668.301	9.22229	668.301	536.485	6.1793	1.12411e-11	0.866457	7.13169	9.91445e-13
ENSSHAG00000012888	RFLNB	203	218	141	149	820	GL857006.1	1125641	1127839	1	199.233	184.872	132.976	141.604	1080.32	164.671	1080.32	1080.32	347.802	-2.71363	1.1328e-11	0.380565	-7.13053	9.99855e-13
ENSSHAG00000002397	ERLIN1	5824	6523	5722	6134	8135	GL834421.1	30692	89166	1	5715.93	5531.74	5396.37	5829.53	10717.6	5618.39	10717.6	10717.6	6638.24	-0.931777	1.13655e-11	0.130687	-7.12987	1.00467e-12
ENSSHAG00000006006	POLR2G	4306	4885	4496	4721	6252	GL864906.1	197110	201691	1	4226.1	4142.66	4240.14	4486.66	8236.82	4273.89	8236.82	8236.82	5066.48	-0.946572	1.13655e-11	0.13276	-7.12995	1.00407e-12
ENSSHAG00000008932	DIP2C	7771	9054	9732	5614	924	GL861672.1	482983	752888	-1	7626.81	7678.12	9178.17	5335.34	1217.34	7454.61	1217.34	7454.61	6207.16	2.6144	1.13848e-11	0.366701	7.12953	1.00713e-12
ENSSHAG00000012774	ACYP2	751	1859	1190	1111	67	GL834736.1	1098558	1297969	-1	737.065	1576.5	1122.28	1055.85	88.2705	1122.92	88.2705	1122.92	915.994	3.66937	1.1531e-11	0.514807	7.12767	1.02082e-12
ENSSHAG00000010830	PPARD	1144	1307	1288	1305	2091	GL856879.1	755045	770207	1	1122.77	1108.38	1214.7	1240.22	2754.83	1171.52	2754.83	2754.83	1488.18	-1.23368	1.17029e-11	0.173136	-7.12553	1.03681e-12
ENSSHAG00000015319	CETN1	31414	54071	29000	30598	3814	GL867599.1	1755355	1766205	-1	30831.1	45854.2	27349.7	29079.2	5024.83	33278.5	5024.83	33278.5	27627.8	2.72745	1.22e-11	0.383086	7.1197	1.08165e-12
ENSSHAG00000014307	ANKRD11	9641	10981	9230	9622	13226	GL834768.1	1445113	1686843	-1	9462.11	9312.29	8704.74	9144.39	17424.9	9155.88	17424.9	17424.9	10809.7	-0.928373	1.25072e-11	0.13046	-7.11616	1.10972e-12
ENSSHAG00000018910	HMOX1	2577	3672	3148	2676	6417	GL861605.1	4628776	4640299	1	2529.18	3113.99	2968.85	2543.17	8454.2	2788.8	8454.2	8454.2	3921.88	-1.59992	1.26455e-11	0.224881	-7.11455	1.12282e-12
ENSSHAG00000009590	VPS36	4590	4505	3939	4104	8040	GL849711.1	562855	595863	-1	4504.83	3820.4	3714.84	3900.29	10592.5	3985.09	10592.5	10592.5	5306.56	-1.4104	1.2755e-11	0.198278	-7.11325	1.13339e-12
ENSSHAG00000014377	ERICH1	2001	2070	1955	1969	623	GL834696.1	1465445	1534425	-1	1963.87	1755.44	1843.75	1871.27	820.783	1858.58	820.783	1858.58	1651.02	1.17898	1.367e-11	0.165969	7.10359	1.21559e-12
ENSSHAG00000006695	ZYX	7888	11627	8304	6973	25799	GL861663.1	251104	259399	1	7741.64	9860.12	7831.44	6626.88	33989.4	8015.02	33989.4	33989.4	13209.9	-2.08427	1.40356e-11	0.293566	-7.09984	1.24903e-12
ENSSHAG00000004374	FKBP2	4168	3922	3820	3231	8876	GL864918.1	101678	103920	1	4090.66	3326	3602.61	3070.62	11693.9	3522.47	11693.9	11693.9	5156.75	-1.73114	1.4143e-11	0.243867	-7.09868	1.25952e-12
ENSSHAG00000008149	DNAJC11	4312	4979	3926	3804	1117	GL849765.1	389355	435041	-1	4231.99	4222.37	3702.58	3615.18	1471.61	3943.03	1471.61	3943.03	3448.75	1.42193	1.41798e-11	0.200323	7.09822	1.26373e-12
ENSSHAG00000013266	GET4	2230	2903	2232	2079	4647	GL841499.1	1201311	1218961	1	2188.62	2461.85	2104.98	1975.81	6122.28	2182.81	6122.28	6122.28	2970.71	-1.48776	1.46957e-11	0.209745	-7.09318	1.31068e-12
ENSSHAG00000000685		120	67	116	63	1156	GL835843.1	2844	9226	1	117.773	56.8184	109.399	59.8729	1522.99	85.9658	1522.99	1522.99	373.372	-4.14833	1.50746e-11	0.585133	-7.08955	1.34546e-12
ENSSHAG00000011271	SLC4A3	1235	3680	1928	940	29	GL849891.1	825963	845942	-1	1212.08	3120.77	1818.28	893.341	38.2066	1761.12	38.2066	1761.12	1416.54	5.52661	1.52948e-11	0.779776	7.08744	1.36613e-12
ENSSHAG00000010514	ATP6V1B2	4874	7714	5145	5381	15581	GL834713.1	699647	738327	1	4783.56	6541.75	4852.21	5113.9	20527.5	5322.86	20527.5	20527.5	8363.78	-1.94722	1.53222e-11	0.274756	-7.08709	1.36959e-12
ENSSHAG00000011253	LAMTOR4	3077	3836	3156	2903	929	GL856864.1	823376	823813	-1	3019.91	3253.07	2976.4	2758.9	1223.93	3002.07	1223.93	3002.07	2646.44	1.29452	1.53576e-11	0.18267	7.08667	1.37377e-12
ENSSHAG00000006975	TRIM62	575	517	603	614	1571	GL849790.1	273710	329941	1	564.331	438.435	568.685	583.523	2069.74	538.743	2069.74	2069.74	844.944	-1.94224	1.53661e-11	0.274076	-7.08649	1.37554e-12
ENSSHAG00000010430	YTHDF1	2675	2886	2694	2786	3857	GL834660.1	685866	712119	1	2625.36	2447.43	2540.69	2647.71	5081.48	2565.3	5081.48	5081.48	3068.54	-0.986224	1.55759e-11	0.139208	-7.08451	1.39534e-12
ENSSHAG00000013125	DRG1	1891	1917	1839	1591	3495	GL841453.1	1169942	1175377	1	1855.91	1625.69	1734.35	1512.03	4604.56	1681.99	4604.56	4604.56	2266.51	-1.45297	1.57465e-11	0.205138	-7.0829	1.41167e-12
ENSSHAG00000015865	CYB5R1	903	926	1085	1199	3199	GL856776.1	1940861	1945801	-1	886.245	785.282	1023.26	1139.49	4214.58	958.567	4214.58	4214.58	1609.77	-2.13661	1.58142e-11	0.301686	-7.08221	1.41878e-12
ENSSHAG00000013649	PKDCC	1631	1492	2361	988	71	GL834744.1	1286538	1300390	-1	1600.74	1265.27	2226.64	938.959	93.5403	1507.9	93.5403	1507.9	1225.03	4.01078	1.58316e-11	0.566338	7.08195	1.42139e-12
ENSSHAG00000012136	TTC29	1	1	0	0	291	GL864821.1	975145	1240971	1	0.981445	0.848036	0	0	383.384	0.45737	383.384	383.384	77.0426	-9.69391	1.59942e-11	1.36911	-7.08042	1.43715e-12
ENSSHAG00000017327	PLBD1	4	0	2	6	550	GL861612.1	2645023	2719053	1	3.92578	0	1.88618	5.70218	724.608	2.87854	724.608	724.608	147.224	-7.99595	1.59942e-11	1.12932	-7.08033	1.43809e-12
ENSSHAG00000002816	SLC6A2	1	0	0	1	296	GL834845.1	42431	96647	1	0.981445	0	0	0.950363	389.971	0.482952	389.971	389.971	78.3806	-9.70908	1.63566e-11	1.3719	-7.07713	1.47176e-12
ENSSHAG00000003587	SOCS2	1336	724	2645	4486	3	GL861596.1	67809	109472	1	1311.21	613.978	2494.48	4263.33	3.95241	2170.75	3.95241	2170.75	1737.39	9.10121	1.6399e-11	1.28609	7.07666	1.47666e-12
ENSSHAG00000018525	RNF115	1487	1526	1307	1404	2543	GL856995.1	3695232	3719883	-1	1459.41	1294.1	1232.62	1334.31	3350.32	1330.11	3350.32	3350.32	1734.15	-1.33288	1.64036e-11	0.188352	-7.07652	1.47816e-12
ENSSHAG00000008304	RPUSD4	1553	1933	1271	1518	279	GL849684.1	405684	419783	-1	1524.18	1639.25	1198.67	1442.65	367.574	1451.19	367.574	1451.19	1234.47	1.98122	1.64129e-11	0.279978	7.07634	1.48007e-12
ENSSHAG00000005432	EDEM1	1614	1422	977	1359	5756	GL841595.1	157888	188309	1	1584.05	1205.91	921.401	1291.54	7583.35	1250.73	7583.35	7583.35	2517.25	-2.60014	1.65012e-11	0.367486	-7.0755	1.48913e-12
ENSSHAG00000017429	ACVR1	1656	1352	1572	1377	4244	GL849626.1	2716330	2869093	-1	1625.27	1146.54	1482.54	1308.65	5591.34	1390.75	5591.34	5591.34	2230.87	-2.00752	1.75955e-11	0.28409	-7.06649	1.58904e-12
ENSSHAG00000003033	GSTP1	5789	5898	5720	4896	10336	GL842653.1	49111	51279	1	5681.58	5001.72	5394.49	4652.98	13617.4	5182.69	13617.4	13617.4	6869.63	-1.3937	1.87784e-11	0.197482	-7.05735	1.69711e-12
ENSSHAG00000011918	MBTPS1	10904	13207	11139	11575	14888	GL834764.1	926979	975128	-1	10701.7	11200	10505.1	11000.5	19614.5	10851.8	19614.5	19614.5	12604.3	-0.853963	1.90849e-11	0.121044	-7.055	1.72606e-12
ENSSHAG00000016462	ALG2	473	637	530	507	1029	GL841545.1	2181116	2187842	1	464.223	540.199	499.839	481.834	1355.68	496.524	1355.68	1355.68	668.354	-1.4486	1.90974e-11	0.205335	-7.0548	1.72845e-12
ENSSHAG00000014632	KRT82	1	0	0	0	288	GL861721.1	1539755	1551205	-1	0.981445	0	0	0	379.431	0.245361	379.431	379.431	76.0825	-10.3947	1.91698e-11	1.47355	-7.05418	1.73627e-12
ENSSHAG00000009155	CRTC1	2886	2919	2794	3008	834	GL841420.1	510130	543432	1	2832.45	2475.42	2635	2858.69	1098.77	2700.39	1098.77	2700.39	2380.07	1.29717	1.9279e-11	0.18391	7.05328	1.74743e-12
ENSSHAG00000002936		539	805	411	308	4876	GL842804.1	46086	59120	1	528.999	682.669	387.611	292.712	6423.98	472.998	6423.98	6423.98	1663.19	-3.76328	1.9672e-11	0.53377	-7.05038	1.78435e-12
ENSSHAG00000015279		546	1193	598	631	35	GL834662.1	1744073	1745283	1	535.869	1011.71	563.969	599.679	46.1114	677.806	46.1114	677.806	551.467	3.87799	1.98769e-11	0.550161	7.04883	1.80425e-12
ENSSHAG00000006893	CALCRL	11	1	2	9	1106	GL849645.1	267453	313793	-1	10.7959	0.848036	1.88618	8.55327	1457.12	5.52085	1457.12	1457.12	295.841	-8.05666	2.02351e-11	1.1434	-7.04625	1.8381e-12
ENSSHAG00000002761	NXPH1	1	4	0	0	523	GL861718.1	40617	41987	-1	0.981445	3.39214	0	0	689.037	1.0934	689.037	689.037	138.682	-9.24733	2.04203e-11	1.31263	-7.04488	1.85626e-12
ENSSHAG00000012990	AK2	3416	3850	3360	3227	4821	GL849785.1	1143638	1152256	-1	3352.62	3264.94	3168.79	3066.82	6351.52	3213.29	6351.52	6351.52	3840.94	-0.983047	2.09995e-11	0.13962	-7.04088	1.91031e-12
ENSSHAG00000016848	TOR3A	750	761	687	785	1463	GL856754.1	2376036	2425131	1	736.084	645.356	647.904	746.035	1927.46	693.845	1927.46	1927.46	940.567	-1.4743	2.12474e-11	0.209443	-7.03914	1.93426e-12
ENSSHAG00000006395		2614	5602	2803	1633	1	GL867612.1	226238	257811	1	2565.5	4750.7	2643.49	1551.94	1.31747	2877.91	1.31747	2877.91	2302.59	11.0931	2.13394e-11	1.57607	7.03844	1.94404e-12
ENSSHAG00000009520	CHST15	77	120	139	140	778	GL834455.1	554343	570685	1	75.5712	101.764	131.09	133.051	1024.99	110.369	1024.99	1024.99	293.294	-3.21509	2.14917e-11	0.45686	-7.03735	1.95934e-12
ENSSHAG00000016993	NDUFAF1	501	621	533	453	1116	GL834508.1	2444478	2455040	-1	491.704	526.631	502.668	430.515	1470.3	487.879	1470.3	1470.3	684.363	-1.59122	2.20732e-11	0.226233	-7.03352	2.0138e-12
ENSSHAG00000004295	GIPC1	2993	3580	3355	3193	4391	GL841415.1	97912	103890	1	2937.46	3035.97	3164.07	3034.51	5785.01	3043	5785.01	5785.01	3591.41	-0.926803	2.21927e-11	0.131785	-7.03267	2.02617e-12
ENSSHAG00000013111		5710	5266	6412	6014	0	GL834793.1	1167862	1183632	1	5604.05	4465.76	6047.11	5715.48	0	5458.1	0	5458.1	4366.48	14.459	2.22829e-11	2.05617	7.032	2.03587e-12
ENSSHAG00000005800	TIE1	486	1064	563	647	2	GL857037.1	182189	209455	1	476.982	902.311	530.961	614.885	2.63494	631.285	2.63494	631.285	505.555	7.9047	2.23549e-11	1.12419	7.03145	2.04392e-12
ENSSHAG00000011335	DNMBP	10827	11220	11163	9366	2907	GL834452.1	834116	897932	1	10626.1	9514.97	10527.7	8901.1	3829.88	9892.48	3829.88	9892.48	8679.96	1.36902	2.27091e-11	0.194763	7.02916	2.07781e-12
ENSSHAG00000012401	SYNPO2	520	565	718	897	41	GL864734.1	1024998	1231341	-1	510.351	479.14	677.14	852.476	54.0162	629.777	54.0162	629.777	514.625	3.54325	2.27802e-11	0.504117	7.02862	2.08582e-12
ENSSHAG00000003696	KYAT3	453	291	293	432	9	GL856731.1	71514	126835	1	444.594	246.779	276.326	410.557	11.8572	344.564	11.8572	344.564	278.023	4.86051	2.29426e-11	0.691638	7.02753	2.1022e-12
ENSSHAG00000002551	SLC39A8	321	214	284	417	2461	GL864765.1	35363	104269	1	315.044	181.48	267.838	396.301	3242.29	290.166	3242.29	3242.29	880.591	-3.4826	2.34941e-11	0.495806	-7.02411	2.15429e-12
ENSSHAG00000008632		0	0	0	0	326	GL841445.1	444809	471985	1	0	0	0	0	429.495	0	429.495	429.495	85.899	-11.2949	2.42425e-11	1.60904	-7.01963	2.22451e-12
ENSSHAG00000011773	SLC38A7	1799	2123	1902	1896	2504	GL834777.1	905844	914508	1	1765.62	1800.38	1793.76	1801.89	3298.94	1790.41	3298.94	3298.94	2092.12	-0.881679	2.45092e-11	0.125631	-7.018	2.2506e-12
ENSSHAG00000008656		2038	2007	2983	2580	9941	GL834485.1	448036	474038	1	2000.18	1702.01	2813.24	2451.94	13097	2241.84	13097	13097	4412.87	-2.54653	2.46016e-11	0.36289	-7.01738	2.26071e-12
ENSSHAG00000016893	FLVCR2	1456	1762	417	1192	13	GL834540.1	2399194	2478705	-1	1428.98	1494.24	393.269	1132.83	17.1271	1112.33	17.1271	1112.33	893.291	6.02119	2.46567e-11	0.858091	7.01696	2.2674e-12
ENSSHAG00000013336		16	19	31	1	3572	GL834651.1	1217202	1289622	-1	15.7031	16.1127	29.2359	0.950363	4706	15.5005	4706	4706	953.601	-8.24561	2.47844e-11	1.17523	-7.01614	2.28078e-12
ENSSHAG00000006319		4804	4913	5193	4827	1461	GL867590.1	220048	240106	-1	4714.86	4166.4	4897.48	4587.4	1924.82	4591.54	1924.82	4591.54	4058.19	1.25419	2.62748e-11	0.178968	7.00787	2.41966e-12
ENSSHAG00000008700	B3GALT4	5	9	6	2	236	GL864755.1	453646	455743	1	4.90722	7.63233	5.65855	1.90073	310.923	5.02471	310.923	310.923	66.2043	-5.94184	2.62882e-11	0.847901	-7.0077	2.42262e-12
ENSSHAG00000008976	PLS3	7373	5408	5215	5716	22102	GL867614.1	488519	530484	-1	7236.19	4586.18	4918.23	5432.28	29118.7	5543.22	29118.7	29118.7	10258.3	-2.39319	2.63714e-11	0.341535	-7.00716	2.43204e-12
ENSSHAG00000018302	OAF	39326	49677	35810	22690	3129	GL849656.1	3448751	3474714	-1	38596.3	42127.9	33772.1	21563.7	4122.36	34015	4122.36	34015	28036.5	3.04463	2.72036e-11	0.434779	7.00271	2.51058e-12
ENSSHAG00000009899	NPDC1	80	126	103	66	570	GL834658.1	604987	612288	-1	78.5156	106.853	97.1385	62.724	750.958	86.3077	750.958	750.958	219.238	-3.11976	2.83825e-11	0.445892	-6.99667	2.62124e-12
ENSSHAG00000017531	LCLAT1	1403	1584	1215	1040	3708	GL834676.1	2781417	2886441	1	1376.97	1343.29	1145.86	988.378	4885.18	1213.62	4885.18	4885.18	1947.93	-2.00903	2.9163e-11	0.287301	-6.99276	2.69525e-12
ENSSHAG00000001181	DYM	1599	1624	1616	1506	2587	GL842225.1	8125	242347	-1	1569.33	1377.21	1524.04	1431.25	3408.29	1475.46	3408.29	3408.29	1862.02	-1.20807	2.96754e-11	0.172825	-6.99012	2.74652e-12
ENSSHAG00000003109	GULP1	82	31	107	99	2181	GL849647.1	51781	292496	1	80.4785	26.2891	100.911	94.086	2873.4	75.4411	2873.4	2873.4	635.033	-5.25266	2.96754e-11	0.751439	-6.99014	2.74617e-12
ENSSHAG00000008792	PDIK1L	959	1332	1135	1151	273	GL849746.1	464973	473257	1	941.205	1129.58	1070.41	1093.87	359.669	1058.77	359.669	1058.77	918.947	1.55785	2.96988e-11	0.222872	6.98991	2.75065e-12
ENSSHAG00000018083	SEC23B	26467	24940	25358	27517	6685	GL834721.1	3234728	3264177	-1	25975.9	21150	23914.9	26151.1	8807.28	24298	8807.28	24298	21199.9	1.46406	3.0064e-11	0.209507	6.98809	2.78646e-12
ENSSHAG00000003634	KIAA0895	4003	5058	7873	5945	457	GL841799.1	69373	81655	1	3928.72	4289.37	7424.97	5649.91	602.084	5323.24	602.084	5323.24	4379.01	3.14426	3.02307e-11	0.450002	6.98722	2.8039e-12
ENSSHAG00000012658		178	130	96	106	999	GL861565.1	1075990	1196087	-1	174.697	110.245	90.5369	100.738	1316.15	119.054	1316.15	1316.15	358.474	-3.46735	3.02766e-11	0.496264	-6.98691	2.81016e-12
ENSSHAG00000016191	NUDCD3	1968	2675	2306	2010	4162	GL834671.1	2060913	2164935	-1	1931.48	2268.5	2174.77	1910.23	5483.31	2071.25	5483.31	5483.31	2753.66	-1.40441	3.12611e-11	0.201139	-6.98231	2.90359e-12
ENSSHAG00000001830	PLEK	0	5	1	5	519	GL834728.1	18122	53927	-1	0	4.24018	0.943092	4.75182	683.767	2.48377	683.767	683.767	138.74	-8.08717	3.14787e-11	1.15842	-6.98124	2.92588e-12
ENSSHAG00000016783	LOXL3	1510	1206	1280	984	141	GL864876.1	2342449	2359358	1	1481.98	1022.73	1207.16	935.157	185.763	1161.76	185.763	1161.76	966.558	2.64465	3.26426e-11	0.379104	6.97604	3.03622e-12
ENSSHAG00000011984	TMEM167A	1119	1315	1202	1180	1663	GL841287.1	940236	981488	1	1098.24	1115.17	1133.6	1121.43	2190.95	1117.11	2190.95	2190.95	1331.88	-0.971771	3.32522e-11	0.139355	-6.97334	3.09511e-12
ENSSHAG00000011023		401	534	485	540	76	GL834472.1	786144	795306	-1	393.559	452.851	457.4	513.196	100.128	454.252	100.128	454.252	383.427	2.18176	3.39756e-11	0.313012	6.97021	3.16469e-12
ENSSHAG00000009825	MPPE1	1379	1299	1049	1627	157	GL841317.1	594873	635534	-1	1353.41	1101.6	989.304	1546.24	206.843	1247.64	206.843	1247.64	1039.48	2.5925	3.39768e-11	0.371946	6.97011	3.16704e-12
ENSSHAG00000010007	CAPN5	2158	3197	3937	2291	256	GL849720.1	622554	758089	-1	2117.96	2711.17	3712.95	2177.28	337.272	2679.84	337.272	2679.84	2211.33	2.99018	3.42704e-11	0.429082	6.96879	3.19667e-12
ENSSHAG00000013813	MMP17	308	340	386	405	1067	GL841431.1	1324952	1360464	-1	302.285	288.332	364.034	384.897	1405.74	334.887	1405.74	1405.74	549.058	-2.06991	3.44256e-11	0.297056	-6.96806	3.21342e-12
ENSSHAG00000017549		12163	17547	15079	11517	35870	GL849783.1	2797200	3186720	1	11937.3	14880.5	14220.9	10945.3	47257.6	12996	47257.6	47257.6	19848.3	-1.86246	3.56628e-11	0.26748	-6.96299	3.33125e-12
ENSSHAG00000012605	LITAF	8187	12751	10616	8962	1991	GL841527.1	1064865	1071079	1	8035.09	10813.3	10011.9	8517.15	2623.08	9344.36	2623.08	9344.36	8000.1	1.83286	3.63701e-11	0.263338	6.96012	3.39973e-12
ENSSHAG00000013463	IRX1	0	1	1	0	276	GL841204.1	1240385	1242836	1	0	0.848036	0.943092	0	363.622	0.447782	363.622	363.622	73.0825	-9.6177	3.64117e-11	1.38188	-6.95986	3.40602e-12
ENSSHAG00000010020	TM7SF3	31278	29477	34422	42480	4921	GL861623.1	625101	644257	-1	30697.6	24997.6	32463.1	40371.4	6483.27	32132.4	6483.27	32132.4	27002.6	2.30923	3.66769e-11	0.331846	6.95874	3.43324e-12
ENSSHAG00000011522	CHD7	5599	7981	7365	7066	1663	GL841252.1	863083	1025102	-1	5495.11	6768.18	6945.87	6715.27	2190.95	6481.11	2190.95	6481.11	5623.08	1.56471	3.67266e-11	0.224865	6.95845	3.44032e-12
ENSSHAG00000016580	LRP4	245	173	579	65	28496	GL864893.1	2236832	2282429	-1	240.454	146.71	546.05	61.7736	37542.6	248.747	37542.6	37542.6	7707.52	-7.2378	3.68413e-11	1.04023	-6.95791	3.45349e-12
ENSSHAG00000018122	TMC7	1856	2933	2420	1956	6314	GL841494.1	3272501	3334900	-1	1821.56	2487.29	2282.28	1858.91	8318.5	2112.51	8318.5	8318.5	3353.71	-1.97724	3.84402e-11	0.28442	-6.95183	3.60591e-12
ENSSHAG00000017181		1	5	3	4	195	GL856991.1	2549907	2552921	-1	0.981445	4.24018	2.82928	3.80145	256.907	2.96309	256.907	256.907	53.7518	-6.4243	3.86282e-11	0.924221	-6.95104	3.62609e-12
ENSSHAG00000007056	CLMP	59	176	26	48	4800	GL849655.1	280942	309921	1	57.9052	149.254	24.5204	45.6174	6323.85	69.3244	6323.85	6323.85	1320.23	-6.50951	3.91179e-11	0.936733	-6.94916	3.67464e-12
ENSSHAG00000011297	ABCA7	2013	2289	2280	2235	688	GL841423.1	829070	867198	-1	1975.65	1941.15	2150.25	2124.06	906.419	2047.78	906.419	2047.78	1819.51	1.17574	3.9346e-11	0.169214	6.94824	3.69867e-12
ENSSHAG00000004801	HSD17B14	476	516	651	1315	7	GL850161.1	122596	130068	1	467.168	437.587	613.953	1249.73	9.22229	692.109	9.22229	692.109	555.531	6.22965	3.96263e-11	0.896722	6.94714	3.72763e-12
ENSSHAG00000016940		1	1	1	0	215	GL856734.1	2418374	2466685	-1	0.981445	0.848036	0.943092	0	283.256	0.693143	283.256	283.256	57.2057	-8.6702	4.03532e-11	1.2485	-6.94448	3.79867e-12
ENSSHAG00000010027	HK2	4843	5781	4065	3834	12266	GL834704.1	626732	718699	1	4753.14	4902.5	3833.67	3643.69	16160.1	4283.25	16160.1	16160.1	6658.62	-1.91563	4.09761e-11	0.275939	-6.94221	3.86001e-12
ENSSHAG00000008714		1671	1486	1447	1441	3354	GL849535.1	455189	466725	-1	1639.99	1260.18	1364.65	1369.47	4418.79	1408.58	4418.79	4418.79	2010.62	-1.6496	4.24071e-11	0.237788	-6.93727	3.9976e-12
ENSSHAG00000014821	SLC13A4	10	15	18	3	542	GL861656.1	1592710	1622600	-1	9.81445	12.7205	16.9757	2.85109	714.068	10.5904	714.068	714.068	151.286	-6.07265	4.41888e-11	0.876114	-6.93135	4.16848e-12
ENSSHAG00000007470		1259	1626	1229	1265	340	GL849926.1	319743	326974	1	1235.64	1378.91	1159.06	1202.21	447.94	1243.95	447.94	1243.95	1084.75	1.47376	4.42388e-11	0.212633	6.93099	4.17903e-12
ENSSHAG00000009412	LDLR	3088	4705	6139	4569	23692	GL841402.1	541579	575091	-1	3030.7	3990.01	5789.64	4342.21	31213.5	4288.14	31213.5	31213.5	9673.21	-2.86374	4.42388e-11	0.413177	-6.93102	4.17818e-12
ENSSHAG00000011455		826	1102	747	644	98	GL834445.1	852539	854834	-1	810.673	934.536	704.49	612.034	129.112	765.433	129.112	765.433	638.169	2.56786	4.45216e-11	0.370543	6.92999	4.20868e-12
ENSSHAG00000007949	CEP104	7068	8637	7729	7216	2867	GL849764.1	369567	419410	-1	6936.85	7324.49	7289.16	6857.82	3777.18	7102.08	3777.18	7102.08	6437.1	0.910963	4.50593e-11	0.131486	6.92819	4.26249e-12
ENSSHAG00000000785		1018	491	657	791	2	GL851169.1	3583	11371	-1	999.111	416.386	619.612	751.737	2.63494	696.711	2.63494	696.711	557.896	8.0464	4.53851e-11	1.16159	6.92708	4.2963e-12
ENSSHAG00000010641	GPX4	16647	16703	16176	14090	4375	GL841423.1	721290	723696	-1	16338.1	14164.7	15255.5	13390.6	5763.93	14787.2	5763.93	14787.2	12982.6	1.35922	4.61066e-11	0.196284	6.92474	4.36764e-12
ENSSHAG00000015543	ATP11B	4227	4103	4877	4537	9796	GL849905.1	1831597	1936735	1	4148.57	3479.49	4599.46	4311.8	12905.9	4134.83	12905.9	12905.9	5889.05	-1.6422	4.64065e-11	0.237184	-6.92373	4.39911e-12
ENSSHAG00000001787		2012	2346	2181	2230	756	GL841379.1	17665	26960	1	1974.67	1989.49	2056.88	2119.31	996.007	2035.09	996.007	2035.09	1827.27	1.03083	4.64813e-11	0.148891	6.9234	4.40927e-12
ENSSHAG00000013121		18	7	11	15	313	GL856933.1	1169051	1235419	-1	17.666	5.93625	10.374	14.2554	412.368	12.0579	412.368	412.368	92.1199	-5.10351	4.95696e-11	0.738121	-6.91419	4.7055e-12
ENSSHAG00000013517	CABLES2	222	270	239	156	943	GL834662.1	1251278	1267297	1	217.881	228.97	225.399	148.257	1242.37	205.127	1242.37	1242.37	412.576	-2.59818	5.00141e-11	0.375849	-6.91282	4.751e-12
ENSSHAG00000013852	ABCC5	2180	3251	2915	2675	6056	GL857019.1	1331712	1366603	-1	2139.55	2756.97	2749.11	2542.22	7978.6	2546.96	7978.6	7978.6	3633.29	-1.64727	5.03531e-11	0.238328	-6.91177	4.78652e-12
ENSSHAG00000016001	PARK7	12541	12612	12959	11275	3572	GL849765.1	1983826	2006223	1	12308.3	10695.4	12221.5	10715.3	4706	11485.2	4706	11485.2	10129.3	1.28718	5.15548e-11	0.186322	6.90832	4.90415e-12
ENSSHAG00000001599	MUT	4766	5816	4554	4257	1281	GL856892.1	13899	49310	-1	4677.57	4932.18	4294.84	4045.7	1687.68	4487.57	1687.68	4487.57	3927.59	1.41094	5.16505e-11	0.20425	6.90789	4.91922e-12
ENSSHAG00000017072	CHD6	11873	14312	13661	14431	4108	GL834627.1	2490407	2608634	1	11652.7	12137.1	12883.6	13714.7	5412.16	12597	5412.16	12597	11160	1.2188	5.16505e-11	0.176437	6.90786	4.92007e-12
ENSSHAG00000007352	DPYSL4	2296	5733	1776	2092	1	GL834900.1	309263	353569	1	2253.4	4861.79	1674.93	1988.16	1.31747	2694.57	1.31747	2694.57	2155.92	10.9981	5.19503e-11	1.59233	6.90694	4.95206e-12
ENSSHAG00000002416	MAP4K4	6570	6550	6539	6992	11413	GL849835.1	31386	252885	1	6448.09	5554.64	6166.88	6644.94	15036.3	6203.64	15036.3	15036.3	7970.17	-1.27731	5.21599e-11	0.18495	-6.90627	4.97548e-12
ENSSHAG00000009698	P2RY6	66	85	118	114	686	GL849730.1	576247	582329	-1	64.7754	72.0831	111.285	108.341	903.784	89.1212	903.784	903.784	252.054	-3.34253	5.30233e-11	0.484155	-6.90385	5.06133e-12
ENSSHAG00000003880	SLC22A18	335	1406	1374	1121	10	GL864917.1	78560	124972	1	328.784	1192.34	1295.81	1065.36	13.1747	970.572	13.1747	970.572	779.093	6.20307	5.30339e-11	0.898511	6.90372	5.06584e-12
ENSSHAG00000009112	SPSB1	1526	1879	1672	1404	2935	GL849791.1	504602	575264	-1	1497.68	1593.46	1576.85	1334.31	3866.77	1500.58	3866.77	3866.77	1973.82	-1.36551	5.3853e-11	0.197858	-6.90144	5.14764e-12
ENSSHAG00000001218	ITGB7	165	78	61	84	1785	GL861780.1	8440	26721	-1	161.938	66.1468	57.5286	79.8305	2351.68	91.3611	2351.68	2351.68	543.425	-4.68714	5.63517e-11	0.679797	-6.8949	5.39019e-12
ENSSHAG00000017488	GDPD1	2477	3005	2652	1555	234	GL856812.1	2751631	2808704	-1	2431.04	2548.35	2501.08	1477.81	308.288	2239.57	308.288	2239.57	1853.31	2.8609	5.75585e-11	0.415118	6.89179	5.50943e-12
ENSSHAG00000016126	BAIAP2L1	24	58	31	16	696	GL841496.1	2038899	2161200	-1	23.5547	49.1861	29.2359	15.2058	916.959	29.2956	916.959	916.959	206.828	-4.96392	5.86031e-11	0.720544	-6.88913	5.61328e-12
ENSSHAG00000002544		393	280	302	337	20	GL856806.1	34996	43852	-1	385.708	237.45	284.814	320.272	26.3494	307.061	26.3494	307.061	250.919	3.5421	5.93217e-11	0.514295	6.8873	5.68603e-12
ENSSHAG00000011322		691	774	826	902	1958	GL841277.1	831968	832168	-1	678.178	656.38	778.994	857.228	2579.61	742.695	2579.61	2579.61	1110.08	-1.79647	5.99763e-11	0.260901	-6.88564	5.75273e-12
ENSSHAG00000015068	QARS	7937	9099	8662	9068	12505	GL841583.1	1675503	1689788	-1	7789.73	7716.28	8169.07	8617.89	16475	8073.24	16475	16475	9753.58	-1.02907	6.04514e-11	0.149478	-6.88442	5.80228e-12
ENSSHAG00000009823	QSOX1	9876	9647	7990	5044	684	GL856755.1	594703	650681	1	9692.75	8181.01	7535.31	4793.63	901.149	7550.67	901.149	7550.67	6220.77	3.06677	6.04922e-11	0.445477	6.88423	5.81019e-12
ENSSHAG00000009111	BCAP31	3994	5546	4333	4819	8478	GL867579.1	504592	534322	-1	3919.89	4703.21	4086.42	4579.8	11169.5	4322.33	11169.5	11169.5	5691.76	-1.36962	6.07179e-11	0.198969	-6.8836	5.83587e-12
ENSSHAG00000005548	EIF4G1	15184	16016	14857	15641	21340	GL857020.1	165937	185008	1	14902.3	13582.1	14011.5	14864.6	28114.8	14340.1	28114.8	28114.8	17095.1	-0.971293	6.22954e-11	0.141179	-6.87985	5.9916e-12
ENSSHAG00000006430	COL11A1	40465	18239	10707	10712	244	GL856984.1	229296	407686	-1	39714.2	15467.3	10097.7	10180.3	321.463	18864.9	321.463	18864.9	15156.2	5.8749	6.25951e-11	0.854026	6.87907	6.02455e-12
ENSSHAG00000013071		11	7	26	23	667	GL841486.1	1157905	1229253	-1	10.7959	5.93625	24.5204	21.8584	878.752	15.7777	878.752	878.752	188.373	-5.80314	6.34101e-11	0.843832	-6.87713	6.10718e-12
ENSSHAG00000004462	CFAP57	1565	2225	1266	2050	196	GL857037.1	105849	147554	1	1535.96	1886.88	1193.95	1948.24	258.224	1641.26	258.224	1641.26	1364.65	2.66817	6.3562e-11	0.388002	6.87669	6.126e-12
ENSSHAG00000010838	NTN4	131	439	206	606	12385	GL861598.1	756378	891797	-1	128.569	372.288	194.277	575.92	16316.9	317.764	16316.9	16316.9	3517.58	-5.68211	6.39787e-11	0.82641	-6.87566	6.17038e-12
ENSSHAG00000011482		563	687	562	1196	2	GL856813.1	856186	878317	1	552.553	582.601	530.018	1136.63	2.63494	700.452	2.63494	700.452	560.888	8.05431	6.49059e-11	1.17179	6.87351	6.26409e-12
ENSSHAG00000000642		717	983	556	328	14	GL867732.1	2435	101747	1	703.696	833.62	524.359	311.719	18.4446	593.348	18.4446	593.348	478.368	5.00775	6.51196e-11	0.728618	6.87294	6.28901e-12
ENSSHAG00000004534		189	133	264	140	1706	GL841619.1	109164	115786	1	185.493	112.789	248.976	133.051	2247.6	170.077	2247.6	2247.6	585.582	-3.72474	6.52466e-11	0.541972	-6.87257	6.30558e-12
ENSSHAG00000007399	COL20A1	7	18	6	30	951	GL834660.1	313377	368073	-1	6.87011	15.2647	5.65855	28.5109	1252.91	14.0761	1252.91	1252.91	261.844	-6.47458	6.63494e-11	0.942431	-6.87008	6.41653e-12
ENSSHAG00000006507		9442	12386	10133	9342	16761	GL864964.1	235001	237594	1	9266.8	10503.8	9556.35	8878.29	22082.1	9551.31	22082.1	22082.1	12057.5	-1.20907	6.65316e-11	0.176003	-6.86959	6.43855e-12
ENSSHAG00000011782		6263	6215	5766	5931	9638	GL849677.1	907012	971053	1	6146.79	5270.55	5437.87	5636.6	12697.8	5622.95	12697.8	12697.8	7037.92	-1.17523	6.76592e-11	0.171139	-6.8671	6.55213e-12
ENSSHAG00000001252	GTF2I	33748	35156	37524	36965	10556	GL857004.1	8870	71827	-1	33121.8	29813.6	35388.6	35130.2	13907.2	33363.5	13907.2	33363.5	29472.3	1.26243	6.90452e-11	0.183918	6.86411	6.6909e-12
ENSSHAG00000012084	ADRB2	32	38	13	19	490	GL834622.1	964007	1075056	-1	31.4062	32.2254	12.2602	18.0569	645.56	23.4872	645.56	645.56	147.902	-4.77885	6.93981e-11	0.696292	-6.86328	6.72968e-12
ENSSHAG00000012185	TOR1B	911	1312	1038	1094	2155	GL834652.1	984837	991823	1	894.096	1112.62	978.93	1039.7	2839.15	1006.34	2839.15	2839.15	1372.9	-1.49607	6.97973e-11	0.218011	-6.86236	6.773e-12
ENSSHAG00000012683	NDRG4	2203	2281	3173	1881	260	GL834777.1	1080865	1144749	-1	2162.12	1934.37	2992.43	1787.63	342.542	2219.14	342.542	2219.14	1843.82	2.69562	7.28104e-11	0.393164	6.85623	7.07018e-12
ENSSHAG00000004185	PRR5	254	317	203	219	827	GL862008.1	93312	110317	1	249.287	268.827	191.448	208.13	1089.55	229.423	1089.55	1089.55	401.448	-2.24715	7.67387e-11	0.328117	-6.84862	7.4567e-12
ENSSHAG00000006714	P3H2	5	3	3	40	8238	GL849922.1	252493	278840	1	4.90722	2.54411	2.82928	38.0145	10853.3	12.0738	10853.3	10853.3	2180.32	-9.81441	7.74922e-11	1.43336	-6.84712	7.53503e-12
ENSSHAG00000000199		6536	6147	5228	4967	13943	GL857330.1	56	607	-1	6414.72	5212.88	4930.49	4720.45	18369.5	5319.64	18369.5	18369.5	7929.6	-1.78793	7.97743e-11	0.261284	-6.84287	7.7622e-12
ENSSHAG00000005373	GLDC	780	735	972	430	32	GL841564.1	154628	263309	-1	765.527	623.307	916.686	408.656	42.159	678.544	42.159	678.544	551.267	4.00848	8.09207e-11	0.585973	6.84073	7.87908e-12
ENSSHAG00000015967	DMXL2	3848	3618	3001	3974	9316	GL834502.1	1972644	2094570	-1	3776.6	3068.2	2830.22	3776.74	12273.5	3362.94	12273.5	12273.5	5145.06	-1.86781	8.17597e-11	0.273105	-6.83916	7.96616e-12
ENSSHAG00000000117	SAHAI-01	10612	24124	14130	12180	91625	GL861423.1	21	2392	1	10415.1	20458	13325.9	11575.4	120713	13943.6	120713	120713	35297.5	-3.11389	8.29564e-11	0.455448	-6.83698	8.08823e-12
ENSSHAG00000003147	C9orf72	1092	1201	1421	994	3264	GL841910.1	53280	75283	1	1071.74	1018.49	1340.13	944.661	4300.22	1093.76	4300.22	4300.22	1735.05	-1.97517	8.38063e-11	0.288961	-6.83542	8.17663e-12
ENSSHAG00000008517		670	1111	1119	1064	3745	GL841413.1	432221	464858	1	657.568	942.168	1055.32	1011.19	4933.92	916.561	4933.92	4933.92	1720.03	-2.42833	8.5692e-11	0.355428	-6.83213	8.36626e-12
ENSSHAG00000004165	ATG12	1701	1861	1870	1887	547	GL841469.1	92095	99046	1	1669.44	1578.2	1763.58	1793.34	720.656	1701.14	720.656	1701.14	1505.04	1.239	8.65128e-11	0.181388	6.83067	8.4521e-12
ENSSHAG00000009931	TMEM171	48	41	20	75	1130	GL841183.1	610960	651719	1	47.1093	34.7695	18.8618	71.2772	1488.74	43.0045	1488.74	1488.74	332.152	-5.11442	8.74519e-11	0.748924	-6.82902	8.54962e-12
ENSSHAG00000010931	SPATA16	273	513	427	258	12	GL849903.1	770697	1062372	-1	267.934	435.043	402.7	245.194	15.8096	337.718	15.8096	337.718	273.336	4.41736	8.81829e-11	0.646973	6.82773	8.62691e-12
ENSSHAG00000011585	TOMM34	758	1049	935	545	3796	GL834671.1	874015	891492	-1	743.935	889.59	881.791	517.948	5001.11	758.316	5001.11	5001.11	1606.88	-2.72123	8.90475e-11	0.398642	-6.82623	8.71736e-12
ENSSHAG00000001286	GPX3	16	9	18	38	803	GL840403.1	9221	14346	-1	15.7031	7.63233	16.9757	36.1138	1057.93	19.1062	1057.93	1057.93	226.871	-5.79449	9.17664e-11	0.849406	-6.82182	8.98958e-12
ENSSHAG00000000572	DYSF	1277	981	983	576	7113	GL835446.1	1810	147483	-1	1253.3	831.924	927.06	547.409	9371.16	889.924	9371.16	9371.16	2586.17	-3.39655	9.19293e-11	0.497921	-6.82147	9.01161e-12
ENSSHAG00000008008	REXO2	2472	2474	2232	1959	4758	GL849660.1	374814	402769	-1	2426.13	2098.04	2104.98	1861.76	6268.52	2122.73	6268.52	6268.52	2951.89	-1.56225	9.25532e-11	0.229056	-6.8204	9.07887e-12
ENSSHAG00000009960	PPP4R4	1439	2266	1652	1625	4185	GL834527.1	615427	712807	1	1412.3	1921.65	1557.99	1544.34	5513.61	1609.07	5513.61	5513.61	2389.98	-1.77657	9.50121e-11	0.260627	-6.81653	9.32635e-12
ENSSHAG00000006347	ATP8A2	189	260	239	314	8	GL849703.1	222971	578297	-1	185.493	220.489	225.399	298.414	10.5398	232.449	10.5398	232.449	188.067	4.46302	9.5426e-11	0.654803	6.81581	9.37326e-12
ENSSHAG00000014445		9	6	16	19	394	GL834452.1	1485341	1487033	-1	8.833	5.08822	15.0895	18.0569	519.083	11.7669	519.083	519.083	113.23	-5.46808	9.67186e-11	0.802503	-6.81378	9.50661e-12
ENSSHAG00000016222	RHPN2	83	98	112	139	604	GL834643.1	2077253	2144330	1	81.4599	83.1076	105.626	132.1	795.752	100.574	795.752	795.752	239.609	-2.98459	9.79829e-11	0.438149	-6.81182	9.63735e-12
ENSSHAG00000018353	GDE1	1539	2046	1977	2182	4643	GL841494.1	3505892	3522927	-1	1510.44	1735.08	1864.49	2073.69	6117.01	1795.93	6117.01	6117.01	2660.14	-1.76808	9.87308e-11	0.259607	-6.81063	9.71742e-12
ENSSHAG00000013239	PEX2	2011	2050	1978	1814	573	GL841242.1	1193874	1194791	1	1973.69	1738.47	1865.44	1723.96	754.91	1825.39	754.91	1825.39	1611.29	1.27371	1.00976e-10	0.18711	6.80729	9.94511e-12
ENSSHAG00000006219	CSRP1	411	2289	1036	2331	67844	GL856776.1	212897	238370	-1	403.374	1941.15	977.044	2215.3	89382.4	1384.22	89382.4	89382.4	18983.9	-6.01278	1.01014e-10	0.883304	-6.80715	9.95544e-12
ENSSHAG00000004581	ANK2	16772	16132	24642	29274	1642	GL864784.1	111557	289549	1	16460.8	13680.5	23239.7	27820.9	2163.28	20300.5	2163.28	20300.5	16673	3.23021	1.01278e-10	0.474566	6.80667	9.98819e-12
ENSSHAG00000003364		1060	592	626	964	37	GL841195.1	60966	152758	-1	1040.33	502.037	590.376	916.15	48.7464	762.224	48.7464	762.224	619.528	3.96664	1.04903e-10	0.583208	6.80142	1.03595e-11
ENSSHAG00000018567	TMEM242	2255	2030	2551	2134	418	GL856966.1	3748005	3799622	-1	2213.16	1721.51	2405.83	2028.08	550.702	2092.14	550.702	2092.14	1783.86	1.92553	1.04903e-10	0.283105	6.80146	1.03563e-11
ENSSHAG00000004345	DNAJC10	11044	14141	12804	11813	17765	GL849640.1	100248	138212	1	10839.1	11992.1	12075.4	11226.6	23404.8	11533.3	23404.8	23404.8	13907.6	-1.02098	1.06697e-10	0.150169	-6.79888	1.05437e-11
ENSSHAG00000012496		355	255	356	505	8	GL841415.1	1042248	1052631	1	348.413	216.249	335.741	479.933	10.5398	345.084	10.5398	345.084	278.175	5.03267	1.09094e-10	0.740581	6.79558	1.07878e-11
ENSSHAG00000001006	CMC2	2065	2015	2015	2561	384	GL834683.1	5817	14472	-1	2026.68	1708.79	1900.33	2433.88	505.908	2017.42	505.908	2017.42	1715.12	1.99547	1.1052e-10	0.293728	6.79361	1.0936e-11
ENSSHAG00000017803		2	6	2	1	231	GL834609.1	2993006	2993368	1	1.96289	5.08822	1.88618	0.950363	304.335	2.47191	304.335	304.335	62.8446	-6.91985	1.11513e-10	1.01879	-6.79223	1.10417e-11
ENSSHAG00000009641	ARRDC4	3582	5551	2923	6150	314	GL834480.1	569837	581527	1	3515.53	4707.45	2756.66	5844.73	413.685	4206.09	413.685	4206.09	3447.61	3.34589	1.11606e-10	0.492622	6.79201	1.10583e-11
ENSSHAG00000017680	ARHGEF10	18373	15286	22332	18885	2729	GL834696.1	2903492	3125024	1	18032.1	12963.1	21061.1	17947.6	3595.37	17501	3595.37	17501	14719.9	2.28321	1.12649e-10	0.336232	6.79057	1.1169e-11
ENSSHAG00000007834	ZNF839	1255	1463	1342	1311	465	GL834586.1	358618	400801	-1	1231.71	1240.68	1265.63	1245.93	612.623	1245.99	612.623	1245.99	1119.31	1.02422	1.13374e-10	0.150852	6.78955	1.12484e-11
ENSSHAG00000008548		8027	8800	6899	8587	2081	GL841425.1	435198	452069	-1	7878.06	7462.72	6506.39	8160.77	2741.65	7501.98	2741.65	7501.98	6549.92	1.45222	1.14794e-10	0.21395	6.78766	1.13969e-11
ENSSHAG00000002778	PUM2	9787	10736	10355	10006	12866	GL834799.1	41099	103669	1	9605.4	9104.52	9765.72	9509.33	16950.6	9496.24	16950.6	16950.6	10987.1	-0.835933	1.15815e-10	0.12318	-6.78628	1.15058e-11
ENSSHAG00000001057		395	203	430	262	3348	GL857536.1	6421	21917	1	387.671	172.151	405.53	248.995	4410.89	303.587	4410.89	4410.89	1125.05	-3.86136	1.17512e-10	0.569179	-6.78409	1.16822e-11
ENSSHAG00000014791	DNAH2	364	368	236	237	12	GL856861.1	1581301	1687215	-1	357.246	312.077	222.57	225.236	15.8096	279.282	15.8096	279.282	226.588	4.14288	1.19289e-10	0.61088	6.78182	1.18667e-11
ENSSHAG00000010718	WDR62	3035	2857	2584	2951	685	GL849758.1	735343	765238	1	2978.68	2422.84	2436.95	2804.52	902.467	2660.75	902.467	2660.75	2309.09	1.55979	1.20286e-10	0.23004	6.78053	1.19739e-11
ENSSHAG00000014565	TLCD1	101	68	90	68	524	GL857001.1	1519886	1521435	-1	99.1259	57.6665	84.8783	64.6247	690.354	76.5738	690.354	690.354	199.33	-3.17413	1.22269e-10	0.468295	-6.77807	1.21794e-11
ENSSHAG00000012390	PREB	2222	2453	2024	2026	3487	GL856719.1	1021483	1024617	-1	2180.77	2080.23	1908.82	1925.44	4594.02	2023.81	4594.02	4594.02	2537.85	-1.18268	1.22495e-10	0.174495	-6.77771	1.22099e-11
ENSSHAG00000002925	CHST3	2789	2687	2007	2343	6487	GL834442.1	45870	107099	1	2737.25	2278.67	1892.79	2226.7	8546.42	2283.85	8546.42	8546.42	3536.37	-1.90389	1.2426e-10	0.280994	-6.77554	1.23941e-11
ENSSHAG00000017469	APOLD1	35	36	48	14	664	GL841507.1	2737333	2738082	-1	34.3506	30.5293	45.2684	13.3051	874.8	30.8633	874.8	874.8	199.651	-4.82505	1.26054e-10	0.712355	-6.77337	1.25813e-11
ENSSHAG00000008017	NAPRT	544	769	322	514	3549	GL841408.1	375947	384203	1	533.906	652.14	303.676	488.487	4675.7	494.552	4675.7	4675.7	1330.78	-3.24076	1.28225e-10	0.478637	-6.77081	1.28064e-11
ENSSHAG00000012229	ROCK2	4899	6670	4840	5179	9887	GL834727.1	992088	1118844	1	4808.1	5656.4	4564.57	4921.93	13025.8	4987.75	13025.8	13025.8	6595.36	-1.38485	1.29252e-10	0.20457	-6.76956	1.29175e-11
ENSSHAG00000013930	RASGRP3	13	9	6	14	232	GL834680.1	1353107	1418063	1	12.7588	7.63233	5.65855	13.3051	305.653	9.83869	305.653	305.653	69.0015	-4.96197	1.30225e-10	0.73311	-6.76838	1.30234e-11
ENSSHAG00000012272		4545	4843	4935	5552	9879	GL856745.1	999652	1055432	1	4460.67	4107.04	4654.16	5276.42	13015.3	4624.57	13015.3	13015.3	6302.71	-1.49286	1.31308e-10	0.220606	-6.76708	1.31403e-11
ENSSHAG00000010841	PCDH7	86	361	214	47	12355	GL864859.1	756965	766014	-1	84.4042	306.141	201.822	44.6671	16277.3	159.259	16277.3	16277.3	3382.87	-6.67467	1.32673e-10	0.986576	-6.76549	1.32857e-11
ENSSHAG00000006090	STARD13	19140	24162	18157	17341	5162	GL849706.1	203379	404381	-1	18784.9	20490.3	17123.7	16480.2	6800.78	18219.8	6800.78	18219.8	15936	1.42175	1.33726e-10	0.210185	6.76425	1.34e-11
ENSSHAG00000006551	CD22	797	321	1013	813	9	GL849758.1	239270	251174	1	782.211	272.22	955.353	772.645	11.8572	695.607	11.8572	695.607	558.857	5.87427	1.34713e-10	0.868578	6.76309	1.35078e-11
ENSSHAG00000006036	TMEM39A	1735	2431	1961	1722	3918	GL849579.1	199871	227073	-1	1702.81	2061.58	1849.4	1636.53	5161.85	1812.58	5161.85	5161.85	2482.43	-1.50968	1.38607e-10	0.223363	-6.75887	1.39074e-11
ENSSHAG00000014153	CCDC190	2382	1259	1489	2114	104	GL856748.1	1407790	1411157	-1	2337.8	1067.68	1404.26	2009.07	137.017	1704.7	137.017	1704.7	1391.17	3.63699	1.4206e-10	0.538398	6.75521	1.42631e-11
ENSSHAG00000013974		1236	1306	724	1040	99	GL841441.1	1364311	1382561	-1	1213.07	1107.54	682.799	988.378	130.429	997.944	130.429	997.944	824.441	2.9357	1.44818e-10	0.434769	6.75232	1.45496e-11
ENSSHAG00000014340	TLN1	60229	59518	64730	58419	103996	GL841539.1	1455174	1490907	1	59111.4	50473.4	61046.4	55519.3	137012	56537.6	137012	137012	72632.4	-1.27702	1.45509e-10	0.189145	-6.75154	1.46287e-11
ENSSHAG00000013746	PISD	206	327	208	218	819	GL841453.1	1308145	1345247	-1	202.178	277.308	196.163	207.179	1079.01	220.707	1079.01	1079.01	392.367	-2.28851	1.56223e-10	0.339485	-6.74113	1.57161e-11
ENSSHAG00000017631	NR2F2	1878	3532	1912	2358	263	GL834477.1	2862587	2885361	1	1843.15	2995.26	1803.19	2240.96	346.494	2220.64	346.494	2220.64	1845.81	2.68018	1.58348e-10	0.397708	6.73907	1.59403e-11
ENSSHAG00000009034	DEF8	476	797	562	472	1978	GL834769.1	496493	511737	1	467.168	675.885	530.018	448.571	2605.95	530.41	2605.95	2605.95	945.519	-2.29616	1.59763e-10	0.340793	-6.73768	1.60933e-11
ENSSHAG00000016038	GRB10	8807	6949	7074	7254	1354	GL841608.1	2001311	2099856	1	8643.58	5893	6671.43	6893.93	1783.85	7025.49	1783.85	7025.49	5977.16	1.97756	1.619e-10	0.293596	6.73566	1.63193e-11
ENSSHAG00000017506	ALPL	1054	480	403	488	5	GL849741.1	2760184	2779668	-1	1034.44	407.057	380.066	463.777	6.58735	571.336	6.58735	571.336	458.386	6.43831	1.6409e-10	0.956145	6.73361	1.65508e-11
ENSSHAG00000017963	PSRC1	1323	829	1589	1181	79	GL856988.1	3138609	3142622	-1	1298.45	703.022	1498.57	1122.38	104.08	1155.61	104.08	1155.61	945.301	3.47274	1.70664e-10	0.516179	6.7278	1.72252e-11
ENSSHAG00000013024	CNKSR2	1140	2666	1424	1606	1	GL849557.1	1148619	1320224	-1	1118.85	2260.86	1342.96	1526.28	1.31747	1562.24	1.31747	1562.24	1250.06	10.2118	1.71724e-10	1.51807	6.7268	1.73435e-11
ENSSHAG00000010033	PPARGC1A	595	760	579	333	2	GL864864.1	627379	760258	1	583.96	644.508	546.05	316.471	2.63494	522.747	2.63494	522.747	418.725	7.63234	1.76468e-10	1.1353	6.72274	1.78342e-11
ENSSHAG00000006241	AHCYL1	15471	17875	16453	16971	20627	GL856990.1	215182	232770	1	15183.9	15158.6	15516.7	16128.6	27175.4	15497	27175.4	27175.4	17832.7	-0.810324	1.7717e-10	0.120547	-6.72206	1.79169e-11
ENSSHAG00000013049	CEP57	3174	3415	3350	3435	1118	GL849679.1	1153497	1249484	-1	3115.11	2896.04	3159.36	3264.5	1472.93	3108.75	1472.93	3108.75	2781.59	1.07756	1.79965e-10	0.160359	6.71969	1.82114e-11
ENSSHAG00000009883	MFAP3L	990	896	1102	693	101	GL864799.1	602452	631237	1	971.63	759.84	1039.29	658.602	133.064	857.34	133.064	857.34	712.485	2.68763	1.80064e-10	0.399974	6.71951	1.82332e-11
ENSSHAG00000010255		1656	1396	1648	1093	1	GL849594.1	656440	656773	1	1625.27	1183.86	1554.22	1038.75	1.31747	1350.52	1.31747	1350.52	1080.68	10.0014	1.83627e-10	1.48907	6.71656	1.86061e-11
ENSSHAG00000010465	KCNA1	301	886	366	674	7	GL861611.1	690270	691754	1	295.415	751.36	345.172	640.545	9.22229	508.123	9.22229	508.123	408.343	5.78415	1.85358e-10	0.861365	6.7151	1.87938e-11
ENSSHAG00000008098	PEA15	28062	23373	24732	18656	3654	GL856808.1	384786	387856	-1	27541.3	19821.2	23324.6	17730	4814.03	22104.2	4814.03	22104.2	18646.2	2.199	1.8736e-10	0.327552	6.71344	1.90091e-11
ENSSHAG00000000259		55	34	58	39	430	GL847281.1	201	4184	1	53.9795	28.8332	54.6994	37.0642	566.512	43.6441	566.512	566.512	148.218	-3.70079	1.87428e-10	0.551263	-6.71329	1.90284e-11
ENSSHAG00000017648	MYO5A	2533	3262	3219	3196	5699	GL834502.1	2876828	3008314	-1	2486	2766.29	3035.81	3037.36	7508.26	2831.37	7508.26	7508.26	3766.75	-1.40696	1.87923e-10	0.209594	-6.71281	1.90911e-11
ENSSHAG00000012124	TMEM123	2288	1706	1732	1793	6118	GL849677.1	973612	1043130	-1	2245.55	1446.75	1633.44	1704	8060.28	1757.43	8060.28	8060.28	3018	-2.19749	1.94341e-10	0.327602	-6.70782	1.97559e-11
ENSSHAG00000018337	KCNK2	29	19	26	32	267	GL856785.1	3486566	3570217	1	28.4619	16.1127	24.5204	30.4116	351.764	24.8767	351.764	351.764	90.2542	-3.82568	1.98348e-10	0.570593	-6.70474	2.01763e-11
ENSSHAG00000015951	TERT	694	513	828	746	56	GL841202.1	1966589	1999620	-1	681.123	435.043	780.88	708.971	73.7783	651.504	73.7783	651.504	535.959	3.14224	1.99159e-10	0.468708	6.70405	2.0272e-11
ENSSHAG00000018944	MAPKAPK3	5278	4375	5143	6949	644	GL841583.1	4914177	5002822	1	5180.07	3710.16	4850.32	6604.07	848.45	5086.16	848.45	5086.16	4238.61	2.58364	2.00032e-10	0.385427	6.70332	2.0374e-11
ENSSHAG00000010800	SERPINA6	197	326	201	210	9	GL834527.1	749789	772818	-1	193.345	276.46	189.562	199.576	11.8572	214.736	11.8572	214.736	174.16	4.17955	2.06361e-10	0.623943	6.69862	2.10403e-11
ENSSHAG00000018804	DDX31	1706	1809	1705	1860	529	GL834652.1	4185782	4278340	-1	1674.34	1534.1	1607.97	1767.68	696.941	1646.02	696.941	1646.02	1456.21	1.23974	2.06361e-10	0.185075	6.69858	2.10459e-11
ENSSHAG00000013117	ACTR3	10019	9671	8517	8867	16840	GL849607.1	1168745	1195397	-1	9833.09	8201.36	8032.32	8426.87	22186.2	8623.41	22186.2	22186.2	11336	-1.36336	2.0942e-10	0.203598	-6.69633	2.13717e-11
ENSSHAG00000014982	HIP1	1317	1155	1496	1263	3540	GL857013.1	1645668	1680947	1	1292.56	979.482	1410.87	1200.31	4663.84	1220.8	4663.84	4663.84	1909.41	-1.93388	2.10312e-10	0.288827	-6.69562	2.14765e-11
ENSSHAG00000017407	ENC1	1223	1349	603	725	7954	GL841183.1	2702405	2704174	-1	1200.31	1144	568.685	689.013	10479.2	900.501	10479.2	10479.2	2816.23	-3.54059	2.22642e-10	0.529459	-6.68719	2.27503e-11
ENSSHAG00000009564	SCUBE3	3522	2269	1808	1145	1	GL856879.1	559126	581614	1	3456.65	1924.19	1705.11	1088.17	1.31747	2043.53	1.31747	2043.53	1635.09	10.599	2.36204e-10	1.58705	6.67843	2.41517e-11
ENSSHAG00000003315	FAM213A	1607	2188	1495	1609	3696	GL835018.1	59357	105301	-1	1577.18	1855.5	1409.92	1529.13	4869.37	1592.94	4869.37	4869.37	2248.22	-1.61188	2.37654e-10	0.241392	-6.67744	2.43157e-11
ENSSHAG00000007495	NHLRC3	714	895	556	579	2204	GL849710.1	322001	335180	1	700.752	758.992	524.359	550.26	2903.7	633.591	2903.7	2903.7	1087.61	-2.19606	2.45228e-10	0.329109	-6.67274	2.51068e-11
ENSSHAG00000007054	TET3	1578	1838	1739	1548	542	GL834795.1	280924	330144	1	1548.72	1558.69	1640.04	1471.16	714.068	1554.65	714.068	1554.65	1386.54	1.12248	2.4856e-10	0.16827	6.67067	2.54643e-11
ENSSHAG00000007690	NOG	1	1	0	0	242	GL856816.1	343782	344480	-1	0.981445	0.848036	0	0	318.828	0.45737	318.828	318.828	64.1314	-9.42837	2.50131e-10	1.41362	-6.66965	2.56418e-11
ENSSHAG00000011950	CTSS	10	5	9	4	217	GL856997.1	933966	952398	-1	9.81445	4.24018	8.48783	3.80145	285.891	6.58598	285.891	285.891	62.447	-5.44747	2.54232e-10	0.817059	-6.66717	2.6079e-11
ENSSHAG00000011298	LPAR2	15	12	30	14	369	GL841404.1	829178	830683	1	14.7217	10.1764	28.2928	13.3051	486.146	16.624	486.146	486.146	110.528	-4.87283	2.57561e-10	0.731089	-6.66516	2.64374e-11
ENSSHAG00000016590	C1orf21	571	644	579	714	1375	GL856757.1	2241945	2394649	1	560.405	546.135	546.05	678.559	1811.52	582.788	1811.52	1811.52	828.534	-1.63631	2.64898e-10	0.245657	-6.66094	2.7208e-11
ENSSHAG00000006710	CCT6B	346	326	474	387	32	GL857000.1	252108	284836	1	339.58	276.46	447.026	367.791	42.159	357.714	42.159	357.714	294.603	3.08456	2.74805e-10	0.463463	6.65545	2.82437e-11
ENSSHAG00000012647	SAMD12	27	11	36	37	721	GL841386.1	1073016	1556400	-1	26.499	9.3284	33.9513	35.1634	949.895	26.2355	949.895	949.895	210.968	-5.1816	2.76623e-10	0.778674	-6.65438	2.84488e-11
ENSSHAG00000010734		504	457	1055	715	2	GL849692.1	737284	746356	1	494.648	387.553	994.962	679.51	2.63494	639.168	2.63494	639.168	511.862	7.92216	2.76878e-10	1.19056	6.65415	2.84933e-11
ENSSHAG00000009743	C5orf34	1319	1567	1254	1342	419	GL841293.1	583175	605883	1	1294.53	1328.87	1182.64	1275.39	552.02	1270.36	552.02	1270.36	1126.69	1.20253	2.77767e-10	0.180735	6.65359	2.86031e-11
ENSSHAG00000012682	LIPH	255	413	264	241	19	GL857020.1	1080778	1112375	-1	250.268	350.239	248.976	229.038	25.0319	269.63	25.0319	269.63	220.711	3.42983	2.80289e-10	0.515596	6.65216	2.88813e-11
ENSSHAG00000005853	BTBD9	1752	1920	1698	1803	612	GL856881.1	185587	550379	-1	1719.49	1628.23	1601.37	1713.5	806.291	1665.65	806.291	1665.65	1493.78	1.04662	2.80549e-10	0.157341	6.65193	2.89266e-11
ENSSHAG00000002455		668	291	1002	849	6	GL834596.1	32580	151989	1	655.605	246.779	944.978	806.858	7.90482	663.555	7.90482	663.555	532.425	6.39119	2.98318e-10	0.962123	6.6428	3.07784e-11
ENSSHAG00000017328	BSN	452	826	362	537	28	GL841583.1	2645403	2755217	1	443.613	700.478	341.399	510.345	36.8891	498.959	36.8891	498.959	406.545	3.75797	3.02903e-10	0.565921	6.64046	3.12714e-11
ENSSHAG00000004605	TPPP	1771	1449	1677	973	1	GL841202.1	112605	209416	-1	1738.14	1228.8	1581.57	924.703	1.31747	1368.3	1.31747	1368.3	1094.91	10.0203	3.05327e-10	1.50927	6.63919	3.15418e-11
ENSSHAG00000018765	KIAA0408	472	656	581	313	2	GL856947.1	4083250	4130220	-1	463.242	556.312	547.937	297.464	2.63494	466.238	2.63494	466.238	373.518	7.46733	3.13074e-10	1.12538	6.6354	3.23628e-11
ENSSHAG00000014728	MYB	287	321	212	261	23	GL856951.1	1562122	1601543	1	281.675	272.22	199.936	248.045	30.3018	250.469	30.3018	250.469	206.435	3.04726	3.14518e-10	0.459297	6.63463	3.25328e-11
ENSSHAG00000008012	TEX15	3435	9560	3127	11660	109	GL864736.1	375513	386865	1	3371.26	8107.23	2949.05	11081.2	143.604	6377.19	143.604	6377.19	5130.48	5.47276	3.16421e-10	0.825001	6.63364	3.27504e-11
ENSSHAG00000006732	ZC3HAV1	2265	1924	1677	1822	5171	GL861661.1	254016	307490	-1	2222.97	1631.62	1581.57	1731.56	6812.63	1791.93	6812.63	6812.63	2796.07	-1.9268	3.19017e-10	0.290517	-6.63234	3.30402e-11
ENSSHAG00000009353	CCDC82	815	921	780	1084	143	GL849679.1	534247	573856	1	799.877	781.041	735.612	1030.19	188.398	836.681	188.398	836.681	707.025	2.15082	3.1997e-10	0.324318	6.63181	3.316e-11
ENSSHAG00000011638	SLC24A5	724	877	826	743	220	GL834501.1	881345	889148	1	710.566	743.728	778.994	706.12	289.843	734.852	289.843	734.852	645.85	1.34228	3.21616e-10	0.202427	6.63096	3.33518e-11
ENSSHAG00000018543	CEP250	7778	9796	8382	8017	3151	GL834625.1	3717649	3751368	1	7633.68	8307.36	7905	7619.06	4151.35	7866.28	4151.35	7866.28	7123.29	0.922144	3.25798e-10	0.139108	6.62896	3.3807e-11
ENSSHAG00000002234	WIF1	3606	5723	2576	3531	0	GL861730.1	26545	76786	1	3539.09	4853.31	2429.41	3355.73	0	3544.38	0	3544.38	2835.51	13.8362	3.26091e-10	2.08731	6.62873	3.38589e-11
ENSSHAG00000004501		16	9	27	14	384	GL864740.1	107705	179234	-1	15.7031	7.63233	25.4635	13.3051	505.908	15.526	505.908	505.908	113.602	-5.03034	3.32478e-10	0.759209	-6.62577	3.4544e-11
ENSSHAG00000005988	NDRG2	3402	2484	4375	940	1	GL834494.1	196015	211623	-1	3338.87	2106.52	4126.03	893.341	1.31747	2616.19	1.31747	2616.19	2093.22	10.9554	3.45523e-10	1.6549	6.61999	3.59222e-11
ENSSHAG00000003956	ADAM10	34611	29084	32291	31618	7107	GL834490.1	81817	177305	1	33968.8	24664.3	30453.4	30048.6	9363.26	29783.8	9363.26	29783.8	25699.7	1.66943	3.45931e-10	0.252191	6.61972	3.59874e-11
ENSSHAG00000002904	TSPO	3448	6054	3493	2511	23279	GL861751.1	45119	55387	-1	3384.02	5134.01	3294.22	2386.36	30669.4	3549.65	30669.4	30669.4	8973.6	-3.11099	3.50313e-10	0.470096	-6.61777	3.64664e-11
ENSSHAG00000015790	ZSCAN2	2335	2328	2536	1764	391	GL834466.1	1918919	1920313	1	2291.67	1974.23	2391.68	1676.44	515.131	2083.51	515.131	2083.51	1769.83	2.01597	3.52251e-10	0.304671	6.61686	3.66913e-11
ENSSHAG00000005581		172	267	258	185	7	GL849771.1	167646	182131	-1	168.808	226.426	243.318	175.817	9.22229	203.592	9.22229	203.592	164.718	4.46491	3.56856e-10	0.674984	6.61484	3.71945e-11
ENSSHAG00000018590	FNTA	17069	17578	19107	20195	4705	GL834710.1	3785517	3816567	1	16752.3	14906.8	18019.7	19192.6	6198.69	17217.8	6198.69	17217.8	15014	1.47385	3.65277e-10	0.22293	6.6113	3.80964e-11
ENSSHAG00000003281	STAC3	1613	1750	1942	1926	423	GL861726.1	58042	63305	-1	1583.07	1484.06	1831.49	1830.4	557.29	1682.25	557.29	1682.25	1457.26	1.5938	3.86193e-10	0.241377	6.60296	4.03033e-11
ENSSHAG00000018406		2673	2950	4283	5368	255	GL834452.1	3568385	3588372	1	2623.4	2501.71	4039.26	5101.55	335.955	3566.48	335.955	3566.48	2920.38	3.40814	3.88512e-10	0.51623	6.60198	4.05709e-11
ENSSHAG00000003429	HACL1	2414	2833	2142	2977	519	GL861927.1	63238	110375	-1	2369.21	2402.49	2020.1	2829.23	683.767	2405.26	683.767	2405.26	2060.96	1.81461	3.90946e-10	0.274901	6.60096	4.08509e-11
ENSSHAG00000011734	STK4	1285	1757	1364	1590	2837	GL834671.1	897455	1006552	1	1261.16	1490	1286.38	1511.08	3737.66	1387.15	3737.66	3737.66	1857.25	-1.42987	4.00319e-10	0.216734	-6.59735	4.18567e-11
ENSSHAG00000013493		926	1423	715	1142	98	GL834749.1	1246424	1249207	1	908.818	1206.76	674.311	1085.31	129.112	968.8	129.112	968.8	800.862	2.90771	4.0435e-10	0.440845	6.59577	4.23048e-11
ENSSHAG00000009734	ELOVL2	910	1764	1240	1848	1	GL841349.1	581464	618382	1	893.115	1495.94	1169.43	1756.27	1.31747	1328.69	1.31747	1328.69	1063.21	9.97807	4.22526e-10	1.51432	6.58915	4.42343e-11
ENSSHAG00000008408	GAK	4209	4826	3998	3990	5944	GL864877.1	417990	530732	1	4130.9	4092.62	3770.48	3791.95	7831.04	3946.49	7831.04	7831.04	4723.4	-0.988612	4.30705e-10	0.150103	-6.58621	4.51191e-11
ENSSHAG00000005138	LRRC57	1504	1585	1629	1625	2529	GL834511.1	140597	147153	-1	1476.09	1344.14	1536.3	1544.34	3331.88	1475.22	3331.88	3331.88	1846.55	-1.17558	4.33566e-10	0.178521	-6.58513	4.54473e-11
ENSSHAG00000006632	FNDC3B	2897	2794	1843	1842	9732	GL849903.1	246293	377374	1	2843.25	2369.41	1738.12	1750.57	12821.6	2175.34	12821.6	12821.6	4304.59	-2.55927	4.48491e-10	0.388946	-6.58001	4.70414e-11
ENSSHAG00000013601	GABRA3	1375	3187	2779	996	1	GL867599.1	1272218	1427549	-1	1349.49	2702.69	2620.85	946.562	1.31747	1904.9	1.31747	1904.9	1524.18	10.4978	4.61158e-10	1.59643	6.57577	4.84005e-11
ENSSHAG00000008614	C9	0	0	0	1	240	GL841295.1	442705	500738	1	0	0	0	0.950363	316.193	0.237591	316.193	316.193	63.4286	-10.1317	4.61453e-10	1.5408	-6.57559	4.84618e-11
ENSSHAG00000008569	ARFGAP1	1757	2224	1753	1709	2975	GL834660.1	437669	481416	-1	1724.4	1886.03	1653.24	1624.17	3919.47	1721.96	3919.47	3919.47	2161.46	-1.18645	4.76885e-10	0.18057	-6.5706	5.0114e-11
ENSSHAG00000003079	CYLD	6335	9247	7803	8402	1943	GL834647.1	50761	95095	1	6217.45	7841.79	7358.95	7984.95	2559.84	7350.79	2559.84	7350.79	6392.6	1.52187	4.83529e-10	0.231694	6.56844	5.0844e-11
ENSSHAG00000002135		4171	5269	4353	3348	10261	GL856782.1	24183	25184	-1	4093.61	4468.3	4105.28	3181.82	13518.6	3962.25	13518.6	13518.6	5873.51	-1.77051	4.90698e-10	0.269641	-6.56616	5.16303e-11
ENSSHAG00000007323	ANKRD1	18	16	6	11	278	GL834454.1	306095	315559	1	17.666	13.5686	5.65855	10.454	366.257	11.8368	366.257	366.257	82.7207	-4.95188	4.97983e-10	0.754415	-6.56387	5.24297e-11
ENSSHAG00000003969	NOD1	849	832	1290	1028	4065	GL861942.1	82372	101652	1	833.247	705.566	1216.59	976.973	5355.51	933.094	5355.51	5355.51	1817.58	-2.52106	5.06405e-10	0.384233	-6.56127	5.33498e-11
ENSSHAG00000000828	CEP162	2431	2687	2594	2884	753	GL856917.1	4045	138559	-1	2385.89	2278.67	2446.38	2740.85	992.055	2462.95	992.055	2462.95	2168.77	1.31183	5.17769e-10	0.200039	6.55787	5.45811e-11
ENSSHAG00000011515	FILIP1L	167	958	206	429	18943	GL849567.1	860937	913874	1	163.901	812.419	194.277	407.706	24956.8	394.576	24956.8	24956.8	5307.03	-5.98263	5.36807e-10	0.913045	-6.55239	5.66234e-11
ENSSHAG00000018364	MBNL1	2838	2552	2341	2653	5502	GL849916.1	3519612	3684571	-1	2785.34	2164.19	2207.78	2521.31	7248.72	2419.66	7248.72	7248.72	3385.47	-1.58303	5.36994e-10	0.241601	-6.55224	5.66785e-11
ENSSHAG00000005742	NEMP1	8228	6034	8064	9116	1029	GL861732.1	178271	200450	-1	8075.33	5117.05	7605.1	8663.51	1355.68	7365.25	1355.68	7365.25	6163.33	2.44169	5.38895e-10	0.372685	6.55162	5.69147e-11
ENSSHAG00000009364	SERPINH1	28615	24539	20441	16410	92357	GL849728.1	535612	545598	-1	28084	20810	19277.7	15595.5	121678	20941.8	121678	121678	41088.9	-2.53861	5.44228e-10	0.38757	-6.55006	5.75139e-11
ENSSHAG00000016180	CASP8AP2	4833	6360	4705	4945	1495	GL856919.1	2057265	2077615	1	4743.32	5393.51	4437.25	4699.55	1969.62	4818.41	1969.62	4818.41	4248.65	1.2907	5.44536e-10	0.197058	6.54988	5.75824e-11
ENSSHAG00000004560	RUNDC3B	46	24	15	18	628	GL861688.1	110699	226359	1	45.1465	20.3529	14.1464	17.1065	827.371	24.1881	827.371	827.371	184.825	-5.09878	5.5149e-10	0.77869	-6.54789	5.83541e-11
ENSSHAG00000002532		8	6	19	6	370	GL850936.1	34671	39542	1	7.85156	5.08822	17.9188	5.70218	487.464	9.14018	487.464	487.464	104.805	-5.74061	5.77171e-10	0.877635	-6.541	6.11095e-11
ENSSHAG00000017842	ARFRP1	620	852	618	677	1371	GL834659.1	3026330	3037167	1	608.496	722.527	582.831	643.396	1806.25	639.312	1806.25	1806.25	872.7	-1.49802	5.94716e-10	0.22918	-6.53643	6.30063e-11
ENSSHAG00000001883	RAB38	3495	2187	2071	1509	18920	GL849726.1	19130	61986	1	3430.15	1854.66	1953.14	1434.1	24926.5	2168.01	24926.5	24926.5	6719.71	-3.52328	5.95099e-10	0.539038	-6.53624	6.30862e-11
ENSSHAG00000004189		1826	2107	1707	1755	2729	GL834946.1	93442	121061	1	1792.12	1786.81	1609.86	1667.89	3595.37	1714.17	3595.37	3595.37	2090.41	-1.06858	6.06611e-10	0.16356	-6.53328	6.43466e-11
ENSSHAG00000018350	GATA3	306	404	182	312	8	GL861623.1	3502743	3528119	1	300.322	342.607	171.643	296.513	10.5398	277.771	10.5398	277.771	224.325	4.72022	6.12199e-10	0.722651	6.53181	6.49797e-11
ENSSHAG00000017477	DCTN3	8115	9311	8595	7123	2436	GL841539.1	2743255	2762943	1	7964.42	7896.07	8105.88	6769.44	3209.36	7683.95	3209.36	7683.95	6789.03	1.25957	6.23071e-10	0.192917	6.52908	6.61748e-11
ENSSHAG00000016306	SLC25A24	1114	1718	1425	1116	3511	GL856988.1	2113887	2152632	-1	1093.33	1456.93	1343.91	1060.61	4625.64	1238.69	4625.64	4625.64	1916.08	-1.90064	6.26099e-10	0.29114	-6.52826	6.65377e-11
ENSSHAG00000016810	PRPF6	3719	4762	3948	4104	5647	GL834659.1	2357435	2430513	-1	3649.99	4038.35	3723.33	3900.29	7439.75	3827.99	7439.75	7439.75	4550.34	-0.958589	6.31687e-10	0.146869	-6.52684	6.71733e-11
ENSSHAG00000014672	PHACTR2	9	29	21	31	436	GL856960.1	1548679	1625614	1	8.833	24.5931	19.8049	29.4613	574.417	20.6731	574.417	574.417	131.422	-4.79361	6.46031e-10	0.734836	-6.52338	6.87412e-11
ENSSHAG00000018194	PGF	34	81	20	33	920	GL834540.1	3335163	3353220	1	33.3691	68.6909	18.8618	31.362	1212.07	38.071	1212.07	1212.07	272.871	-4.98942	6.54134e-10	0.765082	-6.52142	6.96465e-11
ENSSHAG00000017272	ATP2B2	1187	1273	2011	3322	1	GL841597.1	2605641	2991432	1	1164.97	1079.55	1896.56	3157.11	1.31747	1824.55	1.31747	1824.55	1459.9	10.4355	6.54385e-10	1.60023	6.52127	6.97165e-11
ENSSHAG00000012820	EHMT1	4146	5362	4601	4409	6373	GL834659.1	1111331	1315466	1	4069.07	4547.17	4339.17	4190.15	8396.23	4286.39	8396.23	8396.23	5108.36	-0.969901	6.64096e-10	0.148782	-6.51896	7.07948e-11
ENSSHAG00000016906	APBB2	4481	3201	3476	3080	12662	GL864851.1	2403850	2610114	1	4397.85	2714.56	3278.19	2927.12	16681.8	3329.43	16681.8	16681.8	5999.9	-2.32499	6.66534e-10	0.356685	-6.51832	7.10987e-11
ENSSHAG00000010323	SLC19A3	5	6	1	3	206	GL849909.1	668158	698799	1	4.90722	5.08822	0.943092	2.85109	271.399	3.44741	271.399	271.399	57.0377	-6.29283	6.73565e-10	0.965654	-6.51665	7.18931e-11
ENSSHAG00000006849	TP53I11	10	170	74	35	10279	GL864893.1	263639	271583	-1	9.81445	144.166	69.7888	33.2627	13542.3	64.258	13542.3	13542.3	2759.86	-7.71778	6.74672e-10	1.18438	-6.51631	7.20558e-11
ENSSHAG00000009120	FAM186B	401	389	309	440	43	GL861558.1	505528	528605	-1	393.559	329.886	291.416	418.16	56.6512	358.255	56.6512	358.255	297.934	2.66054	6.781e-10	0.408343	6.51546	7.24667e-11
ENSSHAG00000011913	SPTB	1095	370	1176	1450	13	GL834546.1	926746	1039631	-1	1074.68	313.773	1109.08	1378.03	17.1271	968.89	17.1271	968.89	778.537	5.82187	6.78142e-10	0.893561	6.51536	7.25159e-11
ENSSHAG00000008055	ODF2L	1319	1236	1252	1260	321	GL856745.1	378653	403703	1	1294.53	1048.17	1180.75	1197.46	422.908	1180.23	422.908	1180.23	1028.76	1.4804	6.80217e-10	0.227237	6.51481	7.27827e-11
ENSSHAG00000007994		258	267	239	247	38	GL841185.1	373450	511763	1	253.213	226.426	225.399	234.74	50.0638	234.944	50.0638	234.944	197.968	2.23011	6.81347e-10	0.342333	6.51447	7.29485e-11
ENSSHAG00000004470	CSPP1	2331	2525	2532	1853	481	GL841248.1	106144	209534	-1	2287.75	2141.29	2387.91	1761.02	633.703	2144.49	633.703	2144.49	1842.33	1.75875	6.98559e-10	0.270135	6.51063	7.48373e-11
ENSSHAG00000017544	CRTAC1	784	272	385	221	10552	GL834452.1	2792649	2943042	1	769.453	230.666	363.091	210.03	13901.9	393.31	13901.9	13901.9	3095.04	-5.14374	7.09231e-10	0.790341	-6.50826	7.60275e-11
ENSSHAG00000011790	RND2	13886	18879	11810	4548	352	GL856823.1	908556	911839	-1	13628.3	16010.1	11137.9	4322.25	463.749	11274.6	463.749	11274.6	9112.47	4.6036	7.56265e-10	0.708409	6.49851	8.11192e-11
ENSSHAG00000017670	ANKRD39	2967	2894	2467	1561	234	GL834671.1	2897777	2903497	1	2911.95	2454.22	2326.61	1483.52	308.288	2294.07	308.288	2294.07	1896.92	2.89556	7.78866e-10	0.445883	6.49399	8.35949e-11
ENSSHAG00000012429		109	94	35	90	1234	GL841433.1	1029337	1330206	1	106.977	79.7154	33.0082	85.5327	1625.76	76.3084	1625.76	1625.76	386.198	-4.41342	7.80302e-10	0.679656	-6.49362	8.38005e-11
ENSSHAG00000016237	GOLPH3	21648	25786	23360	21978	9687	GL841298.1	2084596	2112512	1	21246.3	21867.5	22030.6	20887.1	12762.3	21507.9	12762.3	21507.9	19758.8	0.752981	7.88395e-10	0.115987	6.49197	8.47217e-11
ENSSHAG00000015589	SAT2	1833	1720	1377	1163	202	GL856861.1	1848353	1850995	1	1798.99	1458.62	1298.64	1105.27	266.129	1415.38	266.129	1415.38	1185.53	2.41096	7.90694e-10	0.371407	6.49144	8.50209e-11
ENSSHAG00000002083		6	5	1	1	303	GL850373.1	23012	28654	-1	5.88867	4.24018	0.943092	0.950363	399.193	3.00558	399.193	399.193	82.2431	-7.05164	8.14571e-10	1.08707	-6.48686	8.7642e-11
ENSSHAG00000001762	EGF	593	493	1621	823	2	GL864779.1	17223	159505	1	581.997	418.082	1528.75	782.149	2.63494	827.745	2.63494	827.745	662.723	8.29519	8.18658e-10	1.27894	6.48602	8.81358e-11
ENSSHAG00000012694	ACTB	100385	92979	139217	95940	373811	GL841504.1	1082981	1088124	-1	98522.3	78849.6	131294	91177.8	492485	99961.1	492485	492485	178466	-2.30064	8.22677e-10	0.354753	-6.48519	8.86227e-11
ENSSHAG00000003131	FAS	324	254	279	261	877	GL835596.1	52512	83027	-1	317.988	215.401	263.123	248.045	1155.42	261.139	1155.42	1155.42	439.996	-2.1463	8.23988e-10	0.330972	-6.48485	8.8823e-11
ENSSHAG00000004419	SLC5A1	750	2201	1704	2531	1	GL841683.1	103505	141110	1	736.084	1866.53	1607.03	2405.37	1.31747	1653.75	1.31747	1653.75	1323.27	10.2938	8.23988e-10	1.58738	6.48476	8.88727e-11
ENSSHAG00000009199	SLITRK5	1380	1739	769	1675	1	GL849860.1	515295	518180	-1	1354.39	1474.74	725.238	1591.86	1.31747	1286.56	1.31747	1286.56	1029.51	9.93153	8.30546e-10	1.53182	6.48347	8.96347e-11
ENSSHAG00000007353	TAPBP	1622	1283	1555	1323	4027	GL856875.1	309420	314300	-1	1591.9	1088.03	1466.51	1257.33	5305.45	1350.94	5305.45	5305.45	2141.84	-1.97369	8.43532e-10	0.304533	-6.48104	9.10919e-11
ENSSHAG00000017184	STXBP3	6480	6488	7677	6730	1706	GL856988.1	2551101	2617058	1	6359.76	5502.06	7240.12	6395.94	2247.6	6374.47	2247.6	6374.47	5549.1	1.50388	8.44814e-10	0.232055	6.48072	9.1286e-11
ENSSHAG00000009423	ILK	15486	17477	16185	15579	18473	GL849780.1	542613	552908	1	15198.7	14821.1	15263.9	14805.7	24337.6	15022.4	24337.6	24337.6	16885.4	-0.696085	8.45999e-10	0.107414	-6.48042	9.14699e-11
ENSSHAG00000004684	EPN3	234	235	188	84	2164	GL857024.1	116162	131656	1	229.658	199.289	177.301	79.8305	2851	171.52	2851	2851	707.416	-4.05493	8.48476e-10	0.625773	-6.47988	9.17937e-11
ENSSHAG00000016377	ITGB1	115887	103810	118869	94197	246063	GL861678.1	2141789	2168629	1	113737	88034.6	112104	89521.4	324180	100849	324180	324180	145516	-1.6846	8.51244e-10	0.259997	-6.4793	9.21493e-11
ENSSHAG00000006687	CNTF	828	546	529	1678	11	GL864901.1	250270	252399	1	812.636	463.028	498.896	1594.71	14.4922	842.317	14.4922	842.317	676.752	5.86093	8.98132e-10	0.905707	6.47111	9.72843e-11
ENSSHAG00000007641	NELFB	2302	2843	2274	2107	3959	GL834659.1	337979	355063	-1	2259.29	2410.97	2144.59	2002.42	5215.86	2204.31	5215.86	5215.86	2806.62	-1.24248	9.00204e-10	0.192017	-6.47067	9.75681e-11
ENSSHAG00000013280		246	402	412	598	3101	GL834496.1	1205617	1212050	-1	241.435	340.911	388.554	568.317	4085.47	384.804	4085.47	4085.47	1124.94	-3.4083	9.2048e-10	0.527013	-6.46721	9.98265e-11
ENSSHAG00000018105	HDGFL3	1027	1256	1033	1143	337	GL834466.1	3256872	3269398	-1	1007.94	1065.13	974.214	1086.27	443.987	1033.39	443.987	1033.39	915.509	1.2189	9.2715e-10	0.188508	6.46603	1.00611e-10
ENSSHAG00000002820	SH2D6	4991	9365	5194	4376	563	GL834783.1	42508	47011	-1	4898.39	7941.86	4898.42	4158.79	741.735	5474.37	741.735	5474.37	4527.84	2.88376	9.27278e-10	0.445994	6.46592	1.00686e-10
ENSSHAG00000017715	IQSEC1	5908	8224	6976	6202	11684	GL841600.1	2923568	3011689	-1	5798.38	6974.25	6579.01	5894.15	15393.3	6311.45	15393.3	15393.3	8127.82	-1.28621	9.48395e-10	0.199029	-6.46242	1.03042e-10
ENSSHAG00000013290	WDR60	1884	2494	2033	1897	612	GL861671.1	1207802	1286140	1	1849.04	2115	1917.31	1802.84	806.291	1921.05	806.291	1921.05	1698.1	1.25268	9.6174e-10	0.193907	6.46021	1.04555e-10
ENSSHAG00000006388	PCDHAC2	872	1011	1413	1242	1	GL834596.1	225804	277168	1	855.82	857.365	1332.59	1180.35	1.31747	1056.53	1.31747	1056.53	845.488	9.64726	9.79e-10	1.49398	6.45743	1.06496e-10
ENSSHAG00000008197	MRPL20	6400	4719	5208	7365	707	GL849522.1	394103	401519	-1	6281.25	4001.88	4911.62	6999.42	931.451	5548.54	931.451	5548.54	4625.13	2.57452	9.84343e-10	0.398748	6.45651	1.07142e-10
ENSSHAG00000005741	COL12A1	2216	742	1238	2043	26230	GL856909.1	178256	293710	-1	2174.88	629.243	1167.55	1941.59	34557.2	1478.32	34557.2	34557.2	8094.1	-4.54705	9.87716e-10	0.704324	-6.4559	1.07574e-10
ENSSHAG00000002642		492	2693	690	2200	2	GL850538.1	37673	99896	1	482.871	2283.76	650.734	2090.8	2.63494	1377.04	2.63494	1377.04	1102.16	9.02963	9.94278e-10	1.3989	6.45481	1.08355e-10
ENSSHAG00000003979	GPI	20087	17785	23999	15604	63937	GL834643.1	82890	108791	-1	19714.3	15082.3	22633.3	14829.5	84235	18064.8	84235	84235	31298.9	-2.22124	9.94851e-10	0.344132	-6.45463	1.08483e-10
ENSSHAG00000004938	NOX4	375	441	521	287	2	GL849723.1	129687	366124	1	368.042	373.984	491.351	272.754	2.63494	376.533	2.63494	376.533	301.753	7.15888	9.96168e-10	1.10917	6.45425	1.08758e-10
ENSSHAG00000016171	PTGS2	87	52	22	43	1193	GL856758.1	2055287	2061406	-1	85.3857	44.0979	20.748	40.8656	1571.74	47.7743	1571.74	1571.74	352.568	-5.04108	9.96168e-10	0.781038	-6.45434	1.08695e-10
ENSSHAG00000001069	SIN3A	3023	3375	2715	2915	4526	GL834425.1	6514	40682	-1	2966.91	2862.12	2560.5	2770.31	5962.87	2789.96	5962.87	5962.87	3424.54	-1.09576	1.00896e-09	0.169827	-6.45222	1.10221e-10
ENSSHAG00000014948	PDGFB	2876	2362	5378	2894	0	GL861591.1	1635957	1654503	1	2822.64	2003.06	5071.95	2750.35	0	3162	0	3162	2529.6	13.6714	1.01277e-09	2.11909	6.45156	1.10704e-10
ENSSHAG00000009239	PELI3	157	316	230	251	7	GL864912.1	520979	532568	-1	154.087	267.979	216.911	238.541	9.22229	219.38	9.22229	219.38	177.348	4.5728	1.02374e-09	0.708979	6.44984	1.1197e-10
ENSSHAG00000008270	CTNNAL1	15787	18367	18159	30722	1804	GL841545.1	401138	470232	1	15494.1	15575.9	17125.6	29197.1	2376.71	19348.2	2376.71	19348.2	15953.9	3.02515	1.0366e-09	0.469172	6.44785	1.13445e-10
ENSSHAG00000005190	RABL6	3851	5001	4555	5090	8537	GL834658.1	143239	218040	1	3779.54	4241.03	4295.79	4837.35	11247.2	4288.43	11247.2	11247.2	5680.19	-1.39104	1.03764e-09	0.215745	-6.44761	1.13628e-10
ENSSHAG00000010795		2587	1442	1566	1419	11598	GL841455.1	749247	752996	-1	2539	1222.87	1476.88	1348.57	15280	1646.83	15280	15280	4373.46	-3.21398	1.07429e-09	0.498891	-6.44225	1.17711e-10
ENSSHAG00000018547		1	10	6	8	325	GL861647.1	3722099	3754260	-1	0.981445	8.48036	5.65855	7.60291	428.178	5.68082	428.178	428.178	90.1802	-6.22607	1.10437e-09	0.967086	-6.43797	1.21081e-10
ENSSHAG00000004089	BCAR3	5005	5466	5381	6320	1377	GL856974.1	87793	242892	-1	4912.13	4635.37	5074.78	6006.3	1814.16	5157.14	1814.16	5157.14	4488.55	1.50724	1.15046e-09	0.234347	6.43167	1.26209e-10
ENSSHAG00000011161	TMEM62	287	481	337	349	1041	GL834511.1	808278	877157	1	281.675	407.905	317.822	331.677	1371.49	334.77	1371.49	1371.49	542.113	-2.03377	1.17398e-09	0.316368	-6.4285	1.28868e-10
ENSSHAG00000007929		1241	1172	869	713	97	GL856879.1	368055	406773	-1	1217.97	993.898	819.547	677.609	127.795	927.257	127.795	927.257	767.364	2.85913	1.18237e-09	0.444839	6.42733	1.29866e-10
ENSSHAG00000018934		19	92	72	46	1363	GL857000.1	4741812	4742516	1	18.6474	78.0193	67.9026	43.7167	1795.71	52.0715	1795.71	1795.71	400.799	-5.10593	1.19932e-09	0.794689	-6.42507	1.31808e-10
ENSSHAG00000008479	MAP2	368	389	328	175	6	GL849897.1	427410	486154	-1	361.172	329.886	309.334	166.314	7.90482	291.676	7.90482	291.676	234.922	5.20556	1.21485e-09	0.810453	6.42302	1.33594e-10
ENSSHAG00000000394	TWSG1	3045	2943	2723	2124	498	GL842494.1	778	18693	1	2988.5	2495.77	2568.04	2018.57	656.1	2517.72	656.1	2517.72	2145.4	1.9401	1.21906e-09	0.302084	6.42241	1.34137e-10
ENSSHAG00000002404		705	744	621	675	171	GL849776.1	31039	43184	1	691.919	630.939	585.66	641.495	225.287	637.503	225.287	637.503	555.06	1.50053	1.23648e-09	0.233722	6.42015	1.36144e-10
ENSSHAG00000015763	SLC25A37	977	830	911	1133	2871	GL834794.1	1909197	1916237	-1	958.871	703.87	859.157	1076.76	3782.45	899.665	3782.45	3782.45	1476.22	-2.07211	1.23648e-09	0.322755	-6.42006	1.36218e-10
ENSSHAG00000013287	MSANTD4	4527	5280	4963	5507	1547	GL849668.1	1207151	1211520	1	4443	4477.63	4680.57	5233.65	2038.13	4708.71	2038.13	4708.71	4174.59	1.20807	1.2521e-09	0.18823	6.41806	1.38021e-10
ENSSHAG00000014762		1078	1411	1220	1266	1921	GL849596.1	1570967	1582717	1	1058	1196.58	1150.57	1203.16	2530.86	1152.08	2530.86	2530.86	1427.83	-1.13522	1.29105e-09	0.177011	-6.4133	1.424e-10
ENSSHAG00000003700		4863	4388	3869	3494	10477	GL834743.1	71638	79986	1	4772.77	3721.18	3648.82	3320.57	13803.1	3865.84	13803.1	13803.1	5853.29	-1.83618	1.29163e-09	0.286315	-6.41314	1.42549e-10
ENSSHAG00000000345	YIPF4	2787	3410	2842	2960	3860	GL834680.1	579	8005	1	2735.29	2891.8	2680.27	2813.07	5085.43	2780.11	5085.43	5085.43	3241.17	-0.87115	1.29482e-09	0.135848	-6.41268	1.42986e-10
ENSSHAG00000017692		300	922	1310	824	2	GL834542.1	2909865	3039317	-1	294.433	781.889	1235.45	783.099	2.63494	773.718	2.63494	773.718	619.502	8.19793	1.30656e-09	1.27869	6.41121	1.44369e-10
ENSSHAG00000018240	DAPK2	3	0	1	1	232	GL834484.1	3377750	3533297	-1	2.94433	0	0.943092	0.950363	305.653	1.20945	305.653	305.653	62.0981	-8.01944	1.3176e-09	1.25111	-6.40984	1.45675e-10
ENSSHAG00000012220		2942	1383	2996	1556	91	GL834730.1	990636	1009325	1	2887.41	1172.83	2825.5	1478.77	119.89	2091.13	119.89	2091.13	1696.88	4.12444	1.32306e-09	0.643527	6.40912	1.46366e-10
ENSSHAG00000011609	SGSM2	308	243	156	153	1675	GL857007.1	877853	916848	1	302.285	206.073	147.122	145.406	2206.76	200.221	2206.76	2206.76	601.529	-3.46249	1.34323e-09	0.540447	-6.40672	1.48686e-10
ENSSHAG00000018892	ELOVL3	484	732	309	873	2	GL834465.1	4509692	4515675	-1	475.019	620.763	291.416	829.667	2.63494	554.216	2.63494	554.216	443.9	7.71658	1.39161e-09	1.20548	6.40123	1.54133e-10
ENSSHAG00000001004	RIDA	354	418	491	405	61	GL843129.1	5793	14762	1	347.431	354.479	463.058	384.897	80.3656	387.466	80.3656	387.466	326.046	2.26932	1.39241e-09	0.354523	6.40105	1.54315e-10
ENSSHAG00000007611		17132	16805	14529	15010	27411	GL841494.1	335029	381291	1	16814.1	14251.2	13702.2	14265	36113.2	14758.1	36113.2	36113.2	19029.1	-1.29103	1.40174e-09	0.201725	-6.39994	1.5544e-10
ENSSHAG00000011816	NDP	772	1125	1371	1000	1	GL849541.1	913844	962962	1	757.675	954.041	1292.98	950.363	1.31747	988.765	1.31747	988.765	791.275	9.55173	1.4135e-09	1.49279	6.39857	1.56838e-10
ENSSHAG00000012288	CENPM	2488	2772	2762	1702	344	GL861723.1	1001883	1007466	-1	2441.83	2350.76	2604.82	1617.52	453.209	2253.73	453.209	2253.73	1893.63	2.31408	1.46045e-09	0.361943	6.39349	1.62144e-10
ENSSHAG00000015955		10388	13280	10361	8593	23032	GL841415.1	1967606	1984383	1	10195.2	11261.9	9771.38	8166.47	30344	9848.75	30344	30344	13947.8	-1.62338	1.47269e-09	0.253965	-6.39212	1.636e-10
ENSSHAG00000005396	MFSD4B	599	1011	563	639	77	GL856938.1	155899	171869	1	587.885	857.365	530.961	607.282	101.445	645.873	101.445	645.873	536.988	2.67089	1.47593e-09	0.417875	6.3916	1.64154e-10
ENSSHAG00000011700	ADGRD1	16	74	17	82	2804	GL841432.1	890533	1333512	-1	15.7031	62.7547	16.0326	77.9298	3694.18	43.105	3694.18	3694.18	773.321	-6.41996	1.47593e-09	1.00443	-6.39163	1.64127e-10
ENSSHAG00000002100	SCN3A	1319	2082	1114	317	10	GL849631.1	23404	116230	-1	1294.53	1765.61	1050.6	301.265	13.1747	1103	13.1747	1103	885.036	6.38758	1.49597e-09	0.999707	6.38945	1.66482e-10
ENSSHAG00000010926	ST3GAL6	137	111	128	208	998	GL849568.1	770199	845532	-1	134.458	94.132	120.716	197.676	1314.83	136.745	1314.83	1314.83	372.363	-3.26613	1.50538e-09	0.511259	-6.3884	1.67629e-10
ENSSHAG00000005686	SMPD4	1382	1283	1318	1508	2903	GL841740.1	174863	196926	-1	1356.36	1088.03	1243	1433.15	3824.61	1280.13	3824.61	3824.61	1789.03	-1.57923	1.51353e-09	0.247238	-6.38748	1.68636e-10
ENSSHAG00000011678	SLC25A23	890	1268	710	991	3082	GL841413.1	887916	896286	-1	873.486	1075.31	669.596	941.81	4060.44	890.05	4060.44	4060.44	1524.13	-2.1895	1.5173e-09	0.342805	-6.38701	1.69156e-10
ENSSHAG00000007176	YPEL1	340	418	555	457	43	GL841740.1	292462	311061	-1	333.691	354.479	523.416	434.316	56.6512	411.476	56.6512	411.476	340.511	2.86054	1.57721e-09	0.44829	6.381	1.75939e-10
ENSSHAG00000008886	KANK2	608	984	1627	1849	16958	GL841402.1	476737	501686	1	596.718	834.468	1534.41	1757.22	22341.6	1180.7	22341.6	22341.6	5412.89	-4.24203	1.57889e-09	0.664818	-6.38074	1.76231e-10
ENSSHAG00000017297	ADCK1	709	848	775	796	235	GL834539.1	2622188	2777300	-1	695.844	719.135	730.897	756.489	309.605	725.591	309.605	725.591	642.394	1.22874	1.5999e-09	0.192634	6.37863	1.78681e-10
ENSSHAG00000005304	WIPF1	807	1488	1613	1187	5771	GL849635.1	150610	172904	-1	792.026	1261.88	1521.21	1128.08	7603.12	1175.8	7603.12	7603.12	2461.26	-2.69286	1.61161e-09	0.422249	-6.37742	1.80096e-10
ENSSHAG00000012438	CD19	536	302	403	502	2	GL841556.1	1030553	1054196	1	526.054	256.107	380.066	477.082	2.63494	409.827	2.63494	409.827	328.389	7.28069	1.69551e-09	1.14305	6.36955	1.89583e-10
ENSSHAG00000005360	RAPGEF3	33	20	5	19	818	GL861795.1	154021	181998	1	32.3877	16.9607	4.71546	18.0569	1077.69	18.0302	1077.69	1077.69	229.962	-5.90332	1.71218e-09	0.927034	-6.36796	1.9156e-10
ENSSHAG00000009655	KIF9	523	552	569	486	121	GL841579.1	571733	636833	1	513.296	468.116	536.62	461.877	159.414	494.977	159.414	494.977	427.864	1.63436	1.72185e-09	0.256693	6.367	1.92755e-10
ENSSHAG00000010544	RGS1	0	0	0	0	272	GL856767.1	704483	710932	1	0	0	0	0	358.352	0	358.352	358.352	71.6703	-11.0336	1.80975e-09	1.73506	-6.35918	2.02834e-10
ENSSHAG00000012646	HOXB8	0	0	0	0	272	GL856828.1	1072999	1074533	-1	0	0	0	0	358.352	0	358.352	358.352	71.6703	-11.0336	1.80975e-09	1.73506	-6.35918	2.02834e-10
ENSSHAG00000005850	MMP9	70	188	83	40	2108	GL834651.1	185532	191944	1	68.7011	159.431	78.2767	38.0145	2777.23	86.1058	2777.23	2777.23	624.33	-5.00981	1.83511e-09	0.788083	-6.35695	2.05798e-10
ENSSHAG00000018825	TM9SF3	11432	11892	10678	11555	15975	GL834452.1	4286107	4329038	1	11219.9	10084.8	10070.3	10981.4	21046.6	10589.1	21046.6	21046.6	12680.6	-0.991027	1.86456e-09	0.155959	-6.35441	2.09223e-10
ENSSHAG00000003123	LONRF3	3452	9694	4704	644	1	GL867673.1	52303	73599	1	3387.95	8220.86	4436.31	612.034	1.31747	4164.29	1.31747	4164.29	3331.69	11.6261	1.88115e-09	1.83005	6.35287	2.11333e-10
ENSSHAG00000008034		4540	6761	3610	4237	663	GL849634.1	376901	532101	1	4455.76	5733.57	3404.56	4026.69	873.482	4405.15	873.482	4405.15	3698.81	2.33439	1.88115e-09	0.367449	6.35295	2.1122e-10
ENSSHAG00000018189	MYO1D	3061	2201	2418	2181	8114	GL857000.1	3329353	3544921	1	3004.2	1866.53	2280.4	2072.74	10689.9	2305.97	10689.9	10689.9	3982.76	-2.21291	1.8892e-09	0.348373	-6.35212	2.12363e-10
ENSSHAG00000004324	MMP28	924	886	893	258	11	GL856999.1	99486	115199	1	906.855	751.36	842.181	245.194	14.4922	686.398	14.4922	686.398	552.016	5.5657	1.92754e-09	0.876634	6.34894	2.16799e-10
ENSSHAG00000013390		236	246	215	286	25	GL856880.1	1227201	1227749	-1	231.621	208.617	202.765	271.804	32.9367	228.702	32.9367	228.702	189.549	2.79534	1.96271e-09	0.440484	6.34607	2.20884e-10
ENSSHAG00000011423	LRRC24	262	738	692	660	18	GL841407.1	848233	852906	-1	257.139	625.851	652.62	627.24	23.7145	540.712	23.7145	540.712	437.313	4.51117	1.96381e-09	0.71088	6.34589	2.21138e-10
ENSSHAG00000000770		958	2796	1263	1533	80	GL860930.1	3470	4841	-1	940.224	2371.11	1191.13	1456.91	105.398	1489.84	105.398	1489.84	1212.95	3.82138	2.03924e-09	0.602741	6.34	2.29766e-10
ENSSHAG00000014718	WDR76	2260	3305	2387	3045	570	GL834511.1	1559221	1592908	1	2218.07	2802.76	2251.16	2893.86	750.958	2541.46	750.958	2541.46	2183.36	1.75892	2.04811e-09	0.277466	6.33924	2.30901e-10
ENSSHAG00000018291	NMRK1	671	599	681	849	92	GL841507.1	3436786	3471528	1	658.549	507.974	642.246	806.858	121.207	653.907	121.207	653.907	547.367	2.43135	2.05018e-09	0.383554	6.33899	2.31269e-10
ENSSHAG00000000130	KDM2A	6028	7370	6058	5619	9293	GL864912.1	21	94434	-1	5916.15	6250.03	5713.25	5340.09	12243.2	5804.88	12243.2	12243.2	7092.55	-1.07661	2.05052e-09	0.169842	-6.33888	2.31443e-10
ENSSHAG00000001130	CCHCR1	3043	3735	3399	3255	1289	GL857352.1	7371	25255	-1	2986.54	3167.42	3205.57	3093.43	1698.22	3113.24	1698.22	3113.24	2830.23	0.874449	2.06692e-09	0.137979	6.33756	2.3343e-10
ENSSHAG00000010406		6	29	5	3	1159	GL849522.1	681991	688326	-1	5.88867	24.5931	4.71546	2.85109	1526.95	9.51207	1526.95	1526.95	312.999	-7.31571	2.07594e-09	1.15448	-6.3368	2.34586e-10
ENSSHAG00000017015		6866	9206	6833	9649	1586	GL861542.1	2457889	2461071	1	6738.6	7807.02	6444.15	9170.05	2089.51	7539.96	2089.51	7539.96	6449.87	1.8514	2.12371e-09	0.292333	6.3332	2.40124e-10
ENSSHAG00000011061	SRRM1	11164	12234	9439	12176	2899	GL849744.1	790751	824518	1	10956.8	10374.9	8901.85	11571.6	3819.34	10451.3	3819.34	10451.3	9124.91	1.45228	2.13215e-09	0.229338	6.3325	2.41218e-10
ENSSHAG00000015915	HOXD13	0	0	0	0	270	GL849635.1	1958352	1960159	1	0	0	0	0	355.717	0	355.717	355.717	71.1434	-11.0229	2.13439e-09	1.74076	-6.33225	2.41613e-10
ENSSHAG00000008903	KCNK3	729	1219	2043	2055	1	GL856719.1	478876	490632	1	715.473	1033.76	1926.74	1953	1.31747	1407.24	1.31747	1407.24	1126.06	10.0608	2.13887e-09	1.58893	6.33184	2.42262e-10
ENSSHAG00000008828	DNAL1	361	313	330	280	40	GL834541.1	470285	507704	-1	354.302	265.435	311.22	266.102	52.6988	299.265	52.6988	299.265	249.952	2.5051	2.1999e-09	0.395913	6.3274	2.49319e-10
ENSSHAG00000017859	LMAN2L	2334	2756	2448	2368	3003	GL834671.1	3042869	3073707	1	2290.69	2337.19	2308.69	2250.46	3956.36	2296.76	3956.36	3956.36	2628.68	-0.784525	2.21331e-09	0.124009	-6.32638	2.50985e-10
ENSSHAG00000011193		1064	1034	698	562	4364	GL856783.1	813281	819027	-1	1044.26	876.869	658.278	534.104	5749.44	778.377	5749.44	5749.44	1772.59	-2.88487	2.25589e-09	0.456232	-6.32325	2.56111e-10
ENSSHAG00000018774	ADCY7	691	396	426	419	2885	GL834646.1	4107263	4233657	1	678.178	335.822	401.757	398.202	3800.9	453.49	3800.9	3800.9	1122.97	-3.06757	2.25589e-09	0.48512	-6.32332	2.56005e-10
ENSSHAG00000007679	RAPH1	1991	2459	1147	2180	10016	GL849901.1	342594	410392	1	1954.06	2085.32	1081.73	2071.79	13195.8	1798.22	13195.8	13195.8	4077.73	-2.8754	2.27779e-09	0.454848	-6.32167	2.58748e-10
ENSSHAG00000001768	SNX21	110	197	140	96	724	GL834651.1	17273	21423	1	107.959	167.063	132.033	91.2349	953.848	124.572	953.848	953.848	290.428	-2.93547	2.32818e-09	0.464605	-6.3182	2.64625e-10
ENSSHAG00000003856	B4GALT4	286	360	322	204	1082	GL849954.1	77707	92781	-1	280.693	305.293	303.676	193.874	1425.5	270.884	1425.5	1425.5	501.808	-2.39542	2.33675e-09	0.37917	-6.31754	2.65754e-10
ENSSHAG00000011176	CDS2	1576	2045	1370	1555	3405	GL834702.1	810868	839863	-1	1546.76	1734.23	1292.04	1477.81	4485.98	1512.71	4485.98	4485.98	2107.37	-1.56816	2.35605e-09	0.248276	-6.31618	2.68103e-10
ENSSHAG00000013179	UBB	41089	44706	40156	41386	50073	GL857008.1	1181312	1182838	1	40326.6	37912.3	37870.8	39331.7	65969.6	38860.4	65969.6	65969.6	44282.2	-0.763509	2.40265e-09	0.120941	-6.31306	2.73565e-10
ENSSHAG00000003331	SMARCB1	2928	3697	3470	3441	4937	GL842156.1	59745	64562	-1	2873.67	3135.19	3272.53	3270.2	6504.35	3137.9	6504.35	6504.35	3811.19	-1.05158	2.41304e-09	0.166591	-6.31231	2.74907e-10
ENSSHAG00000013788	UGGT1	5095	9463	7017	6697	20663	GL849596.1	1318487	1381701	-1	5000.46	8024.97	6617.68	6364.58	27222.9	6501.92	27222.9	27222.9	10646.1	-2.06584	2.4633e-09	0.327442	-6.30903	2.80796e-10
ENSSHAG00000014909		242	197	358	294	4	GL849783.1	1625946	1626317	-1	237.51	167.063	337.627	279.407	5.26988	255.402	5.26988	255.402	205.375	5.59844	2.54105e-09	0.88806	6.30413	2.89826e-10
ENSSHAG00000012733	STRN	5315	5445	6055	5223	1592	GL834682.1	1090181	1199322	-1	5216.38	4617.56	5710.42	4963.75	2097.41	5127.03	2097.41	5127.03	4521.1	1.28947	2.54549e-09	0.204555	6.30377	2.905e-10
ENSSHAG00000002516	C3orf33	2259	2931	2293	2810	675	GL850799.1	34282	44671	-1	2217.08	2485.59	2162.51	2670.52	889.292	2383.93	889.292	2383.93	2085	1.42266	2.59535e-09	0.225795	6.30067	2.96362e-10
ENSSHAG00000002633	PHKA2	4880	6514	5582	5391	7974	GL850425.1	37524	123571	-1	4789.45	5524.11	5264.34	5123.41	10505.5	5175.33	10505.5	10505.5	6241.36	-1.02136	2.64225e-09	0.162177	-6.2978	3.01891e-10
ENSSHAG00000009598	DCHS1	284	395	179	132	2674	GL849780.1	563668	617680	-1	278.73	334.974	168.814	125.448	3522.91	226.992	3522.91	3522.91	886.176	-3.95564	2.68764e-09	0.628371	-6.29507	3.07255e-10
ENSSHAG00000000654	KIAA1161	4	8	6	2	173	GL841540.1	2548	4683	1	3.92578	6.78429	5.65855	1.90073	227.922	4.56734	227.922	227.922	49.2383	-5.63144	2.77237e-09	0.895277	-6.29017	3.17125e-10
ENSSHAG00000012992	ATG4A	6704	8371	7596	7304	2908	GL867574.1	1143865	1173658	-1	6579.61	7098.91	7163.73	6941.45	3831.2	6945.92	3831.2	6945.92	6322.98	0.858401	2.80865e-09	0.136513	6.28806	3.2146e-10
ENSSHAG00000005874	TAF1D	1632	1687	1575	1719	2519	GL849680.1	187151	190201	1	1601.72	1430.64	1485.37	1633.67	3318.71	1537.85	3318.71	3318.71	1894.02	-1.10987	2.8114e-09	0.176512	-6.28782	3.2196e-10
ENSSHAG00000000816	PDP2	1019	1307	1178	977	288	GL834819.1	3942	5691	-1	1000.09	1108.38	1110.96	928.505	379.431	1036.99	379.431	1036.99	905.475	1.45065	2.86434e-09	0.230818	6.28483	3.28212e-10
ENSSHAG00000010279	STRIP2	118	244	156	100	1112	GL861654.1	661581	738501	1	115.81	206.921	147.122	95.0363	1465.03	141.223	1465.03	1465.03	405.983	-3.37369	2.89048e-09	0.536928	-6.28333	3.31397e-10
ENSSHAG00000007565		3426	5061	3957	3839	7375	GL834653.1	329682	371684	-1	3362.43	4291.91	3731.82	3648.44	9716.34	3758.65	9716.34	9716.34	4950.19	-1.3701	2.8981e-09	0.218071	-6.28283	3.32463e-10
ENSSHAG00000005298	ACSS3	71	34	36	108	1476	GL861581.1	150301	338475	1	69.6826	28.8332	33.9513	102.639	1944.58	58.7766	1944.58	1944.58	435.938	-5.04951	2.94331e-09	0.804019	-6.28034	3.37843e-10
ENSSHAG00000003492	FRMD6	1979	2762	2867	1653	8422	GL834895.1	64733	174774	1	1942.28	2342.28	2703.85	1570.95	11095.7	2139.84	11095.7	11095.7	3931.02	-2.37438	3.02137e-09	0.378317	-6.27618	3.47002e-10
ENSSHAG00000015315		4716	4350	4780	6166	840	GL841244.1	1754161	1789178	-1	4628.49	3688.96	4507.98	5859.94	1106.67	4671.34	1106.67	4671.34	3958.41	2.07757	3.07833e-09	0.331182	6.27318	3.53748e-10
ENSSHAG00000000793	UBE2B	1582	1731	1554	1426	2315	GL865179.1	3664	4122	-1	1552.65	1467.95	1465.57	1355.22	3049.94	1460.34	3049.94	3049.94	1778.26	-1.0625	3.08516e-09	0.169384	-6.27275	3.54736e-10
ENSSHAG00000007287	ZNF862	599	693	676	458	89	GL861666.1	302152	326266	1	587.885	587.689	637.53	435.266	117.255	562.093	117.255	562.093	473.125	2.26123	3.09539e-09	0.360519	6.27214	3.56115e-10
ENSSHAG00000016985	RTKN	10523	7598	10941	11624	1363	GL864876.1	2439758	2454272	1	10327.7	6443.38	10318.4	11047	1795.71	9534.13	1795.71	9534.13	7986.45	2.40852	3.11478e-09	0.384068	6.27108	3.58552e-10
ENSSHAG00000013901	ASPHD2	266	483	267	191	2000	GL841447.1	1343123	1355736	1	261.064	409.602	251.806	181.519	2634.94	275.998	2634.94	2634.94	747.786	-3.25441	3.13755e-09	0.519057	-6.26986	3.6138e-10
ENSSHAG00000015005	SP4	2104	2501	2889	2612	557	GL861708.1	1653605	1696615	-1	2064.96	2120.94	2724.59	2482.35	733.83	2348.21	733.83	2348.21	2025.33	1.67801	3.15977e-09	0.267683	6.26867	3.64148e-10
ENSSHAG00000002276	TBC1D32	2846	3245	3230	3099	1106	GL857138.1	27450	177273	-1	2793.19	2751.88	3046.19	2945.18	1457.12	2884.11	1457.12	2884.11	2598.71	0.984959	3.27372e-09	0.157267	6.26297	3.77712e-10
ENSSHAG00000014087	VAV3	2	3	10	0	830	GL856988.1	1392000	1864493	-1	1.96289	2.54411	9.43092	0	1093.5	3.48448	1093.5	1093.5	221.488	-8.29407	3.27372e-09	1.32429	-6.26302	3.77592e-10
ENSSHAG00000011421	SHC2	2396	5844	2231	668	1	GL841424.1	847894	870682	1	2351.54	4955.92	2104.04	634.843	1.31747	2511.59	1.31747	2511.59	2009.53	10.8966	3.28479e-09	1.74004	6.26227	3.79423e-10
ENSSHAG00000016408	SPHK1	635	1222	476	335	8777	GL856832.1	2158348	2160698	-1	623.217	1036.3	448.912	318.372	11563.4	606.7	11563.4	11563.4	2798.05	-4.2522	3.28479e-09	0.679013	-6.26232	3.79282e-10
ENSSHAG00000016540	CARMIL3	304	466	423	1018	6	GL834496.1	2215770	2238421	1	298.359	395.185	398.928	967.47	7.90482	514.985	7.90482	514.985	413.569	6.02561	3.29144e-09	0.962272	6.26186	3.80407e-10
ENSSHAG00000018068	HOGA1	1494	1869	1765	2023	3557	GL834452.1	3225020	3254695	-1	1466.28	1584.98	1664.56	1922.58	4686.24	1659.6	4686.24	4686.24	2264.93	-1.4976	3.33892e-09	0.239251	-6.25954	3.86116e-10
ENSSHAG00000007016		190	245	212	356	6	GL841709.1	277851	345146	1	186.474	207.769	199.936	338.329	7.90482	233.127	7.90482	233.127	188.083	4.88215	3.3748e-09	0.780172	6.25778	3.90487e-10
ENSSHAG00000000271		148	326	154	68	3294	GL865277.1	248	13518	1	145.254	276.46	145.236	64.6247	4339.74	157.894	4339.74	4339.74	994.264	-4.77979	3.48674e-09	0.764448	-6.2526	4.0367e-10
ENSSHAG00000017662		3308	4117	3826	1113	0	GL849703.1	2885962	2889034	1	3246.62	3491.37	3608.27	1057.75	0	2851	0	2851	2280.8	13.5221	3.53927e-09	2.16348	6.25018	4.09985e-10
ENSSHAG00000016396	GPAT4	3410	3974	3308	3868	5461	GL834710.1	2149453	2170376	1	3346.73	3370.1	3119.75	3676	7194.7	3378.14	7194.7	7194.7	4141.46	-1.09071	3.5753e-09	0.174555	-6.24851	4.14395e-10
ENSSHAG00000016577	CTDSPL2	1460	1531	1555	1558	2295	GL834511.1	2235375	2282988	1	1432.91	1298.34	1466.51	1480.67	3023.59	1419.61	3023.59	3023.59	1740.4	-1.09096	3.63235e-09	0.174667	-6.24594	4.21246e-10
ENSSHAG00000016915	SHROOM2	3559	4074	5483	5253	663	GL849812.1	2408236	2627588	-1	3492.96	3454.9	5170.98	4992.26	873.482	4277.77	873.482	4277.77	3596.92	2.29199	3.68662e-09	0.367098	6.24354	4.27784e-10
ENSSHAG00000007732	C21orf62	1121	1858	1715	2414	158	GL849539.1	347472	348134	1	1100.2	1575.65	1617.4	2294.18	208.16	1646.86	208.16	1646.86	1359.12	2.98397	3.79049e-09	0.478268	6.2391	4.40086e-10
ENSSHAG00000015871		3854	3785	3827	3842	1222	GL834743.1	1943062	2214024	1	3782.49	3209.82	3609.21	3651.3	1609.95	3563.2	1609.95	3563.2	3172.55	1.14606	3.80758e-09	0.183714	6.23831	4.42321e-10
ENSSHAG00000011575	KCNK1	110	41	72	91	1047	GL856803.1	872497	932534	-1	107.959	34.7695	67.9026	86.483	1379.39	74.2785	1379.39	1379.39	335.301	-4.21676	3.83435e-09	0.676074	-6.23713	4.45685e-10
ENSSHAG00000001563		1310	2008	1999	1352	5037	GL861711.1	13201	61115	-1	1285.69	1702.86	1885.24	1284.89	6636.09	1539.67	6636.09	6636.09	2558.96	-2.10762	3.8605e-09	0.337977	-6.23597	4.48978e-10
ENSSHAG00000016218	HARBI1	5245	7063	6760	6119	1840	GL864893.1	2075701	2084881	-1	5147.68	5989.68	6375.3	5815.27	2424.14	5831.98	2424.14	5831.98	5150.42	1.26654	3.95719e-09	0.203231	6.23201	4.60485e-10
ENSSHAG00000010410	EIF2AK4	1627	1764	1701	2215	4476	GL834508.1	682282	768340	1	1596.81	1495.94	1604.2	2105.05	5896.99	1700.5	5896.99	5896.99	2539.8	-1.79409	3.95867e-09	0.28789	-6.23186	4.60918e-10
ENSSHAG00000016653	ARPC2	13219	12727	11669	11675	20133	GL849891.1	2272465	2300817	-1	12973.7	10793	11004.9	11095.5	26524.6	11466.8	26524.6	26524.6	14478.3	-1.20989	4.0248e-09	0.19423	-6.22918	4.68884e-10
ENSSHAG00000000454		0	1	1	0	198	GL858000.1	1073	3358	1	0	0.848036	0.943092	0	260.859	0.447782	260.859	260.859	52.53	-9.13942	4.12172e-09	1.46811	-6.2253	4.80647e-10
ENSSHAG00000015350		1	1	2	0	167	GL864799.1	1764285	1814509	-1	0.981445	0.848036	1.88618	0	220.017	0.928916	220.017	220.017	44.7466	-7.88885	4.12172e-09	1.26723	-6.22527	4.80718e-10
ENSSHAG00000004698	FAM96B	3487	3709	3610	3580	1347	GL834761.1	117021	124057	-1	3422.3	3145.37	3404.56	3402.3	1774.63	3343.63	1774.63	3343.63	3029.83	0.913806	4.14642e-09	0.146814	6.22425	4.83872e-10
ENSSHAG00000002688	UBE2R2	2757	3294	2755	3039	3967	GL841472.1	38822	138357	1	2705.84	2793.43	2598.22	2888.15	5226.4	2746.41	5226.4	5226.4	3242.41	-0.928242	4.15453e-09	0.149144	-6.22379	4.85294e-10
ENSSHAG00000017697		5136	7070	5311	5176	1607	GL834671.1	2912823	2935507	-1	5040.7	5995.62	5008.76	4919.08	2117.17	5241.04	2117.17	5241.04	4616.27	1.30778	4.15453e-09	0.210127	6.22376	4.85367e-10
ENSSHAG00000012120	CPNE5	1040	819	463	1392	30	GL856880.1	971667	1098931	-1	1020.7	694.542	436.652	1322.91	39.5241	868.7	39.5241	868.7	702.865	4.45798	4.18091e-09	0.716409	6.22268	4.88725e-10
ENSSHAG00000005481		876	3167	1058	1183	1	GL867618.1	161533	163748	-1	859.746	2685.73	997.792	1124.28	1.31747	1416.89	1.31747	1416.89	1133.77	10.0708	4.23399e-09	1.61895	6.22062	4.95209e-10
ENSSHAG00000017519		5	1	5	1	260	GL864737.1	2775493	2797053	1	4.90722	0.848036	4.71546	0.950363	342.542	2.85527	342.542	342.542	70.7926	-6.92237	4.30065e-09	1.11327	-6.21808	5.03289e-10
ENSSHAG00000003035	DMXL1	24015	18419	32277	35342	2425	GL841465.1	49136	178223	-1	23569.4	15620	30440.2	33587.7	3194.86	25804.3	3194.86	25804.3	21282.4	3.01378	4.30652e-09	0.484704	6.21777	5.0426e-10
ENSSHAG00000018473	USP1	7280	7430	7030	8010	2273	GL856736.1	3626572	3632381	-1	7144.92	6300.91	6629.94	7612.41	2994.61	6922.04	2994.61	6922.04	6136.56	1.20879	4.35325e-09	0.194465	6.21599	5.10018e-10
ENSSHAG00000003500		9624	10285	3847	8187	468	GL851131.1	65039	91553	1	9445.42	8722.05	3628.08	7780.62	616.576	7394.04	616.576	7394.04	6038.55	3.58402	4.35578e-09	0.576597	6.21581	5.10602e-10
ENSSHAG00000004201	ZIC5	0	0	1	0	209	GL849852.1	93808	102585	1	0	0	0.943092	0	275.351	0.235773	275.351	275.351	55.2588	-9.93214	4.37202e-09	1.59806	-6.21514	5.12795e-10
ENSSHAG00000013407	STK16	1371	1545	1444	1538	2081	GL849891.1	1230678	1232693	-1	1345.56	1310.22	1361.83	1461.66	2741.65	1369.82	2741.65	2741.65	1644.18	-1.00117	4.39754e-09	0.161111	-6.21414	5.16077e-10
ENSSHAG00000015766	GOLT1B	1124	1125	1072	1003	1740	GL861608.1	1910333	1919090	-1	1103.14	954.041	1010.99	953.214	2292.4	1005.35	2292.4	2292.4	1262.76	-1.18937	4.55464e-09	0.19157	-6.20853	5.34814e-10
ENSSHAG00000010978	INPP5F	2070	1814	2237	2456	5781	GL834460.1	778435	837864	-1	2031.59	1538.34	2109.7	2334.09	7616.29	2003.43	7616.29	7616.29	3126	-1.92673	4.55676e-09	0.310344	-6.20837	5.35364e-10
ENSSHAG00000009417	VCL	17307	20330	18649	19034	22040	GL834444.1	541977	596551	1	16985.9	17240.6	17587.7	18089.2	29037	17475.8	29037	29037	19788.1	-0.732533	5.05477e-09	0.118304	-6.19196	5.94209e-10
ENSSHAG00000013069	BCL2L15	5	0	1	1	401	GL856992.1	1157359	1165085	-1	4.90722	0	0.943092	0.950363	528.305	1.70017	528.305	528.305	107.021	-8.31139	5.08705e-09	1.34252	-6.19087	5.98339e-10
ENSSHAG00000018791	FOXP1	214	223	246	227	501	GL841589.1	4147458	4428556	-1	210.029	189.112	232.001	215.732	660.052	211.719	660.052	660.052	301.385	-1.64103	5.09913e-09	0.265092	-6.19041	6.00095e-10
ENSSHAG00000013263	RAB15	1571	1297	1306	1111	224	GL834546.1	1200630	1252517	-1	1541.85	1099.9	1231.68	1055.85	295.113	1232.32	295.113	1232.32	1044.88	2.0619	5.28872e-09	0.333395	6.18456	6.22756e-10
ENSSHAG00000002508	TRIM47	18	79	16	12	1842	GL857324.1	34112	41601	1	17.666	66.9949	15.0895	11.4044	2426.78	27.7887	2426.78	2426.78	507.587	-6.44393	5.30545e-09	1.04204	-6.18397	6.25077e-10
ENSSHAG00000002821		41	45	57	24	385	GL834495.1	42544	46796	1	40.2392	38.1616	53.7563	22.8087	507.226	38.7415	507.226	507.226	132.438	-3.71067	5.33013e-09	0.600126	-6.18315	6.28336e-10
ENSSHAG00000009663	AFAP1L1	730	971	650	715	1	GL834622.1	572616	642900	-1	716.455	823.443	613.01	679.51	1.31747	708.104	1.31747	708.104	566.747	9.0703	5.48833e-09	1.46805	6.17845	6.47347e-10
ENSSHAG00000006280	CDKL2	184	484	351	512	3	GL864739.1	217735	267132	-1	180.586	410.45	331.025	486.586	3.95241	352.162	3.95241	352.162	282.52	6.47756	5.58111e-09	1.04888	6.17571	6.58659e-10
ENSSHAG00000002849	LSR	1923	1075	2018	1403	120	GL850282.1	43296	57502	1	1887.32	911.639	1903.16	1333.36	158.096	1508.87	158.096	1508.87	1238.71	3.25448	5.60347e-09	0.527042	6.17499	6.61667e-10
ENSSHAG00000011454		514	208	497	189	6190	GL841579.1	852287	856838	-1	504.463	176.392	468.717	179.619	8155.14	332.297	8155.14	8155.14	1896.87	-4.61746	5.68385e-09	0.748051	-6.17265	6.71533e-10
ENSSHAG00000005526	DZIP1L	7	3	2	1	242	GL849591.1	164075	223356	-1	6.87011	2.54411	1.88618	0.950363	318.828	3.06269	318.828	318.828	66.2157	-6.71172	5.77929e-09	1.08781	-6.16993	6.83191e-10
ENSSHAG00000014642	RCN2	4846	4928	4856	4842	6740	GL834417.1	1542974	1558053	-1	4756.08	4179.12	4579.66	4601.66	8879.74	4529.13	8879.74	8879.74	5399.25	-0.971362	5.81851e-09	0.157464	-6.16877	6.88211e-10
ENSSHAG00000009879	NDEL1	1236	1220	1075	1043	2052	GL856861.1	601764	720125	-1	1213.07	1034.6	1013.82	991.229	2703.45	1063.18	2703.45	2703.45	1391.23	-1.34655	5.81994e-09	0.218289	-6.16865	6.88764e-10
ENSSHAG00000003225	SLC9A4	275	234	496	560	5	GL849836.1	56013	136689	1	269.897	198.44	467.774	532.203	6.58735	367.079	6.58735	367.079	294.98	5.80005	5.83695e-09	0.94033	6.1681	6.91163e-10
ENSSHAG00000009117	IL4R	2332	2055	1259	1685	7787	GL841557.1	505149	528375	-1	2288.73	1742.71	1187.35	1601.36	10259.1	1705.04	10259.1	10259.1	3415.86	-2.58906	5.99981e-09	0.420059	-6.16357	7.11238e-10
ENSSHAG00000015238		3443	5462	4151	2481	17044	GL856791.1	1728459	1771813	1	3379.11	4631.97	3914.78	2357.85	22454.9	3570.93	22454.9	22454.9	7347.73	-2.65261	5.99981e-09	0.430367	-6.16361	7.11064e-10
ENSSHAG00000009214		0	2	3	0	285	GL861666.1	517052	521242	1	0	1.69607	2.82928	0	375.479	1.13134	375.479	375.479	76.0008	-8.35295	6.00891e-09	1.35529	-6.16324	7.12714e-10
ENSSHAG00000012060	PDCD4	5858	7932	6162	6853	2088	GL834464.1	959471	981339	-1	5749.3	6726.62	5811.33	6512.84	2750.88	6200.03	2750.88	6200.03	5510.2	1.17243	6.15032e-09	0.190346	6.15947	7.29891e-10
ENSSHAG00000017885	TMED10	34470	37406	27807	33764	9035	GL834540.1	3067014	3102770	1	33830.4	31721.6	26224.6	32088.1	11903.3	30966.2	11903.3	30966.2	27153.6	1.37933	6.40272e-09	0.224171	6.15301	7.60268e-10
ENSSHAG00000011255	ALKBH2	646	766	674	796	175	GL841446.1	823654	827342	1	634.013	649.596	635.644	756.489	230.557	668.936	230.557	668.936	581.26	1.5367	6.41258e-09	0.249761	6.15268	7.61861e-10
ENSSHAG00000012349	GNB1	22382	24371	20672	22984	8253	GL849522.1	1014481	1069258	-1	21966.7	20667.5	19495.6	21843.1	10873.1	20993.2	10873.1	20993.2	18969.2	0.949158	6.65347e-09	0.154416	6.14674	7.9092e-10
ENSSHAG00000003616	SLC23A2	3576	4464	3854	3889	4860	GL834703.1	68833	162141	1	3509.65	3785.63	3634.68	3695.96	6402.9	3656.48	6402.9	6402.9	4205.76	-0.808199	6.67819e-09	0.131499	-6.14606	7.94299e-10
ENSSHAG00000004737	RCN3	277	295	274	85	3339	GL849778.1	119239	122017	-1	271.86	250.171	258.407	80.7809	4399.03	215.305	4399.03	4399.03	1052.05	-4.35264	6.70849e-09	0.708293	-6.14526	7.98346e-10
ENSSHAG00000010470	FGF2	231	294	273	205	622	GL864729.1	690949	755839	-1	226.714	249.323	257.464	194.824	819.466	232.081	819.466	819.466	349.558	-1.81965	6.77609e-09	0.296188	-6.14358	8.06837e-10
ENSSHAG00000012717		295	530	570	452	38	GL841404.1	1087613	1101683	1	289.526	449.459	537.563	429.564	50.0638	426.528	50.0638	426.528	351.235	3.09099	6.7932e-09	0.503165	6.14309	8.09323e-10
ENSSHAG00000011873	MSX1	784	801	411	618	3140	GL864869.1	921228	924255	1	769.453	679.277	387.611	587.324	4136.85	605.916	4136.85	4136.85	1312.1	-2.77133	6.97525e-09	0.451445	-6.1388	8.31471e-10
ENSSHAG00000003910	IL16	8935	8786	20446	17241	685	GL834469.1	79973	255345	-1	8769.21	7450.85	19282.5	16385.2	902.467	12971.9	902.467	12971.9	10558	3.84537	6.97856e-09	0.626426	6.13859	8.32562e-10
ENSSHAG00000005343	LMBR1L	2107	1999	1563	1907	400	GL861731.1	152787	163835	-1	2067.9	1695.22	1474.05	1812.34	526.988	1762.38	526.988	1762.38	1515.3	1.74161	6.97856e-09	0.283717	6.13855	8.32787e-10
ENSSHAG00000016742	TMOD3	1757	1695	1765	1644	2797	GL834502.1	2322193	2367953	1	1724.4	1437.42	1664.56	1562.4	3684.96	1597.19	3684.96	3684.96	2014.75	-1.2063	7.03338e-09	0.196554	-6.13722	8.39792e-10
ENSSHAG00000014248	PANK4	3066	3984	3889	3324	1051	GL849754.1	1427617	1467136	-1	3009.11	3378.58	3667.69	3159.01	1384.66	3303.59	1384.66	3303.59	2919.81	1.25455	7.03985e-09	0.204424	6.13698	8.4103e-10
ENSSHAG00000009318		1813	1730	1789	2091	425	GL861589.1	530107	557865	-1	1779.36	1467.1	1687.19	1987.21	559.925	1730.22	559.925	1730.22	1496.16	1.62751	7.08017e-09	0.26524	6.13599	8.46313e-10
ENSSHAG00000016298	ANGPTL1	395	490	772	275	2	GL856754.1	2109170	2130164	-1	387.671	415.538	728.067	261.35	2.63494	448.156	2.63494	448.156	359.052	7.41009	7.14703e-09	1.20795	6.13441	8.54777e-10
ENSSHAG00000014843	LHFPL4	631	1340	825	736	1	GL841597.1	1601653	1629962	-1	619.292	1136.37	778.051	699.467	1.31747	808.295	1.31747	808.295	646.899	9.26123	7.17655e-09	1.5099	6.13366	8.58781e-10
ENSSHAG00000014051	ELK3	357	431	518	500	1293	GL861598.1	1383652	1427680	1	350.376	365.504	488.522	475.182	1703.49	419.896	1703.49	1703.49	676.614	-2.02053	7.21645e-09	0.329468	-6.13269	8.64032e-10
ENSSHAG00000007118	SOX13	7912	9732	11059	7540	1817	GL856777.1	286946	364971	1	7765.19	8253.09	10429.7	7165.74	2393.84	8403.42	2393.84	8403.42	7201.5	1.81165	7.2176e-09	0.295414	6.13258	8.64646e-10
ENSSHAG00000015914	TGFB3	43	42	38	15	466	GL834540.1	1958207	1997862	1	42.2021	35.6175	35.8375	14.2554	613.941	31.9781	613.941	613.941	148.371	-4.26278	7.25755e-09	0.695221	-6.13155	8.70263e-10
ENSSHAG00000016206		7222	7350	7505	5299	1410	GL834782.1	2068561	2072863	-1	7087.99	6233.07	7077.91	5035.97	1857.63	6358.74	1857.63	6358.74	5458.51	1.77527	7.25755e-09	0.289531	6.13153	8.70389e-10
ENSSHAG00000011366	HMGN3	10241	9808	9887	10139	3166	GL856912.1	839822	910083	-1	10051	8317.54	9324.35	9635.73	4171.11	9332.15	4171.11	9332.15	8299.94	1.16174	7.31396e-09	0.189511	6.13021	8.77636e-10
ENSSHAG00000018576		589	575	553	494	1050	GL834713.1	3758682	3769413	1	578.071	487.621	521.53	469.479	1383.34	514.175	1383.34	1383.34	688.009	-1.42812	7.41464e-09	0.23305	-6.12795	8.90207e-10
ENSSHAG00000015392	TP53BP2	4675	6518	5640	5911	1663	GL856791.1	1775154	1850984	-1	4588.25	5527.5	5319.04	5617.6	2190.95	5263.1	2190.95	5263.1	4648.67	1.26439	7.47233e-09	0.206377	6.12663	8.97626e-10
ENSSHAG00000014215	GBA2	2373	3089	2455	2606	3744	GL841539.1	1420412	1439780	1	2328.97	2619.58	2315.29	2476.65	4932.61	2435.12	4932.61	4932.61	2934.62	-1.01823	7.56363e-09	0.166253	-6.1246	9.09092e-10
ENSSHAG00000004800	ALKAL2	6	15	15	4	295	GL834696.1	122554	132450	1	5.88867	12.7205	14.1464	3.80145	388.653	9.13926	388.653	388.653	85.0421	-5.40448	7.62774e-09	0.882627	-6.12317	9.17301e-10
ENSSHAG00000013234		34	72	36	32	382	GL849707.1	1193457	1252444	-1	33.3691	61.0586	33.9513	30.4116	503.273	39.6977	503.273	503.273	132.413	-3.66072	7.75903e-09	0.598121	-6.12037	9.33602e-10
ENSSHAG00000005047		617	929	691	654	1	GL835156.1	136447	151493	1	605.551	787.826	651.677	621.538	1.31747	666.648	1.31747	666.648	533.582	8.98339	7.76539e-09	1.46784	6.12015	9.3488e-10
ENSSHAG00000012146	TUBA8	31	38	35	32	161	GL861619.1	976569	1005589	1	30.4248	32.2254	33.0082	30.4116	212.113	31.5175	212.113	212.113	67.6365	-2.75016	7.84042e-09	0.44948	-6.11853	9.44429e-10
ENSSHAG00000012335	ADAMTSL1	14699	17805	24333	15550	2656	GL841571.1	1013373	1394505	1	14426.3	15099.3	22948.3	14778.1	3499.2	16813	3499.2	16813	14150.2	2.26448	8.03708e-09	0.370346	6.11449	9.68648e-10
ENSSHAG00000010813	FAM122B	6580	5031	4294	4344	721	GL867596.1	752288	792824	-1	6457.91	4266.47	4049.64	4128.38	949.895	4725.6	949.895	4725.6	3970.46	2.31463	8.04113e-09	0.378558	6.11432	9.69667e-10
ENSSHAG00000005175	TRIB3	580	472	207	352	3790	GL834630.1	142299	149100	1	569.238	400.273	195.22	334.528	4993.21	374.815	4993.21	4993.21	1298.49	-3.7358	8.3275e-09	0.611558	-6.10865	1.00475e-09
ENSSHAG00000012372	CACNG1	1	3	1	1	134	GL856843.1	1018999	1038544	1	0.981445	2.54411	0.943092	0.950363	176.541	1.35475	176.541	176.541	36.392	-7.00089	8.46437e-09	1.14657	-6.10596	1.02182e-09
ENSSHAG00000005912	BDKRB1	0	1	2	1	157	GL834592.1	190217	191227	-1	0	0.848036	1.88618	0.950363	206.843	0.921146	206.843	206.843	42.1055	-7.80316	9.15967e-09	1.28062	-6.09326	1.10636e-09
ENSSHAG00000010966	LAMP2	21556	29341	17083	14266	2456	GL867590.1	777067	807862	-1	21156	24882.2	16110.8	13557.9	3235.71	18926.7	3235.71	18926.7	15788.5	2.54828	9.18271e-09	0.418247	6.09277	1.10975e-09
ENSSHAG00000000974	ASPH	2220	2050	2673	2438	5606	GL841252.1	5367	193814	1	2178.81	1738.47	2520.89	2316.99	7385.73	2188.79	7385.73	7385.73	3228.18	-1.75471	9.30027e-09	0.288099	-6.09064	1.12457e-09
ENSSHAG00000008753	TET2	3370	3815	3342	4511	815	GL864760.1	460177	557950	-1	3307.47	3235.26	3151.81	4287.09	1073.74	3495.41	1073.74	3495.41	3011.07	1.7028	9.31267e-09	0.27959	6.09034	1.12669e-09
ENSSHAG00000009331	CNKSR1	2	8	5	1	246	GL849746.1	531326	547614	1	1.96289	6.78429	4.71546	0.950363	324.097	3.60325	324.097	324.097	67.7021	-6.47414	9.44952e-09	1.06344	-6.08792	1.14387e-09
ENSSHAG00000003745		2049	2142	3794	3509	231	GL867633.1	73172	85766	-1	2010.98	1816.49	3578.09	3334.82	304.335	2685.1	304.335	2685.1	2208.95	3.14121	9.4811e-09	0.516027	6.0873	1.14831e-09
ENSSHAG00000001833		507	614	543	493	145	GL841864.1	18139	40589	-1	497.592	520.694	512.099	468.529	191.033	499.729	191.033	499.729	437.99	1.38753	9.48352e-09	0.227944	6.08717	1.14923e-09
ENSSHAG00000012359	EGR1	9	30	18	105	4673	GL834594.1	1016870	1019465	1	8.833	25.4411	16.9757	99.7881	6156.53	37.7595	6156.53	6156.53	1261.51	-7.34934	9.48505e-09	1.20737	-6.08706	1.15004e-09
ENSSHAG00000013514	CA5B	208	389	315	199	1311	GL849807.1	1251051	1287492	-1	204.141	329.886	297.074	189.122	1727.2	255.056	1727.2	1727.2	549.485	-2.7589	9.53222e-09	0.453306	-6.08618	1.15639e-09
ENSSHAG00000007104	SLC30A5	4346	4775	4304	4476	5390	GL841174.1	285247	320937	1	4265.36	4049.37	4059.07	4253.83	7101.16	4156.91	7101.16	7101.16	4745.76	-0.772595	9.56716e-09	0.126957	-6.0855	1.16126e-09
ENSSHAG00000001710	CARNS1	1155	596	1308	512	27	GL865291.1	16167	25528	1	1133.57	505.43	1233.56	486.586	35.5717	839.787	35.5717	839.787	678.944	4.56111	9.70059e-09	0.749789	6.0832	1.1781e-09
ENSSHAG00000014483	SNRNP48	3092	3484	3125	2831	1110	GL841354.1	1495304	1514096	-1	3034.63	2954.56	2947.16	2690.48	1462.39	2906.71	1462.39	2906.71	2617.84	0.991062	9.8157e-09	0.162971	6.08122	1.19272e-09
ENSSHAG00000006314	LTB4R	0	0	0	0	252	GL834498.1	219730	220779	1	0	0	0	0	332.002	0	332.002	332.002	66.4005	-10.9234	9.87976e-09	1.79658	-6.08009	1.20116e-09
ENSSHAG00000018360	DENND5A	7903	11047	8668	6536	21038	GL864880.1	3513961	3569164	-1	7756.36	9368.26	8174.72	6211.57	27716.9	7877.73	27716.9	27716.9	11845.6	-1.81489	9.93551e-09	0.298545	-6.0791	1.20859e-09
ENSSHAG00000010441	GLRX	13672	20196	29459	20727	101317	GL841273.1	687055	702207	1	13418.3	17126.9	27782.6	19698.2	133482	19506.5	133482	133482	42301.6	-2.77462	9.94264e-09	0.456434	-6.0789	1.21012e-09
ENSSHAG00000003353		1094	963	870	1133	2510	GL856727.1	60521	75578	1	1073.7	816.659	820.49	1076.76	3306.85	946.903	3306.85	3306.85	1418.89	-1.80438	1.00543e-08	0.296919	-6.07702	1.22437e-09
ENSSHAG00000001779		0	0	1	0	198	GL836468.1	17454	17741	-1	0	0	0.943092	0	260.859	0.235773	260.859	260.859	52.3604	-9.85414	1.01479e-08	1.62196	-6.07545	1.23644e-09
ENSSHAG00000005039	PARD6A	157	238	194	170	3	GL834762.1	135690	136448	1	154.087	201.833	182.96	161.562	3.95241	175.11	3.95241	175.11	140.879	5.47021	1.01747e-08	0.900456	6.07494	1.24037e-09
ENSSHAG00000011458	HNMT	619	355	422	477	2318	GL849611.1	852761	905391	1	607.514	301.053	397.985	453.323	3053.89	439.969	3053.89	3053.89	962.754	-2.79562	1.04654e-08	0.460538	-6.07033	1.2765e-09
ENSSHAG00000008153	LARP7	5054	4682	4658	4415	1355	GL864783.1	389816	421610	1	4960.22	3970.51	4392.92	4195.85	1785.17	4379.88	1785.17	4379.88	3860.94	1.29476	1.06678e-08	0.213405	6.06716	1.3019e-09
ENSSHAG00000008820		408	514	479	187	11	GL861686.1	468832	612760	-1	400.429	435.891	451.741	177.718	14.4922	366.445	14.4922	366.445	296.054	4.66037	1.0721e-08	0.768241	6.06628	1.3091e-09
ENSSHAG00000016786		0	0	0	0	251	GL861706.1	2343491	2347652	1	0	0	0	0	330.685	0	330.685	330.685	66.137	-10.9177	1.07588e-08	1.79992	-6.06563	1.31441e-09
ENSSHAG00000017359	RNF7	1660	1883	1605	1846	565	GL849907.1	2663480	2671001	-1	1629.2	1596.85	1513.66	1754.37	744.37	1623.52	744.37	1623.52	1447.69	1.12499	1.08565e-08	0.185517	6.06408	1.32707e-09
ENSSHAG00000018226	UTP3	2429	2688	2576	2392	3175	GL864737.1	3361762	3363201	1	2383.93	2279.52	2429.41	2273.27	4182.97	2341.53	4182.97	4182.97	2709.82	-0.837136	1.09342e-08	0.138076	-6.06285	1.3373e-09
ENSSHAG00000000375	SLC25A22	101	60	100	97	562	GL865179.1	707	2887	1	99.1259	50.8822	94.3092	92.1852	740.418	84.1256	740.418	740.418	215.384	-3.13948	1.10998e-08	0.518036	-6.06035	1.35827e-09
ENSSHAG00000015419	NSDHL	8132	11205	5992	5779	929	GL867599.1	1788073	1806506	1	7981.11	9502.25	5651.01	5492.15	1223.93	7156.63	1223.93	7156.63	5970.09	2.54778	1.11062e-08	0.420414	6.06017	1.35979e-09
ENSSHAG00000000510		4	16	8	5	241	GL846331.1	1439	7971	-1	3.92578	13.5686	7.54474	4.75182	317.51	7.44773	317.51	317.51	69.4602	-5.40189	1.12253e-08	0.891642	-6.05837	1.37511e-09
ENSSHAG00000018948	TM4SF1	539	1549	784	149	36010	GL849905.1	5069160	5082859	1	528.999	1313.61	739.384	141.604	47442.1	680.899	47442.1	47442.1	10033.1	-6.12243	1.12775e-08	1.01071	-6.05753	1.38226e-09
ENSSHAG00000017453	ETS1	1778	3091	1873	2105	6229	GL849686.1	2726878	2809408	-1	1745.01	2621.28	1766.41	2000.51	8206.52	2033.3	8206.52	8206.52	3267.95	-2.01281	1.12776e-08	0.332286	-6.05745	1.38301e-09
ENSSHAG00000005216		1877	2133	1867	1934	2393	GL834696.1	144710	179356	-1	1842.17	1808.86	1760.75	1838	3152.7	1812.45	3152.7	3152.7	2080.5	-0.798678	1.12956e-08	0.131858	-6.0571	1.38597e-09
ENSSHAG00000000455		427	772	226	308	3	GL858097.1	1096	23285	-1	419.077	654.684	213.139	292.712	3.95241	394.903	3.95241	394.903	316.713	6.6429	1.14279e-08	1.09707	6.05514	1.40295e-09
ENSSHAG00000011809	FAM168B	949	1164	985	1042	1417	GL849594.1	912054	944203	-1	931.391	987.114	928.946	990.278	1866.85	959.432	1866.85	1866.85	1140.92	-0.960217	1.14698e-08	0.158597	-6.05446	1.40886e-09
ENSSHAG00000015513	GPR37	3798	1683	11602	10482	60	GL861652.1	1820673	1846784	-1	3727.53	1427.24	10941.8	9961.71	79.0482	6514.56	79.0482	6514.56	5227.46	6.36478	1.15909e-08	1.05156	6.05269	1.42449e-09
ENSSHAG00000018066	GMEB2	564	618	531	525	877	GL834659.1	3224491	3269441	1	553.535	524.086	500.782	498.941	1155.42	519.336	1155.42	1155.42	646.553	-1.15374	1.1645e-08	0.190643	-6.05185	1.43191e-09
ENSSHAG00000004537	FHDC1	782	723	1682	1288	52	GL864818.1	109419	152533	-1	767.49	613.13	1586.28	1224.07	68.5084	1047.74	68.5084	1047.74	851.895	3.93479	1.17557e-08	0.650352	6.05024	1.44629e-09
ENSSHAG00000003275	CENPQ	2419	2503	2230	2738	668	GL856892.1	57943	71624	1	2374.11	2122.63	2103.1	2602.09	880.07	2300.48	880.07	2300.48	2016.4	1.38617	1.1828e-08	0.229151	6.04917	1.45597e-09
ENSSHAG00000017633	SRCIN1	1051	1448	2361	562	1	GL856827.1	2863913	2926748	1	1031.5	1227.96	2226.64	534.104	1.31747	1255.05	1.31747	1255.05	1004.3	9.89575	1.19458e-08	1.63634	6.04748	1.47126e-09
ENSSHAG00000018006	SORT1	5218	7067	4599	5645	1327	GL856988.1	3172607	3205530	-1	5121.18	5993.07	4337.28	5364.8	1748.28	5204.08	1748.28	5204.08	4512.92	1.57375	1.20012e-08	0.260267	6.04665	1.47887e-09
ENSSHAG00000002136	LIMK1	660	856	981	786	1967	GL857158.1	24224	45487	-1	647.754	725.919	925.174	746.985	2591.46	761.458	2591.46	2591.46	1127.46	-1.76691	1.20015e-08	0.292217	-6.04656	1.4797e-09
ENSSHAG00000001453	MRPL14	878	935	901	812	1318	GL857082.1	11488	13217	1	861.708	792.914	849.726	771.695	1736.42	819.011	1736.42	1736.42	1002.49	-1.08433	1.21629e-08	0.179396	-6.04432	1.5004e-09
ENSSHAG00000017765	DACT2	1269	1669	1195	1910	222	GL856970.1	2962238	2977379	-1	1245.45	1415.37	1127	1815.19	292.478	1400.75	292.478	1400.75	1179.1	2.25982	1.22405e-08	0.373943	6.04321	1.51078e-09
ENSSHAG00000008228	TEX264	3467	4153	3820	3813	4597	GL841619.1	396656	428462	-1	3402.67	3521.89	3602.61	3623.73	6056.41	3537.73	6056.41	6056.41	4041.46	-0.775625	1.23543e-08	0.128381	-6.04161	1.52584e-09
ENSSHAG00000013579	WASF3	7	25	26	10	423	GL849703.1	1267256	1445183	1	6.87011	21.2009	24.5204	9.50363	557.29	15.5238	557.29	557.29	123.877	-5.16168	1.23543e-08	0.854364	-6.04154	1.52646e-09
ENSSHAG00000006355	TBC1D30	869	861	882	769	221	GL861730.1	224029	275659	-1	852.875	730.159	831.807	730.829	291.161	786.418	291.161	786.418	687.366	1.43325	1.24486e-08	0.237284	6.04023	1.53893e-09
ENSSHAG00000007640	NT5DC4	106	131	108	80	372	GL834779.1	337936	358759	1	104.033	111.093	101.854	76.0291	490.099	98.2522	490.099	490.099	176.622	-2.3178	1.25869e-08	0.383846	-6.03836	1.55686e-09
ENSSHAG00000008648		5811	8112	3453	7003	549	GL849753.1	446382	478861	-1	5703.18	6879.27	3256.5	6655.39	723.291	5623.58	723.291	5623.58	4643.53	2.95886	1.26765e-08	0.49011	6.03713	1.56878e-09
ENSSHAG00000010637		628	754	787	579	1462	GL841244.1	720691	763260	1	616.347	639.419	742.214	550.26	1926.14	637.06	1926.14	1926.14	894.876	-1.59616	1.27792e-08	0.264451	-6.03574	1.58233e-09
ENSSHAG00000017605	ANKS6	547	676	708	486	1494	GL841545.1	2837164	2887241	1	536.85	573.272	667.709	461.877	1968.3	559.927	1968.3	1968.3	841.602	-1.81354	1.28478e-08	0.300515	-6.03479	1.59167e-09
ENSSHAG00000001839	PTK2B	118	149	47	9	8192	GL834672.1	18318	194380	-1	115.81	126.357	44.3253	8.55327	10792.7	73.7616	10792.7	10792.7	2217.55	-7.19248	1.29145e-08	1.19203	-6.03383	1.60119e-09
ENSSHAG00000014475		256	215	190	211	636	GL834630.1	1492357	1532019	-1	251.25	182.328	179.188	200.527	837.911	203.323	837.911	837.911	330.24	-2.04374	1.29145e-08	0.338716	-6.03378	1.60165e-09
ENSSHAG00000004113		25394	23737	20848	26281	5947	GL834903.1	89241	122362	1	24922.8	20129.8	19661.6	24976.5	7834.99	22422.7	7834.99	22422.7	19505.1	1.51695	1.30354e-08	0.251475	6.03219	1.61749e-09
ENSSHAG00000005534	ZRANB1	3931	4579	4317	4923	1313	GL834427.1	164942	216841	1	3858.06	3883.16	4071.33	4678.64	1729.84	4122.8	1729.84	4122.8	3644.2	1.25297	1.35173e-08	0.207918	6.02624	1.67819e-09
ENSSHAG00000015037	TMEM237	1729	2086	1213	2133	6307	GL849902.1	1664819	1694215	1	1696.92	1769	1143.97	2027.12	8309.28	1659.25	8309.28	8309.28	2989.26	-2.32417	1.36125e-08	0.385754	-6.02502	1.6909e-09
ENSSHAG00000017541		4354	4151	4473	4224	6991	GL856963.1	2787574	2805944	1	4273.21	3520.2	4218.45	4014.33	9210.43	4006.55	9210.43	9210.43	5047.32	-1.20099	1.36799e-08	0.199363	-6.02413	1.70018e-09
ENSSHAG00000006123		671	1025	553	482	3088	GL834483.1	205793	310949	-1	658.549	869.237	521.53	458.075	4068.35	626.848	4068.35	4068.35	1315.15	-2.69798	1.37714e-08	0.447949	-6.02297	1.71245e-09
ENSSHAG00000011627	ARHGAP39	13016	12159	15595	15572	2895	GL841407.1	879744	1081159	-1	12774.5	10311.3	14707.5	14799.1	3814.07	13148.1	3814.07	13148.1	11281.3	1.78543	1.38177e-08	0.296468	6.02234	1.71913e-09
ENSSHAG00000008889	STS	351	441	366	432	751	GL849815.1	477424	667527	-1	344.487	373.984	345.172	410.557	989.42	368.55	989.42	989.42	492.724	-1.42459	1.39847e-08	0.23663	-6.02031	1.74083e-09
ENSSHAG00000006546	2009-09-01	7132	8969	7683	7571	9481	GL856852.1	238907	437705	-1	6999.66	7606.04	7245.78	7195.2	12490.9	7261.67	12490.9	12490.9	8307.52	-0.782462	1.40515e-08	0.129989	-6.01945	1.75006e-09
ENSSHAG00000018883	DCAF6	9511	11976	8669	12261	2361	GL856749.1	4486490	4615863	1	9334.52	10156.1	8175.67	11652.4	3110.55	9829.67	3110.55	9829.67	8485.84	1.65998	1.40832e-08	0.27579	6.019	1.75494e-09
ENSSHAG00000000171		213	98	60	43	3426	GL861688.1	33	49668	-1	209.048	83.1076	56.5855	40.8656	4513.65	97.4016	4513.65	4513.65	980.651	-5.53479	1.44184e-08	0.920148	-6.01511	1.79766e-09
ENSSHAG00000002162	ATL3	3815	3649	4216	4347	7984	GL865276.1	24949	42527	1	3744.21	3094.48	3976.08	4131.23	10518.7	3736.5	10518.7	10518.7	5092.94	-1.49326	1.44613e-08	0.248275	-6.01454	1.80397e-09
ENSSHAG00000005496	VPS13D	9706	12333	11724	12002	3704	GL849756.1	162472	490226	-1	9525.9	10458.8	11056.8	11406.3	4879.91	10612	4879.91	10612	9465.54	1.12077	1.45405e-08	0.186373	6.01357	1.8148e-09
ENSSHAG00000004518	PKD2	3609	3229	2917	2356	8276	GL865016.1	108463	175271	-1	3542.03	2738.31	2751	2239.06	10903.4	2817.6	10903.4	10903.4	4434.76	-1.95227	1.5776e-08	0.325364	-6.00026	1.97005e-09
ENSSHAG00000004178		6448	8383	6473	5460	1633	GL864889.1	93029	137811	-1	6328.36	7109.09	6104.64	5188.98	2151.43	6182.77	2151.43	6182.77	5376.5	1.52299	1.60039e-08	0.253924	5.99784	1.99957e-09
ENSSHAG00000009286	GID8	1511	1571	1318	1332	2313	GL834661.1	526720	535148	-1	1482.96	1332.26	1243	1265.88	3047.31	1331.03	3047.31	3047.31	1674.28	-1.19506	1.64611e-08	0.199404	-5.99318	2.05777e-09
ENSSHAG00000001845	TMEM61	718	355	1111	415	12	GL857684.1	18378	35299	-1	704.677	301.053	1047.78	394.401	15.8096	611.977	15.8096	611.977	492.743	5.27447	1.64963e-08	0.880142	5.99275	2.06326e-09
ENSSHAG00000012430	TNS3	8135	5818	11270	10963	802	GL841612.1	1029547	1210333	1	7984.05	4933.87	10628.7	10418.8	1056.61	8491.35	1056.61	8491.35	7004.4	3.00653	1.67643e-08	0.501922	5.99004	2.09788e-09
ENSSHAG00000007905		696	658	718	525	1	GL867618.1	365794	372829	-1	683.086	558.008	677.14	498.941	1.31747	604.294	1.31747	604.294	483.698	8.84115	1.67873e-08	1.47605	5.98973	2.10187e-09
ENSSHAG00000003699		538	330	729	754	25	GL861597.1	71634	71936	1	528.017	279.852	687.514	716.574	32.9367	552.989	32.9367	552.989	448.979	4.06927	1.67923e-08	0.67939	5.9896	2.10361e-09
ENSSHAG00000009706		320	318	255	252	691	GL841407.1	576980	638286	1	314.062	269.676	240.489	239.492	910.371	265.929	910.371	910.371	394.818	-1.7756	1.68267e-08	0.296467	-5.98918	2.10903e-09
ENSSHAG00000010273	RPS6KA3	1676	2664	1958	1920	4269	GL849558.1	660153	758285	1	1644.9	2259.17	1846.57	1824.7	5624.28	1893.84	5624.28	5624.28	2639.92	-1.57019	1.68902e-08	0.262201	-5.98848	2.1181e-09
ENSSHAG00000012072		480	2203	981	357	2	GL861723.1	961809	962621	1	471.093	1868.22	925.174	339.28	2.63494	900.943	2.63494	900.943	721.281	8.41765	1.71336e-08	1.40621	5.98607	2.14976e-09
ENSSHAG00000002230		73	458	158	244	5787	GL841643.1	26455	27353	-1	71.6455	388.401	149.009	231.889	7624.2	210.236	7624.2	7624.2	1693.03	-5.17988	1.75903e-08	0.865954	-5.9817	2.20821e-09
ENSSHAG00000010478	GPRC5A	58	32	33	3	2966	GL861614.1	693328	711990	-1	56.9238	27.1372	31.122	2.85109	3907.61	29.5085	3907.61	3907.61	805.13	-7.04979	1.76551e-08	1.17869	-5.98102	2.21751e-09
ENSSHAG00000004083	HTR1B	2	1	12	0	1713	GL856911.1	87577	88746	-1	1.96289	0.848036	11.3171	0	2256.83	3.53201	2256.83	2256.83	454.191	-9.32398	1.77087e-08	1.55908	-5.98044	2.22542e-09
ENSSHAG00000014463	ARHGEF28	1718	660	1217	2581	36	GL841183.1	1489572	1694471	1	1686.12	559.704	1147.74	2452.89	47.4289	1461.61	47.4289	1461.61	1178.78	4.94558	1.77166e-08	0.826982	5.98028	2.22757e-09
ENSSHAG00000011127	CIB1	10705	10937	14148	12372	2634	GL834472.1	802736	804057	1	10506.4	9274.97	13342.9	11757.9	3470.21	11220.5	3470.21	11220.5	9670.46	1.69303	1.85641e-08	0.283467	5.97258	2.33536e-09
ENSSHAG00000005077	LMO7	1240	784	354	931	10465	GL849869.1	137631	393475	1	1216.99	664.86	333.855	884.788	13787.3	775.124	13787.3	13787.3	3377.56	-4.15285	1.93266e-08	0.696106	-5.96584	2.43383e-09
ENSSHAG00000012347	CNTN5	1	0	1	1	144	GL849676.1	1014352	1373592	1	0.981445	0	0.943092	0.950363	189.716	0.718725	189.716	189.716	38.5181	-8.0785	1.93266e-08	1.35412	-5.96587	2.43329e-09
ENSSHAG00000002174	TBC1D15	11774	11081	11345	12165	3445	GL861572.1	25261	125597	1	11555.5	9397.09	10699.4	11561.2	4538.68	10803.3	4538.68	10803.3	9550.37	1.25109	1.9444e-08	0.209748	5.96476	2.4499e-09
ENSSHAG00000011579	ADRA2C	2	2	8	2	227	GL864872.1	873348	874766	-1	1.96289	1.69607	7.54474	1.90073	299.066	3.27611	299.066	299.066	62.434	-6.51708	1.94472e-08	1.09262	-5.96465	2.45159e-09
ENSSHAG00000001972	PPP1R3B	168	293	201	289	933	GL865434.1	21097	21954	1	164.883	248.475	189.562	274.655	1229.2	219.393	1229.2	1229.2	421.355	-2.48564	1.97359e-08	0.416905	-5.96213	2.48966e-09
ENSSHAG00000007067		343	310	160	236	8	GL849931.1	282057	282873	-1	336.636	262.891	150.895	224.286	10.5398	243.677	10.5398	243.677	197.049	4.53098	1.97359e-08	0.759967	5.96207	2.49059e-09
ENSSHAG00000018916	KCNIP1	36	114	49	6	4416	GL834618.1	4658718	4722527	1	35.332	96.6761	46.2115	5.70218	5817.95	45.9805	5817.95	5817.95	1200.37	-6.98159	2.00295e-08	1.17149	-5.95957	2.52896e-09
ENSSHAG00000003658	LPCAT4	609	1064	738	455	3455	GL834506.1	70192	78893	1	597.7	902.311	696.002	432.415	4551.86	657.107	4551.86	4551.86	1436.06	-2.79199	2.0055e-08	0.46851	-5.95928	2.53349e-09
ENSSHAG00000011204	USP16	2314	2340	2153	1966	3491	GL849533.1	814678	841145	-1	2271.06	1984.4	2030.48	1868.41	4599.29	2038.59	4599.29	4599.29	2550.73	-1.17391	2.02651e-08	0.197048	-5.95749	2.56138e-09
ENSSHAG00000009686	USP44	1810	2495	1871	2409	4351	GL861598.1	574951	593250	-1	1776.41	2115.85	1764.53	2289.42	5732.31	1986.55	5732.31	5732.31	2735.71	-1.52878	2.0317e-08	0.256637	-5.95699	2.56928e-09
ENSSHAG00000008413		346	624	440	350	46	GL841407.1	419223	420243	-1	339.58	529.175	414.961	332.627	60.6036	404.086	60.6036	404.086	335.389	2.73769	2.04235e-08	0.459648	5.95605	2.58409e-09
ENSSHAG00000009096	MED29	1471	1484	1494	1715	397	GL849757.1	502455	506939	1	1443.71	1258.49	1408.98	1629.87	523.035	1435.26	523.035	1435.26	1252.82	1.45618	2.11122e-08	0.244714	5.95054	2.67263e-09
ENSSHAG00000002831	PPM1E	1939	2052	1531	1226	251	GL856813.1	42780	74035	-1	1903.02	1740.17	1443.87	1165.15	330.685	1563.05	330.685	1563.05	1316.58	2.24086	2.25677e-08	0.377279	5.93952	2.85855e-09
ENSSHAG00000017706	UNC5CL	10	14	10	6	141	GL856883.1	2917353	2933275	-1	9.81445	11.8725	9.43092	5.70218	185.763	9.20501	185.763	185.763	44.5167	-4.33091	2.25677e-08	0.729177	-5.93945	2.85986e-09
ENSSHAG00000016699	TGFBR1	1750	2373	1989	4320	20479	GL841545.1	2297000	2324444	-1	1717.53	2012.39	1875.81	4105.57	26980.5	2427.82	26980.5	26980.5	7338.35	-3.47418	2.26232e-08	0.584982	-5.93896	2.86838e-09
ENSSHAG00000011567	PGM2L1	598	1092	905	693	2586	GL849729.1	871250	939445	1	586.904	926.056	853.499	658.602	3406.98	756.265	3406.98	3406.98	1286.41	-2.17124	2.2656e-08	0.365613	-5.93864	2.87404e-09
ENSSHAG00000015354		3	10	14	2	420	GL834424.1	1765077	1777414	-1	2.94433	8.48036	13.2033	1.90073	553.337	6.63218	553.337	553.337	115.973	-6.37733	2.28299e-08	1.07411	-5.9373	2.8976e-09
ENSSHAG00000005576	PIGA	1027	1097	847	941	1740	GL849808.1	167467	180312	1	1007.94	930.296	798.799	894.292	2292.4	907.833	2292.4	2292.4	1184.75	-1.33639	2.2879e-08	0.225101	-5.93686	2.90534e-09
ENSSHAG00000001798	ABHD12B	149	261	163	131	763	GL835539.1	17784	59131	-1	146.235	221.337	153.724	124.498	1005.23	161.449	1005.23	1005.23	330.205	-2.63723	2.31514e-08	0.444365	-5.93483	2.94146e-09
ENSSHAG00000003322	SGSH	327	1021	441	416	5072	GL856850.1	59422	78623	1	320.932	865.845	415.904	395.351	6682.21	499.508	6682.21	6682.21	1736.05	-3.74134	2.33294e-08	0.630546	-5.93349	2.96562e-09
ENSSHAG00000009302	SEC22C	925	957	658	649	117	GL841583.1	528425	556369	1	907.836	811.571	620.555	616.786	154.144	739.187	154.144	739.187	622.178	2.26168	2.33996e-08	0.381209	5.93291	2.97608e-09
ENSSHAG00000016061	WWC3	1339	1683	1584	2403	6553	GL849812.1	2013460	2202011	-1	1314.15	1427.24	1493.86	2283.72	8633.38	1629.75	8633.38	8633.38	3030.47	-2.4053	2.34801e-08	0.405461	-5.93226	2.98787e-09
ENSSHAG00000003268		121	160	127	155	361	GL835353.1	57783	58552	-1	118.755	135.686	119.773	147.306	475.606	130.38	475.606	475.606	199.425	-1.86662	2.35112e-08	0.314672	-5.93196	2.99338e-09
ENSSHAG00000006754	PRELID2	719	784	755	1426	63	GL834602.1	255882	353907	-1	705.659	664.86	712.035	1355.22	83.0006	859.443	83.0006	859.443	704.154	3.37214	2.39045e-08	0.568739	5.92915	3.04502e-09
ENSSHAG00000001268		505	824	530	658	1	GL841810.1	9018	9974	1	495.63	698.782	499.839	625.339	1.31747	579.897	1.31747	579.897	464.181	8.78221	2.39793e-08	1.48134	5.92855	3.05614e-09
ENSSHAG00000009483	EZR	31897	35857	26895	18154	3657	GL856967.1	549247	620174	-1	31305.1	30408	25364.5	17252.9	4817.99	26082.6	4817.99	26082.6	21829.7	2.43659	2.39838e-08	0.411	5.92844	3.05829e-09
ENSSHAG00000014506	C4orf33	21	12	22	11	227	GL864833.1	1502081	1522895	-1	20.6103	10.1764	20.748	10.454	299.066	15.4972	299.066	299.066	72.2109	-4.27452	2.41919e-08	0.721202	-5.92693	3.08643e-09
ENSSHAG00000014187		4650	3161	5275	3277	18187	GL841357.1	1414967	1418729	1	4563.72	2680.64	4974.81	3114.34	23960.8	3833.38	23960.8	23960.8	7858.87	-2.64403	2.44649e-08	0.446249	-5.92501	3.12286e-09
ENSSHAG00000004757	CALCOCO1	21597	25694	15117	21210	3864	GL862136.1	120648	134985	1	21196.3	21789.4	14256.7	20157.2	5090.7	19349.9	5090.7	19349.9	16498.1	1.92639	2.4722e-08	0.325229	5.9232	3.15731e-09
ENSSHAG00000005106	ZFP3	2926	3073	2941	2545	917	GL841507.1	138876	147458	-1	2871.71	2606.02	2773.63	2418.67	1208.12	2667.51	1208.12	2667.51	2375.63	1.14269	2.47481e-08	0.192925	5.92294	3.16229e-09
ENSSHAG00000008757	GNPTAB	16173	16737	16624	17111	22595	GL861601.1	460544	528511	-1	15872.9	14193.6	15678	16261.7	29768.2	15501.5	29768.2	29768.2	18354.9	-0.941384	2.4887e-08	0.158966	-5.92194	3.18167e-09
ENSSHAG00000001702	PRICKLE1	7	1	1	3	289	GL862162.1	15981	40295	-1	6.87011	0.848036	0.943092	2.85109	380.749	2.87808	380.749	380.749	78.4522	-7.06671	2.49901e-08	1.19346	-5.92117	3.1965e-09
ENSSHAG00000018000	FAM160B2	1602	2168	1729	1557	2954	GL834713.1	3167073	3177521	1	1572.27	1838.54	1630.61	1479.72	3891.8	1630.28	3891.8	3891.8	2082.59	-1.25513	2.50949e-08	0.212002	-5.9204	3.21157e-09
ENSSHAG00000009339	GDF10	5370	2255	675	492	2	GL834790.1	533153	552515	1	5270.36	1912.32	636.587	467.579	2.63494	2071.71	2.63494	2071.71	1657.9	9.6188	2.53346e-08	1.62514	5.91875	3.24391e-09
ENSSHAG00000016902	ABL2	335	485	396	415	794	GL856754.1	2402447	2430472	-1	328.784	411.298	373.465	394.401	1046.07	376.987	1046.07	1046.07	510.804	-1.47188	2.57615e-08	0.2488	-5.91592	3.30027e-09
ENSSHAG00000015814	SLC35F1	1453	996	1385	2310	0	GL856940.1	1925935	2140504	1	1426.04	844.644	1306.18	2195.34	0	1443.05	0	1443.05	1154.44	12.5397	2.57699e-08	2.1197	5.91578	3.30305e-09
ENSSHAG00000017666	FGFR1	437	394	124	98	7662	GL834709.1	2891342	2959932	-1	428.891	334.126	116.943	93.1356	10094.5	243.274	10094.5	10094.5	2213.51	-5.37477	2.60397e-08	0.908825	-5.91398	3.33935e-09
ENSSHAG00000009251		1684	2514	2197	2027	3873	GL841410.1	522222	559359	-1	1652.75	2131.96	2071.97	1926.39	5102.56	1945.77	5102.56	5102.56	2577.13	-1.39075	2.61116e-08	0.235185	-5.91344	3.35029e-09
ENSSHAG00000008453		2096	1890	2080	1125	7750	GL841408.1	424277	454784	-1	2057.11	1602.79	1961.63	1069.16	10210.4	1672.67	10210.4	10210.4	3380.22	-2.60984	2.61379e-08	0.441359	-5.91319	3.35539e-09
ENSSHAG00000018598		222	325	148	227	1072	GL834713.1	3793499	3801039	1	217.881	275.612	139.578	215.732	1412.33	212.201	1412.33	1412.33	452.226	-2.73402	2.6211e-08	0.462403	-5.91265	3.3665e-09
ENSSHAG00000017665	UNC13D	431	447	300	428	53	GL856832.1	2888551	2908045	1	423.003	379.072	282.928	406.755	69.8259	372.939	69.8259	372.939	312.317	2.41703	2.6293e-08	0.408831	5.91205	3.37877e-09
ENSSHAG00000014211		1	1	15	3	1155	GL861630.1	1419887	1815626	1	0.981445	0.848036	14.1464	2.85109	1521.68	4.70674	1521.68	1521.68	308.101	-8.34056	2.63455e-08	1.41087	-5.91164	3.38726e-09
ENSSHAG00000008381	SLC19A2	2809	4135	1578	1859	171	GL856751.1	414368	436614	-1	2756.88	3506.63	1488.2	1766.73	225.287	2379.61	225.287	2379.61	1948.74	3.40094	2.67178e-08	0.575529	5.90924	3.43688e-09
ENSSHAG00000010924		1427	1510	1235	1190	2339	GL834508.1	769840	771907	-1	1400.52	1280.53	1164.72	1130.93	3081.56	1244.18	3081.56	3081.56	1611.65	-1.30849	2.73757e-08	0.221585	-5.90515	3.52332e-09
ENSSHAG00000008495	HCN3	458	779	596	645	101	GL856822.1	429366	437046	1	449.502	660.62	562.083	612.984	133.064	571.297	133.064	571.297	483.651	2.10245	2.74942e-08	0.356091	5.90427	3.5422e-09
ENSSHAG00000018207		482	429	339	217	18	GL856929.1	3348769	3432907	1	473.056	363.808	319.708	206.229	23.7145	340.7	23.7145	340.7	277.303	3.84462	2.74942e-08	0.651152	5.90433	3.54075e-09
ENSSHAG00000005808	PITHD1	5365	6986	6403	6710	2048	GL849741.1	183297	190469	-1	5265.45	5924.38	6038.62	6376.94	2698.18	5901.35	2698.18	5901.35	5260.71	1.12908	2.75408e-08	0.191242	5.9039	3.55001e-09
ENSSHAG00000016818	HOXA1	0	1	0	0	185	GL861706.1	2361463	2363054	1	0	0.848036	0	0	243.732	0.212009	243.732	243.732	48.916	-9.75616	2.80785e-08	1.65341	-5.90063	3.62118e-09
ENSSHAG00000014302		763	684	632	597	1446	GL849583.1	1443262	1458261	-1	748.842	580.057	596.034	567.367	1905.06	623.075	1905.06	1905.06	879.472	-1.61263	2.82975e-08	0.273361	-5.89926	3.65128e-09
ENSSHAG00000004665		809	980	615	818	144	GL856941.1	115373	149584	-1	793.989	831.076	580.002	777.397	189.716	745.616	189.716	745.616	634.436	1.9747	2.89925e-08	0.334968	5.89517	3.74288e-09
ENSSHAG00000016900	PKNOX2	302	287	257	275	581	GL849683.1	2402331	2514565	1	296.396	243.386	242.375	261.35	765.45	260.877	765.45	765.45	361.791	-1.55351	2.98572e-08	0.263743	-5.89023	3.85648e-09
ENSSHAG00000016239	CCNE1	751	1465	467	1661	1	GL834645.1	2085967	2096728	-1	737.065	1242.37	440.424	1578.55	1.31747	999.604	1.31747	999.604	799.947	9.56747	3.03013e-08	1.62499	5.88771	3.91584e-09
ENSSHAG00000006593		426	839	654	559	2060	GL849690.1	242673	243593	-1	418.095	711.502	616.782	531.253	2713.99	569.408	2713.99	2713.99	998.324	-2.2525	3.04006e-08	0.382617	-5.88708	3.93069e-09
ENSSHAG00000001358		824	1740	1207	1459	0	GL867803.1	10234	12117	-1	808.71	1475.58	1138.31	1386.58	0	1202.3	0	1202.3	961.837	12.2766	3.04678e-08	2.0855	5.88663	3.94138e-09
ENSSHAG00000014599		10442	10460	10521	9745	14408	GL841580.1	1528530	1533233	1	10248.2	8870.46	9922.27	9261.29	18982.1	9575.57	18982.1	18982.1	11456.9	-0.987242	3.04777e-08	0.167713	-5.8865	3.94467e-09
ENSSHAG00000012211	NECTIN3	2463	3495	2684	2444	4923	GL849570.1	989065	1009325	1	2417.3	2963.89	2531.26	2322.69	6485.9	2558.78	6485.9	6485.9	3344.21	-1.34172	3.06143e-08	0.227964	-5.88567	3.96438e-09
ENSSHAG00000006242	S1PR5	52	41	13	26	642	GL841404.1	215186	216319	1	51.0351	34.7695	12.2602	24.7094	845.815	30.6936	845.815	845.815	193.718	-4.7848	3.06149e-08	0.812969	-5.88559	3.96647e-09
ENSSHAG00000017287	TYRO3	633	579	675	770	1677	GL834508.1	2617655	2634397	1	621.255	491.013	636.587	731.78	2209.4	620.159	2209.4	2209.4	938.006	-1.83327	3.09103e-08	0.311573	-5.88391	4.00678e-09
ENSSHAG00000010809	TMEM106A	681	896	1014	571	2762	GL856823.1	751460	762672	-1	668.364	759.84	956.296	542.657	3638.85	731.789	3638.85	3638.85	1313.2	-2.31391	3.11256e-08	0.393342	-5.88268	4.03674e-09
ENSSHAG00000013001		636	1720	563	488	21	GL856800.1	1145065	1151087	-1	624.199	1458.62	530.961	463.777	27.6669	769.39	27.6669	769.39	621.045	4.79769	3.13066e-08	0.815706	5.88164	4.06228e-09
ENSSHAG00000003447	PCNX3	7660	10159	9111	9101	12715	GL864913.1	63565	79100	-1	7517.87	8615.2	8592.51	8649.26	16751.6	8343.71	16751.6	16751.6	10025.3	-1.00551	3.14019e-08	0.170979	-5.88093	4.07958e-09
ENSSHAG00000004231		1250	1030	1361	1079	0	GL850179.1	95122	101866	1	1226.81	873.477	1283.55	1025.44	0	1102.32	0	1102.32	881.855	12.151	3.14019e-08	2.06625	5.88071	4.085e-09
ENSSHAG00000011728		61	183	96	116	926	GL849783.1	896254	896682	1	59.8681	155.191	90.5369	110.242	1219.98	103.959	1219.98	1219.98	327.163	-3.55127	3.14019e-08	0.603858	-5.88097	4.07865e-09
ENSSHAG00000012151	BASP1	1013	554	517	327	6617	GL841214.1	978398	979111	1	994.203	469.812	487.579	310.769	8717.7	565.591	8717.7	8717.7	2196.01	-3.94626	3.14019e-08	0.671047	-5.88076	4.0839e-09
ENSSHAG00000013792	CPNE2	403	397	446	232	1655	GL834650.1	1320285	1383965	1	395.522	336.67	420.619	220.484	2180.41	343.324	2180.41	2180.41	710.742	-2.66702	3.14019e-08	0.453514	-5.88079	4.08312e-09
ENSSHAG00000011070	IKBIP	3199	2489	2932	2999	6977	GL861599.1	792200	795551	-1	3139.64	2110.76	2765.15	2850.14	9191.98	2716.42	9191.98	9191.98	4011.53	-1.75877	3.17263e-08	0.299166	-5.87893	4.12929e-09
ENSSHAG00000015347	LNPK	4213	4256	3963	4526	1337	GL849635.1	1762532	1841698	-1	4134.83	3609.24	3737.47	4301.34	1761.46	3945.72	1761.46	3945.72	3508.87	1.16345	3.17988e-08	0.197918	5.87847	4.14083e-09
ENSSHAG00000009484		274	154	298	333	5	GL867621.1	549390	549545	1	268.916	130.598	281.042	316.471	6.58735	249.256	6.58735	249.256	200.723	5.2413	3.21172e-08	0.891873	5.87673	4.18441e-09
ENSSHAG00000005023	KIF1BP	15601	16425	17875	14951	5144	GL834428.1	134832	146189	-1	15311.5	13929	16857.8	14208.9	6777.06	15076.8	6777.06	15076.8	13416.8	1.15359	3.25775e-08	0.196379	5.87429	4.24653e-09
ENSSHAG00000003383	CAPN1	6400	8286	6820	4362	20252	GL864928.1	61509	87628	1	6281.25	7026.83	6431.89	4145.48	26681.4	5971.36	26681.4	26681.4	10113.4	-2.15968	3.28517e-08	0.367742	-5.87282	4.28444e-09
ENSSHAG00000009991	GALNT14	49	75	82	23	813	GL834677.1	620140	697810	-1	48.0908	63.6027	77.3336	21.8584	1071.1	52.7214	1071.1	1071.1	256.398	-4.34372	3.29637e-08	0.739713	-5.87217	4.30121e-09
ENSSHAG00000005994		484	761	689	645	119	GL856975.1	196387	281766	1	475.019	645.356	649.791	612.984	156.779	595.787	156.779	595.787	507.986	1.92633	3.3201e-08	0.328115	5.8709	4.33437e-09
ENSSHAG00000017996	TNFRSF21	12316	9776	18362	10353	1293	GL856888.1	3163736	3275781	-1	12087.5	8290.4	17317.1	9839.11	1703.49	11883.5	1703.49	11883.5	9847.51	2.80239	3.3558e-08	0.477487	5.86904	4.3832e-09
ENSSHAG00000001950	KIF2A	3557	3936	3446	3352	4469	GL841167.1	20697	104149	1	3491	3337.87	3249.9	3185.62	5887.77	3316.1	5887.77	5887.77	3830.43	-0.828251	3.37037e-08	0.141141	-5.86824	4.40445e-09
ENSSHAG00000010391	KCNJ10	899	1112	1934	1546	0	GL856808.1	679052	680191	1	882.319	943.016	1823.94	1469.26	0	1279.63	0	1279.63	1023.71	12.3663	3.45149e-08	2.1088	5.86415	4.51449e-09
ENSSHAG00000012446	2003-09-01	538	1519	1090	540	1	GL861723.1	1032670	1049769	1	528.017	1288.17	1027.97	513.196	1.31747	839.338	1.31747	839.338	671.734	9.31549	3.45149e-08	1.58855	5.86413	4.51501e-09
ENSSHAG00000004244		1030	1448	890	1409	0	GL867709.1	95676	98916	1	1010.89	1227.96	839.352	1339.06	0	1104.31	0	1104.31	883.452	12.1539	3.45896e-08	2.07274	5.86368	4.52707e-09
ENSSHAG00000008609	KIFC2	956	1326	857	995	219	GL841407.1	442039	453048	1	938.261	1124.5	808.23	945.611	288.526	954.15	288.526	954.15	821.025	1.72574	3.48009e-08	0.294364	5.86259	4.55702e-09
ENSSHAG00000012940	FMR1	8413	10226	9020	10019	3386	GL867597.1	1135638	1195319	1	8256.89	8672.02	8506.69	9521.69	4460.95	8739.32	4460.95	8739.32	7883.65	0.970173	3.4873e-08	0.165497	5.86216	4.56876e-09
ENSSHAG00000012701	SETDB1	4219	5465	4679	4441	1755	GL856997.1	1084176	1107398	1	4140.72	4634.52	4412.73	4220.56	2312.16	4352.13	2312.16	4352.13	3944.14	0.912557	3.48811e-08	0.155672	5.86204	4.57212e-09
ENSSHAG00000016190	RNASEH2B	4781	4101	3480	4729	828	GL849711.1	2060043	2127910	-1	4692.29	3477.8	3281.96	4494.27	1090.86	3986.58	1090.86	3986.58	3407.44	1.86963	3.49639e-08	0.318965	5.86156	4.58528e-09
ENSSHAG00000001688		662	929	662	1122	97	GL850697.1	15745	27628	-1	649.716	787.826	624.327	1066.31	127.795	782.044	127.795	782.044	651.194	2.61345	3.5394e-08	0.446024	5.85945	4.64402e-09
ENSSHAG00000020440	ATP8	80962	102214	80410	94945	29853	MT	7903	8112	1	79459.7	86681.2	75834.1	90232.2	39330.4	83051.8	39330.4	83051.8	74307.5	1.07837	3.60778e-08	0.184142	5.85619	4.73612e-09
ENSSHAG00000008627	ALDH1L2	7074	5365	4887	7345	20809	GL861604.1	444443	491283	-1	6942.74	4549.71	4608.89	6980.42	27415.2	5770.44	27415.2	27415.2	10099.4	-2.24825	3.67404e-08	0.384115	-5.85308	4.82552e-09
ENSSHAG00000014953		71645	97636	74717	55559	188299	GL861612.1	1636875	1640864	1	70315.6	82798.9	70465	52801.2	248078	69095.2	248078	248078	104892	-1.84413	3.71718e-08	0.31518	-5.85106	4.88463e-09
ENSSHAG00000010245	CBX2	705	1162	978	766	154	GL856850.1	654798	661260	-1	691.919	985.418	922.344	727.978	202.89	831.915	202.89	831.915	706.11	2.03599	3.74532e-08	0.34805	5.84972	4.92408e-09
ENSSHAG00000012702	ENOX1	19	2	3	23	1629	GL849887.1	1084331	1363935	-1	18.6474	1.69607	2.82928	21.8584	2146.16	11.2578	2146.16	2146.16	438.238	-7.57979	3.74545e-08	1.29577	-5.84963	4.92673e-09
ENSSHAG00000006444	MTMR3	1371	2142	1624	1597	3272	GL841456.1	230711	311589	1	1345.56	1816.49	1531.58	1517.73	4310.76	1552.84	4310.76	4310.76	2104.43	-1.47283	3.75141e-08	0.251797	-5.84928	4.93704e-09
ENSSHAG00000006618	HP1BP3	8552	11255	10461	9843	3470	GL849742.1	245213	266902	1	8393.32	9544.65	9865.69	9354.42	4571.62	9289.52	4571.62	9289.52	8345.94	1.02292	3.75595e-08	0.174888	5.849	4.94549e-09
ENSSHAG00000006085	RAB31	598	848	603	275	4424	GL841316.1	202717	383140	1	586.904	719.135	568.685	261.35	5828.48	534.018	5828.48	5828.48	1592.91	-3.44799	3.75696e-08	0.589514	-5.84887	4.9493e-09
ENSSHAG00000017402		1279	1219	1238	1029	292	GL864869.1	2698047	2699798	-1	1255.27	1033.76	1167.55	977.924	384.701	1108.62	384.701	1108.62	963.839	1.52682	3.80008e-08	0.261137	5.8468	5.01112e-09
[truncated: 13,798 more rows]
