# Supplementary material for: The ERBB-STAT3 Axis Drives Tasmanian Devil Facial Tumor Disease
Source: Cancer Cell. 2019 Jan 14;35(1):125–139.e9. doi: 10.1016/j.ccell.2018.11.018 (PMC6335503; doi:10.1016/j.ccell.2018.11.018)
Supplement: Table S4. Variant Calling Analysis, Related to Figure 1 [file mmc5.xlsx]

## Sheet: T1
Table S4, Related to Figure 1: Variant calling analysis
CHROM	POS	ID	REF	ALT	Freq	StrandBias	QUAL	FILTER	INFO	FORMAT	sample	Coverage	Effect	Gene	Ensembl	Transcript1	Type	ProteinModif1
GL856874.1	669277	.	A	T	0.5	1.759	86255.8	PASS	AC=1;AF=0.500;AN=2;BaseQRankSum=1.898;ClippingRankSum=0.000;DP=5606;ExcessHet=3.0103;FS=1.759;MLEAC=1;MLEAF=0.500;MQ=60.00;MQRankSum=0.000;QD=15.39;ReadPosRankSum=5.168;SOR=0.576;ANN=T|missense_variant|MODERATE|EGFL8|ENSSHAG00000010328|transcript|ENSSHAT00000012144|protein_coding|2/8|c.197A>T|p.Gln66Leu|197/882|197/882|66/293||WARNING_TRANSCRIPT_NO_START_CODON,T|downstream_gene_variant|MODIFIER|E…	GT:AD:DP:GQ:PL	0/1:2947,2658:5605:99:86284,0,97084	5605	missense_variant	EGFL8	ENSSHAG00000010328	ENSSHAT00000012144	c.197A>T	p.Gln66Leu
GL841374.1	828373	.	G	A	0.5	1.104	46751.8	PASS	AC=1;AF=0.500;AN=2;BaseQRankSum=-5.586;ClippingRankSum=0.000;DP=3086;ExcessHet=3.0103;FS=1.104;MLEAC=1;MLEAF=0.500;MQ=60.00;MQRankSum=0.000;QD=15.20;ReadPosRankSum=4.015;SOR=0.795;ANN=A|synonymous_variant|LOW|ENSSHAG00000011267|ENSSHAG00000011267|transcript|ENSSHAT00000013286|protein_coding|8/14|c.912C>T|p.Ser304Ser|912/1653|912/1653|304/550||WARNING_TRANSCRIPT_NO_START_CODON	GT:AD:DP:GQ:PL	0/1:1577,1499:3076:99:46780,0,52318	3076	synonymous_variant	ENSSHAG00000011267	ENSSHAG00000011267	ENSSHAT00000013286	c.912C>T	p.Ser304Ser
GL841298.1	916203	.	A	C	0.5	1.129	55412.7	PASS	AC=1;AF=0.500;AN=2;BaseQRankSum=-0.775;ClippingRankSum=0.000;DP=3082;ExcessHet=3.0103;FS=1.129;MLEAC=1;MLEAF=0.500;MQ=60.00;MQRankSum=0.000;QD=18.44;ReadPosRankSum=8.237;SOR=0.641;ANN=C|intergenic_region|MODIFIER|NPR3-SUB1|ENSSHAG00000011365-ENSSHAG00000014986|intergenic_region|ENSSHAG00000011365-ENSSHAG00000014986|||n.916203A>C||||||	GT:AD:DP:GQ:PL	0/1:1119,1886:3005:99:55450,0,33922	3005	intergenic_region	NPR3-SUB1	ENSSHAG00000011365-ENSSHAG00000014986	ENSSHAG00000011365-ENSSHAG00000014986	n.916203A>C
GL862052.1	107031	.	C	G	0.5	6.243	20168.8	PASS	AC=1;AF=0.500;AN=2;BaseQRankSum=6.221;ClippingRankSum=0.000;DP=2961;ExcessHet=3.0103;FS=6.243;MLEAC=1;MLEAF=0.500;MQ=60.00;MQRankSum=0.000;QD=6.81;ReadPosRankSum=9.964;SOR=0.694;ANN=G|missense_variant|MODERATE|ENSSHAG00000004482|ENSSHAG00000004482|transcript|ENSSHAT00000005174|protein_coding|3/3|c.1019G>C|p.Ser340Thr|1019/1182|1019/1182|340/393||WARNING_TRANSCRIPT_NO_START_CODON	GT:AD:DP:GQ:PL	0/1:2274,687:2961:99:20197,0,92472	2961	missense_variant	ENSSHAG00000004482	ENSSHAG00000004482	ENSSHAT00000005174	c.1019G>C	p.Ser340Thr
GL862052.1	107027	.	G	A	0.5	6.159	63598.8	PASS	AC=1;AF=0.500;AN=2;BaseQRankSum=3.071;ClippingRankSum=0.000;DP=2769;ExcessHet=3.0103;FS=6.159;MLEAC=1;MLEAF=0.500;MQ=60.00;MQRankSum=0.000;QD=22.98;ReadPosRankSum=4.171;SOR=0.381;ANN=A|synonymous_variant|LOW|ENSSHAG00000004482|ENSSHAG00000004482|transcript|ENSSHAT00000005174|protein_coding|3/3|c.1023C>T|p.Ile341Ile|1023/1182|1023/1182|341/393||WARNING_TRANSCRIPT_NO_START_CODON	GT:AD:DP:GQ:PL	0/1:1076,1692:2768:99:63627,0,38412	2768	synonymous_variant	ENSSHAG00000004482	ENSSHAG00000004482	ENSSHAT00000005174	c.1023C>T	p.Ile341Ile
GL849522.1	482349	.	T	C	0.5	4.149	33025.8	PASS	AC=1;AF=0.500;AN=2;BaseQRankSum=6.565;ClippingRankSum=0.000;DP=2643;ExcessHet=3.0103;FS=4.149;MLEAC=1;MLEAF=0.500;MQ=60.00;MQRankSum=0.000;QD=12.51;ReadPosRankSum=5.711;SOR=0.682;ANN=C|synonymous_variant|LOW|VWA1|ENSSHAG00000008869|transcript|ENSSHAT00000010359|protein_coding|4/4|c.1038T>C|p.Val346Val|1038/1215|1038/1215|346/404||WARNING_TRANSCRIPT_NO_START_CODON	GT:AD:DP:GQ:PL	0/1:1595,1046:2641:99:33054,0,50879	2641	synonymous_variant	VWA1	ENSSHAG00000008869	ENSSHAT00000010359	c.1038T>C	p.Val346Val
GL868267.1	1261	.	CTG	C	0.5	5.116	25380.7	PASS	AC=1;AF=0.500;AN=2;BaseQRankSum=7.945;ClippingRankSum=0.000;DP=2743;ExcessHet=3.0103;FS=5.116;MLEAC=1;MLEAF=0.500;MQ=60.00;MQRankSum=0.000;QD=9.85;ReadPosRankSum=6.202;SOR=0.373;ANN=C|intergenic_region|MODIFIER|||||||||||||	GT:AD:DP:GQ:PL	0/1:1820,757:2577:99:25418,0,71703	2577	intergenic_region
GL862052.1	106985	.	G	A	0.5	0.599	20550.8	PASS	AC=1;AF=0.500;AN=2;BaseQRankSum=-0.540;ClippingRankSum=0.000;DP=2396;ExcessHet=3.0103;FS=0.599;MLEAC=1;MLEAF=0.500;MQ=60.00;MQRankSum=0.000;QD=8.58;ReadPosRankSum=1.398;SOR=0.629;ANN=A|synonymous_variant|LOW|ENSSHAG00000004482|ENSSHAG00000004482|transcript|ENSSHAT00000005174|protein_coding|3/3|c.1065C>T|p.Ile355Ile|1065/1182|1065/1182|355/393||WARNING_TRANSCRIPT_NO_START_CODON	GT:AD:DP:GQ:PL	0/1:1743,652:2395:99:20579,0,67594	2395	synonymous_variant	ENSSHAG00000004482	ENSSHAG00000004482	ENSSHAT00000005174	c.1065C>T	p.Ile355Ile
GL849522.1	485178	.	T	C	0.5	0.534	32151.8	PASS	AC=1;AF=0.500;AN=2;BaseQRankSum=1.693;ClippingRankSum=0.000;DP=2394;ExcessHet=3.0103;FS=0.534;MLEAC=1;MLEAF=0.500;MQ=60.00;MQRankSum=0.000;QD=13.45;ReadPosRankSum=1.560;SOR=0.766;ANN=C|downstream_gene_variant|MODIFIER|VWA1|ENSSHAG00000008869|transcript|ENSSHAT00000010359|protein_coding||c.*2652T>C|||||2652|WARNING_TRANSCRIPT_NO_START_CODON,C|intergenic_region|MODIFIER|VWA1-ENSSHAG00000009157|ENSS…	GT:AD:DP:GQ:PL	0/1:1413,977:2390:99:32180,0,49145	2390	downstream_gene_variant	VWA1	ENSSHAG00000008869	ENSSHAT00000010359	c.*2652T>C
GL857008.1	1181881	.	G	A	0.5	4.091	14087.8	PASS	AC=1;AF=0.500;AN=2;BaseQRankSum=-1.454;ClippingRankSum=0.000;DP=2363;ExcessHet=3.0103;FS=4.091;MLEAC=1;MLEAF=0.500;MQ=60.00;MQRankSum=0.000;QD=5.97;ReadPosRankSum=-7.674;SOR=0.438;ANN=A|synonymous_variant|LOW|UBBP4|ENSSHAG00000013179|transcript|ENSSHAT00000015590|protein_coding|1/2|c.570G>A|p.Glu190Glu|570/702|570/702|190/233||WARNING_TRANSCRIPT_NO_START_CODON	GT:AD:DP:GQ:PL	0/1:1801,560:2361:99:14116,0,63885	2361	synonymous_variant	UBBP4	ENSSHAG00000013179	ENSSHAT00000015590	c.570G>A	p.Glu190Glu
GL868267.1	682	.	G	A	0.5	0	8218.77	PASS	AC=1;AF=0.500;AN=2;BaseQRankSum=-6.859;ClippingRankSum=0.000;DP=2113;ExcessHet=3.0103;FS=0.000;MLEAC=1;MLEAF=0.500;MQ=60.00;MQRankSum=0.000;QD=3.89;ReadPosRankSum=-0.721;SOR=0.676;ANN=A|intergenic_region|MODIFIER|||||||||||||	GT:AD:DP:GQ:PL	0/1:1664,448:2112:99:8247,0,58174	2112	intergenic_region
GL841298.1	911361	.	C	T	0.5	1.116	33556.8	PASS	AC=1;AF=0.500;AN=2;BaseQRankSum=0.209;ClippingRankSum=0.000;DP=2087;ExcessHet=3.0103;FS=1.116;MLEAC=1;MLEAF=0.500;MQ=60.00;MQRankSum=0.000;QD=16.08;ReadPosRankSum=3.185;SOR=0.554;ANN=T|downstream_gene_variant|MODIFIER|NPR3|ENSSHAG00000011365|transcript|ENSSHAT00000013401|protein_coding||c.*276C>T|||||276|,T|intergenic_region|MODIFIER|NPR3-SUB1|ENSSHAG00000011365-ENSSHAG00000014986|intergenic_regi…	GT:AD:DP:GQ:PL	0/1:1044,1043:2087:99:33585,0,34044	2087	downstream_gene_variant	NPR3	ENSSHAG00000011365	ENSSHAT00000013401	c.*276C>T
GL849522.1	482434	.	A	C	0.5	5.184	33455.8	PASS	AC=1;AF=0.500;AN=2;BaseQRankSum=3.360;ClippingRankSum=0.000;DP=1996;ExcessHet=3.0103;FS=5.184;MLEAC=1;MLEAF=0.500;MQ=60.00;MQRankSum=0.000;QD=16.80;ReadPosRankSum=-0.251;SOR=0.432;ANN=C|missense_variant|MODERATE|VWA1|ENSSHAG00000008869|transcript|ENSSHAT00000010359|protein_coding|4/4|c.1123A>C|p.Ser375Arg|1123/1215|1123/1215|375/404||WARNING_TRANSCRIPT_NO_START_CODON	GT:AD:DP:GQ:PL	0/1:1024,967:1991:99:33484,0,34730	1991	missense_variant	VWA1	ENSSHAG00000008869	ENSSHAT00000010359	c.1123A>C	p.Ser375Arg
GL869220.1	1129	.	G	A	0.5	2.127	16620.8	PASS	AC=1;AF=0.500;AN=2;BaseQRankSum=0.143;ClippingRankSum=0.000;DP=1821;ExcessHet=3.0103;FS=2.127;MLEAC=1;MLEAF=0.500;MQ=60.00;MQRankSum=0.000;QD=9.13;ReadPosRankSum=4.229;SOR=0.971;ANN=A|intergenic_region|MODIFIER|||||||||||||	GT:AD:DP:GQ:PL	0/1:1366,454:1820:99:16649,0,55416	1820	intergenic_region
GL834638.1	483575	.	G	A	0.5	1.816	30290.8	PASS	AC=1;AF=0.500;AN=2;BaseQRankSum=-0.437;ClippingRankSum=0.000;DP=1799;ExcessHet=3.0103;FS=1.816;MLEAC=1;MLEAF=0.500;MQ=60.00;MQRankSum=0.000;QD=16.86;ReadPosRankSum=4.650;SOR=0.551;ANN=A|synonymous_variant|LOW|HSPA5|ENSSHAG00000008922|transcript|ENSSHAT00000010423|protein_coding|5/8|c.693C>T|p.Gly231Gly|693/1971|693/1971|231/656||WARNING_TRANSCRIPT_NO_START_CODON	GT:AD:DP:GQ:PL	0/1:922,875:1797:99:30319,0,32199	1797	synonymous_variant	HSPA5	ENSSHAG00000008922	ENSSHAT00000010423	c.693C>T	p.Gly231Gly
GL861591.1	1388432	.	T	A	0.5	0	18121.8	PASS	AC=1;AF=0.500;AN=2;BaseQRankSum=-2.834;ClippingRankSum=0.000;DP=1784;ExcessHet=3.0103;FS=0.000;MLEAC=1;MLEAF=0.500;MQ=60.00;MQRankSum=0.000;QD=10.18;ReadPosRankSum=-2.229;SOR=0.712;ANN=A|missense_variant|MODERATE|ATF4|ENSSHAG00000014069|transcript|ENSSHAT00000016677|protein_coding|2/2|c.674A>T|p.Tyr225Phe|674/1035|674/1035|225/344||,A|downstream_gene_variant|MODIFIER|RPS19BP1|ENSSHAG00000014043|t…	GT:AD:DP:GQ:PL	0/1:1173,608:1781:99:18150,0,41664	1781	missense_variant	ATF4	ENSSHAG00000014069	ENSSHAT00000016677	c.674A>T	p.Tyr225Phe
GL861730.1	422880	.	G	T	0.5	5.094	38135.8	PASS	AC=1;AF=0.500;AN=2;BaseQRankSum=3.881;ClippingRankSum=0.000;DP=1743;ExcessHet=3.0103;FS=5.094;MLEAC=1;MLEAF=0.500;MQ=60.00;MQRankSum=0.000;QD=21.94;ReadPosRankSum=4.979;SOR=0.773;ANN=T|downstream_gene_variant|MODIFIER|SOX10|ENSSHAG00000008406|transcript|ENSSHAT00000009796|protein_coding||c.*533G>T|||||533|WARNING_TRANSCRIPT_NO_START_CODON,T|intergenic_region|MODIFIER|SOX10-POLR2F|ENSSHAG000000084…	GT:AD:DP:GQ:PL	0/1:689,1049:1738:99:38164,0,22542	1738	downstream_gene_variant	SOX10	ENSSHAG00000008406	ENSSHAT00000009796	c.*533G>T
GL869220.1	1119	.	C	T	0.5	0	16259.8	PASS	AC=1;AF=0.500;AN=2;BaseQRankSum=-0.762;ClippingRankSum=0.000;DP=1723;ExcessHet=3.0103;FS=0.000;MLEAC=1;MLEAF=0.500;MQ=60.00;MQRankSum=0.000;QD=9.44;ReadPosRankSum=-0.501;SOR=0.698;ANN=T|intergenic_region|MODIFIER|||||||||||||	GT:AD:DP:GQ:PL	0/1:1248,475:1723:99:16288,0,51546	1723	intergenic_region
GL869221.1	3875	.	G	A	0.5	0.608	12497.8	PASS	AC=1;AF=0.500;AN=2;BaseQRankSum=-0.166;ClippingRankSum=0.000;DP=1717;ExcessHet=3.0103;FS=0.608;MLEAC=1;MLEAF=0.500;MQ=60.00;MQRankSum=0.000;QD=7.30;ReadPosRankSum=2.231;SOR=0.760;ANN=A|intergenic_region|MODIFIER|||||||||||||	GT:AD:DP:GQ:PL	0/1:1262,451:1713:99:12526,0,44024	1713	intergenic_region
GL849611.1	2257125	.	C	T	0.5	1.754	19636.8	PASS	AC=1;AF=0.500;AN=2;BaseQRankSum=-0.524;ClippingRankSum=0.000;DP=1709;ExcessHet=3.0103;FS=1.754;MLEAC=1;MLEAF=0.500;MQ=60.00;MQRankSum=0.000;QD=11.54;ReadPosRankSum=-9.072;SOR=0.842;ANN=T|3_prime_UTR_variant|MODIFIER|ENSSHAG00000016620|ENSSHAG00000016620|transcript|ENSSHAT00000019730|protein_coding|4/4|c.*570G>A|||||570|WARNING_TRANSCRIPT_NO_START_CODON	GT:AD:DP:GQ:PL	0/1:977,725:1702:99:19665,0,35907	1702	3_prime_UTR_variant	ENSSHAG00000016620	ENSSHAG00000016620	ENSSHAT00000019730	c.*570G>A
GL841298.1	915077	.	T	C	0.5	0.575	29178.8	PASS	AC=1;AF=0.500;AN=2;BaseQRankSum=2.364;ClippingRankSum=0.000;DP=1698;ExcessHet=3.0103;FS=0.575;MLEAC=1;MLEAF=0.500;MQ=60.00;MQRankSum=0.000;QD=17.18;ReadPosRankSum=1.099;SOR=0.607;ANN=C|downstream_gene_variant|MODIFIER|NPR3|ENSSHAG00000011365|transcript|ENSSHAT00000013401|protein_coding||c.*3992T>C|||||3992|,C|intergenic_region|MODIFIER|NPR3-SUB1|ENSSHAG00000011365-ENSSHAG00000014986|intergenic_re…	GT:AD:DP:GQ:PL	0/1:876,822:1698:99:29207,0,31073	1698	downstream_gene_variant	NPR3	ENSSHAG00000011365	ENSSHAT00000013401	c.*3992T>C
GL857008.1	1182799	.	C	T	0.5	6.729	4278.77	PASS	AC=1;AF=0.500;AN=2;BaseQRankSum=6.559;ClippingRankSum=0.000;DP=1806;ExcessHet=3.0103;FS=6.729;MLEAC=1;MLEAF=0.500;MQ=60.00;MQRankSum=0.000;QD=2.58;ReadPosRankSum=2.525;SOR=2.550;ANN=T|synonymous_variant|LOW|UBBP4|ENSSHAG00000013179|transcript|ENSSHAT00000015590|protein_coding|2/2|c.663C>T|p.Ser221Ser|663/702|663/702|221/233||WARNING_TRANSCRIPT_NO_START_CODON	GT:AD:DP:GQ:PL	0/1:1451,208:1659:99:4307,0,57766	1659	synonymous_variant	UBBP4	ENSSHAG00000013179	ENSSHAT00000015590	c.663C>T	p.Ser221Ser
GL849594.1	158316	.	T	C	0.5	2.781	21275.8	PASS	AC=1;AF=0.500;AN=2;BaseQRankSum=4.793;ClippingRankSum=0.000;DP=1582;ExcessHet=3.0103;FS=2.781;MLEAC=1;MLEAF=0.500;MQ=60.00;MQRankSum=0.000;QD=13.47;ReadPosRankSum=1.140;SOR=0.943;ANN=C|intergenic_region|MODIFIER|ACPL2-GPR148|ENSSHAG00000004997-ENSSHAG00000006183|intergenic_region|ENSSHAG00000004997-ENSSHAG00000006183|||n.158316T>C||||||	GT:AD:DP:GQ:PL	0/1:947,632:1579:99:21304,0,32914	1579	intergenic_region	ACPL2-GPR148	ENSSHAG00000004997-ENSSHAG00000006183	ENSSHAG00000004997-ENSSHAG00000006183	n.158316T>C
GL868267.1	704	.	G	C	0.5	2.154	8451.77	PASS	AC=1;AF=0.500;AN=2;BaseQRankSum=-5.099;ClippingRankSum=0.000;DP=1504;ExcessHet=3.0103;FS=2.154;MLEAC=1;MLEAF=0.500;MQ=60.00;MQRankSum=0.000;QD=5.62;ReadPosRankSum=4.893;SOR=0.921;ANN=C|intergenic_region|MODIFIER|||||||||||||	GT:AD:DP:GQ:PL	0/1:1153,351:1504:99:8480,0,42822	1504	intergenic_region
GL849611.1	2257172	.	T	C	0.5	6.182	14356.8	PASS	AC=1;AF=0.500;AN=2;BaseQRankSum=0.429;ClippingRankSum=0.000;DP=1617;ExcessHet=3.0103;FS=6.182;MLEAC=1;MLEAF=0.500;MQ=60.00;MQRankSum=0.000;QD=9.75;ReadPosRankSum=0.443;SOR=0.392;ANN=C|3_prime_UTR_variant|MODIFIER|ENSSHAG00000016620|ENSSHAG00000016620|transcript|ENSSHAT00000019730|protein_coding|4/4|c.*523A>G|||||523|WARNING_TRANSCRIPT_NO_START_CODON	GT:AD:DP:GQ:PL	0/1:906,567:1473:99:14385,0,34822	1473	3_prime_UTR_variant	ENSSHAG00000016620	ENSSHAG00000016620	ENSSHAT00000019730	c.*523A>G
GL856823.1	1542344	.	T	A	0.5	0.521	23151.8	PASS	AC=1;AF=0.500;AN=2;BaseQRankSum=0.045;ClippingRankSum=0.000;DP=1474;ExcessHet=3.0103;FS=0.521;MLEAC=1;MLEAF=0.500;MQ=60.00;MQRankSum=0.000;QD=15.73;ReadPosRankSum=0.549;SOR=0.679;ANN=A|downstream_gene_variant|MODIFIER|PTRF|ENSSHAG00000014592|transcript|ENSSHAT00000017311|protein_coding||c.*1265T>A|||||1265|,A|intergenic_region|MODIFIER|PTRF-NAGLU|ENSSHAG00000014592-ENSSHAG00000014690|intergenic_r…	GT:AD:DP:GQ:PL	0/1:761,711:1472:99:23180,0,24762	1472	downstream_gene_variant	PTRF	ENSSHAG00000014592	ENSSHAT00000017311	c.*1265T>A
GL868263.1	329	.	C	A	0.5	7.851	10902.8	PASS	AC=1;AF=0.500;AN=2;BaseQRankSum=-2.909;ClippingRankSum=0.000;DP=1451;ExcessHet=3.0103;FS=7.851;MLEAC=1;MLEAF=0.500;MQ=60.00;MQRankSum=0.000;QD=7.61;ReadPosRankSum=-4.130;SOR=0.641;ANN=A|intergenic_region|MODIFIER|||||||||||||	GT:AD:DP:GQ:PL	0/1:1003,430:1433:99:10931,0,33162	1433	intergenic_region
GL862149.1	81148	.	T	C	0.5	0	20496.8	PASS	AC=1;AF=0.500;AN=2;BaseQRankSum=1.725;ClippingRankSum=0.000;DP=1432;ExcessHet=3.0103;FS=0.000;MLEAC=1;MLEAF=0.500;MQ=60.00;MQRankSum=0.000;QD=14.31;ReadPosRankSum=1.544;SOR=0.729;ANN=C|intergenic_region|MODIFIER|||||||||||||	GT:AD:DP:GQ:PL	0/1:796,636:1432:99:20525,0,25862	1432	intergenic_region
GL856846.1	810736	.	C	A	0.5	0.56	22131.8	PASS	AC=1;AF=0.500;AN=2;BaseQRankSum=-0.464;ClippingRankSum=0.000;DP=1431;ExcessHet=3.0103;FS=0.560;MLEAC=1;MLEAF=0.500;MQ=60.00;MQRankSum=0.000;QD=15.49;ReadPosRankSum=-0.003;SOR=0.751;ANN=A|3_prime_UTR_variant|MODIFIER|P4HB|ENSSHAG00000011040|transcript|ENSSHAT00000013013|protein_coding|11/11|c.*65C>A|||||65|	GT:AD:DP:GQ:PL	0/1:707,722:1429:99:22160,0,21830	1429	3_prime_UTR_variant	P4HB	ENSSHAG00000011040	ENSSHAT00000013013	c.*65C>A
GL869221.1	544	.	T	C	0.5	2.179	10900.8	PASS	AC=1;AF=0.500;AN=2;BaseQRankSum=2.774;ClippingRankSum=0.000;DP=1419;ExcessHet=3.0103;FS=2.179;MLEAC=1;MLEAF=0.500;MQ=60.00;MQRankSum=0.000;QD=7.70;ReadPosRankSum=1.290;SOR=0.514;ANN=C|intergenic_region|MODIFIER|||||||||||||	GT:AD:DP:GQ:PL	0/1:1001,415:1416:99:10929,0,31305	1416	intergenic_region
GL849611.1	2257186	.	TTC	T	0.5	14.137	20014.7	PASS	AC=1;AF=0.500;AN=2;BaseQRankSum=-2.258;ClippingRankSum=0.000;DP=1426;ExcessHet=3.0103;FS=14.137;MLEAC=1;MLEAF=0.500;MQ=60.00;MQRankSum=0.000;QD=14.14;ReadPosRankSum=-8.237;SOR=0.311;ANN=T|3_prime_UTR_variant|MODIFIER|ENSSHAG00000016620|ENSSHAG00000016620|transcript|ENSSHAT00000019730|protein_coding|4/4|c.*507_*508delGA|||||507|WARNING_TRANSCRIPT_NO_START_CODON	GT:AD:DP:GQ:PL	0/1:865,550:1415:99:20052,0,32988	1415	3_prime_UTR_variant	ENSSHAG00000016620	ENSSHAG00000016620	ENSSHAT00000019730	c.*507_*508delGA
GL857008.1	1182802	.	C	T	0.5	10.677	6545.77	PASS	AC=1;AF=0.500;AN=2;BaseQRankSum=4.330;ClippingRankSum=0.000;DP=1525;ExcessHet=3.0103;FS=10.677;MLEAC=1;MLEAF=0.500;MQ=60.00;MQRankSum=0.000;QD=4.75;ReadPosRankSum=-1.303;SOR=3.225;ANN=T|synonymous_variant|LOW|UBBP4|ENSSHAG00000013179|transcript|ENSSHAT00000015590|protein_coding|2/2|c.666C>T|p.Thr222Thr|666/702|666/702|222/233||WARNING_TRANSCRIPT_NO_START_CODON	GT:AD:DP:GQ:PL	0/1:1142,236:1378:99:6574,0,46469	1378	synonymous_variant	UBBP4	ENSSHAG00000013179	ENSSHAT00000015590	c.666C>T	p.Thr222Thr
GL849522.1	474971	.	G	A	0.5	1.13	21528.8	PASS	AC=1;AF=0.500;AN=2;BaseQRankSum=0.711;ClippingRankSum=0.000;DP=1374;ExcessHet=3.0103;FS=1.130;MLEAC=1;MLEAF=0.500;MQ=60.00;MQRankSum=0.000;QD=15.67;ReadPosRankSum=1.638;SOR=0.597;ANN=A|synonymous_variant|LOW|VWA1|ENSSHAG00000008869|transcript|ENSSHAT00000010359|protein_coding|2/4|c.237G>A|p.Ser79Ser|237/1215|237/1215|79/404||WARNING_TRANSCRIPT_NO_START_CODON	GT:AD:DP:GQ:PL	0/1:734,640:1374:99:21557,0,24917	1374	synonymous_variant	VWA1	ENSSHAG00000008869	ENSSHAT00000010359	c.237G>A	p.Ser79Ser
GL862149.1	82704	.	A	C	0.5	0	17328.8	PASS	AC=1;AF=0.500;AN=2;BaseQRankSum=0.140;ClippingRankSum=0.000;DP=1358;ExcessHet=3.0103;FS=0.000;MLEAC=1;MLEAF=0.500;MQ=60.00;MQRankSum=0.000;QD=12.78;ReadPosRankSum=1.459;SOR=0.666;ANN=C|intergenic_region|MODIFIER|||||||||||||	GT:AD:DP:GQ:PL	0/1:769,587:1356:99:17357,0,24025	1356	intergenic_region
GL868267.1	494	.	C	T	0.5	3.123	7892.77	PASS	AC=1;AF=0.500;AN=2;BaseQRankSum=1.495;ClippingRankSum=0.000;DP=1393;ExcessHet=3.0103;FS=3.123;MLEAC=1;MLEAF=0.500;MQ=60.00;MQRankSum=0.000;QD=5.84;ReadPosRankSum=2.279;SOR=0.821;ANN=T|intergenic_region|MODIFIER|||||||||||||	GT:AD:DP:GQ:PL	0/1:1062,290:1352:99:7921,0,39155	1352	intergenic_region
GL857007.1	70351	.	C	T	0.5	6.121	20543.8	PASS	AC=1;AF=0.500;AN=2;BaseQRankSum=-1.386;ClippingRankSum=0.000;DP=1321;ExcessHet=3.0103;FS=6.121;MLEAC=1;MLEAF=0.500;MQ=60.00;MQRankSum=0.000;QD=15.56;ReadPosRankSum=0.892;SOR=1.114;ANN=T|3_prime_UTR_variant|MODIFIER|PITPNA|ENSSHAG00000003595|transcript|ENSSHAT00000004118|protein_coding|10/10|c.*857G>A|||||2159|	GT:AD:DP:GQ:PL	0/1:681,639:1320:99:20572,0,22497	1320	3_prime_UTR_variant	PITPNA	ENSSHAG00000003595	ENSSHAT00000004118	c.*857G>A
GL861423.1	860	.	A	T	0.5	0	11843.8	PASS	AC=1;AF=0.500;AN=2;BaseQRankSum=-3.479;ClippingRankSum=0.000;DP=1310;ExcessHet=3.0103;FS=0.000;MLEAC=1;MLEAF=0.500;MQ=60.00;MQRankSum=0.000;QD=9.04;ReadPosRankSum=2.071;SOR=0.656;ANN=T|missense_variant|MODERATE|ENSSHAG00000000117|ENSSHAG00000000117|transcript|ENSSHAT00000000136|protein_coding|2/6|c.638A>T|p.Tyr213Phe|650/1205|638/1191|213/396||WARNING_TRANSCRIPT_NO_STOP_CODON,T|missense_variant|M…	GT:AD:DP:GQ:PL	0/1:955,355:1310:99:11872,0,38651	1310	missense_variant	ENSSHAG00000000117	ENSSHAG00000000117	ENSSHAT00000000136	c.638A>T	p.Tyr213Phe
GL861423.1	859	.	T	A	0.5	0	11840.8	PASS	AC=1;AF=0.500;AN=2;BaseQRankSum=-2.898;ClippingRankSum=0.000;DP=1308;ExcessHet=3.0103;FS=0.000;MLEAC=1;MLEAF=0.500;MQ=60.00;MQRankSum=0.000;QD=9.05;ReadPosRankSum=2.105;SOR=0.656;ANN=A|missense_variant|MODERATE|ENSSHAG00000000117|ENSSHAG00000000117|transcript|ENSSHAT00000000136|protein_coding|2/6|c.637T>A|p.Tyr213Asn|649/1205|637/1191|213/396||WARNING_TRANSCRIPT_NO_STOP_CODON,A|missense_variant|M…	GT:AD:DP:GQ:PL	0/1:953,355:1308:99:11869,0,38658	1308	missense_variant	ENSSHAG00000000117	ENSSHAG00000000117	ENSSHAT00000000136	c.637T>A	p.Tyr213Asn
GL849742.1	391190	.	C	T	0.5	2.524	14455.8	PASS	AC=1;AF=0.500;AN=2;BaseQRankSum=2.304;ClippingRankSum=0.000;DP=1297;ExcessHet=3.0103;FS=2.524;MLEAC=1;MLEAF=0.500;MQ=60.00;MQRankSum=0.000;QD=11.15;ReadPosRankSum=4.478;SOR=0.729;ANN=T|synonymous_variant|LOW|DDOST|ENSSHAG00000008129|transcript|ENSSHAT00000009477|protein_coding|8/9|c.894C>T|p.Gly298Gly|894/1071|894/1071|298/356||WARNING_TRANSCRIPT_NO_START_CODON,T|downstream_gene_variant|MODIFIER|…	GT:AD:DP:GQ:PL	0/1:814,483:1297:99:14484,0,26378	1297	synonymous_variant	DDOST	ENSSHAG00000008129	ENSSHAT00000009477	c.894C>T	p.Gly298Gly
GL849703.1	3683126	.	C	A	0.5	2.45	26269.8	PASS	AC=1;AF=0.500;AN=2;BaseQRankSum=1.740;ClippingRankSum=0.000;DP=1343;ExcessHet=3.0103;FS=2.450;MLEAC=1;MLEAF=0.500;MQ=60.00;MQRankSum=0.000;QD=20.30;ReadPosRankSum=2.249;SOR=0.858;ANN=A|downstream_gene_variant|MODIFIER|SLC46A3|ENSSHAG00000018516|transcript|ENSSHAT00000022050|protein_coding||c.*7828G>T|||||4730|,A|intergenic_region|MODIFIER|FLT1-SLC46A3|ENSSHAG00000018212-ENSSHAG00000018516|interge…	GT:AD:DP:GQ:PL	0/1:608,686:1294:99:26298,0,22792	1294	downstream_gene_variant	SLC46A3	ENSSHAG00000018516	ENSSHAT00000022050	c.*7828G>T
GL856823.1	1542457	.	G	C	0.5	0.521	21420.8	PASS	AC=1;AF=0.500;AN=2;BaseQRankSum=0.549;ClippingRankSum=0.000;DP=1293;ExcessHet=3.0103;FS=0.521;MLEAC=1;MLEAF=0.500;MQ=60.00;MQRankSum=0.000;QD=16.58;ReadPosRankSum=1.020;SOR=0.621;ANN=C|downstream_gene_variant|MODIFIER|PTRF|ENSSHAG00000014592|transcript|ENSSHAT00000017311|protein_coding||c.*1378G>C|||||1378|,C|intergenic_region|MODIFIER|PTRF-NAGLU|ENSSHAG00000014592-ENSSHAG00000014690|intergenic_r…	GT:AD:DP:GQ:PL	0/1:643,649:1292:99:21449,0,21217	1292	downstream_gene_variant	PTRF	ENSSHAG00000014592	ENSSHAT00000017311	c.*1378G>C
GL867849.1	6925	.	G	A	0.5	2.513	30953.8	PASS	AC=1;AF=0.500;AN=2;BaseQRankSum=-0.114;ClippingRankSum=0.000;DP=1279;ExcessHet=3.0103;FS=2.513;MLEAC=1;MLEAF=0.500;MQ=60.00;MQRankSum=0.000;QD=24.22;ReadPosRankSum=1.107;SOR=0.744;ANN=A|intergenic_region|MODIFIER|||||||||||||	GT:AD:DP:GQ:PL	0/1:497,781:1278:99:30982,0,17883	1278	intergenic_region
GL868267.1	1152	.	C	A	0.5	3.281	16906.8	PASS	AC=1;AF=0.500;AN=2;BaseQRankSum=3.159;ClippingRankSum=0.000;DP=1300;ExcessHet=3.0103;FS=3.281;MLEAC=1;MLEAF=0.500;MQ=60.00;MQRankSum=0.000;QD=13.29;ReadPosRankSum=-0.487;SOR=0.974;ANN=A|intergenic_region|MODIFIER|||||||||||||	GT:AD:DP:GQ:PL	0/1:718,554:1272:99:16935,0,22145	1272	intergenic_region
GL867849.1	6947	.	C	T	0.5	2.527	31173.8	PASS	AC=1;AF=0.500;AN=2;BaseQRankSum=0.662;ClippingRankSum=0.000;DP=1256;ExcessHet=3.0103;FS=2.527;MLEAC=1;MLEAF=0.500;MQ=60.00;MQRankSum=0.000;QD=24.86;ReadPosRankSum=-1.576;SOR=0.931;ANN=T|intergenic_region|MODIFIER|||||||||||||	GT:AD:DP:GQ:PL	0/1:498,756:1254:99:31202,0,17829	1254	intergenic_region
GL862149.1	81922	.	C	T	0.5	1.108	17880.8	PASS	AC=1;AF=0.500;AN=2;BaseQRankSum=4.689;ClippingRankSum=0.000;DP=1252;ExcessHet=3.0103;FS=1.108;MLEAC=1;MLEAF=0.500;MQ=60.00;MQRankSum=0.000;QD=14.32;ReadPosRankSum=2.403;SOR=0.799;ANN=T|intergenic_region|MODIFIER|||||||||||||	GT:AD:DP:GQ:PL	0/1:717,532:1249:99:17909,0,25093	1249	intergenic_region
GL856823.1	1542535	.	A	G	0.5	3.208	18833.8	PASS	AC=1;AF=0.500;AN=2;BaseQRankSum=2.197;ClippingRankSum=0.000;DP=1249;ExcessHet=3.0103;FS=3.208;MLEAC=1;MLEAF=0.500;MQ=60.00;MQRankSum=0.000;QD=15.09;ReadPosRankSum=1.913;SOR=0.499;ANN=G|downstream_gene_variant|MODIFIER|PTRF|ENSSHAG00000014592|transcript|ENSSHAT00000017311|protein_coding||c.*1456A>G|||||1456|,G|intergenic_region|MODIFIER|PTRF-NAGLU|ENSSHAG00000014592-ENSSHAG00000014690|intergenic_r…	GT:AD:DP:GQ:PL	0/1:652,596:1248:99:18862,0,20216	1248	downstream_gene_variant	PTRF	ENSSHAG00000014592	ENSSHAT00000017311	c.*1456A>G
GL834946.1	85117	.	T	G	0.5	0.531	19644.8	PASS	AC=1;AF=0.500;AN=2;BaseQRankSum=5.152;ClippingRankSum=0.000;DP=1249;ExcessHet=3.0103;FS=0.531;MLEAC=1;MLEAF=0.500;MQ=60.00;MQRankSum=0.000;QD=15.77;ReadPosRankSum=0.627;SOR=0.662;ANN=G|intergenic_region|MODIFIER|CHR_START-MINPP1|CHR_START-ENSSHAG00000004189|intergenic_region|CHR_START-ENSSHAG00000004189|||n.85117T>G||||||	GT:AD:DP:GQ:PL	0/1:650,596:1246:99:19673,0,20446	1246	intergenic_region	CHR_START-MINPP1	CHR_START-ENSSHAG00000004189	CHR_START-ENSSHAG00000004189	n.85117T>G
GL862052.1	26658	.	A	G	0.5	0.546	14839.8	PASS	AC=1;AF=0.500;AN=2;BaseQRankSum=1.771;ClippingRankSum=0.000;DP=1231;ExcessHet=3.0103;FS=0.546;MLEAC=1;MLEAF=0.500;MQ=60.00;MQRankSum=0.000;QD=12.06;ReadPosRankSum=1.187;SOR=0.690;ANN=G|synonymous_variant|LOW|TUBA1A|ENSSHAG00000002232|transcript|ENSSHAT00000002548|protein_coding|5/5|c.996T>C|p.Phe332Phe|1607/1778|996/1167|332/388||	GT:AD:DP:GQ:PL	0/1:797,434:1231:99:14868,0,30185	1231	synonymous_variant	TUBA1A	ENSSHAG00000002232	ENSSHAT00000002548	c.996T>C	p.Phe332Phe
GL834446.1	168308	.	A	G	0.5	0	21517.8	PASS	AC=1;AF=0.500;AN=2;BaseQRankSum=0.014;ClippingRankSum=0.000;DP=1209;ExcessHet=3.0103;FS=0.000;MLEAC=1;MLEAF=0.500;MQ=60.00;MQRankSum=0.000;QD=17.80;ReadPosRankSum=1.256;SOR=0.661;ANN=G|synonymous_variant|LOW|DLG5|ENSSHAG00000005215|transcript|ENSSHAT00000006039|protein_coding|20/32|c.4023T>C|p.Phe1341Phe|4254/6188|4023/5871|1341/1956||	GT:AD:DP:GQ:PL	0/1:567,642:1209:99:21546,0,18792	1209	synonymous_variant	DLG5	ENSSHAG00000005215	ENSSHAT00000006039	c.4023T>C	p.Phe1341Phe
GL868263.1	402	.	T	C	0.5	6.25	4317.73	PASS	AC=1;AF=0.500;AN=2;BaseQRankSum=6.529;ClippingRankSum=0.000;DP=1236;ExcessHet=3.0103;FS=6.250;MLEAC=1;MLEAF=0.500;MQ=60.00;MQRankSum=0.000;QD=3.57;ReadPosRankSum=-7.498;SOR=0.741;ANN=C|intergenic_region|MODIFIER|||||||||||||	GT:AD:DP:GQ:PL	0/1:1014,194:1208:99:4355,0,34039	1208	intergenic_region
GL849712.1	1616392	.	T	A	0.5	2.533	9694.77	PASS	AC=1;AF=0.500;AN=2;BaseQRankSum=4.361;ClippingRankSum=0.000;DP=1290;ExcessHet=3.0103;FS=2.533;MLEAC=1;MLEAF=0.500;MQ=60.00;MQRankSum=0.000;QD=8.15;ReadPosRankSum=4.758;SOR=0.502;ANN=A|downstream_gene_variant|MODIFIER|ITM2B|ENSSHAG00000014885|transcript|ENSSHAT00000017664|protein_coding||c.*95A>T|||||95|,A|intergenic_region|MODIFIER|RB1-ITM2B|ENSSHAG00000014024-ENSSHAG00000014885|intergenic_region…	GT:AD:DP:GQ:PL	0/1:729,461:1190:99:9723,0,25293	1190	downstream_gene_variant	ITM2B	ENSSHAG00000014885	ENSSHAT00000017664	c.*95A>T
GL861423.1	802	.	A	G	0.5	2.004	9492.77	PASS	AC=1;AF=0.500;AN=2;BaseQRankSum=4.873;ClippingRankSum=0.000;DP=1173;ExcessHet=3.0103;FS=2.004;MLEAC=1;MLEAF=0.500;MQ=60.00;MQRankSum=0.000;QD=8.09;ReadPosRankSum=1.607;SOR=0.885;ANN=G|missense_variant|MODERATE|ENSSHAG00000000117|ENSSHAG00000000117|transcript|ENSSHAT00000000136|protein_coding|2/6|c.580A>G|p.Thr194Ala|592/1205|580/1191|194/396||WARNING_TRANSCRIPT_NO_STOP_CODON,G|missense_variant|MO…	GT:AD:DP:GQ:PL	0/1:845,328:1173:99:9521,0,28043	1173	missense_variant	ENSSHAG00000000117	ENSSHAG00000000117	ENSSHAT00000000136	c.580A>G	p.Thr194Ala
GL841298.1	839294	.	TA	T	0.5	1.82	7733.73	PASS	AC=1;AF=0.500;AN=2;BaseQRankSum=5.177;ClippingRankSum=0.000;DP=1784;ExcessHet=3.0103;FS=1.820;MLEAC=1;MLEAF=0.500;MQ=60.00;MQRankSum=0.000;QD=6.60;ReadPosRankSum=4.443;SOR=0.872;ANN=T|upstream_gene_variant|MODIFIER|NPR3|ENSSHAG00000011365|transcript|ENSSHAT00000013401|protein_coding||c.-187delA|||||187|,T|intergenic_region|MODIFIER|TARS-NPR3|ENSSHAG00000011084-ENSSHAG00000011365|intergenic_region…	GT:AD:DP:GQ:PL	0/1:731,441:1172:99:7771,0,14692	1172	upstream_gene_variant	NPR3	ENSSHAG00000011365	ENSSHAT00000013401	c.-187delA
GL861709.1	872	.	G	T	0.5	3.465	17856.8	PASS	AC=1;AF=0.500;AN=2;BaseQRankSum=-2.513;ClippingRankSum=0.000;DP=1163;ExcessHet=3.0103;FS=3.465;MLEAC=1;MLEAF=0.500;MQ=60.00;MQRankSum=0.000;QD=15.37;ReadPosRankSum=-1.550;SOR=0.474;ANN=T|downstream_gene_variant|MODIFIER|ITGB8|ENSSHAG00000000868|transcript|ENSSHAT00000000982|protein_coding||c.*3482C>A|||||3482|WARNING_TRANSCRIPT_NO_START_CODON,T|intergenic_region|MODIFIER|CHR_START-ITGB8|CHR_START…	GT:AD:DP:GQ:PL	0/1:613,549:1162:99:17885,0,21249	1162	downstream_gene_variant	ITGB8	ENSSHAG00000000868	ENSSHAT00000000982	c.*3482C>A
GL843170.1	7386	.	C	A	0.5	2.429	18353.8	PASS	AC=1;AF=0.500;AN=2;BaseQRankSum=-0.509;ClippingRankSum=0.000;DP=1154;ExcessHet=3.0103;FS=2.429;MLEAC=1;MLEAF=0.500;MQ=60.00;MQRankSum=0.000;QD=15.90;ReadPosRankSum=1.929;SOR=0.696;ANN=A|intergenic_region|MODIFIER|||||||||||||	GT:AD:DP:GQ:PL	0/1:596,558:1154:99:18382,0,20020	1154	intergenic_region
GL862149.1	82032	.	A	G	0.5	1.766	16102.8	PASS	AC=1;AF=0.500;AN=2;BaseQRankSum=-0.458;ClippingRankSum=0.000;DP=1149;ExcessHet=3.0103;FS=1.766;MLEAC=1;MLEAF=0.500;MQ=60.00;MQRankSum=0.000;QD=14.04;ReadPosRankSum=2.810;SOR=0.561;ANN=G|intergenic_region|MODIFIER|||||||||||||	GT:AD:DP:GQ:PL	0/1:636,511:1147:99:16131,0,21202	1147	intergenic_region
GL834946.1	84350	.	A	C	0.5	0.545	12201.8	PASS	AC=1;AF=0.500;AN=2;BaseQRankSum=5.402;ClippingRankSum=0.000;DP=1136;ExcessHet=3.0103;FS=0.545;MLEAC=1;MLEAF=0.500;MQ=60.00;MQRankSum=0.000;QD=10.76;ReadPosRankSum=1.919;SOR=0.632;ANN=C|intergenic_region|MODIFIER|CHR_START-MINPP1|CHR_START-ENSSHAG00000004189|intergenic_region|CHR_START-ENSSHAG00000004189|||n.84350A>C||||||	GT:AD:DP:GQ:PL	0/1:649,485:1134:99:12230,0,18330	1134	intergenic_region	CHR_START-MINPP1	CHR_START-ENSSHAG00000004189	CHR_START-ENSSHAG00000004189	n.84350A>C
GL849734.1	75203	.	G	A	0.5	1.106	21334.8	PASS	AC=1;AF=0.500;AN=2;BaseQRankSum=-1.008;ClippingRankSum=0.000;DP=1120;ExcessHet=3.0103;FS=1.106;MLEAC=1;MLEAF=0.500;MQ=60.00;MQRankSum=0.000;QD=19.08;ReadPosRankSum=-1.666;SOR=0.775;ANN=A|synonymous_variant|LOW|LAMTOR1|ENSSHAG00000003556|transcript|ENSSHAT00000004075|protein_coding|4/5|c.354G>A|p.Val118Val|354/486|354/486|118/161||,A|downstream_gene_variant|MODIFIER|ENSSHAG00000002993|ENSSHAG00000…	GT:AD:DP:GQ:PL	0/1:507,611:1118:99:21363,0,17500	1118	synonymous_variant	LAMTOR1	ENSSHAG00000003556	ENSSHAT00000004075	c.354G>A	p.Val118Val
GL862149.1	82550	.	A	T	0.5	0	14941.8	PASS	AC=1;AF=0.500;AN=2;BaseQRankSum=0.079;ClippingRankSum=0.000;DP=1116;ExcessHet=3.0103;FS=0.000;MLEAC=1;MLEAF=0.500;MQ=60.00;MQRankSum=0.000;QD=13.41;ReadPosRankSum=-1.116;SOR=0.723;ANN=T|intergenic_region|MODIFIER|||||||||||||	GT:AD:DP:GQ:PL	0/1:631,483:1114:99:14970,0,20845	1114	intergenic_region
GL849611.1	2257610	.	A	G	0.5	1.104	17626.8	PASS	AC=1;AF=0.500;AN=2;BaseQRankSum=1.134;ClippingRankSum=0.000;DP=1115;ExcessHet=3.0103;FS=1.104;MLEAC=1;MLEAF=0.500;MQ=60.00;MQRankSum=0.000;QD=15.87;ReadPosRankSum=1.189;SOR=0.593;ANN=G|3_prime_UTR_variant|MODIFIER|ENSSHAG00000016620|ENSSHAG00000016620|transcript|ENSSHAT00000019730|protein_coding|4/4|c.*85T>C|||||85|WARNING_TRANSCRIPT_NO_START_CODON	GT:AD:DP:GQ:PL	0/1:566,545:1111:99:17655,0,17998	1111	3_prime_UTR_variant	ENSSHAG00000016620	ENSSHAG00000016620	ENSSHAT00000019730	c.*85T>C
GL856745.1	44200	.	T	C	0.5	0.543	17438.8	PASS	AC=1;AF=0.500;AN=2;BaseQRankSum=0.368;ClippingRankSum=0.000;DP=1097;ExcessHet=3.0103;FS=0.543;MLEAC=1;MLEAF=0.500;MQ=60.00;MQRankSum=0.000;QD=15.94;ReadPosRankSum=0.962;SOR=0.628;ANN=C|missense_variant|MODERATE|SH3GLB1|ENSSHAG00000002748|transcript|ENSSHAT00000003137|protein_coding|8/9|c.794A>G|p.Asn265Ser|794/4339|794/1107|265/368||WARNING_TRANSCRIPT_NO_START_CODON	GT:AD:DP:GQ:PL	0/1:570,524:1094:99:17467,0,19242	1094	missense_variant	SH3GLB1	ENSSHAG00000002748	ENSSHAT00000003137	c.794A>G	p.Asn265Ser
GL849611.1	2257083	.	TACACACACACAC	T	0.5	3.461	13487.7	PASS	AC=1;AF=0.500;AN=2;BaseQRankSum=8.192;ClippingRankSum=0.000;DP=1517;ExcessHet=3.0103;FS=3.461;MLEAC=1;MLEAF=0.500;MQ=60.00;MQRankSum=0.000;QD=12.49;ReadPosRankSum=3.629;SOR=0.971;ANN=T|3_prime_UTR_variant|MODIFIER|ENSSHAG00000016620|ENSSHAG00000016620|transcript|ENSSHAT00000019730|protein_coding|4/4|c.*600_*611delGTGTGTGTGTGT|||||600|WARNING_TRANSCRIPT_NO_START_CODON	GT:AD:DP:GQ:PL	0/1:649,431:1080:99:13525,0,23306	1080	3_prime_UTR_variant	ENSSHAG00000016620	ENSSHAG00000016620	ENSSHAT00000019730	c.*600_*611delGTGTGTGTGTGT
GL856823.1	1541820	.	A	G	0.5	7.783	16194.8	PASS	AC=1;AF=0.500;AN=2;BaseQRankSum=1.923;ClippingRankSum=0.000;DP=1068;ExcessHet=3.0103;FS=7.783;MLEAC=1;MLEAF=0.500;MQ=60.00;MQRankSum=0.000;QD=15.18;ReadPosRankSum=4.395;SOR=1.257;ANN=G|downstream_gene_variant|MODIFIER|PTRF|ENSSHAG00000014592|transcript|ENSSHAT00000017311|protein_coding||c.*741A>G|||||741|,G|intergenic_region|MODIFIER|PTRF-NAGLU|ENSSHAG00000014592-ENSSHAG00000014690|intergenic_reg…	GT:AD:DP:GQ:PL	0/1:590,477:1067:99:16223,0,20155	1067	downstream_gene_variant	PTRF	ENSSHAG00000014592	ENSSHAT00000017311	c.*741A>G
GL841405.1	501671	.	C	T	0.5	2.699	17195.8	PASS	AC=1;AF=0.500;AN=2;BaseQRankSum=0.925;ClippingRankSum=0.000;DP=1059;ExcessHet=3.0103;FS=2.699;MLEAC=1;MLEAF=0.500;MQ=60.00;MQRankSum=0.000;QD=16.25;ReadPosRankSum=1.440;SOR=0.928;ANN=T|missense_variant|MODERATE|PLEC|ENSSHAG00000009020|transcript|ENSSHAT00000010543|protein_coding|32/34|c.6574G>A|p.Val2192Ile|6574/12939|6574/12939|2192/4312||WARNING_TRANSCRIPT_NO_STOP_CODON,T|downstream_gene_varian…	GT:AD:DP:GQ:PL	0/1:542,516:1058:99:17224,0,17899	1058	missense_variant	PLEC	ENSSHAG00000009020	ENSSHAT00000010543	c.6574G>A	p.Val2192Ile
GL867645.1	33984	.	A	G	0.5	7.445	19251.8	PASS	AC=1;AF=0.500;AN=2;BaseQRankSum=-3.639;ClippingRankSum=0.000;DP=1059;ExcessHet=3.0103;FS=7.445;MLEAC=1;MLEAF=0.500;MQ=60.00;MQRankSum=0.000;QD=18.27;ReadPosRankSum=1.067;SOR=1.196;ANN=G|intergenic_region|MODIFIER|ENSSHAG00000000886-CHR_END|ENSSHAG00000000886-CHR_END|intergenic_region|ENSSHAG00000000886-CHR_END|||n.33984A>G||||||	GT:AD:DP:GQ:PL	0/1:412,642:1054:99:19280,0,12161	1054	intergenic_region	ENSSHAG00000000886-CHR_END	ENSSHAG00000000886-CHR_END	ENSSHAG00000000886-CHR_END	n.33984A>G
GL868263.1	287	.	C	CCTCT	0.5	9.684	2202.73	PASS	AC=1;AF=0.500;AN=2;BaseQRankSum=-1.314;ClippingRankSum=0.000;DP=1252;ExcessHet=3.0103;FS=9.684;MLEAC=1;MLEAF=0.500;MQ=60.00;MQRankSum=0.000;QD=2.09;ReadPosRankSum=-1.325;SOR=1.074;ANN=CCTCT|intergenic_region|MODIFIER|||||||||||||	GT:AD:DP:GQ:PL	0/1:932,120:1052:99:2240,0,38151	1052	intergenic_region
GL834446.1	148462	.	A	G	0.5	0	18604.8	PASS	AC=1;AF=0.500;AN=2;BaseQRankSum=-0.809;ClippingRankSum=0.000;DP=1051;ExcessHet=3.0103;FS=0.000;MLEAC=1;MLEAF=0.500;MQ=60.00;MQRankSum=0.000;QD=17.70;ReadPosRankSum=-0.245;SOR=0.687;ANN=G|synonymous_variant|LOW|DLG5|ENSSHAG00000005215|transcript|ENSSHAT00000006039|protein_coding|30/32|c.5580T>C|p.His1860His|5811/6188|5580/5871|1860/1956||	GT:AD:DP:GQ:PL	0/1:492,559:1051:99:18633,0,16510	1051	synonymous_variant	DLG5	ENSSHAG00000005215	ENSSHAT00000006039	c.5580T>C	p.His1860His
GL834451.1	647334	.	G	C	0.5	0	18113.8	PASS	AC=1;AF=0.500;AN=2;BaseQRankSum=0.698;ClippingRankSum=0.000;DP=1048;ExcessHet=3.0103;FS=0.000;MLEAC=1;MLEAF=0.500;MQ=60.00;MQRankSum=0.000;QD=17.28;ReadPosRankSum=1.134;SOR=0.731;ANN=C|intergenic_region|MODIFIER|PARP6-ENSSHAG00000010300|ENSSHAG00000009905-ENSSHAG00000010300|intergenic_region|ENSSHAG00000009905-ENSSHAG00000010300|||n.647334G>C||||||	GT:AD:DP:GQ:PL	0/1:522,526:1048:99:18142,0,18220	1048	intergenic_region	PARP6-ENSSHAG00000010300	ENSSHAG00000009905-ENSSHAG00000010300	ENSSHAG00000009905-ENSSHAG00000010300	n.647334G>C
GL841291.1	260318	.	C	G	0.5	13.004	2651.77	PASS	AC=1;AF=0.500;AN=2;BaseQRankSum=2.412;ClippingRankSum=0.000;DP=1044;ExcessHet=3.0103;FS=13.004;MLEAC=1;MLEAF=0.500;MQ=60.00;MQRankSum=0.000;QD=2.54;ReadPosRankSum=5.887;SOR=0.139;ANN=G|missense_variant|MODERATE|ENSSHAG00000006805|ENSSHAG00000006805|transcript|ENSSHAT00000007904|protein_coding|2/2|c.1022G>C|p.Ser341Thr|1022/1353|1022/1353|341/450||	GT:AD:DP:GQ:PL	0/1:912,132:1044:99:2680,0,36426	1044	missense_variant	ENSSHAG00000006805	ENSSHAG00000006805	ENSSHAT00000007904	c.1022G>C	p.Ser341Thr
GL868267.1	1461	.	T	C	0.5	7.804	9156.77	PASS	AC=1;AF=0.500;AN=2;BaseQRankSum=4.053;ClippingRankSum=0.000;DP=1035;ExcessHet=3.0103;FS=7.804;MLEAC=1;MLEAF=0.500;MQ=60.00;MQRankSum=0.000;QD=8.85;ReadPosRankSum=3.059;SOR=1.328;ANN=C|intergenic_region|MODIFIER|||||||||||||	GT:AD:DP:GQ:PL	0/1:738,297:1035:99:9185,0,25779	1035	intergenic_region
GL856829.1	1934719	.	A	G	0.5	0.559	17422.8	PASS	AC=1;AF=0.500;AN=2;BaseQRankSum=1.010;ClippingRankSum=0.000;DP=1026;ExcessHet=3.0103;FS=0.559;MLEAC=1;MLEAF=0.500;MQ=60.00;MQRankSum=0.000;QD=17.01;ReadPosRankSum=1.319;SOR=0.794;ANN=G|synonymous_variant|LOW|SLC25A39|ENSSHAG00000015836|transcript|ENSSHAT00000018807|protein_coding|5/12|c.259T>C|p.Leu87Leu|274/1098|259/1083|87/360||,G|synonymous_variant|LOW|SLC25A39|ENSSHAG00000015836|transcript|EN…	GT:AD:DP:GQ:PL	0/1:500,524:1024:99:17451,0,16473	1024	synonymous_variant	SLC25A39	ENSSHAG00000015836	ENSSHAT00000018807	c.259T>C	p.Leu87Leu
GL861709.1	3598	.	C	T	0.5	0	12905.8	PASS	AC=1;AF=0.500;AN=2;BaseQRankSum=0.725;ClippingRankSum=0.000;DP=1020;ExcessHet=3.0103;FS=0.000;MLEAC=1;MLEAF=0.500;MQ=60.00;MQRankSum=0.000;QD=12.67;ReadPosRankSum=0.579;SOR=0.666;ANN=T|downstream_gene_variant|MODIFIER|ITGB8|ENSSHAG00000000868|transcript|ENSSHAT00000000982|protein_coding||c.*756G>A|||||756|WARNING_TRANSCRIPT_NO_START_CODON,T|intergenic_region|MODIFIER|CHR_START-ITGB8|CHR_START-ENS…	GT:AD:DP:GQ:PL	0/1:582,437:1019:99:12934,0,17797	1019	downstream_gene_variant	ITGB8	ENSSHAG00000000868	ENSSHAT00000000982	c.*756G>A
GL862149.1	82003	.	C	A	0.5	0.549	14802.8	PASS	AC=1;AF=0.500;AN=2;BaseQRankSum=-1.154;ClippingRankSum=0.000;DP=1012;ExcessHet=3.0103;FS=0.549;MLEAC=1;MLEAF=0.500;MQ=60.00;MQRankSum=0.000;QD=14.63;ReadPosRankSum=-1.331;SOR=0.774;ANN=A|intergenic_region|MODIFIER|||||||||||||	GT:AD:DP:GQ:PL	0/1:566,446:1012:99:14831,0,20137	1012	intergenic_region
GL856847.1	72021	.	G	A	0.5	1.752	15811.8	PASS	AC=1;AF=0.500;AN=2;BaseQRankSum=-1.642;ClippingRankSum=0.000;DP=990;ExcessHet=3.0103;FS=1.752;MLEAC=1;MLEAF=0.500;MQ=60.00;MQRankSum=0.000;QD=16.04;ReadPosRankSum=2.112;SOR=0.552;ANN=A|downstream_gene_variant|MODIFIER|AATK|ENSSHAG00000002454|transcript|ENSSHAT00000002804|protein_coding||c.*4936G>A|||||4936|WARNING_TRANSCRIPT_NO_START_CODON,A|downstream_gene_variant|MODIFIER|AATK|ENSSHAG0000000245…	GT:AD:DP:GQ:PL	0/1:492,494:986:99:15840,0,16319	986	downstream_gene_variant	AATK	ENSSHAG00000002454	ENSSHAT00000002804	c.*4936G>A
GL834446.1	2480009	.	G	A	0.5	1.1	15173.8	PASS	AC=1;AF=0.500;AN=2;BaseQRankSum=0.608;ClippingRankSum=0.000;DP=987;ExcessHet=3.0103;FS=1.100;MLEAC=1;MLEAF=0.500;MQ=60.00;MQRankSum=0.000;QD=15.39;ReadPosRankSum=0.377;SOR=0.721;ANN=A|downstream_gene_variant|MODIFIER|ZCCHC24|ENSSHAG00000017060|transcript|ENSSHAT00000020270|protein_coding||c.*3135C>T|||||3135|WARNING_TRANSCRIPT_NO_START_CODON,A|intergenic_region|MODIFIER|PPIF-ZCCHC24|ENSSHAG000000…	GT:AD:DP:GQ:PL	0/1:481,505:986:99:15202,0,14268	986	downstream_gene_variant	ZCCHC24	ENSSHAG00000017060	ENSSHAT00000020270	c.*3135C>T
GL841621.1	2656842	.	T	A	0.5	2.026	17298.8	PASS	AC=1;AF=0.500;AN=2;BaseQRankSum=3.466;ClippingRankSum=0.000;DP=985;ExcessHet=3.0103;FS=2.026;MLEAC=1;MLEAF=0.500;MQ=60.00;MQRankSum=0.000;QD=17.60;ReadPosRankSum=2.371;SOR=0.880;ANN=A|synonymous_variant|LOW|TKT|ENSSHAG00000017349|transcript|ENSSHAT00000020623|protein_coding|2/6|c.270T>A|p.Ala90Ala|270/789|270/789|90/262||WARNING_TRANSCRIPT_NO_START_CODON	GT:AD:DP:GQ:PL	0/1:485,498:983:99:17327,0,16057	983	synonymous_variant	TKT	ENSSHAG00000017349	ENSSHAT00000020623	c.270T>A	p.Ala90Ala
GL849594.1	158207	.	A	ACGC	0.5	0.528	15544.7	PASS	AC=1;AF=0.500;AN=2;BaseQRankSum=6.906;ClippingRankSum=0.000;DP=1199;ExcessHet=3.0103;FS=0.528;MLEAC=1;MLEAF=0.500;MQ=60.00;MQRankSum=0.000;QD=15.81;ReadPosRankSum=-18.039;SOR=0.766;ANN=ACGC|intergenic_region|MODIFIER|ACPL2-GPR148|ENSSHAG00000004997-ENSSHAG00000006183|intergenic_region|ENSSHAG00000004997-ENSSHAG00000006183|||n.158207_158208insCGC||||||	GT:AD:DP:GQ:PL	0/1:570,413:983:99:15582,0,22458	983	intergenic_region	ACPL2-GPR148	ENSSHAG00000004997-ENSSHAG00000006183	ENSSHAG00000004997-ENSSHAG00000006183	n.158207_158208insCGC
GL834487.1	66147	.	A	G	0.5	0	5786.77	PASS	AC=1;AF=0.500;AN=2;BaseQRankSum=1.468;ClippingRankSum=0.000;DP=972;ExcessHet=3.0103;FS=0.000;MLEAC=1;MLEAF=0.500;MQ=60.00;MQRankSum=0.000;QD=5.97;ReadPosRankSum=1.280;SOR=0.747;ANN=G|downstream_gene_variant|MODIFIER|ZWILCH|ENSSHAG00000002622|transcript|ENSSHAT00000002996|protein_coding||c.*3566A>G|||||3566|,G|intron_variant|MODIFIER|LCTL|ENSSHAG00000003461|transcript|ENSSHAT00000003969|protein_co…	GT:AD:DP:GQ:PL	0/1:738,231:969:99:5815,0,23674	969	downstream_gene_variant	ZWILCH	ENSSHAG00000002622	ENSSHAT00000002996	c.*3566A>G
GL841621.1	2656815	.	T	C	0.5	6.223	18266.8	PASS	AC=1;AF=0.500;AN=2;BaseQRankSum=2.971;ClippingRankSum=0.000;DP=969;ExcessHet=3.0103;FS=6.223;MLEAC=1;MLEAF=0.500;MQ=60.00;MQRankSum=0.000;QD=18.89;ReadPosRankSum=0.901;SOR=0.390;ANN=C|synonymous_variant|LOW|TKT|ENSSHAG00000017349|transcript|ENSSHAT00000020623|protein_coding|2/6|c.243T>C|p.Asn81Asn|243/789|243/789|81/262||WARNING_TRANSCRIPT_NO_START_CODON	GT:AD:DP:GQ:PL	0/1:456,511:967:99:18295,0,15652	967	synonymous_variant	TKT	ENSSHAG00000017349	ENSSHAT00000020623	c.243T>C	p.Asn81Asn
GL849611.1	2256856	.	T	C	0.5	1.113	15479.8	PASS	AC=1;AF=0.500;AN=2;BaseQRankSum=5.488;ClippingRankSum=0.000;DP=964;ExcessHet=3.0103;FS=1.113;MLEAC=1;MLEAF=0.500;MQ=60.00;MQRankSum=0.000;QD=16.09;ReadPosRankSum=2.063;SOR=0.801;ANN=C|3_prime_UTR_variant|MODIFIER|ENSSHAG00000016620|ENSSHAG00000016620|transcript|ENSSHAT00000019730|protein_coding|4/4|c.*839A>G|||||839|WARNING_TRANSCRIPT_NO_START_CODON	GT:AD:DP:GQ:PL	0/1:502,460:962:99:15508,0,15489	962	3_prime_UTR_variant	ENSSHAG00000016620	ENSSHAG00000016620	ENSSHAT00000019730	c.*839A>G
GL862149.1	82452	.	C	T	0.5	2.479	12290.8	PASS	AC=1;AF=0.500;AN=2;BaseQRankSum=0.753;ClippingRankSum=0.000;DP=964;ExcessHet=3.0103;FS=2.479;MLEAC=1;MLEAF=0.500;MQ=60.00;MQRankSum=0.000;QD=12.82;ReadPosRankSum=0.070;SOR=0.691;ANN=T|intergenic_region|MODIFIER|||||||||||||	GT:AD:DP:GQ:PL	0/1:557,402:959:99:12319,0,18175	959	intergenic_region
GL841529.1	644686	.	T	C	0.5	1.253	21115.8	PASS	AC=1;AF=0.500;AN=2;BaseQRankSum=0.928;ClippingRankSum=0.000;DP=941;ExcessHet=3.0103;FS=1.253;MLEAC=1;MLEAF=0.500;MQ=60.00;MQRankSum=0.000;QD=22.44;ReadPosRankSum=0.091;SOR=0.582;ANN=C|downstream_gene_variant|MODIFIER|EMP2|ENSSHAG00000010106|transcript|ENSSHAT00000011865|protein_coding||c.*376T>C|||||376|,C|downstream_gene_variant|MODIFIER|EMP2|ENSSHAG00000010106|transcript|ENSSHAT00000011866|prot…	GT:AD:DP:GQ:PL	0/1:423,518:941:99:21144,0,16154	941	downstream_gene_variant	EMP2	ENSSHAG00000010106	ENSSHAT00000011865	c.*376T>C
GL867849.1	6993	.	G	A	0.5	7.927	9568.77	PASS	AC=1;AF=0.500;AN=2;BaseQRankSum=1.567;ClippingRankSum=0.000;DP=936;ExcessHet=3.0103;FS=7.927;MLEAC=1;MLEAF=0.500;MQ=60.00;MQRankSum=0.000;QD=10.22;ReadPosRankSum=-2.499;SOR=1.245;ANN=A|intergenic_region|MODIFIER|||||||||||||	GT:AD:DP:GQ:PL	0/1:627,309:936:99:9597,0,21902	936	intergenic_region
GL867645.1	34449	.	T	C	0.5	0.749	1993.77	PASS	AC=1;AF=0.500;AN=2;BaseQRankSum=1.292;ClippingRankSum=0.000;DP=945;ExcessHet=3.0103;FS=0.749;MLEAC=1;MLEAF=0.500;MQ=60.00;MQRankSum=0.000;QD=2.15;ReadPosRankSum=-14.500;SOR=0.616;ANN=C|intergenic_region|MODIFIER|ENSSHAG00000000886-CHR_END|ENSSHAG00000000886-CHR_END|intergenic_region|ENSSHAG00000000886-CHR_END|||n.34449T>C||||||	GT:AD:DP:GQ:PL	0/1:786,141:927:99:2022,0,25526	927	intergenic_region	ENSSHAG00000000886-CHR_END	ENSSHAG00000000886-CHR_END	ENSSHAG00000000886-CHR_END	n.34449T>C
GL861605.1	811932	.	T	C	0.5	4.546	19663.8	PASS	AC=1;AF=0.500;AN=2;BaseQRankSum=3.584;ClippingRankSum=0.000;DP=1028;ExcessHet=3.0103;FS=4.546;MLEAC=1;MLEAF=0.500;MQ=60.00;MQRankSum=0.000;QD=21.33;ReadPosRankSum=-3.484;SOR=1.062;ANN=C|intron_variant|MODIFIER|CKAP4|ENSSHAG00000011086|transcript|ENSSHAT00000013064|protein_coding|2/3|c.175+162A>G||||||WARNING_TRANSCRIPT_NO_START_CODON	GT:AD:DP:GQ:PL	0/1:281,641:922:99:19692,0,6012	922	intron_variant	CKAP4	ENSSHAG00000011086	ENSSHAT00000013064	c.175+162A>G
GL856847.1	73075	.	A	G	0.5	0.528	14854.8	PASS	AC=1;AF=0.500;AN=2;BaseQRankSum=3.043;ClippingRankSum=0.000;DP=922;ExcessHet=3.0103;FS=0.528;MLEAC=1;MLEAF=0.500;MQ=60.00;MQRankSum=0.000;QD=16.13;ReadPosRankSum=0.448;SOR=0.733;ANN=G|downstream_gene_variant|MODIFIER|AATK|ENSSHAG00000002454|transcript|ENSSHAT00000002805|protein_coding||c.*3387A>G|||||2441|WARNING_TRANSCRIPT_NO_START_CODON,G|downstream_gene_variant|MODIFIER|BAIAP2|ENSSHAG000000038…	GT:AD:DP:GQ:PL	0/1:479,442:921:99:14883,0,15615	921	downstream_gene_variant	AATK	ENSSHAG00000002454	ENSSHAT00000002805	c.*3387A>G
GL861709.1	1825	.	T	C	0.5	0	14732.8	PASS	AC=1;AF=0.500;AN=2;BaseQRankSum=1.106;ClippingRankSum=0.000;DP=919;ExcessHet=3.0103;FS=0.000;MLEAC=1;MLEAF=0.500;MQ=60.00;MQRankSum=0.000;QD=16.07;ReadPosRankSum=-0.351;SOR=0.651;ANN=C|downstream_gene_variant|MODIFIER|ITGB8|ENSSHAG00000000868|transcript|ENSSHAT00000000982|protein_coding||c.*2529A>G|||||2529|WARNING_TRANSCRIPT_NO_START_CODON,C|intergenic_region|MODIFIER|CHR_START-ITGB8|CHR_START-E…	GT:AD:DP:GQ:PL	0/1:424,493:917:99:14761,0,11929	917	downstream_gene_variant	ITGB8	ENSSHAG00000000868	ENSSHAT00000000982	c.*2529A>G
GL856823.1	1612458	.	T	C	0.5	3.345	16068.8	PASS	AC=1;AF=0.500;AN=2;BaseQRankSum=3.213;ClippingRankSum=0.000;DP=913;ExcessHet=3.0103;FS=3.345;MLEAC=1;MLEAF=0.500;MQ=60.00;MQRankSum=0.000;QD=17.64;ReadPosRankSum=2.009;SOR=0.964;ANN=C|synonymous_variant|LOW|STAT3|ENSSHAG00000014833|transcript|ENSSHAT00000017602|protein_coding|16/23|c.1494T>C|p.Ile498Ile|1518/2340|1494/2316|498/771||	GT:AD:DP:GQ:PL	0/1:469,442:911:99:16097,0,16785	911	synonymous_variant	STAT3	ENSSHAG00000014833	ENSSHAT00000017602	c.1494T>C	p.Ile498Ile
GL861709.1	1940	.	C	A	0.5	3.318	10924.8	PASS	AC=1;AF=0.500;AN=2;BaseQRankSum=2.337;ClippingRankSum=0.000;DP=910;ExcessHet=3.0103;FS=3.318;MLEAC=1;MLEAF=0.500;MQ=60.00;MQRankSum=0.000;QD=12.02;ReadPosRankSum=6.550;SOR=0.529;ANN=A|downstream_gene_variant|MODIFIER|ITGB8|ENSSHAG00000000868|transcript|ENSSHAT00000000982|protein_coding||c.*2414G>T|||||2414|WARNING_TRANSCRIPT_NO_START_CODON,A|intergenic_region|MODIFIER|CHR_START-ITGB8|CHR_START-EN…	GT:AD:DP:GQ:PL	0/1:554,355:909:99:10953,0,17518	909	downstream_gene_variant	ITGB8	ENSSHAG00000000868	ENSSHAT00000000982	c.*2414G>T
GL861709.1	115184	.	C	A	0.5	4.292	9709.77	PASS	AC=1;AF=0.500;AN=2;BaseQRankSum=-5.057;ClippingRankSum=0.000;DP=909;ExcessHet=3.0103;FS=4.292;MLEAC=1;MLEAF=0.500;MQ=60.00;MQRankSum=0.000;QD=10.68;ReadPosRankSum=-2.398;SOR=0.431;ANN=A|intergenic_region|MODIFIER|ITGB8-MACC1|ENSSHAG00000000868-ENSSHAG00000006812|intergenic_region|ENSSHAG00000000868-ENSSHAG00000006812|||n.115184C>A||||||	GT:AD:DP:GQ:PL	0/1:577,332:909:99:9738,0,20636	909	intergenic_region	ITGB8-MACC1	ENSSHAG00000000868-ENSSHAG00000006812	ENSSHAG00000000868-ENSSHAG00000006812	n.115184C>A
GL861423.1	772	.	A	C	0.5	4.282	7437.77	PASS	AC=1;AF=0.500;AN=2;BaseQRankSum=5.821;ClippingRankSum=0.000;DP=905;ExcessHet=3.0103;FS=4.282;MLEAC=1;MLEAF=0.500;MQ=60.00;MQRankSum=0.000;QD=8.22;ReadPosRankSum=4.523;SOR=1.104;ANN=C|missense_variant|MODERATE|ENSSHAG00000000117|ENSSHAG00000000117|transcript|ENSSHAT00000000136|protein_coding|2/6|c.550A>C|p.Ile184Leu|562/1205|550/1191|184/396||WARNING_TRANSCRIPT_NO_STOP_CODON,C|missense_variant|MOD…	GT:AD:DP:GQ:PL	0/1:662,243:905:99:7466,0,22647	905	missense_variant	ENSSHAG00000000117	ENSSHAG00000000117	ENSSHAT00000000136	c.550A>C	p.Ile184Leu
GL861423.1	910	.	A	C	0.5	1.757	18467.8	PASS	AC=1;AF=0.500;AN=2;BaseQRankSum=1.448;ClippingRankSum=0.000;DP=900;ExcessHet=3.0103;FS=1.757;MLEAC=1;MLEAF=0.500;MQ=60.00;MQRankSum=0.000;QD=20.52;ReadPosRankSum=4.435;SOR=0.851;ANN=C|missense_variant|MODERATE|ENSSHAG00000000117|ENSSHAG00000000117|transcript|ENSSHAT00000000136|protein_coding|2/6|c.688A>C|p.Lys230Gln|700/1205|688/1191|230/396||WARNING_TRANSCRIPT_NO_STOP_CODON,C|missense_variant|MO…	GT:AD:DP:GQ:PL	0/1:431,469:900:99:18496,0,16916	900	missense_variant	ENSSHAG00000000117	ENSSHAG00000000117	ENSSHAT00000000136	c.688A>C	p.Lys230Gln
GL861423.1	907	.	C	G	0.5	4.073	18434.8	PASS	AC=1;AF=0.500;AN=2;BaseQRankSum=1.422;ClippingRankSum=0.000;DP=895;ExcessHet=3.0103;FS=4.073;MLEAC=1;MLEAF=0.500;MQ=60.00;MQRankSum=0.000;QD=20.60;ReadPosRankSum=5.162;SOR=1.017;ANN=G|missense_variant|MODERATE|ENSSHAG00000000117|ENSSHAG00000000117|transcript|ENSSHAT00000000136|protein_coding|2/6|c.685C>G|p.Leu229Val|697/1205|685/1191|229/396||WARNING_TRANSCRIPT_NO_STOP_CODON,G|missense_variant|MO…	GT:AD:DP:GQ:PL	0/1:438,457:895:99:18463,0,17273	895	missense_variant	ENSSHAG00000000117	ENSSHAG00000000117	ENSSHAT00000000136	c.685C>G	p.Leu229Val
GL861423.1	1335	.	C	T	0.5	0	8116.77	PASS	AC=1;AF=0.500;AN=2;BaseQRankSum=-1.239;ClippingRankSum=0.000;DP=895;ExcessHet=3.0103;FS=0.000;MLEAC=1;MLEAF=0.500;MQ=60.00;MQRankSum=0.000;QD=9.07;ReadPosRankSum=1.097;SOR=0.700;ANN=T|synonymous_variant|LOW|ENSSHAG00000000117|ENSSHAG00000000117|transcript|ENSSHAT00000000136|protein_coding|3/6|c.894C>T|p.Gly298Gly|906/1205|894/1191|298/396||WARNING_TRANSCRIPT_NO_STOP_CODON,T|synonymous_variant|LOW…	GT:AD:DP:GQ:PL	0/1:605,290:895:99:8145,0,20209	895	synonymous_variant	ENSSHAG00000000117	ENSSHAG00000000117	ENSSHAT00000000136	c.894C>T	p.Gly298Gly
GL841529.1	644929	.	T	A	0.5	0.541	13311.8	PASS	AC=1;AF=0.500;AN=2;BaseQRankSum=0.588;ClippingRankSum=0.000;DP=893;ExcessHet=3.0103;FS=0.541;MLEAC=1;MLEAF=0.500;MQ=60.00;MQRankSum=0.000;QD=14.91;ReadPosRankSum=-0.286;SOR=0.628;ANN=A|downstream_gene_variant|MODIFIER|EMP2|ENSSHAG00000010106|transcript|ENSSHAT00000011865|protein_coding||c.*619T>A|||||619|,A|downstream_gene_variant|MODIFIER|EMP2|ENSSHAG00000010106|transcript|ENSSHAT00000011866|pro…	GT:AD:DP:GQ:PL	0/1:481,412:893:99:13340,0,15733	893	downstream_gene_variant	EMP2	ENSSHAG00000010106	ENSSHAT00000011865	c.*619T>A
GL862149.1	82393	.	A	G	0.5	0.571	11182.8	PASS	AC=1;AF=0.500;AN=2;BaseQRankSum=-1.083;ClippingRankSum=0.000;DP=891;ExcessHet=3.0103;FS=0.571;MLEAC=1;MLEAF=0.500;MQ=60.00;MQRankSum=0.000;QD=12.56;ReadPosRankSum=0.156;SOR=0.635;ANN=G|intergenic_region|MODIFIER|||||||||||||	GT:AD:DP:GQ:PL	0/1:525,365:890:99:11211,0,17679	890	intergenic_region
GL869220.1	2199	.	A	G	0.5	0.575	17775.8	PASS	AC=1;AF=0.500;AN=2;BaseQRankSum=0.869;ClippingRankSum=0.000;DP=890;ExcessHet=3.0103;FS=0.575;MLEAC=1;MLEAF=0.500;MQ=60.00;MQRankSum=0.000;QD=20.00;ReadPosRankSum=2.316;SOR=0.623;ANN=G|intergenic_region|MODIFIER|||||||||||||	GT:AD:DP:GQ:PL	0/1:389,500:889:99:17804,0,13019	889	intergenic_region
GL862149.1	82294	.	T	C	0.5	3.313	17541.8	PASS	AC=1;AF=0.500;AN=2;BaseQRankSum=1.130;ClippingRankSum=0.000;DP=886;ExcessHet=3.0103;FS=3.313;MLEAC=1;MLEAF=0.500;MQ=60.00;MQRankSum=0.000;QD=19.80;ReadPosRankSum=-2.319;SOR=0.463;ANN=C|intergenic_region|MODIFIER|||||||||||||	GT:AD:DP:GQ:PL	0/1:388,498:886:99:17570,0,12621	886	intergenic_region
GL849703.1	3684093	.	A	G	0.5	10.936	11642.8	PASS	AC=1;AF=0.500;AN=2;BaseQRankSum=0.917;ClippingRankSum=0.000;DP=889;ExcessHet=3.0103;FS=10.936;MLEAC=1;MLEAF=0.500;MQ=60.00;MQRankSum=0.000;QD=13.20;ReadPosRankSum=1.549;SOR=0.298;ANN=G|downstream_gene_variant|MODIFIER|SLC46A3|ENSSHAG00000018516|transcript|ENSSHAT00000022050|protein_coding||c.*6861T>C|||||3763|,G|intergenic_region|MODIFIER|FLT1-SLC46A3|ENSSHAG00000018212-ENSSHAG00000018516|interge…	GT:AD:DP:GQ:PL	0/1:509,373:882:99:11671,0,16765	882	downstream_gene_variant	SLC46A3	ENSSHAG00000018516	ENSSHAT00000022050	c.*6861T>C
GL841529.1	644678	.	A	T	0.5	0	19765.8	PASS	AC=1;AF=0.500;AN=2;BaseQRankSum=1.203;ClippingRankSum=0.000;DP=881;ExcessHet=3.0103;FS=0.000;MLEAC=1;MLEAF=0.500;MQ=60.00;MQRankSum=0.000;QD=22.44;ReadPosRankSum=-0.703;SOR=0.712;ANN=T|downstream_gene_variant|MODIFIER|EMP2|ENSSHAG00000010106|transcript|ENSSHAT00000011865|protein_coding||c.*368A>T|||||368|,T|downstream_gene_variant|MODIFIER|EMP2|ENSSHAG00000010106|transcript|ENSSHAT00000011866|pro…	GT:AD:DP:GQ:PL	0/1:387,494:881:99:19794,0,14823	881	downstream_gene_variant	EMP2	ENSSHAG00000010106	ENSSHAT00000011865	c.*368A>T
GL867667.1	21882	.	T	C	0.5	1.905	18946.8	PASS	AC=1;AF=0.500;AN=2;BaseQRankSum=6.811;ClippingRankSum=0.000;DP=880;ExcessHet=3.0103;FS=1.905;MLEAC=1;MLEAF=0.500;MQ=60.00;MQRankSum=0.000;QD=21.53;ReadPosRankSum=1.735;SOR=0.513;ANN=C|synonymous_variant|LOW|ENSSHAG00000001980|ENSSHAG00000001980|transcript|ENSSHAT00000002251|protein_coding|1/4|c.45T>C|p.Ser15Ser|648/955|45/351|15/116||WARNING_TRANSCRIPT_NO_STOP_CODON	GT:AD:DP:GQ:PL	0/1:305,575:880:99:18975,0,13030	880	synonymous_variant	ENSSHAG00000001980	ENSSHAG00000001980	ENSSHAT00000002251	c.45T>C	p.Ser15Ser
GL849785.1	126993	.	AGTGTGTGT	A	0.5	4.586	4950.73	PASS	AC=1;AF=0.500;AN=2;BaseQRankSum=3.341;ClippingRankSum=0.000;DP=1821;ExcessHet=3.0103;FS=4.586;MLEAC=1;MLEAF=0.500;MQ=60.00;MQRankSum=0.000;QD=5.66;ReadPosRankSum=-2.617;SOR=0.395;ANN=A|upstream_gene_variant|MODIFIER|PTP4A2|ENSSHAG00000004850|transcript|ENSSHAT00000005605|protein_coding||c.-45_-38delACACACAC|||||38|WARNING_TRANSCRIPT_NO_STOP_CODON,A|intergenic_region|MODIFIER|PTP4A2-KHDRBS1|ENSSHA…	GT:AD:DP:GQ:PL	0/1:620,254:874:99:4988,0,20272	874	upstream_gene_variant	PTP4A2	ENSSHAG00000004850	ENSSHAT00000005605	c.-45_-38delACACACAC
GL841622.1	896192	.	C	CA	0.5	5.882	2319.73	PASS	AC=1;AF=0.500;AN=2;BaseQRankSum=2.160;ClippingRankSum=0.000;DP=961;ExcessHet=3.0103;FS=5.882;MLEAC=1;MLEAF=0.500;MQ=60.00;MQRankSum=0.000;QD=2.68;ReadPosRankSum=2.851;SOR=1.182;ANN=CA|frameshift_variant|HIGH|RALA|ENSSHAG00000011583|transcript|ENSSHAT00000013663|protein_coding|4/5|c.431dupA|p.Asn144fs|535/724|432/621|144/206||INFO_REALIGN_3_PRIME;LOF=(RALA|ENSSHAG00000011583|1|1.00)	GT:AD:DP:GQ:PL	0/1:701,165:866:99:2357,0,19153	866	frameshift_variant	RALA	ENSSHAG00000011583	ENSSHAT00000013663	c.431dupA	p.Asn144fs
GL841529.1	647437	.	C	G	0.5	3.221	13048.8	PASS	AC=1;AF=0.500;AN=2;BaseQRankSum=-0.565;ClippingRankSum=0.000;DP=865;ExcessHet=3.0103;FS=3.221;MLEAC=1;MLEAF=0.500;MQ=60.00;MQRankSum=0.000;QD=15.16;ReadPosRankSum=6.169;SOR=0.926;ANN=G|downstream_gene_variant|MODIFIER|EMP2|ENSSHAG00000010106|transcript|ENSSHAT00000011865|protein_coding||c.*3127C>G|||||3127|,G|downstream_gene_variant|MODIFIER|EMP2|ENSSHAG00000010106|transcript|ENSSHAT00000011866|p…	GT:AD:DP:GQ:PL	0/1:466,395:861:99:13077,0,16300	861	downstream_gene_variant	EMP2	ENSSHAG00000010106	ENSSHAT00000011865	c.*3127C>G
GL848437.1	964	.	G	A	0.5	5.578	3885.77	PASS	AC=1;AF=0.500;AN=2;BaseQRankSum=3.569;ClippingRankSum=0.000;DP=956;ExcessHet=3.0103;FS=5.578;MLEAC=1;MLEAF=0.500;MQ=60.00;MQRankSum=0.000;QD=4.59;ReadPosRankSum=2.739;SOR=1.223;ANN=A|intergenic_region|MODIFIER|||||||||||||	GT:AD:DP:GQ:PL	0/1:661,185:846:99:3914,0,24849	846	intergenic_region
GL843170.1	7290	.	G	A	0.5	1.805	15314.8	PASS	AC=1;AF=0.500;AN=2;BaseQRankSum=2.111;ClippingRankSum=0.000;DP=841;ExcessHet=3.0103;FS=1.805;MLEAC=1;MLEAF=0.500;MQ=60.00;MQRankSum=0.000;QD=18.23;ReadPosRankSum=1.089;SOR=0.559;ANN=A|intergenic_region|MODIFIER|||||||||||||	GT:AD:DP:GQ:PL	0/1:414,426:840:99:15343,0,14525	840	intergenic_region
GL849703.1	3684072	.	T	C	0.5	0	14425.8	PASS	AC=1;AF=0.500;AN=2;BaseQRankSum=2.405;ClippingRankSum=0.000;DP=846;ExcessHet=3.0103;FS=0.000;MLEAC=1;MLEAF=0.500;MQ=60.00;MQRankSum=0.000;QD=17.19;ReadPosRankSum=2.631;SOR=0.672;ANN=C|downstream_gene_variant|MODIFIER|SLC46A3|ENSSHAG00000018516|transcript|ENSSHAT00000022050|protein_coding||c.*6882A>G|||||3784|,C|intergenic_region|MODIFIER|FLT1-SLC46A3|ENSSHAG00000018212-ENSSHAG00000018516|intergen…	GT:AD:DP:GQ:PL	0/1:407,432:839:99:14454,0,12590	839	downstream_gene_variant	SLC46A3	ENSSHAG00000018516	ENSSHAT00000022050	c.*6882A>G
GL861709.1	940	.	T	C	0.5	5.403	13057.8	PASS	AC=1;AF=0.500;AN=2;BaseQRankSum=0.043;ClippingRankSum=0.000;DP=838;ExcessHet=3.0103;FS=5.403;MLEAC=1;MLEAF=0.500;MQ=60.00;MQRankSum=0.000;QD=15.58;ReadPosRankSum=3.560;SOR=1.103;ANN=C|downstream_gene_variant|MODIFIER|ITGB8|ENSSHAG00000000868|transcript|ENSSHAT00000000982|protein_coding||c.*3414A>G|||||3414|WARNING_TRANSCRIPT_NO_START_CODON,C|intergenic_region|MODIFIER|CHR_START-ITGB8|CHR_START-EN…	GT:AD:DP:GQ:PL	0/1:453,385:838:99:13086,0,15508	838	downstream_gene_variant	ITGB8	ENSSHAG00000000868	ENSSHAT00000000982	c.*3414A>G
GL856847.1	71759	.	CTGTGTGTGTGTGTG	C	0.5	16.714	6126.73	PASS	AC=1;AF=0.500;AN=2;BaseQRankSum=1.559;ClippingRankSum=0.000;DP=1088;ExcessHet=3.0103;FS=16.714;MLEAC=1;MLEAF=0.500;MQ=60.00;MQRankSum=0.000;QD=7.32;ReadPosRankSum=2.093;SOR=0.187;ANN=C|downstream_gene_variant|MODIFIER|AATK|ENSSHAG00000002454|transcript|ENSSHAT00000002804|protein_coding||c.*4675_*4688delTGTGTGTGTGTGTG|||||4675|WARNING_TRANSCRIPT_NO_START_CODON,C|downstream_gene_variant|MODIFIER|AA…	GT:AD:DP:GQ:PL	0/1:546,291:837:99:6164,0,19899	837	downstream_gene_variant	AATK	ENSSHAG00000002454	ENSSHAT00000002804	c.*4675_*4688delTGTGTGTGTGTGTG
GL861709.1	2050	.	C	T	0.5	2.526	11760.8	PASS	AC=1;AF=0.500;AN=2;BaseQRankSum=-1.542;ClippingRankSum=0.000;DP=836;ExcessHet=3.0103;FS=2.526;MLEAC=1;MLEAF=0.500;MQ=60.00;MQRankSum=0.000;QD=14.07;ReadPosRankSum=2.108;SOR=0.892;ANN=T|downstream_gene_variant|MODIFIER|ITGB8|ENSSHAG00000000868|transcript|ENSSHAT00000000982|protein_coding||c.*2304G>A|||||2304|WARNING_TRANSCRIPT_NO_START_CODON,T|intergenic_region|MODIFIER|CHR_START-ITGB8|CHR_START-E…	GT:AD:DP:GQ:PL	0/1:457,379:836:99:11789,0,15413	836	downstream_gene_variant	ITGB8	ENSSHAG00000000868	ENSSHAT00000000982	c.*2304G>A
GL861544.1	219415	.	T	C	0.5	8.125	18760.8	PASS	AC=1;AF=0.500;AN=2;BaseQRankSum=3.311;ClippingRankSum=0.000;DP=835;ExcessHet=3.0103;FS=8.125;MLEAC=1;MLEAF=0.500;MQ=60.00;MQRankSum=0.000;QD=22.47;ReadPosRankSum=-0.081;SOR=1.259;ANN=C|synonymous_variant|LOW|NUP50|ENSSHAG00000006295|transcript|ENSSHAT00000007306|protein_coding|2/5|c.342T>C|p.His114His|342/1278|342/1278|114/425||WARNING_TRANSCRIPT_NO_START_CODON	GT:AD:DP:GQ:PL	0/1:324,511:835:99:18789,0,10473	835	synonymous_variant	NUP50	ENSSHAG00000006295	ENSSHAT00000007306	c.342T>C	p.His114His
GL864882.1	1828010	.	C	T	0.5	4.129	12680.8	PASS	AC=1;AF=0.500;AN=2;BaseQRankSum=0.885;ClippingRankSum=0.000;DP=834;ExcessHet=3.0103;FS=4.129;MLEAC=1;MLEAF=0.500;MQ=60.00;MQRankSum=0.000;QD=15.20;ReadPosRankSum=3.778;SOR=0.511;ANN=T|downstream_gene_variant|MODIFIER|PARVA|ENSSHAG00000015178|transcript|ENSSHAT00000018027|protein_coding||c.*1439C>T|||||1439|,T|intergenic_region|MODIFIER|PARVA-ENSSHAG00000015630|ENSSHAG00000015178-ENSSHAG0000001563…	GT:AD:DP:GQ:PL	0/1:485,349:834:99:12709,0,18519	834	downstream_gene_variant	PARVA	ENSSHAG00000015178	ENSSHAT00000018027	c.*1439C>T
GL834428.1	135456	.	A	G	0.5	2.572	12049.8	PASS	AC=1;AF=0.500;AN=2;BaseQRankSum=0.295;ClippingRankSum=0.000;DP=832;ExcessHet=3.0103;FS=2.572;MLEAC=1;MLEAF=0.500;MQ=60.00;MQRankSum=0.000;QD=14.52;ReadPosRankSum=-0.541;SOR=0.519;ANN=G|synonymous_variant|LOW|KIAA1279|ENSSHAG00000005023|transcript|ENSSHAT00000005805|protein_coding|7/7|c.849T>C|p.Tyr283Tyr|849/1473|849/1467|283/488||WARNING_TRANSCRIPT_NO_START_CODON	GT:AD:DP:GQ:PL	0/1:468,362:830:99:12078,0,16515	830	synonymous_variant	KIAA1279	ENSSHAG00000005023	ENSSHAT00000005805	c.849T>C	p.Tyr283Tyr
GL860006.1	443	.	G	A	0.5	0.597	7325.77	PASS	AC=1;AF=0.500;AN=2;BaseQRankSum=-0.519;ClippingRankSum=0.000;DP=828;ExcessHet=3.0103;FS=0.597;MLEAC=1;MLEAF=0.500;MQ=60.00;MQRankSum=0.000;QD=8.86;ReadPosRankSum=-1.650;SOR=0.790;ANN=A|intergenic_region|MODIFIER|||||||||||||	GT:AD:DP:GQ:PL	0/1:597,230:827:99:7354,0,20784	827	intergenic_region
GL841529.1	646742	.	A	G	0.5	8.107	14970.8	PASS	AC=1;AF=0.500;AN=2;BaseQRankSum=0.669;ClippingRankSum=0.000;DP=828;ExcessHet=3.0103;FS=8.107;MLEAC=1;MLEAF=0.500;MQ=60.00;MQRankSum=0.000;QD=18.12;ReadPosRankSum=-0.319;SOR=0.509;ANN=G|downstream_gene_variant|MODIFIER|EMP2|ENSSHAG00000010106|transcript|ENSSHAT00000011865|protein_coding||c.*2432A>G|||||2432|,G|downstream_gene_variant|MODIFIER|EMP2|ENSSHAG00000010106|transcript|ENSSHAT00000011866|p…	GT:AD:DP:GQ:PL	0/1:382,444:826:99:14999,0,12366	826	downstream_gene_variant	EMP2	ENSSHAG00000010106	ENSSHAT00000011865	c.*2432A>G
GL834732.1	438778	.	C	G	0.5	0.573	11669.8	PASS	AC=1;AF=0.500;AN=2;BaseQRankSum=-2.402;ClippingRankSum=0.000;DP=826;ExcessHet=3.0103;FS=0.573;MLEAC=1;MLEAF=0.500;MQ=60.00;MQRankSum=0.000;QD=14.15;ReadPosRankSum=-0.565;SOR=0.627;ANN=G|5_prime_UTR_variant|MODIFIER|CCT4|ENSSHAG00000008579|transcript|ENSSHAT00000009996|protein_coding|1/14|c.-22C>G|||||22|	GT:AD:DP:GQ:PL	0/1:434,391:825:99:11698,0,13833	825	5_prime_UTR_variant	CCT4	ENSSHAG00000008579	ENSSHAT00000009996	c.-22C>G
GL864893.1	2828410	.	T	C	0.5	0	14430.8	PASS	AC=1;AF=0.500;AN=2;BaseQRankSum=1.081;ClippingRankSum=0.000;DP=826;ExcessHet=3.0103;FS=0.000;MLEAC=1;MLEAF=0.500;MQ=60.00;MQRankSum=0.000;QD=17.51;ReadPosRankSum=1.694;SOR=0.666;ANN=C|synonymous_variant|LOW|NDUFS3|ENSSHAG00000017586|transcript|ENSSHAT00000020901|protein_coding|3/4|c.384T>C|p.Ser128Ser|519/1254|384/564|128/187||WARNING_TRANSCRIPT_NO_START_CODON,C|upstream_gene_variant|MODIFIER|KBT…	GT:AD:DP:GQ:PL	0/1:379,445:824:99:14459,0,11777	824	synonymous_variant	NDUFS3	ENSSHAG00000017586	ENSSHAT00000020901	c.384T>C	p.Ser128Ser
GL841621.1	2656093	.	T	C	0.5	11.739	13076.8	PASS	AC=1;AF=0.500;AN=2;BaseQRankSum=3.218;ClippingRankSum=0.000;DP=816;ExcessHet=3.0103;FS=11.739;MLEAC=1;MLEAF=0.500;MQ=60.00;MQRankSum=0.000;QD=16.03;ReadPosRankSum=1.098;SOR=1.431;ANN=C|synonymous_variant|LOW|TKT|ENSSHAG00000017349|transcript|ENSSHAT00000020623|protein_coding|1/6|c.126T>C|p.Ala42Ala|126/789|126/789|42/262||WARNING_TRANSCRIPT_NO_START_CODON	GT:AD:DP:GQ:PL	0/1:442,374:816:99:13105,0,15457	816	synonymous_variant	TKT	ENSSHAG00000017349	ENSSHAT00000020623	c.126T>C	p.Ala42Ala
GL848437.1	1032	.	A	G	0.5	6.635	2664.77	PASS	AC=1;AF=0.500;AN=2;BaseQRankSum=1.761;ClippingRankSum=0.000;DP=817;ExcessHet=3.0103;FS=6.635;MLEAC=1;MLEAF=0.500;MQ=60.00;MQRankSum=0.000;QD=3.27;ReadPosRankSum=0.545;SOR=1.452;ANN=G|intergenic_region|MODIFIER|||||||||||||	GT:AD:DP:GQ:PL	0/1:693,123:816:99:2693,0,25950	816	intergenic_region
GL849703.1	3684172	.	A	T	0.5	12.055	9978.77	PASS	AC=1;AF=0.500;AN=2;BaseQRankSum=-0.504;ClippingRankSum=0.000;DP=819;ExcessHet=3.0103;FS=12.055;MLEAC=1;MLEAF=0.500;MQ=60.00;MQRankSum=0.000;QD=12.27;ReadPosRankSum=2.985;SOR=1.470;ANN=T|downstream_gene_variant|MODIFIER|SLC46A3|ENSSHAG00000018516|transcript|ENSSHAT00000022050|protein_coding||c.*6782T>A|||||3684|,T|intergenic_region|MODIFIER|FLT1-SLC46A3|ENSSHAG00000018212-ENSSHAG00000018516|interg…	GT:AD:DP:GQ:PL	0/1:461,352:813:99:10007,0,14044	813	downstream_gene_variant	SLC46A3	ENSSHAG00000018516	ENSSHAT00000022050	c.*6782T>A
GL834674.1	1396983	.	C	T	0.5	5.082	13455.8	PASS	AC=1;AF=0.500;AN=2;BaseQRankSum=-0.439;ClippingRankSum=0.000;DP=804;ExcessHet=3.0103;FS=5.082;MLEAC=1;MLEAF=0.500;MQ=60.00;MQRankSum=0.000;QD=16.74;ReadPosRankSum=1.778;SOR=0.424;ANN=T|synonymous_variant|LOW|HADHA|ENSSHAG00000014112|transcript|ENSSHAT00000016730|protein_coding|19/19|c.2250G>A|p.Gln750Gln|2250/2298|2250/2298|750/765||WARNING_TRANSCRIPT_NO_START_CODON,T|downstream_gene_variant|MODI…	GT:AD:DP:GQ:PL	0/1:383,421:804:99:13484,0,12301	804	synonymous_variant	HADHA	ENSSHAG00000014112	ENSSHAT00000016730	c.2250G>A	p.Gln750Gln
GL861709.1	751	.	A	AGTGTGTGTGTGT	0.5	7.925	4785.73	PASS	AC=1;AF=0.500;AN=2;BaseQRankSum=-1.048;ClippingRankSum=0.000;DP=1592;ExcessHet=3.0103;FS=7.925;MLEAC=1;MLEAF=0.500;MQ=60.00;MQRankSum=0.000;QD=6.00;ReadPosRankSum=-2.684;SOR=0.469;ANN=AGTGTGTGTGTGT|downstream_gene_variant|MODIFIER|ITGB8|ENSSHAG00000000868|transcript|ENSSHAT00000000982|protein_coding||c.*3602_*3603insACACACACACAC|||||3602|WARNING_TRANSCRIPT_NO_START_CODON,AGTGTGTGTGTGT|intergenic_…	GT:AD:DP:GQ:PL	0/1:608,190:798:99:4823,0,23767	798	downstream_gene_variant	ITGB8	ENSSHAG00000000868	ENSSHAT00000000982	c.*3602_*3603insACACACACACAC
GL868263.1	1198	.	A	G	0.5	10.879	6781.77	PASS	AC=1;AF=0.500;AN=2;BaseQRankSum=7.102;ClippingRankSum=0.000;DP=900;ExcessHet=3.0103;FS=10.879;MLEAC=1;MLEAF=0.500;MQ=60.00;MQRankSum=0.000;QD=8.50;ReadPosRankSum=4.768;SOR=1.446;ANN=G|intergenic_region|MODIFIER|||||||||||||	GT:AD:DP:GQ:PL	0/1:562,236:798:99:6810,0,16648	798	intergenic_region
GL856847.1	64861	.	C	T	0.5	5.985	11280.8	PASS	AC=1;AF=0.500;AN=2;BaseQRankSum=0.529;ClippingRankSum=0.000;DP=795;ExcessHet=3.0103;FS=5.985;MLEAC=1;MLEAF=0.500;MQ=60.00;MQRankSum=0.000;QD=14.21;ReadPosRankSum=1.439;SOR=0.853;ANN=T|synonymous_variant|LOW|AATK|ENSSHAG00000002454|transcript|ENSSHAT00000002804|protein_coding|15/18|c.2886C>T|p.Pro962Pro|2886/4206|2886/4206|962/1401||WARNING_TRANSCRIPT_NO_START_CODON,T|synonymous_variant|LOW|AATK|E…	GT:AD:DP:GQ:PL	0/1:440,354:794:99:11309,0,14392	794	synonymous_variant	AATK	ENSSHAG00000002454	ENSSHAT00000002804	c.2886C>T	p.Pro962Pro
GL868267.1	532	.	C	T	0.5	0.607	6769.77	PASS	AC=1;AF=0.500;AN=2;BaseQRankSum=3.438;ClippingRankSum=0.000;DP=835;ExcessHet=3.0103;FS=0.607;MLEAC=1;MLEAF=0.500;MQ=60.00;MQRankSum=0.000;QD=8.55;ReadPosRankSum=0.821;SOR=0.606;ANN=T|intergenic_region|MODIFIER|||||||||||||	GT:AD:DP:GQ:PL	0/1:578,214:792:99:6798,0,21394	792	intergenic_region
GL867698.1	47559	.	G	A	0.5	3.289	4418.77	PASS	AC=1;AF=0.500;AN=2;BaseQRankSum=0.538;ClippingRankSum=0.000;DP=791;ExcessHet=3.0103;FS=3.289;MLEAC=1;MLEAF=0.500;MQ=60.00;MQRankSum=0.000;QD=5.59;ReadPosRankSum=2.406;SOR=0.990;ANN=A|missense_variant|MODERATE|ENSSHAG00000002955|ENSSHAG00000002955|transcript|ENSSHAT00000003399|protein_coding|4/4|c.368C>T|p.Thr123Ile|706/1680|368/432|123/143||WARNING_TRANSCRIPT_NO_START_CODON	GT:AD:DP:GQ:PL	0/1:639,152:791:99:4447,0,26360	791	missense_variant	ENSSHAG00000002955	ENSSHAG00000002955	ENSSHAT00000003399	c.368C>T	p.Thr123Ile
GL867698.1	47558	.	A	C	0.5	3.289	4418.77	PASS	AC=1;AF=0.500;AN=2;BaseQRankSum=2.101;ClippingRankSum=0.000;DP=788;ExcessHet=3.0103;FS=3.289;MLEAC=1;MLEAF=0.500;MQ=60.00;MQRankSum=0.000;QD=5.61;ReadPosRankSum=2.191;SOR=1.000;ANN=C|synonymous_variant|LOW|ENSSHAG00000002955|ENSSHAG00000002955|transcript|ENSSHAT00000003399|protein_coding|4/4|c.369T>G|p.Thr123Thr|707/1680|369/432|123/143||WARNING_TRANSCRIPT_NO_START_CODON	GT:AD:DP:GQ:PL	0/1:636,152:788:99:4447,0,26360	788	synonymous_variant	ENSSHAG00000002955	ENSSHAG00000002955	ENSSHAT00000003399	c.369T>G	p.Thr123Thr
GL869221.1	500	.	T	C	0.5	12.469	14892.8	PASS	AC=1;AF=0.500;AN=2;BaseQRankSum=5.698;ClippingRankSum=0.000;DP=790;ExcessHet=3.0103;FS=12.469;MLEAC=1;MLEAF=0.500;MQ=60.00;MQRankSum=0.000;QD=18.90;ReadPosRankSum=-0.780;SOR=2.000;ANN=C|intergenic_region|MODIFIER|||||||||||||	GT:AD:DP:GQ:PL	0/1:374,414:788:99:14921,0,11965	788	intergenic_region
GL849703.1	3682505	.	T	C	0.5	2.867	6931.77	PASS	AC=1;AF=0.500;AN=2;BaseQRankSum=1.398;ClippingRankSum=0.000;DP=785;ExcessHet=3.0103;FS=2.867;MLEAC=1;MLEAF=0.500;MQ=60.00;MQRankSum=0.000;QD=8.83;ReadPosRankSum=-11.899;SOR=0.979;ANN=C|intergenic_region|MODIFIER|FLT1-SLC46A3|ENSSHAG00000018212-ENSSHAG00000018516|intergenic_region|ENSSHAG00000018212-ENSSHAG00000018516|||n.3682505T>C||||||	GT:AD:DP:GQ:PL	0/1:566,219:785:99:6960,0,23777	785	intergenic_region	FLT1-SLC46A3	ENSSHAG00000018212-ENSSHAG00000018516	ENSSHAG00000018212-ENSSHAG00000018516	n.3682505T>C
GL861709.1	1054	.	T	C	0.5	3.221	11339.8	PASS	AC=1;AF=0.500;AN=2;BaseQRankSum=0.180;ClippingRankSum=0.000;DP=773;ExcessHet=3.0103;FS=3.221;MLEAC=1;MLEAF=0.500;MQ=60.00;MQRankSum=0.000;QD=14.67;ReadPosRankSum=0.412;SOR=0.490;ANN=C|downstream_gene_variant|MODIFIER|ITGB8|ENSSHAG00000000868|transcript|ENSSHAT00000000982|protein_coding||c.*3300A>G|||||3300|WARNING_TRANSCRIPT_NO_START_CODON,C|intergenic_region|MODIFIER|CHR_START-ITGB8|CHR_START-EN…	GT:AD:DP:GQ:PL	0/1:409,364:773:99:11368,0,13129	773	downstream_gene_variant	ITGB8	ENSSHAG00000000868	ENSSHAT00000000982	c.*3300A>G
GL834428.1	135068	.	C	T	0.5	2.48	11912.8	PASS	AC=1;AF=0.500;AN=2;BaseQRankSum=1.451;ClippingRankSum=0.000;DP=769;ExcessHet=3.0103;FS=2.480;MLEAC=1;MLEAF=0.500;MQ=60.00;MQRankSum=0.000;QD=15.49;ReadPosRankSum=0.883;SOR=0.880;ANN=T|missense_variant|MODERATE|KIAA1279|ENSSHAG00000005023|transcript|ENSSHAT00000005805|protein_coding|7/7|c.1237G>A|p.Val413Ile|1237/1473|1237/1467|413/488||WARNING_TRANSCRIPT_NO_START_CODON	GT:AD:DP:GQ:PL	0/1:412,357:769:99:11941,0,13707	769	missense_variant	KIAA1279	ENSSHAG00000005023	ENSSHAT00000005805	c.1237G>A	p.Val413Ile
GL856847.1	63873	.	T	G	0.5	0	12018.8	PASS	AC=1;AF=0.500;AN=2;BaseQRankSum=0.876;ClippingRankSum=0.000;DP=767;ExcessHet=3.0103;FS=0.000;MLEAC=1;MLEAF=0.500;MQ=60.00;MQRankSum=0.000;QD=15.67;ReadPosRankSum=1.654;SOR=0.670;ANN=G|missense_variant|MODERATE|AATK|ENSSHAG00000002454|transcript|ENSSHAT00000002804|protein_coding|14/18|c.1994T>G|p.Val665Gly|1994/4206|1994/4206|665/1401||WARNING_TRANSCRIPT_NO_START_CODON,G|missense_variant|MODERATE|…	GT:AD:DP:GQ:PL	0/1:385,382:767:99:12047,0,12060	767	missense_variant	AATK	ENSSHAG00000002454	ENSSHAT00000002804	c.1994T>G	p.Val665Gly
GL864882.1	1828027	.	A	G	0.5	2.451	12767.8	PASS	AC=1;AF=0.500;AN=2;BaseQRankSum=-0.687;ClippingRankSum=0.000;DP=765;ExcessHet=3.0103;FS=2.451;MLEAC=1;MLEAF=0.500;MQ=60.00;MQRankSum=0.000;QD=16.69;ReadPosRankSum=0.776;SOR=0.544;ANN=G|downstream_gene_variant|MODIFIER|PARVA|ENSSHAG00000015178|transcript|ENSSHAT00000018027|protein_coding||c.*1456A>G|||||1456|,G|intergenic_region|MODIFIER|PARVA-ENSSHAG00000015630|ENSSHAG00000015178-ENSSHAG000000156…	GT:AD:DP:GQ:PL	0/1:425,340:765:99:12796,0,16413	765	downstream_gene_variant	PARVA	ENSSHAG00000015178	ENSSHAT00000018027	c.*1456A>G
GL867830.1	42351	.	A	G	0.5	12.549	25782.8	PASS	AC=1;AF=0.500;AN=2;BaseQRankSum=0.826;ClippingRankSum=0.000;DP=789;ExcessHet=3.0103;FS=12.549;MLEAC=1;MLEAF=0.500;MQ=60.00;MQRankSum=0.000;QD=33.70;ReadPosRankSum=5.122;SOR=0.431;ANN=G|intergenic_region|MODIFIER|||||||||||||	GT:AD:DP:GQ:PL	0/1:100,665:765:99:25811,0,1786	765	intergenic_region
GL867830.1	42650	.	C	T	0.5	0	9034.77	PASS	AC=1;AF=0.500;AN=2;BaseQRankSum=3.433;ClippingRankSum=0.000;DP=778;ExcessHet=3.0103;FS=0.000;MLEAC=1;MLEAF=0.500;MQ=60.00;MQRankSum=0.000;QD=11.87;ReadPosRankSum=6.524;SOR=0.727;ANN=T|intergenic_region|MODIFIER|||||||||||||	GT:AD:DP:GQ:PL	0/1:480,281:761:99:9063,0,16214	761	intergenic_region
GL867698.1	47621	.	C	T	0.5	4.964	19332.8	PASS	AC=1;AF=0.500;AN=2;BaseQRankSum=7.334;ClippingRankSum=0.000;DP=758;ExcessHet=3.0103;FS=4.964;MLEAC=1;MLEAF=0.500;MQ=60.00;MQRankSum=0.000;QD=25.50;ReadPosRankSum=0.989;SOR=0.422;ANN=T|synonymous_variant|LOW|ENSSHAG00000002955|ENSSHAG00000002955|transcript|ENSSHAT00000003399|protein_coding|4/4|c.306G>A|p.Val102Val|644/1680|306/432|102/143||WARNING_TRANSCRIPT_NO_START_CODON	GT:AD:DP:GQ:PL	0/1:193,565:758:99:19361,0,3976	758	synonymous_variant	ENSSHAG00000002955	ENSSHAG00000002955	ENSSHAT00000003399	c.306G>A	p.Val102Val
GL852064.1	503	.	G	C	0.5	2.05	29057.8	PASS	AC=1;AF=0.500;AN=2;BaseQRankSum=0.256;ClippingRankSum=0.000;DP=757;ExcessHet=3.0103;FS=2.050;MLEAC=1;MLEAF=0.500;MQ=60.00;MQRankSum=0.000;QD=30.21;ReadPosRankSum=-0.032;SOR=1.009;ANN=C|intergenic_region|MODIFIER|||||||||||||	GT:AD:DP:GQ:PL	0/1:70,687:757:99:29086,0,2137	757	intergenic_region
GL852064.1	396	.	T	C	0.5	2.982	1968.77	PASS	AC=1;AF=0.500;AN=2;BaseQRankSum=1.849;ClippingRankSum=0.000;DP=756;ExcessHet=3.0103;FS=2.982;MLEAC=1;MLEAF=0.500;MQ=60.00;MQRankSum=0.000;QD=2.60;ReadPosRankSum=2.774;SOR=0.437;ANN=C|intergenic_region|MODIFIER|||||||||||||	GT:AD:DP:GQ:PL	0/1:658,98:756:99:1997,0,27948	756	intergenic_region
GL856847.1	64765	.	T	C	0.5	2.464	12359.8	PASS	AC=1;AF=0.500;AN=2;BaseQRankSum=3.835;ClippingRankSum=0.000;DP=751;ExcessHet=3.0103;FS=2.464;MLEAC=1;MLEAF=0.500;MQ=60.00;MQRankSum=0.000;QD=16.46;ReadPosRankSum=0.329;SOR=0.873;ANN=C|synonymous_variant|LOW|AATK|ENSSHAG00000002454|transcript|ENSSHAT00000002804|protein_coding|15/18|c.2790T>C|p.Asp930Asp|2790/4206|2790/4206|930/1401||WARNING_TRANSCRIPT_NO_START_CODON,C|synonymous_variant|LOW|AATK|E…	GT:AD:DP:GQ:PL	0/1:390,361:751:99:12388,0,12671	751	synonymous_variant	AATK	ENSSHAG00000002454	ENSSHAT00000002804	c.2790T>C	p.Asp930Asp
GL868263.1	535	.	C	A	0.5	4.255	11834.8	PASS	AC=1;AF=0.500;AN=2;BaseQRankSum=-3.624;ClippingRankSum=0.000;DP=779;ExcessHet=3.0103;FS=4.255;MLEAC=1;MLEAF=0.500;MQ=60.00;MQRankSum=0.000;QD=15.78;ReadPosRankSum=1.207;SOR=0.446;ANN=A|intergenic_region|MODIFIER|||||||||||||	GT:AD:DP:GQ:PL	0/1:355,395:750:99:11863,0,11064	750	intergenic_region
GL861423.1	1197	.	T	G	0.5	0.561	16573.8	PASS	AC=1;AF=0.500;AN=2;BaseQRankSum=2.220;ClippingRankSum=0.000;DP=744;ExcessHet=3.0103;FS=0.561;MLEAC=1;MLEAF=0.500;MQ=60.00;MQRankSum=0.000;QD=22.28;ReadPosRankSum=-0.447;SOR=0.638;ANN=G|synonymous_variant|LOW|ENSSHAG00000000117|ENSSHAG00000000117|transcript|ENSSHAT00000000136|protein_coding|3/6|c.756T>G|p.Arg252Arg|768/1205|756/1191|252/396||WARNING_TRANSCRIPT_NO_STOP_CODON,G|synonymous_variant|LO…	GT:AD:DP:GQ:PL	0/1:272,472:744:99:16602,0,8415	744	synonymous_variant	ENSSHAG00000000117	ENSSHAG00000000117	ENSSHAT00000000136	c.756T>G	p.Arg252Arg
GL856944.1	1291574	.	TA	T	0.5	11.066	6600.73	PASS	AC=1;AF=0.500;AN=2;BaseQRankSum=4.559;ClippingRankSum=0.000;DP=1127;ExcessHet=3.0103;FS=11.066;MLEAC=1;MLEAF=0.500;MQ=60.00;MQRankSum=0.000;QD=8.88;ReadPosRankSum=3.501;SOR=1.410;ANN=T|downstream_gene_variant|MODIFIER|SERINC1|ENSSHAG00000013678|transcript|ENSSHAT00000016195|protein_coding||c.*334delT|||||334|,T|intergenic_region|MODIFIER|HSF2-SERINC1|ENSSHAG00000013467-ENSSHAG00000013678|intergen…	GT:AD:DP:GQ:PL	0/1:341,402:743:99:6638,0,5049	743	downstream_gene_variant	SERINC1	ENSSHAG00000013678	ENSSHAT00000016195	c.*334delT
GL861709.1	115249	.	GATTCT	G	0.5	0.638	5070.73	PASS	AC=1;AF=0.500;AN=2;BaseQRankSum=3.313;ClippingRankSum=0.000;DP=790;ExcessHet=3.0103;FS=0.638;MLEAC=1;MLEAF=0.500;MQ=60.00;MQRankSum=0.000;QD=6.84;ReadPosRankSum=5.224;SOR=0.618;ANN=G|intergenic_region|MODIFIER|ITGB8-MACC1|ENSSHAG00000000868-ENSSHAG00000006812|intergenic_region|ENSSHAG00000000868-ENSSHAG00000006812|||n.115250_115254delATTCT||||||	GT:AD:DP:GQ:PL	0/1:578,163:741:99:5108,0,23702	741	intergenic_region	ITGB8-MACC1	ENSSHAG00000000868-ENSSHAG00000006812	ENSSHAG00000000868-ENSSHAG00000006812	n.115250_115254delATTCT
GL856847.1	64898	.	T	C	0.5	7.123	11807.8	PASS	AC=1;AF=0.500;AN=2;BaseQRankSum=1.691;ClippingRankSum=0.000;DP=736;ExcessHet=3.0103;FS=7.123;MLEAC=1;MLEAF=0.500;MQ=60.00;MQRankSum=0.000;QD=16.06;ReadPosRankSum=1.419;SOR=1.208;ANN=C|missense_variant|MODERATE|AATK|ENSSHAG00000002454|transcript|ENSSHAT00000002804|protein_coding|15/18|c.2923T>C|p.Ser975Pro|2923/4206|2923/4206|975/1401||WARNING_TRANSCRIPT_NO_START_CODON,C|missense_variant|MODERATE|…	GT:AD:DP:GQ:PL	0/1:390,345:735:99:11836,0,13303	735	missense_variant	AATK	ENSSHAG00000002454	ENSSHAT00000002804	c.2923T>C	p.Ser975Pro
GL856840.1	377317	.	A	C	0.5	3.244	10577.8	PASS	AC=1;AF=0.500;AN=2;BaseQRankSum=2.133;ClippingRankSum=0.000;DP=735;ExcessHet=3.0103;FS=3.244;MLEAC=1;MLEAF=0.500;MQ=60.00;MQRankSum=0.000;QD=14.39;ReadPosRankSum=2.995;SOR=0.681;ANN=C|downstream_gene_variant|MODIFIER|FAM20A|ENSSHAG00000007324|transcript|ENSSHAT00000008521|protein_coding||c.*1652A>C|||||1652|,C|downstream_gene_variant|MODIFIER|PRKAR1A|ENSSHAG00000008075|transcript|ENSSHAT000000094…	GT:AD:DP:GQ:PL	0/1:420,315:735:99:10606,0,14437	735	downstream_gene_variant	FAM20A	ENSSHAG00000007324	ENSSHAT00000008521	c.*1652A>C
GL841404.1	622945	.	T	A	0.5	0	10968.8	PASS	AC=1;AF=0.500;AN=2;BaseQRankSum=2.557;ClippingRankSum=0.000;DP=741;ExcessHet=3.0103;FS=0.000;MLEAC=1;MLEAF=0.500;MQ=60.00;MQRankSum=0.000;QD=14.98;ReadPosRankSum=0.502;SOR=0.744;ANN=A|missense_variant|MODERATE|COL5A3|ENSSHAG00000009911|transcript|ENSSHAT00000011627|protein_coding|19/67|c.1929T>A|p.Asp643Glu|1929/5439|1929/5439|643/1812||	GT:AD:DP:GQ:PL	0/1:405,327:732:99:10997,0,13796	732	missense_variant	COL5A3	ENSSHAG00000009911	ENSSHAT00000011627	c.1929T>A	p.Asp643Glu
GL835365.1	119544	.	G	GT	0.5	9.142	1475.73	PASS	AC=1;AF=0.500;AN=2;BaseQRankSum=2.376;ClippingRankSum=0.000;DP=804;ExcessHet=3.0103;FS=9.142;MLEAC=1;MLEAF=0.500;MQ=60.00;MQRankSum=0.000;QD=2.03;ReadPosRankSum=1.148;SOR=1.500;ANN=GT|frameshift_variant|HIGH|CFL2|ENSSHAG00000004732|transcript|ENSSHAT00000005470|protein_coding|1/3|c.135dupA|p.Gln46fs|135/501|135/501|45/166||WARNING_TRANSCRIPT_NO_START_CODON;LOF=(CFL2|ENSSHAG00000004732|1|1.00)	GT:AD:DP:GQ:PL	0/1:603,125:728:99:1513,0,16532	728	frameshift_variant	CFL2	ENSSHAG00000004732	ENSSHAT00000005470	c.135dupA	p.Gln46fs
GL841202.1	2987148	.	G	A	0.5	6.021	10162.8	PASS	AC=1;AF=0.500;AN=2;BaseQRankSum=4.020;ClippingRankSum=0.000;DP=728;ExcessHet=3.0103;FS=6.021;MLEAC=1;MLEAF=0.500;MQ=60.00;MQRankSum=0.000;QD=13.96;ReadPosRankSum=0.822;SOR=1.093;ANN=A|synonymous_variant|LOW|NDUFS6|ENSSHAG00000017779|transcript|ENSSHAT00000021135|protein_coding|3/4|c.324G>A|p.Val108Val|324/2824|324/462|108/153||	GT:AD:DP:GQ:PL	0/1:416,312:728:99:10191,0,13354	728	synonymous_variant	NDUFS6	ENSSHAG00000017779	ENSSHAT00000021135	c.324G>A	p.Val108Val
GL856821.1	1545915	.	C	T	0.5	0	10930.8	PASS	AC=1;AF=0.500;AN=2;BaseQRankSum=-0.288;ClippingRankSum=0.000;DP=726;ExcessHet=3.0103;FS=0.000;MLEAC=1;MLEAF=0.500;MQ=60.00;MQRankSum=0.000;QD=15.06;ReadPosRankSum=0.498;SOR=0.678;ANN=T|synonymous_variant|LOW|ADAR|ENSSHAG00000014641|transcript|ENSSHAT00000017367|protein_coding|9/15|c.2481G>A|p.Lys827Lys|2481/3477|2481/3477|827/1158||	GT:AD:DP:GQ:PL	0/1:366,360:726:99:10959,0,11481	726	synonymous_variant	ADAR	ENSSHAG00000014641	ENSSHAT00000017367	c.2481G>A	p.Lys827Lys
GL861709.1	1653	.	A	T	0.5	3.42	9249.77	PASS	AC=1;AF=0.500;AN=2;BaseQRankSum=3.189;ClippingRankSum=0.000;DP=724;ExcessHet=3.0103;FS=3.420;MLEAC=1;MLEAF=0.500;MQ=60.00;MQRankSum=0.000;QD=12.79;ReadPosRankSum=3.345;SOR=0.970;ANN=T|downstream_gene_variant|MODIFIER|ITGB8|ENSSHAG00000000868|transcript|ENSSHAT00000000982|protein_coding||c.*2701T>A|||||2701|WARNING_TRANSCRIPT_NO_START_CODON,T|intergenic_region|MODIFIER|CHR_START-ITGB8|CHR_START-EN…	GT:AD:DP:GQ:PL	0/1:441,282:723:99:9278,0,15326	723	downstream_gene_variant	ITGB8	ENSSHAG00000000868	ENSSHAT00000000982	c.*2701T>A
GL861709.1	3984	.	T	G	0.5	3.194	10515.8	PASS	AC=1;AF=0.500;AN=2;BaseQRankSum=-0.346;ClippingRankSum=0.000;DP=723;ExcessHet=3.0103;FS=3.194;MLEAC=1;MLEAF=0.500;MQ=60.00;MQRankSum=0.000;QD=14.54;ReadPosRankSum=1.430;SOR=0.723;ANN=G|downstream_gene_variant|MODIFIER|ITGB8|ENSSHAG00000000868|transcript|ENSSHAT00000000982|protein_coding||c.*370A>C|||||370|WARNING_TRANSCRIPT_NO_START_CODON,G|intergenic_region|MODIFIER|CHR_START-ITGB8|CHR_START-ENS…	GT:AD:DP:GQ:PL	0/1:377,346:723:99:10544,0,12003	723	downstream_gene_variant	ITGB8	ENSSHAG00000000868	ENSSHAT00000000982	c.*370A>C
GL856821.1	644874	.	A	G	0.5	0.521	12109.8	PASS	AC=1;AF=0.500;AN=2;BaseQRankSum=0.043;ClippingRankSum=0.000;DP=721;ExcessHet=3.0103;FS=0.521;MLEAC=1;MLEAF=0.500;MQ=60.00;MQRankSum=0.000;QD=16.80;ReadPosRankSum=0.852;SOR=0.655;ANN=G|synonymous_variant|LOW|ILF2|ENSSHAG00000010138|transcript|ENSSHAT00000011905|protein_coding|8/14|c.510T>C|p.Asp170Asp|727/1420|510/1173|170/390||,G|downstream_gene_variant|MODIFIER|SNAPIN|ENSSHAG00000010118|transcri…	GT:AD:DP:GQ:PL	0/1:342,379:721:99:12138,0,10904	721	synonymous_variant	ILF2	ENSSHAG00000010138	ENSSHAT00000011905	c.510T>C	p.Asp170Asp
GL861423.1	1419	.	G	C	0.5	7.558	6866.77	PASS	AC=1;AF=0.500;AN=2;BaseQRankSum=-2.897;ClippingRankSum=0.000;DP=721;ExcessHet=3.0103;FS=7.558;MLEAC=1;MLEAF=0.500;MQ=60.00;MQRankSum=0.000;QD=9.54;ReadPosRankSum=-1.143;SOR=0.606;ANN=C|synonymous_variant|LOW|ENSSHAG00000000117|ENSSHAG00000000117|transcript|ENSSHAT00000000136|protein_coding|3/6|c.978G>C|p.Gly326Gly|990/1205|978/1191|326/396||WARNING_TRANSCRIPT_NO_STOP_CODON,C|synonymous_variant|LO…	GT:AD:DP:GQ:PL	0/1:475,245:720:99:6895,0,16452	720	synonymous_variant	ENSSHAG00000000117	ENSSHAG00000000117	ENSSHAT00000000136	c.978G>C	p.Gly326Gly
GL852064.1	1122	.	G	T	0.5	5.307	21768.8	PASS	AC=1;AF=0.500;AN=2;BaseQRankSum=-2.699;ClippingRankSum=0.000;DP=718;ExcessHet=3.0103;FS=5.307;MLEAC=1;MLEAF=0.500;MQ=60.00;MQRankSum=0.000;QD=30.32;ReadPosRankSum=1.510;SOR=0.681;ANN=T|intergenic_region|MODIFIER|||||||||||||	GT:AD:DP:GQ:PL	0/1:99,619:718:99:21797,0,1887	718	intergenic_region
GL860317.1	494	.	T	A	0.5	0	21559.8	PASS	AC=1;AF=0.500;AN=2;BaseQRankSum=0.885;ClippingRankSum=0.000;DP=717;ExcessHet=3.0103;FS=0.000;MLEAC=1;MLEAF=0.500;MQ=60.00;MQRankSum=0.000;QD=30.11;ReadPosRankSum=2.784;SOR=0.640;ANN=A|missense_variant|MODERATE|IFNGR1|ENSSHAG00000000241|transcript|ENSSHAT00000000281|protein_coding|1/1|c.362T>A|p.Val121Glu|362/567|362/567|121/188||WARNING_TRANSCRIPT_NO_START_CODON	GT:AD:DP:GQ:PL	0/1:99,617:716:99:21588,0,1533	716	missense_variant	IFNGR1	ENSSHAG00000000241	ENSSHAT00000000281	c.362T>A	p.Val121Glu
GL861709.1	113161	.	T	C	0.5	0	15056.8	PASS	AC=1;AF=0.500;AN=2;BaseQRankSum=1.529;ClippingRankSum=0.000;DP=716;ExcessHet=3.0103;FS=0.000;MLEAC=1;MLEAF=0.500;MQ=60.00;MQRankSum=0.000;QD=21.06;ReadPosRankSum=0.515;SOR=0.705;ANN=C|intergenic_region|MODIFIER|ITGB8-MACC1|ENSSHAG00000000868-ENSSHAG00000006812|intergenic_region|ENSSHAG00000000868-ENSSHAG00000006812|||n.113161T>C||||||	GT:AD:DP:GQ:PL	0/1:269,446:715:99:15085,0,7993	715	intergenic_region	ITGB8-MACC1	ENSSHAG00000000868-ENSSHAG00000006812	ENSSHAG00000000868-ENSSHAG00000006812	n.113161T>C
GL856847.1	63734	.	C	A	0.5	0.523	11801.8	PASS	AC=1;AF=0.500;AN=2;BaseQRankSum=-1.001;ClippingRankSum=0.000;DP=714;ExcessHet=3.0103;FS=0.523;MLEAC=1;MLEAF=0.500;MQ=60.00;MQRankSum=0.000;QD=16.55;ReadPosRankSum=-0.527;SOR=0.639;ANN=A|synonymous_variant|LOW|AATK|ENSSHAG00000002454|transcript|ENSSHAT00000002804|protein_coding|14/18|c.1855C>A|p.Arg619Arg|1855/4206|1855/4206|619/1401||WARNING_TRANSCRIPT_NO_START_CODON,A|synonymous_variant|LOW|AATK…	GT:AD:DP:GQ:PL	0/1:362,351:713:99:11830,0,12529	713	synonymous_variant	AATK	ENSSHAG00000002454	ENSSHAT00000002804	c.1855C>A	p.Arg619Arg
GL841529.1	645312	.	C	T	0.5	3.221	13514.8	PASS	AC=1;AF=0.500;AN=2;BaseQRankSum=10.596;ClippingRankSum=0.000;DP=714;ExcessHet=3.0103;FS=3.221;MLEAC=1;MLEAF=0.500;MQ=60.00;MQRankSum=0.000;QD=18.98;ReadPosRankSum=-22.284;SOR=0.963;ANN=T|downstream_gene_variant|MODIFIER|EMP2|ENSSHAG00000010106|transcript|ENSSHAT00000011865|protein_coding||c.*1002C>T|||||1002|,T|downstream_gene_variant|MODIFIER|EMP2|ENSSHAG00000010106|transcript|ENSSHAT00000011866…	GT:AD:DP:GQ:PL	0/1:348,364:712:99:13543,0,10669	712	downstream_gene_variant	EMP2	ENSSHAG00000010106	ENSSHAT00000011865	c.*1002C>T
GL856823.1	1540393	.	T	C	0.5	6.277	12807.8	PASS	AC=1;AF=0.500;AN=2;BaseQRankSum=2.925;ClippingRankSum=0.000;DP=712;ExcessHet=3.0103;FS=6.277;MLEAC=1;MLEAF=0.500;MQ=60.00;MQRankSum=0.000;QD=18.01;ReadPosRankSum=2.095;SOR=0.382;ANN=C|synonymous_variant|LOW|PTRF|ENSSHAG00000014592|transcript|ENSSHAT00000017311|protein_coding|2/2|c.478T>C|p.Leu160Leu|673/1359|478/1164|160/387||	GT:AD:DP:GQ:PL	0/1:346,365:711:99:12836,0,11539	711	synonymous_variant	PTRF	ENSSHAG00000014592	ENSSHAT00000017311	c.478T>C	p.Leu160Leu
GL861599.1	715619	.	T	C	0.5	5.165	7913.77	PASS	AC=1;AF=0.500;AN=2;BaseQRankSum=0.738;ClippingRankSum=0.000;DP=710;ExcessHet=3.0103;FS=5.165;MLEAC=1;MLEAF=0.500;MQ=60.00;MQRankSum=0.000;QD=11.15;ReadPosRankSum=2.901;SOR=0.376;ANN=C|missense_variant|MODERATE|TMPO|ENSSHAG00000010581|transcript|ENSSHAT00000012451|protein_coding|3/10|c.206T>C|p.Leu69Pro|206/1104|206/1104|69/367||WARNING_TRANSCRIPT_NO_START_CODON	GT:AD:DP:GQ:PL	0/1:461,249:710:99:7942,0,16574	710	missense_variant	TMPO	ENSSHAG00000010581	ENSSHAT00000012451	c.206T>C	p.Leu69Pro
GL865174.1	166929	.	G	A	0.5	5.147	9637.77	PASS	AC=1;AF=0.500;AN=2;BaseQRankSum=-2.323;ClippingRankSum=0.000;DP=710;ExcessHet=3.0103;FS=5.147;MLEAC=1;MLEAF=0.500;MQ=60.00;MQRankSum=0.000;QD=13.59;ReadPosRankSum=4.865;SOR=0.409;ANN=A|synonymous_variant|LOW|PPP1CA|ENSSHAG00000005510|transcript|ENSSHAT00000006382|protein_coding|2/6|c.216C>T|p.His72His|216/3435|216/1011|72/336||WARNING_TRANSCRIPT_NO_START_CODON,A|downstream_gene_variant|MODIFIER|R…	GT:AD:DP:GQ:PL	0/1:432,277:709:99:9666,0,19937	709	synonymous_variant	PPP1CA	ENSSHAG00000005510	ENSSHAT00000006382	c.216C>T	p.His72His
GL834554.1	43125	.	T	G	0.5	0	12838.8	PASS	AC=1;AF=0.500;AN=2;BaseQRankSum=4.056;ClippingRankSum=0.000;DP=706;ExcessHet=3.0103;FS=0.000;MLEAC=1;MLEAF=0.500;MQ=60.00;MQRankSum=0.000;QD=18.19;ReadPosRankSum=-0.628;SOR=1.295;ANN=G|upstream_gene_variant|MODIFIER|SRSF5|ENSSHAG00000002871|transcript|ENSSHAT00000003291|protein_coding||c.-999T>G|||||999|,G|intergenic_region|MODIFIER|KIAA0247-SRSF5|ENSSHAG00000001284-ENSSHAG00000002871|intergenic_…	GT:AD:DP:GQ:PL	0/1:360,346:706:99:12867,0,12924	706	upstream_gene_variant	SRSF5	ENSSHAG00000002871	ENSSHAT00000003291	c.-999T>G
GL867667.1	21909	.	C	T	0.5	0	23103.8	PASS	AC=1;AF=0.500;AN=2;BaseQRankSum=0.811;ClippingRankSum=0.000;DP=764;ExcessHet=3.0103;FS=0.000;MLEAC=1;MLEAF=0.500;MQ=60.00;MQRankSum=0.000;QD=32.91;ReadPosRankSum=2.846;SOR=0.640;ANN=T|synonymous_variant|LOW|ENSSHAG00000001980|ENSSHAG00000001980|transcript|ENSSHAT00000002251|protein_coding|1/4|c.72C>T|p.Pro24Pro|675/955|72/351|24/116||WARNING_TRANSCRIPT_NO_STOP_CODON	GT:AD:DP:GQ:PL	0/1:167,535:702:99:23132,0,4094	702	synonymous_variant	ENSSHAG00000001980	ENSSHAG00000001980	ENSSHAT00000002251	c.72C>T	p.Pro24Pro
GL834946.1	84204	.	T	C	0.5	2.544	2966.77	PASS	AC=1;AF=0.500;AN=2;BaseQRankSum=3.252;ClippingRankSum=0.000;DP=698;ExcessHet=3.0103;FS=2.544;MLEAC=1;MLEAF=0.500;MQ=60.00;MQRankSum=0.000;QD=4.25;ReadPosRankSum=2.007;SOR=0.966;ANN=C|intergenic_region|MODIFIER|CHR_START-MINPP1|CHR_START-ENSSHAG00000004189|intergenic_region|CHR_START-ENSSHAG00000004189|||n.84204T>C||||||	GT:AD:DP:GQ:PL	0/1:571,127:698:99:2995,0,19687	698	intergenic_region	CHR_START-MINPP1	CHR_START-ENSSHAG00000004189	CHR_START-ENSSHAG00000004189	n.84204T>C
GL867830.1	42526	.	G	A	0.5	15.144	2738.77	PASS	AC=1;AF=0.500;AN=2;BaseQRankSum=1.757;ClippingRankSum=0.000;DP=744;ExcessHet=3.0103;FS=15.144;MLEAC=1;MLEAF=0.500;MQ=60.00;MQRankSum=0.000;QD=3.97;ReadPosRankSum=3.927;SOR=1.439;ANN=A|intergenic_region|MODIFIER|||||||||||||	GT:AD:DP:GQ:PL	0/1:598,91:689:99:2767,0,23581	689	intergenic_region
GL868263.1	1144	.	C	T	0.5	2.915	5507.77	PASS	AC=1;AF=0.500;AN=2;BaseQRankSum=0.527;ClippingRankSum=0.000;DP=691;ExcessHet=3.0103;FS=2.915;MLEAC=1;MLEAF=0.500;MQ=60.00;MQRankSum=0.000;QD=8.02;ReadPosRankSum=4.115;SOR=0.990;ANN=T|intergenic_region|MODIFIER|||||||||||||	GT:AD:DP:GQ:PL	0/1:513,174:687:99:5536,0,24793	687	intergenic_region
GL856829.1	1993136	.	C	T	0.5	1.748	10947.8	PASS	AC=1;AF=0.500;AN=2;BaseQRankSum=1.534;ClippingRankSum=0.000;DP=685;ExcessHet=3.0103;FS=1.748;MLEAC=1;MLEAF=0.500;MQ=60.00;MQRankSum=0.000;QD=15.98;ReadPosRankSum=1.563;SOR=0.573;ANN=T|synonymous_variant|LOW|GRN|ENSSHAG00000016020|transcript|ENSSHAT00000019029|protein_coding|2/12|c.237C>T|p.Leu79Leu|237/3038|237/1752|79/583||	GT:AD:DP:GQ:PL	0/1:348,337:685:99:10976,0,11084	685	synonymous_variant	GRN	ENSSHAG00000016020	ENSSHAT00000019029	c.237C>T	p.Leu79Leu
GL868267.1	603	.	A	G	0.5	0.649	7263.77	PASS	AC=1;AF=0.500;AN=2;BaseQRankSum=2.540;ClippingRankSum=0.000;DP=684;ExcessHet=3.0103;FS=0.649;MLEAC=1;MLEAF=0.500;MQ=60.00;MQRankSum=0.000;QD=10.62;ReadPosRankSum=2.122;SOR=0.588;ANN=G|intergenic_region|MODIFIER|||||||||||||	GT:AD:DP:GQ:PL	0/1:451,233:684:99:7292,0,15602	684	intergenic_region
GL867667.1	22384	.	T	G	0.5	1.751	12430.8	PASS	AC=1;AF=0.500;AN=2;BaseQRankSum=1.154;ClippingRankSum=0.000;DP=682;ExcessHet=3.0103;FS=1.751;MLEAC=1;MLEAF=0.500;MQ=60.00;MQRankSum=0.000;QD=18.25;ReadPosRankSum=1.494;SOR=0.563;ANN=G|missense_variant|MODERATE|ENSSHAG00000001980|ENSSHAG00000001980|transcript|ENSSHAT00000002251|protein_coding|2/4|c.116T>G|p.Ile39Ser|719/955|116/351|39/116||WARNING_TRANSCRIPT_NO_STOP_CODON	GT:AD:DP:GQ:PL	0/1:322,359:681:99:12459,0,10711	681	missense_variant	ENSSHAG00000001980	ENSSHAG00000001980	ENSSHAT00000002251	c.116T>G	p.Ile39Ser
GL854171.1	16713	.	A	G	0.5	0.558	12541.8	PASS	AC=1;AF=0.500;AN=2;BaseQRankSum=-0.274;ClippingRankSum=0.000;DP=680;ExcessHet=3.0103;FS=0.558;MLEAC=1;MLEAF=0.500;MQ=60.00;MQRankSum=0.000;QD=18.47;ReadPosRankSum=6.521;SOR=0.743;ANN=G|3_prime_UTR_variant|MODIFIER|MCM6|ENSSHAG00000000346|transcript|ENSSHAT00000000398|protein_coding|9/9|c.*243A>G|||||243|	GT:AD:DP:GQ:PL	0/1:280,399:679:99:12570,0,8355	679	3_prime_UTR_variant	MCM6	ENSSHAG00000000346	ENSSHAT00000000398	c.*243A>G
GL861544.1	231924	.	G	A	0.5	2.965	15991.8	PASS	AC=1;AF=0.500;AN=2;BaseQRankSum=0.549;ClippingRankSum=0.000;DP=673;ExcessHet=3.0103;FS=2.965;MLEAC=1;MLEAF=0.500;MQ=60.00;MQRankSum=0.000;QD=23.80;ReadPosRankSum=2.589;SOR=0.950;ANN=A|synonymous_variant|LOW|KIAA0930|ENSSHAG00000006410|transcript|ENSSHAT00000007436|protein_coding|5/9|c.531C>T|p.Gly177Gly|531/2537|531/1200|177/399||WARNING_TRANSCRIPT_NO_START_CODON	GT:AD:DP:GQ:PL	0/1:217,455:672:99:16020,0,6716	672	synonymous_variant	KIAA0930	ENSSHAG00000006410	ENSSHAT00000007436	c.531C>T	p.Gly177Gly
GL856847.1	70089	.	T	A	0.5	0.529	9411.77	PASS	AC=1;AF=0.500;AN=2;BaseQRankSum=2.190;ClippingRankSum=0.000;DP=674;ExcessHet=3.0103;FS=0.529;MLEAC=1;MLEAF=0.500;MQ=60.00;MQRankSum=0.000;QD=14.01;ReadPosRankSum=0.659;SOR=0.628;ANN=A|3_prime_UTR_variant|MODIFIER|AATK|ENSSHAG00000002454|transcript|ENSSHAT00000002805|protein_coding|17/17|c.*401T>A|||||401|WARNING_TRANSCRIPT_NO_START_CODON,A|downstream_gene_variant|MODIFIER|AATK|ENSSHAG00000002454|…	GT:AD:DP:GQ:PL	0/1:362,310:672:99:9440,0,10710	672	3_prime_UTR_variant	AATK	ENSSHAG00000002454	ENSSHAT00000002805	c.*401T>A
GL841202.1	2973526	.	C	A	0.5	1.429	9851.77	PASS	AC=1;AF=0.500;AN=2;BaseQRankSum=0.051;ClippingRankSum=0.000;DP=663;ExcessHet=3.0103;FS=1.429;MLEAC=1;MLEAF=0.500;MQ=60.00;MQRankSum=0.000;QD=14.86;ReadPosRankSum=0.237;SOR=0.817;ANN=A|synonymous_variant|LOW|NDUFS6|ENSSHAG00000017779|transcript|ENSSHAT00000021135|protein_coding|1/4|c.144C>A|p.Gly48Gly|144/2824|144/462|48/153||	GT:AD:DP:GQ:PL	0/1:339,324:663:99:9880,0,10305	663	synonymous_variant	NDUFS6	ENSSHAG00000017779	ENSSHAT00000021135	c.144C>A	p.Gly48Gly
GL861705.1	1064072	.	A	G	0.5	2.45	10944.8	PASS	AC=1;AF=0.500;AN=2;BaseQRankSum=0.799;ClippingRankSum=0.000;DP=662;ExcessHet=3.0103;FS=2.450;MLEAC=1;MLEAF=0.500;MQ=60.00;MQRankSum=0.000;QD=16.53;ReadPosRankSum=0.217;SOR=0.774;ANN=G|downstream_gene_variant|MODIFIER|TGFBR2|ENSSHAG00000012515|transcript|ENSSHAT00000014786|protein_coding||c.*538A>G|||||538|WARNING_TRANSCRIPT_NO_START_CODON,G|intergenic_region|MODIFIER|TGFBR2-GADL1|ENSSHAG000000125…	GT:AD:DP:GQ:PL	0/1:296,366:662:99:10973,0,8393	662	downstream_gene_variant	TGFBR2	ENSSHAG00000012515	ENSSHAT00000014786	c.*538A>G
GL841404.1	320778	.	G	A	0.5	0	10695.8	PASS	AC=1;AF=0.500;AN=2;BaseQRankSum=1.174;ClippingRankSum=0.000;DP=661;ExcessHet=3.0103;FS=0.000;MLEAC=1;MLEAF=0.500;MQ=60.00;MQRankSum=0.000;QD=16.18;ReadPosRankSum=2.129;SOR=0.719;ANN=A|synonymous_variant|LOW|CDC37|ENSSHAG00000007479|transcript|ENSSHAT00000008703|protein_coding|1/7|c.246G>A|p.Pro82Pro|246/4182|246/1050|82/349||WARNING_TRANSCRIPT_NO_START_CODON	GT:AD:DP:GQ:PL	0/1:340,321:661:99:10724,0,11363	661	synonymous_variant	CDC37	ENSSHAG00000007479	ENSSHAT00000008703	c.246G>A	p.Pro82Pro
GL867849.1	6597	.	A	G	0.5	0.591	16943.8	PASS	AC=1;AF=0.500;AN=2;BaseQRankSum=2.232;ClippingRankSum=0.000;DP=661;ExcessHet=3.0103;FS=0.591;MLEAC=1;MLEAF=0.500;MQ=60.00;MQRankSum=0.000;QD=25.63;ReadPosRankSum=0.310;SOR=0.762;ANN=G|intergenic_region|MODIFIER|||||||||||||	GT:AD:DP:GQ:PL	0/1:175,486:661:99:16972,0,4486	661	intergenic_region
GL867698.1	47382	.	G	A	0.5	4.183	4213.77	PASS	AC=1;AF=0.500;AN=2;BaseQRankSum=-0.848;ClippingRankSum=0.000;DP=657;ExcessHet=3.0103;FS=4.183;MLEAC=1;MLEAF=0.500;MQ=60.00;MQRankSum=0.000;QD=6.41;ReadPosRankSum=-1.833;SOR=1.086;ANN=A|3_prime_UTR_variant|MODIFIER|ENSSHAG00000002955|ENSSHAG00000002955|transcript|ENSSHAT00000003399|protein_coding|4/4|c.*113C>T|||||113|WARNING_TRANSCRIPT_NO_START_CODON	GT:AD:DP:GQ:PL	0/1:517,140:657:99:4242,0,21246	657	3_prime_UTR_variant	ENSSHAG00000002955	ENSSHAG00000002955	ENSSHAT00000003399	c.*113C>T
GL856823.1	1541114	.	C	T	0.5	0.585	9813.77	PASS	AC=1;AF=0.500;AN=2;BaseQRankSum=3.038;ClippingRankSum=0.000;DP=658;ExcessHet=3.0103;FS=0.585;MLEAC=1;MLEAF=0.500;MQ=60.00;MQRankSum=0.000;QD=14.94;ReadPosRankSum=0.927;SOR=0.722;ANN=T|downstream_gene_variant|MODIFIER|PTRF|ENSSHAG00000014592|transcript|ENSSHAT00000017311|protein_coding||c.*35C>T|||||35|,T|intergenic_region|MODIFIER|PTRF-NAGLU|ENSSHAG00000014592-ENSSHAG00000014690|intergenic_region…	GT:AD:DP:GQ:PL	0/1:375,282:657:99:9842,0,13269	657	downstream_gene_variant	PTRF	ENSSHAG00000014592	ENSSHAT00000017311	c.*35C>T
GL868263.1	1137	.	C	T	0.5	2.035	5220.77	PASS	AC=1;AF=0.500;AN=2;BaseQRankSum=1.032;ClippingRankSum=0.000;DP=659;ExcessHet=3.0103;FS=2.035;MLEAC=1;MLEAF=0.500;MQ=60.00;MQRankSum=0.000;QD=7.97;ReadPosRankSum=7.756;SOR=0.865;ANN=T|intergenic_region|MODIFIER|||||||||||||	GT:AD:DP:GQ:PL	0/1:493,162:655:99:5249,0,24419	655	intergenic_region
GL864893.1	2828348	.	A	C	0.5	0.525	10793.8	PASS	AC=1;AF=0.500;AN=2;BaseQRankSum=2.005;ClippingRankSum=0.000;DP=653;ExcessHet=3.0103;FS=0.525;MLEAC=1;MLEAF=0.500;MQ=60.00;MQRankSum=0.000;QD=16.53;ReadPosRankSum=2.615;SOR=0.744;ANN=C|synonymous_variant|LOW|NDUFS3|ENSSHAG00000017586|transcript|ENSSHAT00000020901|protein_coding|3/4|c.322A>C|p.Arg108Arg|457/1254|322/564|108/187||WARNING_TRANSCRIPT_NO_START_CODON,C|upstream_gene_variant|MODIFIER|KBT…	GT:AD:DP:GQ:PL	0/1:348,305:653:99:10822,0,12333	653	synonymous_variant	NDUFS3	ENSSHAG00000017586	ENSSHAT00000020901	c.322A>C	p.Arg108Arg
GL850461.1	2464	.	G	C	0.5	8.964	2542.77	PASS	AC=1;AF=0.500;AN=2;BaseQRankSum=-1.601;ClippingRankSum=0.000;DP=785;ExcessHet=3.0103;FS=8.964;MLEAC=1;MLEAF=0.500;MQ=60.00;MQRankSum=0.000;QD=3.92;ReadPosRankSum=-1.599;SOR=2.173;ANN=C|missense_variant|MODERATE|AHNAK2|ENSSHAG00000000159|transcript|ENSSHAT00000000193|protein_coding|1/2|c.28C>G|p.Gln10Glu|28/423|28/423|10/140||WARNING_TRANSCRIPT_NO_START_CODON	GT:AD:DP:GQ:PL	0/1:350,298:648:99:2571,0,3917	648	missense_variant	AHNAK2	ENSSHAG00000000159	ENSSHAT00000000193	c.28C>G	p.Gln10Glu
GL834417.1	2866464	.	C	T	0.5	2.543	9933.77	PASS	AC=1;AF=0.500;AN=2;BaseQRankSum=3.907;ClippingRankSum=0.000;DP=656;ExcessHet=3.0103;FS=2.543;MLEAC=1;MLEAF=0.500;MQ=60.00;MQRankSum=0.000;QD=15.33;ReadPosRankSum=4.720;SOR=0.534;ANN=T|synonymous_variant|LOW|CRABP1|ENSSHAG00000017630|transcript|ENSSHAT00000020953|protein_coding|2/3|c.288G>A|p.Leu96Leu|428/788|288/345|96/114||WARNING_TRANSCRIPT_NO_START_CODON	GT:AD:DP:GQ:PL	0/1:371,277:648:99:9962,0,13708	648	synonymous_variant	CRABP1	ENSSHAG00000017630	ENSSHAT00000020953	c.288G>A	p.Leu96Leu
GL834446.1	144374	.	G	GTCTC	0.5	5.27	7969.73	PASS	AC=1;AF=0.500;AN=2;BaseQRankSum=-2.099;ClippingRankSum=0.000;DP=846;ExcessHet=3.0103;FS=5.270;MLEAC=1;MLEAF=0.500;MQ=60.00;MQRankSum=0.000;QD=12.36;ReadPosRankSum=-0.525;SOR=0.423;ANN=GTCTC|downstream_gene_variant|MODIFIER|DLG5|ENSSHAG00000005215|transcript|ENSSHAT00000006039|protein_coding||c.*420_*421insGAGA|||||334|,GTCTC|intergenic_region|MODIFIER|CHR_START-DLG5|CHR_START-ENSSHAG00000005215|i…	GT:AD:DP:GQ:PL	0/1:416,229:645:99:8007,0,16382	645	downstream_gene_variant	DLG5	ENSSHAG00000005215	ENSSHAT00000006039	c.*420_*421insGAGA
GL846806.1	148	.	T	A	0.5	1.444	17998.8	PASS	AC=1;AF=0.500;AN=2;BaseQRankSum=-1.037;ClippingRankSum=0.000;DP=645;ExcessHet=3.0103;FS=1.444;MLEAC=1;MLEAF=0.500;MQ=60.00;MQRankSum=0.000;QD=27.91;ReadPosRankSum=-0.194;SOR=0.849;ANN=A|intergenic_region|MODIFIER|||||||||||||	GT:AD:DP:GQ:PL	0/1:125,520:645:99:18027,0,2914	645	intergenic_region
GL857426.1	187341	.	A	G	0.5	0	10520.8	PASS	AC=1;AF=0.500;AN=2;BaseQRankSum=0.177;ClippingRankSum=0.000;DP=646;ExcessHet=3.0103;FS=0.000;MLEAC=1;MLEAF=0.500;MQ=60.00;MQRankSum=0.000;QD=16.31;ReadPosRankSum=1.649;SOR=0.702;ANN=G|intergenic_region|MODIFIER|||||||||||||	GT:AD:DP:GQ:PL	0/1:324,321:645:99:10549,0,10854	645	intergenic_region
GL861617.1	831276	.	G	T	0.5	2.592	6619.77	PASS	AC=1;AF=0.500;AN=2;BaseQRankSum=-0.411;ClippingRankSum=0.000;DP=640;ExcessHet=3.0103;FS=2.592;MLEAC=1;MLEAF=0.500;MQ=60.00;MQRankSum=0.000;QD=10.34;ReadPosRankSum=1.836;SOR=0.893;ANN=T|downstream_gene_variant|MODIFIER|TSPAN9|ENSSHAG00000011343|transcript|ENSSHAT00000013377|protein_coding||c.*4112C>A|||||4112|WARNING_TRANSCRIPT_NO_START_CODON,T|downstream_gene_variant|MODIFIER|TSPAN9|ENSSHAG000000…	GT:AD:DP:GQ:PL	0/1:417,223:640:99:6648,0,14303	640	downstream_gene_variant	TSPAN9	ENSSHAG00000011343	ENSSHAT00000013377	c.*4112C>A
GL852064.1	514	.	C	T	0.5	0.871	24870.8	PASS	AC=1;AF=0.500;AN=2;BaseQRankSum=-2.030;ClippingRankSum=0.000;DP=636;ExcessHet=3.0103;FS=0.871;MLEAC=1;MLEAF=0.500;MQ=60.00;MQRankSum=0.000;QD=28.09;ReadPosRankSum=1.797;SOR=0.683;ANN=T|intergenic_region|MODIFIER|||||||||||||	GT:AD:DP:GQ:PL	0/1:68,568:636:99:24899,0,2572	636	intergenic_region
GL867849.1	6749	.	C	T	0.5	2.974	16143.8	PASS	AC=1;AF=0.500;AN=2;BaseQRankSum=1.234;ClippingRankSum=0.000;DP=631;ExcessHet=3.0103;FS=2.974;MLEAC=1;MLEAF=0.500;MQ=60.00;MQRankSum=0.000;QD=25.67;ReadPosRankSum=0.230;SOR=0.468;ANN=T|intergenic_region|MODIFIER|||||||||||||	GT:AD:DP:GQ:PL	0/1:163,466:629:99:16172,0,4388	629	intergenic_region
GL867849.1	6513	.	C	G	0.5	0	3443.77	PASS	AC=1;AF=0.500;AN=2;BaseQRankSum=-2.796;ClippingRankSum=0.000;DP=629;ExcessHet=3.0103;FS=0.000;MLEAC=1;MLEAF=0.500;MQ=60.00;MQRankSum=0.000;QD=5.47;ReadPosRankSum=-0.214;SOR=0.628;ANN=G|intergenic_region|MODIFIER|||||||||||||	GT:AD:DP:GQ:PL	0/1:481,148:629:99:3472,0,16782	629	intergenic_region
GL849904.1	2631550	.	C	A	0.5	4.125	10257.8	PASS	AC=1;AF=0.500;AN=2;BaseQRankSum=2.246;ClippingRankSum=0.000;DP=627;ExcessHet=3.0103;FS=4.125;MLEAC=1;MLEAF=0.500;MQ=60.00;MQRankSum=0.000;QD=16.36;ReadPosRankSum=2.834;SOR=0.972;ANN=A|synonymous_variant|LOW|NDUFB5|ENSSHAG00000017299|transcript|ENSSHAT00000020556|protein_coding|4/5|c.283C>A|p.Arg95Arg|283/3198|283/450|95/149||WARNING_TRANSCRIPT_NO_START_CODON	GT:AD:DP:GQ:PL	0/1:329,298:627:99:10286,0,11188	627	synonymous_variant	NDUFB5	ENSSHAG00000017299	ENSSHAT00000020556	c.283C>A	p.Arg95Arg
GL865174.1	166911	.	C	T	0.5	1.853	9336.77	PASS	AC=1;AF=0.500;AN=2;BaseQRankSum=0.163;ClippingRankSum=0.000;DP=626;ExcessHet=3.0103;FS=1.853;MLEAC=1;MLEAF=0.500;MQ=60.00;MQRankSum=0.000;QD=14.91;ReadPosRankSum=-2.622;SOR=0.561;ANN=T|synonymous_variant|LOW|PPP1CA|ENSSHAG00000005510|transcript|ENSSHAT00000006382|protein_coding|2/6|c.234G>A|p.Leu78Leu|234/3435|234/1011|78/336||WARNING_TRANSCRIPT_NO_START_CODON,T|downstream_gene_variant|MODIFIER|R…	GT:AD:DP:GQ:PL	0/1:392,234:626:99:9365,0,19266	626	synonymous_variant	PPP1CA	ENSSHAG00000005510	ENSSHAT00000006382	c.234G>A	p.Leu78Leu
GL849904.1	2637143	.	AC	A	0.5	1.274	9182.73	PASS	AC=1;AF=0.500;AN=2;BaseQRankSum=0.754;ClippingRankSum=0.000;DP=645;ExcessHet=3.0103;FS=1.274;MLEAC=1;MLEAF=0.500;MQ=60.00;MQRankSum=0.000;QD=14.72;ReadPosRankSum=-0.997;SOR=0.615;ANN=A|3_prime_UTR_variant|MODIFIER|NDUFB5|ENSSHAG00000017299|transcript|ENSSHAT00000020556|protein_coding|5/5|c.*2delC|||||2|WARNING_TRANSCRIPT_NO_START_CODON	GT:AD:DP:GQ:PL	0/1:339,285:624:99:9220,0,11625	624	3_prime_UTR_variant	NDUFB5	ENSSHAG00000017299	ENSSHAT00000020556	c.*2delC
GL856821.1	1549436	.	G	A	0.5	1.104	9016.77	PASS	AC=1;AF=0.500;AN=2;BaseQRankSum=-1.131;ClippingRankSum=0.000;DP=625;ExcessHet=3.0103;FS=1.104;MLEAC=1;MLEAF=0.500;MQ=60.00;MQRankSum=0.000;QD=14.47;ReadPosRankSum=0.565;SOR=0.584;ANN=A|synonymous_variant|LOW|ADAR|ENSSHAG00000014641|transcript|ENSSHAT00000017367|protein_coding|7/15|c.2115C>T|p.Ser705Ser|2115/3477|2115/3477|705/1158||	GT:AD:DP:GQ:PL	0/1:328,295:623:99:9045,0,10713	623	synonymous_variant	ADAR	ENSSHAG00000014641	ENSSHAT00000017367	c.2115C>T	p.Ser705Ser
GL861709.1	114973	.	T	C	0.5	2.627	15533.8	PASS	AC=1;AF=0.500;AN=2;BaseQRankSum=2.449;ClippingRankSum=0.000;DP=622;ExcessHet=3.0103;FS=2.627;MLEAC=1;MLEAF=0.500;MQ=60.00;MQRankSum=0.000;QD=24.97;ReadPosRankSum=1.491;SOR=0.900;ANN=C|intergenic_region|MODIFIER|ITGB8-MACC1|ENSSHAG00000000868-ENSSHAG00000006812|intergenic_region|ENSSHAG00000000868-ENSSHAG00000006812|||n.114973T>C||||||	GT:AD:DP:GQ:PL	0/1:200,422:622:99:15562,0,6955	622	intergenic_region	ITGB8-MACC1	ENSSHAG00000000868-ENSSHAG00000006812	ENSSHAG00000000868-ENSSHAG00000006812	n.114973T>C
GL841413.1	760833	.	G	C	0.5	1.416	2963.77	PASS	AC=1;AF=0.500;AN=2;BaseQRankSum=1.508;ClippingRankSum=0.000;DP=619;ExcessHet=3.0103;FS=1.416;MLEAC=1;MLEAF=0.500;MQ=60.00;MQRankSum=0.000;QD=4.79;ReadPosRankSum=1.093;SOR=0.838;ANN=C|synonymous_variant|LOW|ENSSHAG00000010846|ENSSHAG00000010846|transcript|ENSSHAT00000012778|protein_coding|5/10|c.738C>G|p.Ala246Ala|1034/1786|738/1440|246/479||WARNING_TRANSCRIPT_NO_START_CODON	GT:AD:DP:GQ:PL	0/1:494,125:619:99:2992,0,16832	619	synonymous_variant	ENSSHAG00000010846	ENSSHAG00000010846	ENSSHAT00000012778	c.738C>G	p.Ala246Ala
GL867698.1	47642	.	A	G	0.5	17.319	17309.8	PASS	AC=1;AF=0.500;AN=2;BaseQRankSum=4.209;ClippingRankSum=0.000;DP=615;ExcessHet=3.0103;FS=17.319;MLEAC=1;MLEAF=0.500;MQ=60.00;MQRankSum=0.000;QD=28.15;ReadPosRankSum=0.641;SOR=0.151;ANN=G|synonymous_variant|LOW|ENSSHAG00000002955|ENSSHAG00000002955|transcript|ENSSHAT00000003399|protein_coding|4/4|c.285T>C|p.Leu95Leu|623/1680|285/432|95/143||WARNING_TRANSCRIPT_NO_START_CODON	GT:AD:DP:GQ:PL	0/1:144,471:615:99:17338,0,3450	615	synonymous_variant	ENSSHAG00000002955	ENSSHAG00000002955	ENSSHAT00000003399	c.285T>C	p.Leu95Leu
GL856827.1	1786583	.	T	C	0.5	1.119	9971.77	PASS	AC=1;AF=0.500;AN=2;BaseQRankSum=-1.172;ClippingRankSum=0.000;DP=614;ExcessHet=3.0103;FS=1.119;MLEAC=1;MLEAF=0.500;MQ=60.00;MQRankSum=0.000;QD=16.27;ReadPosRankSum=1.094;SOR=0.837;ANN=C|splice_region_variant&stop_retained_variant|LOW|PPP1R1B|ENSSHAG00000015416|transcript|ENSSHAT00000018306|protein_coding|7/7|c.618A>G|p.Ter206Ter|618/618|618/618|206/205||	GT:AD:DP:GQ:PL	0/1:315,298:613:99:10000,0,10968	613	splice_region_variant&stop_retained_variant	PPP1R1B	ENSSHAG00000015416	ENSSHAT00000018306	c.618A>G	p.Ter206Ter
GL841412.1	1109459	.	C	T	0.5	0.638	16173.8	PASS	AC=1;AF=0.500;AN=2;BaseQRankSum=0.003;ClippingRankSum=0.000;DP=611;ExcessHet=3.0103;FS=0.638;MLEAC=1;MLEAF=0.500;MQ=60.00;MQRankSum=0.000;QD=26.51;ReadPosRankSum=0.096;SOR=0.594;ANN=T|missense_variant|MODERATE|ENSSHAG00000012703|ENSSHAG00000012703|transcript|ENSSHAT00000015014|protein_coding|9/23|c.958G>A|p.Ala320Thr|958/3355|958/2796|320/931||	GT:AD:DP:GQ:PL	0/1:133,477:610:99:16202,0,3182	610	missense_variant	ENSSHAG00000012703	ENSSHAG00000012703	ENSSHAT00000015014	c.958G>A	p.Ala320Thr
GL867698.1	47396	.	A	G	0.5	12.591	5230.77	PASS	AC=1;AF=0.500;AN=2;BaseQRankSum=0.924;ClippingRankSum=0.000;DP=609;ExcessHet=3.0103;FS=12.591;MLEAC=1;MLEAF=0.500;MQ=60.00;MQRankSum=0.000;QD=8.59;ReadPosRankSum=0.605;SOR=1.562;ANN=G|3_prime_UTR_variant|MODIFIER|ENSSHAG00000002955|ENSSHAG00000002955|transcript|ENSSHAT00000003399|protein_coding|4/4|c.*99T>C|||||99|WARNING_TRANSCRIPT_NO_START_CODON	GT:AD:DP:GQ:PL	0/1:478,131:609:99:5259,0,20453	609	3_prime_UTR_variant	ENSSHAG00000002955	ENSSHAG00000002955	ENSSHAT00000003399	c.*99T>C
GL843170.1	8200	.	A	G	0.5	1.165	7812.77	PASS	AC=1;AF=0.500;AN=2;BaseQRankSum=3.321;ClippingRankSum=0.000;DP=606;ExcessHet=3.0103;FS=1.165;MLEAC=1;MLEAF=0.500;MQ=60.00;MQRankSum=0.000;QD=12.89;ReadPosRankSum=2.310;SOR=0.602;ANN=G|intergenic_region|MODIFIER|||||||||||||	GT:AD:DP:GQ:PL	0/1:347,259:606:99:7841,0,10360	606	intergenic_region
GL856821.1	1539942	.	C	T	0.5	7.146	10719.8	PASS	AC=1;AF=0.500;AN=2;BaseQRankSum=-0.095;ClippingRankSum=0.000;DP=605;ExcessHet=3.0103;FS=7.146;MLEAC=1;MLEAF=0.500;MQ=60.00;MQRankSum=0.000;QD=17.72;ReadPosRankSum=2.656;SOR=1.165;ANN=T|downstream_gene_variant|MODIFIER|ADAR|ENSSHAG00000014641|transcript|ENSSHAT00000017367|protein_coding||c.*2043G>A|||||2043|,T|intergenic_region|MODIFIER|ENSSHAG00000014561-ADAR|ENSSHAG00000014561-ENSSHAG00000014641…	GT:AD:DP:GQ:PL	0/1:283,322:605:99:10748,0,9314	605	downstream_gene_variant	ADAR	ENSSHAG00000014641	ENSSHAT00000017367	c.*2043G>A
GL867667.1	22821	.	T	C	0.5	4.297	14689.8	PASS	AC=1;AF=0.500;AN=2;BaseQRankSum=0.382;ClippingRankSum=0.000;DP=605;ExcessHet=3.0103;FS=4.297;MLEAC=1;MLEAF=0.500;MQ=60.00;MQRankSum=0.000;QD=24.32;ReadPosRankSum=-0.304;SOR=0.419;ANN=C|synonymous_variant|LOW|ENSSHAG00000001980|ENSSHAG00000001980|transcript|ENSSHAT00000002251|protein_coding|4/4|c.237T>C|p.Ser79Ser|840/955|237/351|79/116||WARNING_TRANSCRIPT_NO_STOP_CODON	GT:AD:DP:GQ:PL	0/1:155,449:604:99:14718,0,3818	604	synonymous_variant	ENSSHAG00000001980	ENSSHAG00000001980	ENSSHAT00000002251	c.237T>C	p.Ser79Ser
GL848437.1	1081	.	T	G	0.5	26.968	4871.77	PASS	AC=1;AF=0.500;AN=2;BaseQRankSum=2.559;ClippingRankSum=0.000;DP=603;ExcessHet=3.0103;FS=26.968;MLEAC=1;MLEAF=0.500;MQ=60.00;MQRankSum=0.000;QD=8.08;ReadPosRankSum=-0.444;SOR=0.073;ANN=G|intergenic_region|MODIFIER|||||||||||||	GT:AD:DP:GQ:PL	0/1:446,157:603:99:4900,0,17417	603	intergenic_region
GL861709.1	112823	.	T	C	0.5	1.765	9608.77	PASS	AC=1;AF=0.500;AN=2;BaseQRankSum=1.503;ClippingRankSum=0.000;DP=602;ExcessHet=3.0103;FS=1.765;MLEAC=1;MLEAF=0.500;MQ=60.00;MQRankSum=0.000;QD=15.96;ReadPosRankSum=1.297;SOR=0.855;ANN=C|intergenic_region|MODIFIER|ITGB8-MACC1|ENSSHAG00000000868-ENSSHAG00000006812|intergenic_region|ENSSHAG00000000868-ENSSHAG00000006812|||n.112823T>C||||||	GT:AD:DP:GQ:PL	0/1:315,287:602:99:9637,0,10630	602	intergenic_region	ITGB8-MACC1	ENSSHAG00000000868-ENSSHAG00000006812	ENSSHAG00000000868-ENSSHAG00000006812	n.112823T>C
GL856829.1	1993939	.	C	T	0.5	7.129	11489.8	PASS	AC=1;AF=0.500;AN=2;BaseQRankSum=-0.320;ClippingRankSum=0.000;DP=596;ExcessHet=3.0103;FS=7.129;MLEAC=1;MLEAF=0.500;MQ=60.00;MQRankSum=0.000;QD=19.28;ReadPosRankSum=-0.019;SOR=0.402;ANN=T|synonymous_variant|LOW|GRN|ENSSHAG00000016020|transcript|ENSSHAT00000019029|protein_coding|4/12|c.420C>T|p.Ser140Ser|420/3038|420/1752|140/583||,T|downstream_gene_variant|MODIFIER|FAM171A2|ENSSHAG00000016032|trans…	GT:AD:DP:GQ:PL	0/1:268,328:596:99:11518,0,9084	596	synonymous_variant	GRN	ENSSHAG00000016020	ENSSHAT00000019029	c.420C>T	p.Ser140Ser
GL849661.1	1094284	.	A	G	0.5	1.883	8652.77	PASS	AC=1;AF=0.500;AN=2;BaseQRankSum=3.122;ClippingRankSum=0.000;DP=587;ExcessHet=3.0103;FS=1.883;MLEAC=1;MLEAF=0.500;MQ=60.00;MQRankSum=0.000;QD=14.74;ReadPosRankSum=2.739;SOR=0.835;ANN=G|synonymous_variant|LOW|TIMM8B|ENSSHAG00000012746|transcript|ENSSHAT00000015064|protein_coding|1/2|c.57A>G|p.Glu19Glu|57/252|57/252|19/83||,G|downstream_gene_variant|MODIFIER|C11orf57|ENSSHAG00000012771|transcript|EN…	GT:AD:DP:GQ:PL	0/1:319,268:587:99:8681,0,10102	587	synonymous_variant	TIMM8B	ENSSHAG00000012746	ENSSHAT00000015064	c.57A>G	p.Glu19Glu
GL841171.1	2333	.	T	C	0.5	0.572	10448.8	PASS	AC=1;AF=0.500;AN=2;BaseQRankSum=-0.363;ClippingRankSum=0.000;DP=585;ExcessHet=3.0103;FS=0.572;MLEAC=1;MLEAF=0.500;MQ=60.00;MQRankSum=0.000;QD=17.86;ReadPosRankSum=0.121;SOR=0.600;ANN=C|intergenic_region|MODIFIER|CHR_START-SREK1|CHR_START-ENSSHAG00000003514|intergenic_region|CHR_START-ENSSHAG00000003514|||n.2333T>C||||||	GT:AD:DP:GQ:PL	0/1:286,299:585:99:10477,0,10163	585	intergenic_region	CHR_START-SREK1	CHR_START-ENSSHAG00000003514	CHR_START-ENSSHAG00000003514	n.2333T>C
GL841412.1	1109709	.	T	C	0.5	4.942	1977.77	PASS	AC=1;AF=0.500;AN=2;BaseQRankSum=2.547;ClippingRankSum=0.000;DP=582;ExcessHet=3.0103;FS=4.942;MLEAC=1;MLEAF=0.500;MQ=60.00;MQRankSum=0.000;QD=3.40;ReadPosRankSum=2.144;SOR=0.353;ANN=C|synonymous_variant|LOW|ENSSHAG00000012703|ENSSHAG00000012703|transcript|ENSSHAT00000015014|protein_coding|9/23|c.708A>G|p.Gln236Gln|708/3355|708/2796|236/931||	GT:AD:DP:GQ:PL	0/1:486,96:582:99:2006,0,15909	582	synonymous_variant	ENSSHAG00000012703	ENSSHAG00000012703	ENSSHAT00000015014	c.708A>G	p.Gln236Gln
GL849580.1	642000	.	T	C	0.5	4.07	7663.77	PASS	AC=1;AF=0.500;AN=2;BaseQRankSum=-0.270;ClippingRankSum=0.000;DP=581;ExcessHet=3.0103;FS=4.070;MLEAC=1;MLEAF=0.500;MQ=60.00;MQRankSum=0.000;QD=13.19;ReadPosRankSum=-1.541;SOR=0.467;ANN=C|downstream_gene_variant|MODIFIER|FSTL1|ENSSHAG00000010151|transcript|ENSSHAT00000011922|protein_coding||c.*1444A>G|||||1444|WARNING_TRANSCRIPT_NO_START_CODON,C|downstream_gene_variant|MODIFIER|FSTL1|ENSSHAG0000001…	GT:AD:DP:GQ:PL	0/1:307,274:581:99:7692,0,8962	581	downstream_gene_variant	FSTL1	ENSSHAG00000010151	ENSSHAT00000011922	c.*1444A>G
GL864882.1	74691	.	T	C	0.5	0	10350.8	PASS	AC=1;AF=0.500;AN=2;BaseQRankSum=2.480;ClippingRankSum=0.000;DP=600;ExcessHet=3.0103;FS=0.000;MLEAC=1;MLEAF=0.500;MQ=60.00;MQRankSum=0.000;QD=17.85;ReadPosRankSum=3.504;SOR=0.720;ANN=C|missense_variant|MODERATE|EIF4G2|ENSSHAG00000003530|transcript|ENSSHAT00000004045|protein_coding|2/21|c.163A>G|p.Ser55Gly|163/2787|163/2787|55/928||WARNING_TRANSCRIPT_NO_START_CODON,C|upstream_gene_variant|MODIFIER|…	GT:AD:DP:GQ:PL	0/1:289,291:580:99:10379,0,10127	580	missense_variant	EIF4G2	ENSSHAG00000003530	ENSSHAT00000004045	c.163A>G	p.Ser55Gly
GL869220.1	2172	.	T	C	0.5	13.727	4171.77	PASS	AC=1;AF=0.500;AN=2;BaseQRankSum=3.362;ClippingRankSum=0.000;DP=580;ExcessHet=3.0103;FS=13.727;MLEAC=1;MLEAF=0.500;MQ=60.00;MQRankSum=0.000;QD=7.19;ReadPosRankSum=2.242;SOR=2.063;ANN=C|intergenic_region|MODIFIER|||||||||||||	GT:AD:DP:GQ:PL	0/1:446,134:580:99:4200,0,17024	580	intergenic_region
GL856829.1	1994112	.	T	C	0.5	0	10059.8	PASS	AC=1;AF=0.500;AN=2;BaseQRankSum=1.090;ClippingRankSum=0.000;DP=579;ExcessHet=3.0103;FS=0.000;MLEAC=1;MLEAF=0.500;MQ=60.00;MQRankSum=0.000;QD=17.37;ReadPosRankSum=0.447;SOR=0.708;ANN=C|synonymous_variant|LOW|GRN|ENSSHAG00000016020|transcript|ENSSHAT00000019029|protein_coding|5/12|c.513T>C|p.Gly171Gly|513/3038|513/1752|171/583||,C|downstream_gene_variant|MODIFIER|FAM171A2|ENSSHAG00000016032|transcr…	GT:AD:DP:GQ:PL	0/1:278,301:579:99:10088,0,9027	579	synonymous_variant	GRN	ENSSHAG00000016020	ENSSHAT00000019029	c.513T>C	p.Gly171Gly
GL867830.1	42506	.	C	T	0.5	14.559	2931.77	PASS	AC=1;AF=0.500;AN=2;BaseQRankSum=-2.835;ClippingRankSum=0.000;DP=632;ExcessHet=3.0103;FS=14.559;MLEAC=1;MLEAF=0.500;MQ=60.00;MQRankSum=0.000;QD=5.08;ReadPosRankSum=1.384;SOR=1.819;ANN=T|intergenic_region|MODIFIER|||||||||||||	GT:AD:DP:GQ:PL	0/1:480,97:577:99:2960,0,21820	577	intergenic_region
GL841529.1	644443	.	G	GA	0.5	1.176	6831.73	PASS	AC=1;AF=0.500;AN=2;BaseQRankSum=0.606;ClippingRankSum=0.000;DP=660;ExcessHet=3.0103;FS=1.176;MLEAC=1;MLEAF=0.500;MQ=60.00;MQRankSum=0.000;QD=11.88;ReadPosRankSum=-1.405;SOR=0.595;ANN=GA|downstream_gene_variant|MODIFIER|EMP2|ENSSHAG00000010106|transcript|ENSSHAT00000011865|protein_coding||c.*133_*134insA|||||134|,GA|downstream_gene_variant|MODIFIER|EMP2|ENSSHAG00000010106|transcript|ENSSHAT0000001…	GT:AD:DP:GQ:PL	0/1:262,313:575:99:6869,0,6084	575	downstream_gene_variant	EMP2	ENSSHAG00000010106	ENSSHAT00000011865	c.*133_*134insA
GL852064.1	353	.	G	A	0.5	2.004	18460.8	PASS	AC=1;AF=0.500;AN=2;BaseQRankSum=-0.474;ClippingRankSum=0.000;DP=573;ExcessHet=3.0103;FS=2.004;MLEAC=1;MLEAF=0.500;MQ=60.00;MQRankSum=0.000;QD=32.22;ReadPosRankSum=2.112;SOR=1.054;ANN=A|intergenic_region|MODIFIER|||||||||||||	GT:AD:DP:GQ:PL	0/1:77,496:573:99:18489,0,1424	573	intergenic_region
GL848437.1	262	.	C	T	0.5	1.847	6276.77	PASS	AC=1;AF=0.500;AN=2;BaseQRankSum=7.535;ClippingRankSum=0.000;DP=568;ExcessHet=3.0103;FS=1.847;MLEAC=1;MLEAF=0.500;MQ=60.00;MQRankSum=0.000;QD=11.05;ReadPosRankSum=9.720;SOR=0.853;ANN=T|intergenic_region|MODIFIER|||||||||||||	GT:AD:DP:GQ:PL	0/1:359,209:568:99:6305,0,9951	568	intergenic_region
GL860006.1	360	.	T	G	0.5	0	7673.77	PASS	AC=1;AF=0.500;AN=2;BaseQRankSum=1.475;ClippingRankSum=0.000;DP=568;ExcessHet=3.0103;FS=0.000;MLEAC=1;MLEAF=0.500;MQ=60.00;MQRankSum=0.000;QD=13.51;ReadPosRankSum=0.151;SOR=0.792;ANN=G|intergenic_region|MODIFIER|||||||||||||	GT:AD:DP:GQ:PL	0/1:340,228:568:99:7702,0,13440	568	intergenic_region
GL841413.1	761071	.	T	C	0.5	1.355	14329.8	PASS	AC=1;AF=0.500;AN=2;BaseQRankSum=-1.171;ClippingRankSum=0.000;DP=566;ExcessHet=3.0103;FS=1.355;MLEAC=1;MLEAF=0.500;MQ=60.00;MQRankSum=0.000;QD=25.32;ReadPosRankSum=-0.623;SOR=0.823;ANN=C|synonymous_variant|LOW|ENSSHAG00000010846|ENSSHAG00000010846|transcript|ENSSHAT00000012778|protein_coding|4/10|c.600A>G|p.Arg200Arg|896/1786|600/1440|200/479||WARNING_TRANSCRIPT_NO_START_CODON	GT:AD:DP:GQ:PL	0/1:126,440:566:99:14358,0,3936	566	synonymous_variant	ENSSHAG00000010846	ENSSHAG00000010846	ENSSHAT00000012778	c.600A>G	p.Arg200Arg
GL869529.1	456	.	C	G	0.5	0.525	7645.77	PASS	AC=1;AF=0.500;AN=2;BaseQRankSum=-0.409;ClippingRankSum=0.000;DP=567;ExcessHet=3.0103;FS=0.525;MLEAC=1;MLEAF=0.500;MQ=60.00;MQRankSum=0.000;QD=13.51;ReadPosRankSum=2.359;SOR=0.626;ANN=G|intergenic_region|MODIFIER|||||||||||||	GT:AD:DP:GQ:PL	0/1:291,275:566:99:7674,0,8345	566	intergenic_region
GL834749.1	2970344	.	A	C	0.5	4.959	9867.77	PASS	AC=1;AF=0.500;AN=2;BaseQRankSum=-1.688;ClippingRankSum=0.000;DP=565;ExcessHet=3.0103;FS=4.959;MLEAC=1;MLEAF=0.500;MQ=60.00;MQRankSum=0.000;QD=17.47;ReadPosRankSum=2.522;SOR=0.471;ANN=C|intergenic_region|MODIFIER|CLEC3A-VAT1L|ENSSHAG00000017690-ENSSHAG00000017839|intergenic_region|ENSSHAG00000017690-ENSSHAG00000017839|||n.2970344A>C||||||	GT:AD:DP:GQ:PL	0/1:253,312:565:99:9896,0,8136	565	intergenic_region	CLEC3A-VAT1L	ENSSHAG00000017690-ENSSHAG00000017839	ENSSHAG00000017690-ENSSHAG00000017839	n.2970344A>C
GL834782.1	2068559	.	C	G	0.5	10.778	7691.77	PASS	AC=1;AF=0.500;AN=2;BaseQRankSum=0.080;ClippingRankSum=0.000;DP=563;ExcessHet=3.0103;FS=10.778;MLEAC=1;MLEAF=0.500;MQ=60.00;MQRankSum=0.000;QD=13.66;ReadPosRankSum=2.382;SOR=0.933;ANN=G|upstream_gene_variant|MODIFIER|ENSSHAG00000016196|ENSSHAG00000016196|transcript|ENSSHAT00000019234|protein_coding||c.-2190G>C|||||2190|,G|downstream_gene_variant|MODIFIER|ENSSHAG00000016206|ENSSHAG00000016206|trans…	GT:AD:DP:GQ:PL	0/1:333,230:563:99:7720,0,11959	563	upstream_gene_variant	ENSSHAG00000016196	ENSSHAG00000016196	ENSSHAT00000019234	c.-2190G>C
GL861544.1	231463	.	G	A	0.5	0.599	13446.8	PASS	AC=1;AF=0.500;AN=2;BaseQRankSum=-1.024;ClippingRankSum=0.000;DP=561;ExcessHet=3.0103;FS=0.599;MLEAC=1;MLEAF=0.500;MQ=60.00;MQRankSum=0.000;QD=23.97;ReadPosRankSum=0.767;SOR=0.789;ANN=A|synonymous_variant|LOW|KIAA0930|ENSSHAG00000006410|transcript|ENSSHAT00000007436|protein_coding|6/9|c.798C>T|p.Thr266Thr|798/2537|798/1200|266/399||WARNING_TRANSCRIPT_NO_START_CODON	GT:AD:DP:GQ:PL	0/1:154,407:561:99:13475,0,4157	561	synonymous_variant	KIAA0930	ENSSHAG00000006410	ENSSHAT00000007436	c.798C>T	p.Thr266Thr
GL856829.1	1996035	.	T	C	0.5	0	8824.77	PASS	AC=1;AF=0.500;AN=2;BaseQRankSum=0.578;ClippingRankSum=0.000;DP=560;ExcessHet=3.0103;FS=0.000;MLEAC=1;MLEAF=0.500;MQ=60.00;MQRankSum=0.000;QD=15.79;ReadPosRankSum=1.334;SOR=0.684;ANN=C|missense_variant|MODERATE|GRN|ENSSHAG00000016020|transcript|ENSSHAT00000019029|protein_coding|11/12|c.1439T>C|p.Leu480Ser|1439/3038|1439/1752|480/583||,C|downstream_gene_variant|MODIFIER|FAM171A2|ENSSHAG00000016032|…	GT:AD:DP:GQ:PL	0/1:294,265:559:99:8853,0,10025	559	missense_variant	GRN	ENSSHAG00000016020	ENSSHAT00000019029	c.1439T>C	p.Leu480Ser
GL861693.1	250013	.	T	C	0.5	0.55	5570.77	PASS	AC=1;AF=0.500;AN=2;BaseQRankSum=-2.283;ClippingRankSum=0.000;DP=559;ExcessHet=3.0103;FS=0.550;MLEAC=1;MLEAF=0.500;MQ=60.00;MQRankSum=0.000;QD=10.00;ReadPosRankSum=1.791;SOR=0.781;ANN=C|intergenic_region|MODIFIER|LIMD1-SACM1L|ENSSHAG00000005591-ENSSHAG00000007008|intergenic_region|ENSSHAG00000005591-ENSSHAG00000007008|||n.250013T>C||||||	GT:AD:DP:GQ:PL	0/1:363,194:557:99:5599,0,12740	557	intergenic_region	LIMD1-SACM1L	ENSSHAG00000005591-ENSSHAG00000007008	ENSSHAG00000005591-ENSSHAG00000007008	n.250013T>C
GL861605.1	2100873	.	C	G	0.5	1.328	13308.8	PASS	AC=1;AF=0.500;AN=2;BaseQRankSum=0.518;ClippingRankSum=0.000;DP=556;ExcessHet=3.0103;FS=1.328;MLEAC=1;MLEAF=0.500;MQ=60.00;MQRankSum=0.000;QD=23.94;ReadPosRankSum=0.958;SOR=0.854;ANN=G|downstream_gene_variant|MODIFIER|RTCB|ENSSHAG00000016277|transcript|ENSSHAT00000019325|protein_coding||c.*653G>C|||||336|WARNING_TRANSCRIPT_NO_START_CODON,G|intergenic_region|MODIFIER|ENSSHAG00000016235-RTCB|ENSSHAG…	GT:AD:DP:GQ:PL	0/1:172,384:556:99:13337,0,5088	556	downstream_gene_variant	RTCB	ENSSHAG00000016277	ENSSHAT00000019325	c.*653G>C
GL861423.1	691	.	C	T	0.5	2.739	1861.77	PASS	AC=1;AF=0.500;AN=2;BaseQRankSum=-2.984;ClippingRankSum=0.000;DP=555;ExcessHet=3.0103;FS=2.739;MLEAC=1;MLEAF=0.500;MQ=60.00;MQRankSum=0.000;QD=3.35;ReadPosRankSum=-0.473;SOR=0.461;ANN=T|missense_variant|MODERATE|ENSSHAG00000000117|ENSSHAG00000000117|transcript|ENSSHAT00000000136|protein_coding|2/6|c.469C>T|p.Arg157Cys|481/1205|469/1191|157/396||WARNING_TRANSCRIPT_NO_STOP_CODON,T|missense_variant|M…	GT:AD:DP:GQ:PL	0/1:465,90:555:99:1890,0,17328	555	missense_variant	ENSSHAG00000000117	ENSSHAG00000000117	ENSSHAT00000000136	c.469C>T	p.Arg157Cys
GL861709.1	114961	.	C	A	0.5	2.682	5521.77	PASS	AC=1;AF=0.500;AN=2;BaseQRankSum=0.112;ClippingRankSum=0.000;DP=570;ExcessHet=3.0103;FS=2.682;MLEAC=1;MLEAF=0.500;MQ=60.00;MQRankSum=0.000;QD=9.95;ReadPosRankSum=2.202;SOR=0.614;ANN=A|intergenic_region|MODIFIER|ITGB8-MACC1|ENSSHAG00000000868-ENSSHAG00000006812|intergenic_region|ENSSHAG00000000868-ENSSHAG00000006812|||n.114961C>A||||||	GT:AD:DP:GQ:PL	0/1:378,177:555:99:5550,0,16158	555	intergenic_region	ITGB8-MACC1	ENSSHAG00000000868-ENSSHAG00000006812	ENSSHAG00000000868-ENSSHAG00000006812	n.114961C>A
GL849558.1	1783958	.	C	T	0.5	3.253	8262.77	PASS	AC=1;AF=0.500;AN=2;BaseQRankSum=0.972;ClippingRankSum=0.000;DP=554;ExcessHet=3.0103;FS=3.253;MLEAC=1;MLEAF=0.500;MQ=60.00;MQRankSum=0.000;QD=14.91;ReadPosRankSum=1.436;SOR=0.945;ANN=T|synonymous_variant|LOW|ENSSHAG00000015375|ENSSHAG00000015375|transcript|ENSSHAT00000018260|protein_coding|5/12|c.420G>A|p.Leu140Leu|1338/2106|420/1188|140/395||,T|synonymous_variant|LOW|ENSSHAG00000015375|ENSSHAG000…	GT:AD:DP:GQ:PL	0/1:297,257:554:99:8291,0,9785	554	synonymous_variant	ENSSHAG00000015375	ENSSHAG00000015375	ENSSHAT00000018260	c.420G>A	p.Leu140Leu
GL841404.1	324218	.	C	T	0.5	0.533	8595.77	PASS	AC=1;AF=0.500;AN=2;BaseQRankSum=-2.154;ClippingRankSum=0.000;DP=554;ExcessHet=3.0103;FS=0.533;MLEAC=1;MLEAF=0.500;MQ=60.00;MQRankSum=0.000;QD=15.52;ReadPosRankSum=-0.869;SOR=0.618;ANN=T|3_prime_UTR_variant|MODIFIER|CDC37|ENSSHAG00000007479|transcript|ENSSHAT00000008703|protein_coding|7/7|c.*240C>T|||||240|WARNING_TRANSCRIPT_NO_START_CODON	GT:AD:DP:GQ:PL	0/1:276,278:554:99:8624,0,9042	554	3_prime_UTR_variant	CDC37	ENSSHAG00000007479	ENSSHAT00000008703	c.*240C>T
GL841413.1	761083	.	C	T	0.5	0.697	2609.77	PASS	AC=1;AF=0.500;AN=2;BaseQRankSum=-0.544;ClippingRankSum=0.000;DP=552;ExcessHet=3.0103;FS=0.697;MLEAC=1;MLEAF=0.500;MQ=60.00;MQRankSum=0.000;QD=4.73;ReadPosRankSum=1.332;SOR=0.560;ANN=T|synonymous_variant|LOW|ENSSHAG00000010846|ENSSHAG00000010846|transcript|ENSSHAT00000012778|protein_coding|4/10|c.588G>A|p.Ala196Ala|884/1786|588/1440|196/479||WARNING_TRANSCRIPT_NO_START_CODON	GT:AD:DP:GQ:PL	0/1:438,114:552:99:2638,0,18526	552	synonymous_variant	ENSSHAG00000010846	ENSSHAG00000010846	ENSSHAT00000012778	c.588G>A	p.Ala196Ala
GL841404.1	322943	.	C	T	0.5	1.104	9774.77	PASS	AC=1;AF=0.500;AN=2;BaseQRankSum=1.856;ClippingRankSum=0.000;DP=551;ExcessHet=3.0103;FS=1.104;MLEAC=1;MLEAF=0.500;MQ=60.00;MQRankSum=0.000;QD=17.77;ReadPosRankSum=2.875;SOR=0.837;ANN=T|synonymous_variant|LOW|CDC37|ENSSHAG00000007479|transcript|ENSSHAT00000008703|protein_coding|5/7|c.771C>T|p.Pro257Pro|771/4182|771/1050|257/349||WARNING_TRANSCRIPT_NO_START_CODON	GT:AD:DP:GQ:PL	0/1:267,283:550:99:9803,0,8844	550	synonymous_variant	CDC37	ENSSHAG00000007479	ENSSHAT00000008703	c.771C>T	p.Pro257Pro
GL857053.1	21262	.	AC	A	0.5	1.763	5274.73	PASS	AC=1;AF=0.500;AN=2;BaseQRankSum=2.487;ClippingRankSum=0.000;DP=629;ExcessHet=3.0103;FS=1.763;MLEAC=1;MLEAF=0.500;MQ=60.00;MQRankSum=0.000;QD=9.61;ReadPosRankSum=2.487;SOR=0.590;ANN=A|downstream_gene_variant|MODIFIER|PPP1R11|ENSSHAG00000001899|transcript|ENSSHAT00000002159|protein_coding||c.*95delC|||||95|,A|downstream_gene_variant|MODIFIER|RNF39|ENSSHAG00000002081|transcript|ENSSHAT00000002373|pr…	GT:AD:DP:GQ:PL	0/1:270,279:549:99:5312,0,5291	549	downstream_gene_variant	PPP1R11	ENSSHAG00000001899	ENSSHAT00000002159	c.*95delC
GL861605.1	2100973	.	C	T	0.5	4.067	10519.8	PASS	AC=1;AF=0.500;AN=2;BaseQRankSum=-2.451;ClippingRankSum=0.000;DP=547;ExcessHet=3.0103;FS=4.067;MLEAC=1;MLEAF=0.500;MQ=60.00;MQRankSum=0.000;QD=19.27;ReadPosRankSum=0.676;SOR=0.458;ANN=T|downstream_gene_variant|MODIFIER|RTCB|ENSSHAG00000016277|transcript|ENSSHAT00000019325|protein_coding||c.*553G>A|||||236|WARNING_TRANSCRIPT_NO_START_CODON,T|intergenic_region|MODIFIER|ENSSHAG00000016235-RTCB|ENSSHA…	GT:AD:DP:GQ:PL	0/1:182,364:546:99:10548,0,4930	546	downstream_gene_variant	RTCB	ENSSHAG00000016277	ENSSHAT00000019325	c.*553G>A
GL841412.1	1109649	.	G	A	0.5	4.706	2105.77	PASS	AC=1;AF=0.500;AN=2;BaseQRankSum=-0.434;ClippingRankSum=0.000;DP=542;ExcessHet=3.0103;FS=4.706;MLEAC=1;MLEAF=0.500;MQ=60.00;MQRankSum=0.000;QD=3.89;ReadPosRankSum=1.277;SOR=0.374;ANN=A|synonymous_variant|LOW|ENSSHAG00000012703|ENSSHAG00000012703|transcript|ENSSHAT00000015014|protein_coding|9/23|c.768C>T|p.Thr256Thr|768/3355|768/2796|256/931||	GT:AD:DP:GQ:PL	0/1:446,96:542:99:2134,0,15911	542	synonymous_variant	ENSSHAG00000012703	ENSSHAG00000012703	ENSSHAT00000015014	c.768C>T	p.Thr256Thr
GL856847.1	70510	.	C	T	0.5	6.583	7342.77	PASS	AC=1;AF=0.500;AN=2;BaseQRankSum=0.379;ClippingRankSum=0.000;DP=540;ExcessHet=3.0103;FS=6.583;MLEAC=1;MLEAF=0.500;MQ=60.00;MQRankSum=0.000;QD=13.62;ReadPosRankSum=0.949;SOR=1.204;ANN=T|3_prime_UTR_variant|MODIFIER|AATK|ENSSHAG00000002454|transcript|ENSSHAT00000002805|protein_coding|17/17|c.*822C>T|||||822|WARNING_TRANSCRIPT_NO_START_CODON,T|downstream_gene_variant|MODIFIER|AATK|ENSSHAG00000002454|…	GT:AD:DP:GQ:PL	0/1:307,232:539:99:7371,0,10025	539	3_prime_UTR_variant	AATK	ENSSHAG00000002454	ENSSHAT00000002805	c.*822C>T
GL841563.1	115752	.	T	C	0.5	3.22	9186.77	PASS	AC=1;AF=0.500;AN=2;BaseQRankSum=-1.735;ClippingRankSum=0.000;DP=539;ExcessHet=3.0103;FS=3.220;MLEAC=1;MLEAF=0.500;MQ=60.00;MQRankSum=0.000;QD=17.04;ReadPosRankSum=0.839;SOR=0.500;ANN=C|downstream_gene_variant|MODIFIER|ERMP1|ENSSHAG00000004720|transcript|ENSSHAT00000005455|protein_coding||c.*2524A>G|||||2524|WARNING_TRANSCRIPT_NO_START_CODON,C|intergenic_region|MODIFIER|KIAA1432-ERMP1|ENSSHAG00000…	GT:AD:DP:GQ:PL	0/1:261,278:539:99:9215,0,8927	539	downstream_gene_variant	ERMP1	ENSSHAG00000004720	ENSSHAT00000005455	c.*2524A>G
GL834654.1	2661044	.	C	CA	0.5	2.625	1095.73	PASS	AC=1;AF=0.500;AN=2;BaseQRankSum=-0.021;ClippingRankSum=0.000;DP=602;ExcessHet=3.0103;FS=2.625;MLEAC=1;MLEAF=0.500;MQ=60.00;MQRankSum=0.000;QD=2.07;ReadPosRankSum=2.153;SOR=0.463;ANN=CA|3_prime_UTR_variant|MODIFIER|COL5A1|ENSSHAG00000016990|transcript|ENSSHAT00000020186|protein_coding|65/65|c.*378dupA|||||379|WARNING_TRANSCRIPT_NO_START_CODON&INFO_REALIGN_3_PRIME	GT:AD:DP:GQ:PL	0/1:428,102:530:99:1133,0,11328	530	3_prime_UTR_variant	COL5A1	ENSSHAG00000016990	ENSSHAT00000020186	c.*378dupA
GL864844.1	48200	.	G	A	0.5	1.153	6291.77	PASS	AC=1;AF=0.500;AN=2;BaseQRankSum=-0.511;ClippingRankSum=0.000;DP=529;ExcessHet=3.0103;FS=1.153;MLEAC=1;MLEAF=0.500;MQ=60.00;MQRankSum=0.000;QD=11.89;ReadPosRankSum=1.433;SOR=0.597;ANN=A|synonymous_variant|LOW|ENSSHAG00000002861|ENSSHAG00000002861|transcript|ENSSHAT00000003280|protein_coding|4/8|c.699C>T|p.Ile233Ile|699/1350|699/1350|233/449||,A|synonymous_variant|LOW|ENSSHAG00000002861|ENSSHAG0000…	GT:AD:DP:GQ:PL	0/1:319,210:529:99:6320,0,10846	529	synonymous_variant	ENSSHAG00000002861	ENSSHAG00000002861	ENSSHAT00000003280	c.699C>T	p.Ile233Ile
GL861693.1	250204	.	C	T	0.5	1.168	5132.77	PASS	AC=1;AF=0.500;AN=2;BaseQRankSum=-1.472;ClippingRankSum=0.000;DP=529;ExcessHet=3.0103;FS=1.168;MLEAC=1;MLEAF=0.500;MQ=60.00;MQRankSum=0.000;QD=9.70;ReadPosRankSum=1.865;SOR=0.615;ANN=T|intergenic_region|MODIFIER|LIMD1-SACM1L|ENSSHAG00000005591-ENSSHAG00000007008|intergenic_region|ENSSHAG00000005591-ENSSHAG00000007008|||n.250204C>T||||||	GT:AD:DP:GQ:PL	0/1:344,185:529:99:5161,0,11557	529	intergenic_region	LIMD1-SACM1L	ENSSHAG00000005591-ENSSHAG00000007008	ENSSHAG00000005591-ENSSHAG00000007008	n.250204C>T
GL846806.1	105	.	T	A	0.5	4.534	7471.77	PASS	AC=1;AF=0.500;AN=2;BaseQRankSum=1.291;ClippingRankSum=0.000;DP=527;ExcessHet=3.0103;FS=4.534;MLEAC=1;MLEAF=0.500;MQ=60.00;MQRankSum=0.000;QD=14.18;ReadPosRankSum=4.125;SOR=1.025;ANN=A|intergenic_region|MODIFIER|||||||||||||	GT:AD:DP:GQ:PL	0/1:272,255:527:99:7500,0,7836	527	intergenic_region
GL869220.1	2148	.	T	C	0.5	5.15	8758.77	PASS	AC=1;AF=0.500;AN=2;BaseQRankSum=4.130;ClippingRankSum=0.000;DP=526;ExcessHet=3.0103;FS=5.150;MLEAC=1;MLEAF=0.500;MQ=60.00;MQRankSum=0.000;QD=16.68;ReadPosRankSum=3.134;SOR=1.079;ANN=C|intergenic_region|MODIFIER|||||||||||||	GT:AD:DP:GQ:PL	0/1:286,239:525:99:8787,0,10087	525	intergenic_region
GL860006.1	355	.	C	T	0.5	2.108	10870.8	PASS	AC=1;AF=0.500;AN=2;BaseQRankSum=-0.694;ClippingRankSum=0.000;DP=525;ExcessHet=3.0103;FS=2.108;MLEAC=1;MLEAF=0.500;MQ=60.00;MQRankSum=0.000;QD=20.71;ReadPosRankSum=1.607;SOR=0.455;ANN=T|intergenic_region|MODIFIER|||||||||||||	GT:AD:DP:GQ:PL	0/1:221,304:525:99:10899,0,8600	525	intergenic_region
GL841563.1	115465	.	G	A	0.5	2.453	7563.77	PASS	AC=1;AF=0.500;AN=2;BaseQRankSum=2.728;ClippingRankSum=0.000;DP=523;ExcessHet=3.0103;FS=2.453;MLEAC=1;MLEAF=0.500;MQ=60.00;MQRankSum=0.000;QD=14.46;ReadPosRankSum=0.733;SOR=0.539;ANN=A|downstream_gene_variant|MODIFIER|ERMP1|ENSSHAG00000004720|transcript|ENSSHAT00000005455|protein_coding||c.*2811C>T|||||2811|WARNING_TRANSCRIPT_NO_START_CODON,A|intergenic_region|MODIFIER|KIAA1432-ERMP1|ENSSHAG000000…	GT:AD:DP:GQ:PL	0/1:287,236:523:99:7592,0,9099	523	downstream_gene_variant	ERMP1	ENSSHAG00000004720	ENSSHAT00000005455	c.*2811C>T
GL857426.1	186012	.	A	G	0.5	4.971	7648.77	PASS	AC=1;AF=0.500;AN=2;BaseQRankSum=0.182;ClippingRankSum=0.000;DP=521;ExcessHet=3.0103;FS=4.971;MLEAC=1;MLEAF=0.500;MQ=60.00;MQRankSum=0.000;QD=14.68;ReadPosRankSum=1.731;SOR=0.419;ANN=G|intergenic_region|MODIFIER|||||||||||||	GT:AD:DP:GQ:PL	0/1:276,245:521:99:7677,0,9011	521	intergenic_region
GL841374.1	1077744	.	T	TA	0.5	1.883	6315.73	PASS	AC=1;AF=0.500;AN=2;BaseQRankSum=2.739;ClippingRankSum=0.000;DP=567;ExcessHet=3.0103;FS=1.883;MLEAC=1;MLEAF=0.500;MQ=60.00;MQRankSum=0.000;QD=12.24;ReadPosRankSum=1.124;SOR=0.833;ANN=TA|downstream_gene_variant|MODIFIER|YWHAZ|ENSSHAG00000012671|transcript|ENSSHAT00000014970|protein_coding||c.*1443_*1444insT|||||1443|,TA|intergenic_region|MODIFIER|ENSSHAG00000011267-YWHAZ|ENSSHAG00000011267-ENSSHAG0…	GT:AD:DP:GQ:PL	0/1:281,235:516:99:6353,0,8106	516	downstream_gene_variant	YWHAZ	ENSSHAG00000012671	ENSSHAT00000014970	c.*1443_*1444insT
GL852065.1	635	.	G	T	0.5	0.74	16105.8	PASS	AC=1;AF=0.500;AN=2;BaseQRankSum=0.483;ClippingRankSum=0.000;DP=516;ExcessHet=3.0103;FS=0.740;MLEAC=1;MLEAF=0.500;MQ=60.00;MQRankSum=0.000;QD=31.21;ReadPosRankSum=-0.737;SOR=0.645;ANN=T|intergenic_region|MODIFIER|||||||||||||	GT:AD:DP:GQ:PL	0/1:77,439:516:99:16134,0,1506	516	intergenic_region
GL860006.1	841	.	G	A	0.5	0	3629.77	PASS	AC=1;AF=0.500;AN=2;BaseQRankSum=1.316;ClippingRankSum=0.000;DP=516;ExcessHet=3.0103;FS=0.000;MLEAC=1;MLEAF=0.500;MQ=60.00;MQRankSum=0.000;QD=7.03;ReadPosRankSum=1.029;SOR=0.673;ANN=A|intergenic_region|MODIFIER|||||||||||||	GT:AD:DP:GQ:PL	0/1:385,131:516:99:3658,0,13521	516	intergenic_region
GL867645.1	32948	.	CTG	C	0.5	13.453	1887.73	PASS	AC=1;AF=0.500;AN=2;BaseQRankSum=-3.187;ClippingRankSum=0.000;DP=547;ExcessHet=3.0103;FS=13.453;MLEAC=1;MLEAF=0.500;MQ=60.00;MQRankSum=0.000;QD=3.67;ReadPosRankSum=4.777;SOR=1.825;ANN=C|intergenic_region|MODIFIER|ENSSHAG00000000886-CHR_END|ENSSHAG00000000886-CHR_END|intergenic_region|ENSSHAG00000000886-CHR_END|||n.32949_32950delTG||||||	GT:AD:DP:GQ:PL	0/1:436,79:515:99:1925,0,17545	515	intergenic_region	ENSSHAG00000000886-CHR_END	ENSSHAG00000000886-CHR_END	ENSSHAG00000000886-CHR_END	n.32949_32950delTG
GL861617.1	1104439	.	C	G	0.5	1.193	5179.77	PASS	AC=1;AF=0.500;AN=2;BaseQRankSum=1.420;ClippingRankSum=0.000;DP=512;ExcessHet=3.0103;FS=1.193;MLEAC=1;MLEAF=0.500;MQ=60.00;MQRankSum=0.000;QD=10.12;ReadPosRankSum=0.812;SOR=0.782;ANN=G|synonymous_variant|LOW|TEAD4|ENSSHAG00000012780|transcript|ENSSHAT00000015104|protein_coding|10/12|c.1005G>C|p.Gly335Gly|1134/1425|1005/1296|335/431||	GT:AD:DP:GQ:PL	0/1:342,170:512:99:5208,0,11806	512	synonymous_variant	TEAD4	ENSSHAG00000012780	ENSSHAT00000015104	c.1005G>C	p.Gly335Gly
GL834428.1	181614	.	C	A	0.5	6.967	8674.77	PASS	AC=1;AF=0.500;AN=2;BaseQRankSum=0.825;ClippingRankSum=0.000;DP=511;ExcessHet=3.0103;FS=6.967;MLEAC=1;MLEAF=0.500;MQ=60.00;MQRankSum=0.000;QD=16.98;ReadPosRankSum=1.788;SOR=0.383;ANN=A|synonymous_variant|LOW|DDX50|ENSSHAG00000005690|transcript|ENSSHAT00000006595|protein_coding|13/15|c.1809G>T|p.Arg603Arg|2495/3203|1809/2163|603/720||	GT:AD:DP:GQ:PL	0/1:248,263:511:99:8703,0,7869	511	synonymous_variant	DDX50	ENSSHAG00000005690	ENSSHAT00000006595	c.1809G>T	p.Arg603Arg
GL848403.1	2851	.	C	T	0.5	5.985	7807.77	PASS	AC=1;AF=0.500;AN=2;BaseQRankSum=1.290;ClippingRankSum=0.000;DP=511;ExcessHet=3.0103;FS=5.985;MLEAC=1;MLEAF=0.500;MQ=60.00;MQRankSum=0.000;QD=15.28;ReadPosRankSum=1.934;SOR=1.094;ANN=T|intergenic_region|MODIFIER|||||||||||||	GT:AD:DP:GQ:PL	0/1:265,246:511:99:7836,0,8276	511	intergenic_region
GL857426.1	186531	.	G	A	0.5	2.461	8453.77	PASS	AC=1;AF=0.500;AN=2;BaseQRankSum=-0.189;ClippingRankSum=0.000;DP=512;ExcessHet=3.0103;FS=2.461;MLEAC=1;MLEAF=0.500;MQ=60.00;MQRankSum=0.000;QD=16.54;ReadPosRankSum=-1.466;SOR=0.904;ANN=A|intergenic_region|MODIFIER|||||||||||||	GT:AD:DP:GQ:PL	0/1:253,258:511:99:8482,0,8231	511	intergenic_region
GL856821.1	1540500	.	T	C	0.5	2.004	8434.77	PASS	AC=1;AF=0.500;AN=2;BaseQRankSum=-2.105;ClippingRankSum=0.000;DP=510;ExcessHet=3.0103;FS=2.004;MLEAC=1;MLEAF=0.500;MQ=60.00;MQRankSum=0.000;QD=16.54;ReadPosRankSum=0.326;SOR=0.512;ANN=C|downstream_gene_variant|MODIFIER|ADAR|ENSSHAG00000014641|transcript|ENSSHAT00000017367|protein_coding||c.*1485A>G|||||1485|,C|intergenic_region|MODIFIER|ENSSHAG00000014561-ADAR|ENSSHAG00000014561-ENSSHAG00000014641…	GT:AD:DP:GQ:PL	0/1:250,260:510:99:8463,0,8666	510	downstream_gene_variant	ADAR	ENSSHAG00000014641	ENSSHAT00000017367	c.*1485A>G
GL864985.1	100793	.	TC	T	0.5	1.578	1341.73	PASS	AC=1;AF=0.500;AN=2;BaseQRankSum=3.693;ClippingRankSum=0.000;DP=779;ExcessHet=3.0103;FS=1.578;MLEAC=1;MLEAF=0.500;MQ=60.00;MQRankSum=0.000;QD=2.64;ReadPosRankSum=5.332;SOR=0.515;ANN=T|3_prime_UTR_variant|MODIFIER|FRMD8|ENSSHAG00000004123|transcript|ENSSHAT00000004744|protein_coding|10/10|c.*845delC|||||845|WARNING_TRANSCRIPT_NO_START_CODON&INFO_REALIGN_3_PRIME	GT:AD:DP:GQ:PL	0/1:387,121:508:99:1379,0,7652	508	3_prime_UTR_variant	FRMD8	ENSSHAG00000004123	ENSSHAT00000004744	c.*845delC
GL849715.1	652281	.	T	TTCTC	0.5	0.538	3929.73	PASS	AC=1;AF=0.500;AN=2;BaseQRankSum=-0.390;ClippingRankSum=0.000;DP=710;ExcessHet=3.0103;FS=0.538;MLEAC=1;MLEAF=0.500;MQ=60.00;MQRankSum=0.000;QD=7.78;ReadPosRankSum=0.648;SOR=0.621;ANN=TTCTC|downstream_gene_variant|MODIFIER|PRSS23|ENSSHAG00000010219|transcript|ENSSHAT00000012007|protein_coding||c.*184_*185insGAGA|||||184|,TTCTC|intergenic_region|MODIFIER|FZD4-PRSS23|ENSSHAG00000009486-ENSSHAG0000001…	GT:AD:DP:GQ:PL	0/1:329,176:505:99:3967,0,11895	505	downstream_gene_variant	PRSS23	ENSSHAG00000010219	ENSSHAT00000012007	c.*184_*185insGAGA
GL861726.1	493100	.	G	A	0.5	1.162	10298.8	PASS	AC=1;AF=0.500;AN=2;BaseQRankSum=1.722;ClippingRankSum=0.000;DP=504;ExcessHet=3.0103;FS=1.162;MLEAC=1;MLEAF=0.500;MQ=60.00;MQRankSum=0.000;QD=20.43;ReadPosRankSum=2.550;SOR=0.606;ANN=A|downstream_gene_variant|MODIFIER|OS9|ENSSHAG00000008926|transcript|ENSSHAT00000010427|protein_coding||c.*2153G>A|||||2153|,A|downstream_gene_variant|MODIFIER|OS9|ENSSHAG00000008926|transcript|ENSSHAT00000010428|prot…	GT:AD:DP:GQ:PL	0/1:197,307:504:99:10327,0,5862	504	downstream_gene_variant	OS9	ENSSHAG00000008926	ENSSHAT00000010427	c.*2153G>A
GL860317.1	803	.	C	T	0.5	2.442	16199.8	PASS	AC=1;AF=0.500;AN=2;BaseQRankSum=-0.454;ClippingRankSum=0.000;DP=502;ExcessHet=3.0103;FS=2.442;MLEAC=1;MLEAF=0.500;MQ=60.00;MQRankSum=0.000;QD=32.27;ReadPosRankSum=1.247;SOR=1.145;ANN=T|downstream_gene_variant|MODIFIER|IFNGR1|ENSSHAG00000000241|transcript|ENSSHAT00000000281|protein_coding||c.*104C>T|||||104|WARNING_TRANSCRIPT_NO_START_CODON,T|intergenic_region|MODIFIER|IFNGR1-CHR_END|ENSSHAG000000…	GT:AD:DP:GQ:PL	0/1:39,463:502:99:16228,0,147	502	downstream_gene_variant	IFNGR1	ENSSHAG00000000241	ENSSHAT00000000281	c.*104C>T
GL861726.1	481870	.	G	T	0.5	1.149	10205.8	PASS	AC=1;AF=0.500;AN=2;BaseQRankSum=0.059;ClippingRankSum=0.000;DP=501;ExcessHet=3.0103;FS=1.149;MLEAC=1;MLEAF=0.500;MQ=60.00;MQRankSum=0.000;QD=20.37;ReadPosRankSum=2.842;SOR=0.817;ANN=T|synonymous_variant|LOW|OS9|ENSSHAG00000008926|transcript|ENSSHAT00000010427|protein_coding|1/16|c.201G>T|p.Arg67Arg|201/2025|201/2025|67/674||,T|synonymous_variant|LOW|OS9|ENSSHAG00000008926|transcript|ENSSHAT000000…	GT:AD:DP:GQ:PL	0/1:181,320:501:99:10234,0,5021	501	synonymous_variant	OS9	ENSSHAG00000008926	ENSSHAT00000010427	c.201G>T	p.Arg67Arg
GL867698.1	47178	.	C	T	0.5	16.214	4211.77	PASS	AC=1;AF=0.500;AN=2;BaseQRankSum=4.406;ClippingRankSum=0.000;DP=499;ExcessHet=3.0103;FS=16.214;MLEAC=1;MLEAF=0.500;MQ=60.00;MQRankSum=0.000;QD=8.44;ReadPosRankSum=-2.399;SOR=0.552;ANN=T|3_prime_UTR_variant|MODIFIER|ENSSHAG00000002955|ENSSHAG00000002955|transcript|ENSSHAT00000003399|protein_coding|4/4|c.*317G>A|||||317|WARNING_TRANSCRIPT_NO_START_CODON	GT:AD:DP:GQ:PL	0/1:361,138:499:99:4240,0,13802	499	3_prime_UTR_variant	ENSSHAG00000002955	ENSSHAG00000002955	ENSSHAT00000003399	c.*317G>A
GL856821.1	1539833	.	T	C	0.5	1.095	8167.77	PASS	AC=1;AF=0.500;AN=2;BaseQRankSum=2.238;ClippingRankSum=0.000;DP=499;ExcessHet=3.0103;FS=1.095;MLEAC=1;MLEAF=0.500;MQ=60.00;MQRankSum=0.000;QD=16.37;ReadPosRankSum=-0.285;SOR=0.805;ANN=C|downstream_gene_variant|MODIFIER|ADAR|ENSSHAG00000014641|transcript|ENSSHAT00000017367|protein_coding||c.*2152A>G|||||2152|,C|intergenic_region|MODIFIER|ENSSHAG00000014561-ADAR|ENSSHAG00000014561-ENSSHAG00000014641…	GT:AD:DP:GQ:PL	0/1:256,243:499:99:8196,0,8364	499	downstream_gene_variant	ADAR	ENSSHAG00000014641	ENSSHAT00000017367	c.*2152A>G
GL861591.1	1562869	.	G	A	0.5	0.575	3929.77	PASS	AC=1;AF=0.500;AN=2;BaseQRankSum=-0.472;ClippingRankSum=0.000;DP=497;ExcessHet=3.0103;FS=0.575;MLEAC=1;MLEAF=0.500;MQ=60.00;MQRankSum=0.000;QD=7.91;ReadPosRankSum=2.544;SOR=0.762;ANN=A|intergenic_region|MODIFIER|TAB1-ENSSHAG00000014769|ENSSHAG00000014579-ENSSHAG00000014769|intergenic_region|ENSSHAG00000014579-ENSSHAG00000014769|||n.1562869G>A||||||	GT:AD:DP:GQ:PL	0/1:347,150:497:99:3958,0,11379	497	intergenic_region	TAB1-ENSSHAG00000014769	ENSSHAG00000014579-ENSSHAG00000014769	ENSSHAG00000014579-ENSSHAG00000014769	n.1562869G>A
GL867596.1	817515	.	T	A	0.5	2.726	11487.8	PASS	AC=1;AF=0.500;AN=2;BaseQRankSum=-2.435;ClippingRankSum=0.000;DP=496;ExcessHet=3.0103;FS=2.726;MLEAC=1;MLEAF=0.500;MQ=60.00;MQRankSum=0.000;QD=23.16;ReadPosRankSum=0.302;SOR=0.492;ANN=A|downstream_gene_variant|MODIFIER|ENSSHAG00000011094|ENSSHAG00000011094|transcript|ENSSHAT00000013075|protein_coding||c.*1063T>A|||||780|,A|intergenic_region|MODIFIER|ENSSHAG00000011094-ENSSHAG00000011544|ENSSHAG000…	GT:AD:DP:GQ:PL	0/1:150,346:496:99:11516,0,4284	496	downstream_gene_variant	ENSSHAG00000011094	ENSSHAG00000011094	ENSSHAT00000013075	c.*1063T>A
GL856829.1	1996858	.	G	C	0.5	1.152	7691.77	PASS	AC=1;AF=0.500;AN=2;BaseQRankSum=-0.576;ClippingRankSum=0.000;DP=497;ExcessHet=3.0103;FS=1.152;MLEAC=1;MLEAF=0.500;MQ=60.00;MQRankSum=0.000;QD=15.51;ReadPosRankSum=-0.647;SOR=0.574;ANN=C|3_prime_UTR_variant|MODIFIER|GRN|ENSSHAG00000016020|transcript|ENSSHAT00000019029|protein_coding|12/12|c.*264G>C|||||264|,C|downstream_gene_variant|MODIFIER|FAM171A2|ENSSHAG00000016032|transcript|ENSSHAT0000001904…	GT:AD:DP:GQ:PL	0/1:240,256:496:99:7720,0,7216	496	3_prime_UTR_variant	GRN	ENSSHAG00000016020	ENSSHAT00000019029	c.*264G>C
GL869221.1	3589	.	G	A	0.5	13.308	9388.77	PASS	AC=1;AF=0.500;AN=2;BaseQRankSum=1.419;ClippingRankSum=0.000;DP=525;ExcessHet=3.0103;FS=13.308;MLEAC=1;MLEAF=0.500;MQ=60.00;MQRankSum=0.000;QD=18.93;ReadPosRankSum=14.209;SOR=1.495;ANN=A|intergenic_region|MODIFIER|||||||||||||	GT:AD:DP:GQ:PL	0/1:235,261:496:99:9417,0,7955	496	intergenic_region
GL862149.1	82945	.	A	AGG	0.5	12.314	5376.73	PASS	AC=1;AF=0.500;AN=2;BaseQRankSum=0.636;ClippingRankSum=0.000;DP=508;ExcessHet=3.0103;FS=12.314;MLEAC=1;MLEAF=0.500;MQ=60.00;MQRankSum=0.000;QD=10.86;ReadPosRankSum=-8.019;SOR=2.467;ANN=AGG|intergenic_region|MODIFIER|||||||||||||	GT:AD:DP:GQ:PL	0/1:325,170:495:99:5414,0,14947	495	intergenic_region
GL852065.1	206	.	A	G	0.5	2.63	14988.8	PASS	AC=1;AF=0.500;AN=2;BaseQRankSum=0.064;ClippingRankSum=0.000;DP=495;ExcessHet=3.0103;FS=2.630;MLEAC=1;MLEAF=0.500;MQ=60.00;MQRankSum=0.000;QD=30.28;ReadPosRankSum=1.023;SOR=0.983;ANN=G|intergenic_region|MODIFIER|||||||||||||	GT:AD:DP:GQ:PL	0/1:75,420:495:99:15017,0,1790	495	intergenic_region
GL856821.1	1541251	.	A	C	0.5	0	7120.73	PASS	AC=1;AF=0.500;AN=2;BaseQRankSum=1.369;ClippingRankSum=0.000;DP=493;ExcessHet=3.0103;FS=0.000;MLEAC=1;MLEAF=0.500;MQ=60.00;MQRankSum=0.000;QD=14.44;ReadPosRankSum=0.174;SOR=0.676;ANN=C|downstream_gene_variant|MODIFIER|ADAR|ENSSHAG00000014641|transcript|ENSSHAT00000017367|protein_coding||c.*734T>G|||||734|,C|intergenic_region|MODIFIER|ENSSHAG00000014561-ADAR|ENSSHAG00000014561-ENSSHAG00000014641|in…	GT:AD:DP:GQ:PL	0/1:256,237:493:99:7158,0,7704	493	downstream_gene_variant	ADAR	ENSSHAG00000014641	ENSSHAT00000017367	c.*734T>G
GL834428.1	768644	.	A	G	0.5	9.892	9934.77	PASS	AC=1;AF=0.500;AN=2;BaseQRankSum=-0.542;ClippingRankSum=0.000;DP=492;ExcessHet=3.0103;FS=9.892;MLEAC=1;MLEAF=0.500;MQ=60.00;MQRankSum=0.000;QD=20.23;ReadPosRankSum=0.781;SOR=0.272;ANN=G|synonymous_variant|LOW|HNRNPH3|ENSSHAG00000010909|transcript|ENSSHAT00000012851|protein_coding|6/9|c.735T>C|p.His245His|735/1029|735/1029|245/342||	GT:AD:DP:GQ:PL	0/1:203,288:491:99:9963,0,6901	491	synonymous_variant	HNRNPH3	ENSSHAG00000010909	ENSSHAT00000012851	c.735T>C	p.His245His
GL865291.1	47234	.	G	A	0.5	1.731	8393.77	PASS	AC=1;AF=0.500;AN=2;BaseQRankSum=0.940;ClippingRankSum=0.000;DP=491;ExcessHet=3.0103;FS=1.731;MLEAC=1;MLEAF=0.500;MQ=60.00;MQRankSum=0.000;QD=17.10;ReadPosRankSum=-0.017;SOR=0.554;ANN=A|synonymous_variant|LOW|CORO1B|ENSSHAG00000002926|transcript|ENSSHAT00000003364|protein_coding|5/9|c.546C>T|p.Leu182Leu|546/1110|546/1077|182/358||WARNING_TRANSCRIPT_NO_START_CODON,A|downstream_gene_variant|MODIFIER…	GT:AD:DP:GQ:PL	0/1:249,242:491:99:8422,0,8564	491	synonymous_variant	CORO1B	ENSSHAG00000002926	ENSSHAT00000003364	c.546C>T	p.Leu182Leu
GL861709.1	114514	.	A	G	0.5	0	1142.77	PASS	AC=1;AF=0.500;AN=2;BaseQRankSum=-2.137;ClippingRankSum=0.000;DP=501;ExcessHet=3.0103;FS=0.000;MLEAC=1;MLEAF=0.500;MQ=60.00;MQRankSum=0.000;QD=2.33;ReadPosRankSum=15.816;SOR=0.709;ANN=G|intergenic_region|MODIFIER|ITGB8-MACC1|ENSSHAG00000000868-ENSSHAG00000006812|intergenic_region|ENSSHAG00000000868-ENSSHAG00000006812|||n.114514A>G||||||	GT:AD:DP:GQ:PL	0/1:418,73:491:99:1171,0,13181	491	intergenic_region	ITGB8-MACC1	ENSSHAG00000000868-ENSSHAG00000006812	ENSSHAG00000000868-ENSSHAG00000006812	n.114514A>G
GL856829.1	1995706	.	G	C	0.5	0.561	7044.77	PASS	AC=1;AF=0.500;AN=2;BaseQRankSum=0.579;ClippingRankSum=0.000;DP=490;ExcessHet=3.0103;FS=0.561;MLEAC=1;MLEAF=0.500;MQ=60.00;MQRankSum=0.000;QD=14.38;ReadPosRankSum=0.485;SOR=0.724;ANN=C|missense_variant|MODERATE|GRN|ENSSHAG00000016020|transcript|ENSSHAT00000019029|protein_coding|10/12|c.1297G>C|p.Val433Leu|1297/3038|1297/1752|433/583||,C|downstream_gene_variant|MODIFIER|FAM171A2|ENSSHAG00000016032|…	GT:AD:DP:GQ:PL	0/1:271,219:490:99:7073,0,9049	490	missense_variant	GRN	ENSSHAG00000016020	ENSSHAT00000019029	c.1297G>C	p.Val433Leu
GL857426.1	187518	.	C	T	0.5	1.72	8201.77	PASS	AC=1;AF=0.500;AN=2;BaseQRankSum=-2.328;ClippingRankSum=0.000;DP=489;ExcessHet=3.0103;FS=1.720;MLEAC=1;MLEAF=0.500;MQ=60.00;MQRankSum=0.000;QD=16.77;ReadPosRankSum=-1.507;SOR=0.660;ANN=T|intergenic_region|MODIFIER|||||||||||||	GT:AD:DP:GQ:PL	0/1:241,248:489:99:8230,0,8306	489	intergenic_region
GL841171.1	1464	.	G	A	0.5	0.522	7521.77	PASS	AC=1;AF=0.500;AN=2;BaseQRankSum=-1.329;ClippingRankSum=0.000;DP=488;ExcessHet=3.0103;FS=0.522;MLEAC=1;MLEAF=0.500;MQ=60.00;MQRankSum=0.000;QD=15.41;ReadPosRankSum=1.545;SOR=0.638;ANN=A|intergenic_region|MODIFIER|CHR_START-SREK1|CHR_START-ENSSHAG00000003514|intergenic_region|CHR_START-ENSSHAG00000003514|||n.1464G>A||||||	GT:AD:DP:GQ:PL	0/1:248,240:488:99:7550,0,8255	488	intergenic_region	CHR_START-SREK1	CHR_START-ENSSHAG00000003514	CHR_START-ENSSHAG00000003514	n.1464G>A
GL856808.1	282211	.	A	G	0.5	4.971	12658.8	PASS	AC=1;AF=0.500;AN=2;BaseQRankSum=-0.505;ClippingRankSum=0.000;DP=498;ExcessHet=3.0103;FS=4.971;MLEAC=1;MLEAF=0.500;MQ=60.00;MQRankSum=0.000;QD=26.05;ReadPosRankSum=0.764;SOR=0.383;ANN=G|missense_variant|MODERATE|COPA|ENSSHAG00000006995|transcript|ENSSHAT00000008128|protein_coding|5/33|c.451A>G|p.Ile151Val|451/5772|451/3636|151/1211||WARNING_TRANSCRIPT_NO_START_CODON	GT:AD:DP:GQ:PL	0/1:134,352:486:99:12687,0,4076	486	missense_variant	COPA	ENSSHAG00000006995	ENSSHAT00000008128	c.451A>G	p.Ile151Val
GL834674.1	1429704	.	A	G	0.5	0.538	8669.77	PASS	AC=1;AF=0.500;AN=2;BaseQRankSum=-0.067;ClippingRankSum=0.000;DP=486;ExcessHet=3.0103;FS=0.538;MLEAC=1;MLEAF=0.500;MQ=60.00;MQRankSum=0.000;QD=17.84;ReadPosRankSum=2.410;SOR=0.615;ANN=G|synonymous_variant|LOW|HADHA|ENSSHAG00000014112|transcript|ENSSHAT00000016730|protein_coding|3/19|c.309T>C|p.Gly103Gly|309/2298|309/2298|103/765||WARNING_TRANSCRIPT_NO_START_CODON	GT:AD:DP:GQ:PL	0/1:223,263:486:99:8698,0,7258	486	synonymous_variant	HADHA	ENSSHAG00000014112	ENSSHAT00000016730	c.309T>C	p.Gly103Gly
GL857025.1	387137	.	G	T	0.5	2.426	7967.77	PASS	AC=1;AF=0.500;AN=2;BaseQRankSum=-1.431;ClippingRankSum=0.000;DP=485;ExcessHet=3.0103;FS=2.426;MLEAC=1;MLEAF=0.500;MQ=60.00;MQRankSum=0.000;QD=16.43;ReadPosRankSum=0.347;SOR=0.866;ANN=T|downstream_gene_variant|MODIFIER|TMEM59|ENSSHAG00000008152|transcript|ENSSHAT00000009504|protein_coding||c.*2435C>A|||||2435|WARNING_TRANSCRIPT_NO_START_CODON,T|intergenic_region|MODIFIER|LDLRAD1-TMEM59|ENSSHAG0000…	GT:AD:DP:GQ:PL	0/1:224,261:485:99:7996,0,7020	485	downstream_gene_variant	TMEM59	ENSSHAG00000008152	ENSSHAT00000009504	c.*2435C>A
GL841413.1	761254	.	A	G	0.5	0	12882.8	PASS	AC=1;AF=0.500;AN=2;BaseQRankSum=2.473;ClippingRankSum=0.000;DP=482;ExcessHet=3.0103;FS=0.000;MLEAC=1;MLEAF=0.500;MQ=60.00;MQRankSum=0.000;QD=26.73;ReadPosRankSum=0.271;SOR=0.750;ANN=G|synonymous_variant|LOW|ENSSHAG00000010846|ENSSHAG00000010846|transcript|ENSSHAT00000012778|protein_coding|3/10|c.510T>C|p.Asp170Asp|806/1786|510/1440|170/479||WARNING_TRANSCRIPT_NO_START_CODON	GT:AD:DP:GQ:PL	0/1:119,363:482:99:12911,0,2906	482	synonymous_variant	ENSSHAG00000010846	ENSSHAG00000010846	ENSSHAT00000012778	c.510T>C	p.Asp170Asp
GL864882.1	1827818	.	C	T	0.5	7.372	7948.77	PASS	AC=1;AF=0.500;AN=2;BaseQRankSum=2.433;ClippingRankSum=0.000;DP=481;ExcessHet=3.0103;FS=7.372;MLEAC=1;MLEAF=0.500;MQ=60.00;MQRankSum=0.000;QD=16.53;ReadPosRankSum=0.396;SOR=1.198;ANN=T|downstream_gene_variant|MODIFIER|PARVA|ENSSHAG00000015178|transcript|ENSSHAT00000018027|protein_coding||c.*1247C>T|||||1247|,T|intergenic_region|MODIFIER|PARVA-ENSSHAG00000015630|ENSSHAG00000015178-ENSSHAG0000001563…	GT:AD:DP:GQ:PL	0/1:243,238:481:99:7977,0,7735	481	downstream_gene_variant	PARVA	ENSSHAG00000015178	ENSSHAT00000018027	c.*1247C>T
GL860317.1	417	.	C	T	0.5	2.918	15010.8	PASS	AC=1;AF=0.500;AN=2;BaseQRankSum=-0.960;ClippingRankSum=0.000;DP=480;ExcessHet=3.0103;FS=2.918;MLEAC=1;MLEAF=0.500;MQ=60.00;MQRankSum=0.000;QD=31.34;ReadPosRankSum=-1.644;SOR=0.444;ANN=T|synonymous_variant|LOW|IFNGR1|ENSSHAG00000000241|transcript|ENSSHAT00000000281|protein_coding|1/1|c.285C>T|p.Ser95Ser|285/567|285/567|95/188||WARNING_TRANSCRIPT_NO_START_CODON	GT:AD:DP:GQ:PL	0/1:68,411:479:99:15039,0,1575	479	synonymous_variant	IFNGR1	ENSSHAG00000000241	ENSSHAT00000000281	c.285C>T	p.Ser95Ser
GL834674.1	1396819	.	C	T	0.5	0	7879.77	PASS	AC=1;AF=0.500;AN=2;BaseQRankSum=-1.550;ClippingRankSum=0.000;DP=479;ExcessHet=3.0103;FS=0.000;MLEAC=1;MLEAF=0.500;MQ=60.00;MQRankSum=0.000;QD=16.45;ReadPosRankSum=0.408;SOR=0.647;ANN=T|downstream_gene_variant|MODIFIER|GAREML|ENSSHAG00000014020|transcript|ENSSHAT00000016617|protein_coding||c.*3753C>T|||||3753|,T|downstream_gene_variant|MODIFIER|HADHA|ENSSHAG00000014112|transcript|ENSSHAT0000001673…	GT:AD:DP:GQ:PL	0/1:230,249:479:99:7908,0,7564	479	downstream_gene_variant	GAREML	ENSSHAG00000014020	ENSSHAT00000016617	c.*3753C>T
GL861730.1	418742	.	A	G	0.5	3.716	2895.77	PASS	AC=1;AF=0.500;AN=2;BaseQRankSum=0.262;ClippingRankSum=0.000;DP=494;ExcessHet=3.0103;FS=3.716;MLEAC=1;MLEAF=0.500;MQ=60.00;MQRankSum=0.000;QD=6.06;ReadPosRankSum=-3.183;SOR=1.000;ANN=G|intron_variant|MODIFIER|SOX10|ENSSHAG00000008406|transcript|ENSSHAT00000009796|protein_coding|1/2|c.268+755A>G||||||WARNING_TRANSCRIPT_NO_START_CODON	GT:AD:DP:GQ:PL	0/1:346,132:478:99:2924,0,10217	478	intron_variant	SOX10	ENSSHAG00000008406	ENSSHAT00000009796	c.268+755A>G
GL856840.1	384015	.	T	C	0.5	14.952	5518.77	PASS	AC=1;AF=0.500;AN=2;BaseQRankSum=2.158;ClippingRankSum=0.000;DP=501;ExcessHet=3.0103;FS=14.952;MLEAC=1;MLEAF=0.500;MQ=60.00;MQRankSum=0.000;QD=11.62;ReadPosRankSum=-0.703;SOR=1.009;ANN=C|splice_region_variant&synonymous_variant|LOW|PRKAR1A|ENSSHAG00000008075|transcript|ENSSHAT00000009416|protein_coding|8/10|c.897A>G|p.Glu299Glu|897/1152|897/1152|299/383||WARNING_TRANSCRIPT_NO_START_CODON	GT:AD:DP:GQ:PL	0/1:273,202:475:99:5547,0,8120	475	splice_region_variant&synonymous_variant	PRKAR1A	ENSSHAG00000008075	ENSSHAT00000009416	c.897A>G	p.Glu299Glu
GL834446.1	143935	.	G	A	0.5	4.054	7597.77	PASS	AC=1;AF=0.500;AN=2;BaseQRankSum=0.511;ClippingRankSum=0.000;DP=473;ExcessHet=3.0103;FS=4.054;MLEAC=1;MLEAF=0.500;MQ=60.00;MQRankSum=0.000;QD=16.10;ReadPosRankSum=2.360;SOR=1.166;ANN=A|downstream_gene_variant|MODIFIER|DLG5|ENSSHAG00000005215|transcript|ENSSHAT00000006039|protein_coding||c.*860C>T|||||774|,A|intergenic_region|MODIFIER|CHR_START-DLG5|CHR_START-ENSSHAG00000005215|intergenic_region|CH…	GT:AD:DP:GQ:PL	0/1:237,235:472:99:7626,0,7693	472	downstream_gene_variant	DLG5	ENSSHAG00000005215	ENSSHAT00000006039	c.*860C>T
GL843715.1	807	.	T	G	0.5	0.561	4860.77	PASS	AC=1;AF=0.500;AN=2;BaseQRankSum=-0.727;ClippingRankSum=0.000;DP=469;ExcessHet=3.0103;FS=0.561;MLEAC=1;MLEAF=0.500;MQ=60.00;MQRankSum=0.000;QD=10.36;ReadPosRankSum=0.351;SOR=0.787;ANN=G|intergenic_region|MODIFIER|||||||||||||	GT:AD:DP:GQ:PL	0/1:269,200:469:99:4889,0,7186	469	intergenic_region
GL861605.1	811976	.	G	GGTT	0.5	0	7130.73	PASS	AC=1;AF=0.500;AN=2;BaseQRankSum=2.112;ClippingRankSum=0.000;DP=718;ExcessHet=3.0103;FS=0.000;MLEAC=1;MLEAF=0.500;MQ=60.00;MQRankSum=0.000;QD=15.20;ReadPosRankSum=19.291;SOR=0.700;ANN=GGTT|intron_variant|MODIFIER|CKAP4|ENSSHAG00000011086|transcript|ENSSHAT00000013064|protein_coding|2/3|c.175+117_175+118insAAC||||||WARNING_TRANSCRIPT_NO_START_CODON	GT:AD:DP:GQ:PL	0/1:277,192:469:99:7168,0,8537	469	intron_variant	CKAP4	ENSSHAG00000011086	ENSSHAT00000013064	c.175+117_175+118insAAC
GL834783.1	156775	.	A	G	0.5	0.53	7412.77	PASS	AC=1;AF=0.500;AN=2;BaseQRankSum=-0.546;ClippingRankSum=0.000;DP=465;ExcessHet=3.0103;FS=0.530;MLEAC=1;MLEAF=0.500;MQ=60.00;MQRankSum=0.000;QD=15.94;ReadPosRankSum=0.087;SOR=0.652;ANN=G|synonymous_variant|LOW|RETSAT|ENSSHAG00000005344|transcript|ENSSHAT00000006195|protein_coding|4/10|c.768A>G|p.Ala256Ala|768/1677|768/1671|256/556||WARNING_TRANSCRIPT_NO_STOP_CODON	GT:AD:DP:GQ:PL	0/1:228,237:465:99:7441,0,7473	465	synonymous_variant	RETSAT	ENSSHAG00000005344	ENSSHAT00000006195	c.768A>G	p.Ala256Ala
GL856618.1	1990	.	C	A	0.5	0	6140.77	PASS	AC=1;AF=0.500;AN=2;BaseQRankSum=8.587;ClippingRankSum=0.000;DP=761;ExcessHet=3.0103;FS=0.000;MLEAC=1;MLEAF=0.500;MQ=60.00;MQRankSum=0.000;QD=13.21;ReadPosRankSum=6.160;SOR=3.276;ANN=A|downstream_gene_variant|MODIFIER|LIN37|ENSSHAG00000000226|transcript|ENSSHAT00000000266|protein_coding||c.*430C>A|||||430|WARNING_TRANSCRIPT_NO_START_CODON,A|intergenic_region|MODIFIER|LIN37-CHR_END|ENSSHAG000000002…	GT:AD:DP:GQ:PL	0/1:41,424:465:99:6169,0,1270	465	downstream_gene_variant	LIN37	ENSSHAG00000000226	ENSSHAT00000000266	c.*430C>A
GL867849.1	6778	.	CTCTT	C	0.5	3.957	3077.73	PASS	AC=1;AF=0.500;AN=2;BaseQRankSum=0.828;ClippingRankSum=0.000;DP=524;ExcessHet=3.0103;FS=3.957;MLEAC=1;MLEAF=0.500;MQ=60.00;MQRankSum=0.000;QD=6.63;ReadPosRankSum=4.417;SOR=1.052;ANN=C|intergenic_region|MODIFIER|||||||||||||	GT:AD:DP:GQ:PL	0/1:383,81:464:99:3115,0,15620	464	intergenic_region
GL864882.1	1827938	.	CAA	C	0.5	25.87	6665.73	PASS	AC=1;AF=0.500;AN=2;BaseQRankSum=4.473;ClippingRankSum=0.000;DP=608;ExcessHet=3.0103;FS=25.870;MLEAC=1;MLEAF=0.500;MQ=60.00;MQRankSum=0.000;QD=14.46;ReadPosRankSum=4.969;SOR=2.345;ANN=C|downstream_gene_variant|MODIFIER|PARVA|ENSSHAG00000015178|transcript|ENSSHAT00000018027|protein_coding||c.*1368_*1369delAA|||||1368|,C|intergenic_region|MODIFIER|PARVA-ENSSHAG00000015630|ENSSHAG00000015178-ENSSHAG0…	GT:AD:DP:GQ:PL	0/1:250,211:461:99:6703,0,7668	461	downstream_gene_variant	PARVA	ENSSHAG00000015178	ENSSHAT00000018027	c.*1368_*1369delAA
GL843715.1	773	.	C	A	0.5	8.331	6335.77	PASS	AC=1;AF=0.500;AN=2;BaseQRankSum=1.552;ClippingRankSum=0.000;DP=462;ExcessHet=3.0103;FS=8.331;MLEAC=1;MLEAF=0.500;MQ=60.00;MQRankSum=0.000;QD=13.74;ReadPosRankSum=1.471;SOR=1.213;ANN=A|intergenic_region|MODIFIER|||||||||||||	GT:AD:DP:GQ:PL	0/1:255,206:461:99:6364,0,7836	461	intergenic_region
GL834488.1	1588558	.	A	G	0.5	2.032	7091.77	PASS	AC=1;AF=0.500;AN=2;BaseQRankSum=0.087;ClippingRankSum=0.000;DP=459;ExcessHet=3.0103;FS=2.032;MLEAC=1;MLEAF=0.500;MQ=60.00;MQRankSum=0.000;QD=15.45;ReadPosRankSum=0.187;SOR=0.504;ANN=G|synonymous_variant|LOW|KIF23|ENSSHAG00000014701|transcript|ENSSHAT00000017439|protein_coding|3/3|c.219A>G|p.Glu73Glu|219/282|219/282|73/93||WARNING_TRANSCRIPT_NO_START_CODON,G|downstream_gene_variant|MODIFIER|RPLP1|…	GT:AD:DP:GQ:PL	0/1:257,202:459:99:7120,0,9437	459	synonymous_variant	KIF23	ENSSHAG00000014701	ENSSHAT00000017439	c.219A>G	p.Glu73Glu
GL834496.1	1258852	.	G	GA	0.5	0	939.73	PASS	AC=1;AF=0.500;AN=2;BaseQRankSum=0.292;ClippingRankSum=0.000;DP=489;ExcessHet=3.0103;FS=0.000;MLEAC=1;MLEAF=0.500;MQ=60.00;MQRankSum=0.000;QD=2.05;ReadPosRankSum=3.771;SOR=0.637;ANN=GA|downstream_gene_variant|MODIFIER|PSMB5|ENSSHAG00000013548|transcript|ENSSHAT00000016029|protein_coding||c.*101_*102insT|||||101|,GA|intergenic_region|MODIFIER|C14orf93-PSMB5|ENSSHAG00000013361-ENSSHAG00000013548|int…	GT:AD:DP:GQ:PL	0/1:380,79:459:99:977,0,10480	459	downstream_gene_variant	PSMB5	ENSSHAG00000013548	ENSSHAT00000016029	c.*101_*102insT
GL865291.1	48142	.	G	A	0.5	5.989	8602.77	PASS	AC=1;AF=0.500;AN=2;BaseQRankSum=-1.520;ClippingRankSum=0.000;DP=458;ExcessHet=3.0103;FS=5.989;MLEAC=1;MLEAF=0.500;MQ=60.00;MQRankSum=0.000;QD=18.78;ReadPosRankSum=0.736;SOR=0.860;ANN=A|synonymous_variant|LOW|CORO1B|ENSSHAG00000002926|transcript|ENSSHAT00000003364|protein_coding|3/9|c.264C>T|p.Pro88Pro|264/1110|264/1077|88/358||WARNING_TRANSCRIPT_NO_START_CODON,A|downstream_gene_variant|MODIFIER|R…	GT:AD:DP:GQ:PL	0/1:196,262:458:99:8631,0,6406	458	synonymous_variant	CORO1B	ENSSHAG00000002926	ENSSHAT00000003364	c.264C>T	p.Pro88Pro
GL861693.1	249959	.	A	G	0.5	2.663	4986.77	PASS	AC=1;AF=0.500;AN=2;BaseQRankSum=-0.928;ClippingRankSum=0.000;DP=458;ExcessHet=3.0103;FS=2.663;MLEAC=1;MLEAF=0.500;MQ=60.00;MQRankSum=0.000;QD=10.89;ReadPosRankSum=1.039;SOR=0.961;ANN=G|intergenic_region|MODIFIER|LIMD1-SACM1L|ENSSHAG00000005591-ENSSHAG00000007008|intergenic_region|ENSSHAG00000005591-ENSSHAG00000007008|||n.249959A>G||||||	GT:AD:DP:GQ:PL	0/1:302,156:458:99:5015,0,11151	458	intergenic_region	LIMD1-SACM1L	ENSSHAG00000005591-ENSSHAG00000007008	ENSSHAG00000005591-ENSSHAG00000007008	n.249959A>G
GL861544.1	226818	.	C	T	0.5	0	9813.77	PASS	AC=1;AF=0.500;AN=2;BaseQRankSum=-0.351;ClippingRankSum=0.000;DP=457;ExcessHet=3.0103;FS=0.000;MLEAC=1;MLEAF=0.500;MQ=60.00;MQRankSum=0.000;QD=21.47;ReadPosRankSum=1.130;SOR=0.746;ANN=T|downstream_gene_variant|MODIFIER|NUP50|ENSSHAG00000006295|transcript|ENSSHAT00000007306|protein_coding||c.*3090C>T|||||3090|WARNING_TRANSCRIPT_NO_START_CODON,T|downstream_gene_variant|MODIFIER|KIAA0930|ENSSHAG00000…	GT:AD:DP:GQ:PL	0/1:172,285:457:99:9842,0,5490	457	downstream_gene_variant	NUP50	ENSSHAG00000006295	ENSSHAT00000007306	c.*3090C>T
GL861709.1	112545	.	G	A	0.5	6.016	8985.77	PASS	AC=1;AF=0.500;AN=2;BaseQRankSum=1.703;ClippingRankSum=0.000;DP=456;ExcessHet=3.0103;FS=6.016;MLEAC=1;MLEAF=0.500;MQ=60.00;MQRankSum=0.000;QD=19.71;ReadPosRankSum=0.896;SOR=0.593;ANN=A|intergenic_region|MODIFIER|ITGB8-MACC1|ENSSHAG00000000868-ENSSHAG00000006812|intergenic_region|ENSSHAG00000000868-ENSSHAG00000006812|||n.112545G>A||||||	GT:AD:DP:GQ:PL	0/1:191,265:456:99:9014,0,5878	456	intergenic_region	ITGB8-MACC1	ENSSHAG00000000868-ENSSHAG00000006812	ENSSHAG00000000868-ENSSHAG00000006812	n.112545G>A
GL849558.1	1780672	.	T	C	0.5	2.459	7028.77	PASS	AC=1;AF=0.500;AN=2;BaseQRankSum=-0.019;ClippingRankSum=0.000;DP=462;ExcessHet=3.0103;FS=2.459;MLEAC=1;MLEAF=0.500;MQ=60.00;MQRankSum=0.000;QD=15.45;ReadPosRankSum=0.747;SOR=0.912;ANN=C|synonymous_variant|LOW|ENSSHAG00000015375|ENSSHAG00000015375|transcript|ENSSHAT00000018260|protein_coding|7/12|c.534A>G|p.Leu178Leu|1452/2106|534/1188|178/395||,C|synonymous_variant|LOW|ENSSHAG00000015375|ENSSHAG00…	GT:AD:DP:GQ:PL	0/1:233,222:455:99:7057,0,7492	455	synonymous_variant	ENSSHAG00000015375	ENSSHAG00000015375	ENSSHAT00000018260	c.534A>G	p.Leu178Leu
GL841563.1	138737	.	A	AT	0.5	10.351	1098.73	PASS	AC=1;AF=0.500;AN=2;BaseQRankSum=-0.047;ClippingRankSum=0.000;DP=531;ExcessHet=3.0103;FS=10.351;MLEAC=1;MLEAF=0.500;MQ=60.00;MQRankSum=0.000;QD=2.42;ReadPosRankSum=5.220;SOR=0.937;ANN=AT|frameshift_variant|HIGH|ERMP1|ENSSHAG00000004720|transcript|ENSSHAT00000005455|protein_coding|7/15|c.1008dupA|p.Phe337fs|1008/2424|1008/2424|336/807||WARNING_TRANSCRIPT_NO_START_CODON;LOF=(ERMP1|ENSSHAG00000004720…	GT:AD:DP:GQ:PL	0/1:372,82:454:99:1136,0,10184	454	frameshift_variant	ERMP1	ENSSHAG00000004720	ENSSHAT00000005455	c.1008dupA	p.Phe337fs
GL865291.1	48130	.	G	A	0.5	11.893	8024.77	PASS	AC=1;AF=0.500;AN=2;BaseQRankSum=-1.947;ClippingRankSum=0.000;DP=454;ExcessHet=3.0103;FS=11.893;MLEAC=1;MLEAF=0.500;MQ=60.00;MQRankSum=0.000;QD=17.71;ReadPosRankSum=1.863;SOR=0.715;ANN=A|synonymous_variant|LOW|CORO1B|ENSSHAG00000002926|transcript|ENSSHAT00000003364|protein_coding|3/9|c.276C>T|p.Ile92Ile|276/1110|276/1077|92/358||WARNING_TRANSCRIPT_NO_START_CODON,A|downstream_gene_variant|MODIFIER|…	GT:AD:DP:GQ:PL	0/1:205,248:453:99:8053,0,6982	453	synonymous_variant	CORO1B	ENSSHAG00000002926	ENSSHAT00000003364	c.276C>T	p.Ile92Ile
GL834676.1	612375	.	A	AGAT	0.5	3.271	5155.73	PASS	AC=1;AF=0.500;AN=2;BaseQRankSum=-1.632;ClippingRankSum=0.000;DP=653;ExcessHet=3.0103;FS=3.271;MLEAC=1;MLEAF=0.500;MQ=60.00;MQRankSum=0.000;QD=11.38;ReadPosRankSum=-2.934;SOR=0.952;ANN=AGAT|disruptive_inframe_insertion|MODERATE|WDR43|ENSSHAG00000009672|transcript|ENSSHAT00000011337|protein_coding|18/19|c.1953_1955dupTGA|p.Asp651dup|2009/4343|1956/1995|652/664||INFO_REALIGN_3_PRIME	GT:AD:DP:GQ:PL	0/1:264,189:453:99:5193,0,10067	453	disruptive_inframe_insertion	WDR43	ENSSHAG00000009672	ENSSHAT00000011337	c.1953_1955dupTGA	p.Asp651dup
GL841563.1	111666	.	A	C	0.5	4.235	6255.77	PASS	AC=1;AF=0.500;AN=2;BaseQRankSum=3.367;ClippingRankSum=0.000;DP=452;ExcessHet=3.0103;FS=4.235;MLEAC=1;MLEAF=0.500;MQ=60.00;MQRankSum=0.000;QD=13.84;ReadPosRankSum=-0.052;SOR=1.033;ANN=C|downstream_gene_variant|MODIFIER|KIAA1432|ENSSHAG00000000924|transcript|ENSSHAT00000001046|protein_coding||c.*2227A>C|||||2227|WARNING_TRANSCRIPT_NO_START_CODON,C|intergenic_region|MODIFIER|KIAA1432-ERMP1|ENSSHAG00…	GT:AD:DP:GQ:PL	0/1:250,202:452:99:6284,0,7382	452	downstream_gene_variant	KIAA1432	ENSSHAG00000000924	ENSSHAT00000001046	c.*2227A>C
GL861423.1	1633	.	A	G	0.5	1.915	4392.77	PASS	AC=1;AF=0.500;AN=2;BaseQRankSum=3.559;ClippingRankSum=0.000;DP=452;ExcessHet=3.0103;FS=1.915;MLEAC=1;MLEAF=0.500;MQ=60.00;MQRankSum=0.000;QD=9.72;ReadPosRankSum=0.590;SOR=0.534;ANN=G|missense_variant|MODERATE|ENSSHAG00000000117|ENSSHAG00000000117|transcript|ENSSHAT00000000136|protein_coding|4/6|c.1066A>G|p.Thr356Ala|1078/1205|1066/1191|356/396||WARNING_TRANSCRIPT_NO_STOP_CODON,G|missense_variant|…	GT:AD:DP:GQ:PL	0/1:312,140:452:99:4421,0,10789	452	missense_variant	ENSSHAG00000000117	ENSSHAG00000000117	ENSSHAT00000000136	c.1066A>G	p.Thr356Ala
GL849598.1	38307	.	G	A	0.5	10.318	3416.77	PASS	AC=1;AF=0.500;AN=2;BaseQRankSum=-1.708;ClippingRankSum=0.000;DP=457;ExcessHet=3.0103;FS=10.318;MLEAC=1;MLEAF=0.500;MQ=60.00;MQRankSum=0.000;QD=7.58;ReadPosRankSum=-11.322;SOR=1.086;ANN=A|synonymous_variant|LOW|IWS1|ENSSHAG00000001665|transcript|ENSSHAT00000001890|protein_coding|3/14|c.765G>A|p.Glu255Glu|980/2861|765/2619|255/872||,A|synonymous_variant|LOW|IWS1|ENSSHAG00000001665|transcript|ENSSHA…	GT:AD:DP:GQ:PL	0/1:309,142:451:99:3445,0,11766	451	synonymous_variant	IWS1	ENSSHAG00000001665	ENSSHAT00000001890	c.765G>A	p.Glu255Glu
GL842627.1	91684	.	G	A	0.5	1.114	8501.77	PASS	AC=1;AF=0.500;AN=2;BaseQRankSum=1.620;ClippingRankSum=0.000;DP=448;ExcessHet=3.0103;FS=1.114;MLEAC=1;MLEAF=0.500;MQ=60.00;MQRankSum=0.000;QD=18.98;ReadPosRankSum=0.728;SOR=0.771;ANN=A|synonymous_variant|LOW|STARD3NL|ENSSHAG00000003651|transcript|ENSSHAT00000004185|protein_coding|1/8|c.64C>T|p.Leu22Leu|125/1009|64/714|22/237||	GT:AD:DP:GQ:PL	0/1:229,219:448:99:8530,0,8826	448	synonymous_variant	STARD3NL	ENSSHAG00000003651	ENSSHAT00000004185	c.64C>T	p.Leu22Leu
GL835719.1	25445	.	G	A	0.5	0.57	7734.77	PASS	AC=1;AF=0.500;AN=2;BaseQRankSum=0.099;ClippingRankSum=0.000;DP=447;ExcessHet=3.0103;FS=0.570;MLEAC=1;MLEAF=0.500;MQ=60.00;MQRankSum=0.000;QD=17.30;ReadPosRankSum=0.656;SOR=0.753;ANN=A|synonymous_variant|LOW|TSPAN15|ENSSHAG00000001204|transcript|ENSSHAT00000001368|protein_coding|4/11|c.177C>T|p.Phe59Phe|177/912|177/912|59/303||WARNING_TRANSCRIPT_NO_START_CODON	GT:AD:DP:GQ:PL	0/1:214,233:447:99:7763,0,6970	447	synonymous_variant	TSPAN15	ENSSHAG00000001204	ENSSHAT00000001368	c.177C>T	p.Phe59Phe
GL868267.1	1655	.	G	T	0.5	4.938	8795.77	PASS	AC=1;AF=0.500;AN=2;BaseQRankSum=-1.006;ClippingRankSum=0.000;DP=457;ExcessHet=3.0103;FS=4.938;MLEAC=1;MLEAF=0.500;MQ=60.00;MQRankSum=0.000;QD=19.68;ReadPosRankSum=1.440;SOR=0.362;ANN=T|intergenic_region|MODIFIER|||||||||||||	GT:AD:DP:GQ:PL	0/1:208,239:447:99:8824,0,7375	447	intergenic_region
GL868264.1	88	.	G	A	0.5	0.632	2418.77	PASS	AC=1;AF=0.500;AN=2;BaseQRankSum=-1.834;ClippingRankSum=0.000;DP=458;ExcessHet=3.0103;FS=0.632;MLEAC=1;MLEAF=0.500;MQ=60.00;MQRankSum=0.000;QD=5.41;ReadPosRankSum=2.470;SOR=0.585;ANN=A|intergenic_region|MODIFIER|||||||||||||	GT:AD:DP:GQ:PL	0/1:329,118:447:99:2447,0,11731	447	intergenic_region
GL846818.1	1355	.	T	C	0.5	22.326	2491.77	PASS	AC=1;AF=0.500;AN=2;BaseQRankSum=-0.347;ClippingRankSum=0.000;DP=445;ExcessHet=3.0103;FS=22.326;MLEAC=1;MLEAF=0.500;MQ=60.00;MQRankSum=0.000;QD=5.60;ReadPosRankSum=-3.783;SOR=1.355;ANN=C|intergenic_region|MODIFIER|||||||||||||	GT:AD:DP:GQ:PL	0/1:345,100:445:99:2520,0,12322	445	intergenic_region
GL867645.1	9741	.	C	T	0.5	1.995	4046.77	PASS	AC=1;AF=0.500;AN=2;BaseQRankSum=2.415;ClippingRankSum=0.000;DP=445;ExcessHet=3.0103;FS=1.995;MLEAC=1;MLEAF=0.500;MQ=60.00;MQRankSum=0.000;QD=9.13;ReadPosRankSum=-2.882;SOR=0.890;ANN=T|downstream_gene_variant|MODIFIER|ENSSHAG00000000886|ENSSHAG00000000886|transcript|ENSSHAT00000001003|protein_coding||c.*4711C>T|||||4711|,T|intergenic_region|MODIFIER|ENSSHAG00000000886-CHR_END|ENSSHAG00000000886-CH…	GT:AD:DP:GQ:PL	0/1:297,146:443:99:4075,0,9459	443	downstream_gene_variant	ENSSHAG00000000886	ENSSHAG00000000886	ENSSHAT00000001003	c.*4711C>T
GL841174.1	344358	.	A	G	0.5	1.739	7374.77	PASS	AC=1;AF=0.500;AN=2;BaseQRankSum=-1.435;ClippingRankSum=0.000;DP=487;ExcessHet=3.0103;FS=1.739;MLEAC=1;MLEAF=0.500;MQ=60.00;MQRankSum=0.000;QD=16.65;ReadPosRankSum=-0.192;SOR=0.556;ANN=G|synonymous_variant|LOW|CCNB1|ENSSHAG00000007685|transcript|ENSSHAT00000008950|protein_coding|3/9|c.222A>G|p.Ser74Ser|476/1508|222/1254|74/417||	GT:AD:DP:GQ:PL	0/1:211,232:443:99:7403,0,6865	443	synonymous_variant	CCNB1	ENSSHAG00000007685	ENSSHAT00000008950	c.222A>G	p.Ser74Ser
GL850881.1	5790	.	G	A	0.5	3.252	6411.77	PASS	AC=1;AF=0.500;AN=2;BaseQRankSum=0.171;ClippingRankSum=0.000;DP=443;ExcessHet=3.0103;FS=3.252;MLEAC=1;MLEAF=0.500;MQ=60.00;MQRankSum=0.000;QD=14.47;ReadPosRankSum=2.310;SOR=0.945;ANN=A|intergenic_region|MODIFIER|||||||||||||	GT:AD:DP:GQ:PL	0/1:234,209:443:99:6440,0,7429	443	intergenic_region
GL849784.1	540117	.	A	G	0.5	3.405	7481.77	PASS	AC=1;AF=0.500;AN=2;BaseQRankSum=-0.105;ClippingRankSum=0.000;DP=441;ExcessHet=3.0103;FS=3.405;MLEAC=1;MLEAF=0.500;MQ=60.00;MQRankSum=0.000;QD=16.97;ReadPosRankSum=0.985;SOR=0.480;ANN=G|synonymous_variant|LOW|NFYC|ENSSHAG00000009190|transcript|ENSSHAT00000010743|protein_coding|5/9|c.432A>G|p.Ala144Ala|432/1026|432/1026|144/341||WARNING_TRANSCRIPT_NO_START_CODON,G|downstream_gene_variant|MODIFIER|s…	GT:AD:DP:GQ:PL	0/1:218,223:441:99:7510,0,7543	441	synonymous_variant	NFYC	ENSSHAG00000009190	ENSSHAT00000010743	c.432A>G	p.Ala144Ala
GL861975.1	145280	.	C	G	0.5	1.144	9321.77	PASS	AC=1;AF=0.500;AN=2;BaseQRankSum=-0.006;ClippingRankSum=0.000;DP=441;ExcessHet=3.0103;FS=1.144;MLEAC=1;MLEAF=0.500;MQ=60.00;MQRankSum=0.000;QD=21.14;ReadPosRankSum=-0.430;SOR=0.608;ANN=G|downstream_gene_variant|MODIFIER|CYB5R3|ENSSHAG00000004857|transcript|ENSSHAT00000005613|protein_coding||c.*3478C>G|||||3478|WARNING_TRANSCRIPT_NO_START_CODON,G|downstream_gene_variant|MODIFIER|CYB5R3|ENSSHAG00000…	GT:AD:DP:GQ:PL	0/1:161,280:441:99:9350,0,4858	441	downstream_gene_variant	CYB5R3	ENSSHAG00000004857	ENSSHAT00000005613	c.*3478C>G
GL867645.1	9742	.	G	C	0.5	0.786	1152.77	PASS	AC=1;AF=0.500;AN=2;BaseQRankSum=1.887;ClippingRankSum=0.000;DP=439;ExcessHet=3.0103;FS=0.786;MLEAC=1;MLEAF=0.500;MQ=60.00;MQRankSum=0.000;QD=2.64;ReadPosRankSum=8.930;SOR=0.773;ANN=C|downstream_gene_variant|MODIFIER|ENSSHAG00000000886|ENSSHAG00000000886|transcript|ENSSHAT00000001003|protein_coding||c.*4712G>C|||||4712|,C|intergenic_region|MODIFIER|ENSSHAG00000000886-CHR_END|ENSSHAG00000000886-CHR…	GT:AD:DP:GQ:PL	0/1:371,66:437:99:1181,0,12959	437	downstream_gene_variant	ENSSHAG00000000886	ENSSHAG00000000886	ENSSHAT00000001003	c.*4712G>C
GL841563.1	116685	.	CA	C	0.5	14.169	4256.73	PASS	AC=1;AF=0.500;AN=2;BaseQRankSum=4.008;ClippingRankSum=0.000;DP=465;ExcessHet=3.0103;FS=14.169;MLEAC=1;MLEAF=0.500;MQ=60.00;MQRankSum=0.000;QD=9.76;ReadPosRankSum=7.195;SOR=1.450;ANN=C|downstream_gene_variant|MODIFIER|ERMP1|ENSSHAG00000004720|transcript|ENSSHAT00000005455|protein_coding||c.*1590delT|||||1590|WARNING_TRANSCRIPT_NO_START_CODON,C|intergenic_region|MODIFIER|KIAA1432-ERMP1|ENSSHAG00000…	GT:AD:DP:GQ:PL	0/1:280,156:436:99:4294,0,8658	436	downstream_gene_variant	ERMP1	ENSSHAG00000004720	ENSSHAT00000005455	c.*1590delT
GL860317.1	699	.	AT	A	0.5	4.863	12399.7	PASS	AC=1;AF=0.500;AN=2;BaseQRankSum=3.031;ClippingRankSum=0.000;DP=490;ExcessHet=3.0103;FS=4.863;MLEAC=1;MLEAF=0.500;MQ=60.00;MQRankSum=0.000;QD=28.44;ReadPosRankSum=0.890;SOR=0.391;ANN=A|downstream_gene_variant|MODIFIER|IFNGR1|ENSSHAG00000000241|transcript|ENSSHAT00000000281|protein_coding||c.*1delT|||||1|WARNING_TRANSCRIPT_NO_START_CODON,A|intergenic_region|MODIFIER|IFNGR1-CHR_END|ENSSHAG0000000024…	GT:AD:DP:GQ:PL	0/1:70,366:436:99:12437,0,1837	436	downstream_gene_variant	IFNGR1	ENSSHAG00000000241	ENSSHAT00000000281	c.*1delT
GL834595.1	771397	.	C	T	0.5	0	5888.77	PASS	AC=1;AF=0.500;AN=2;BaseQRankSum=-1.674;ClippingRankSum=0.000;DP=435;ExcessHet=3.0103;FS=0.000;MLEAC=1;MLEAF=0.500;MQ=60.00;MQRankSum=0.000;QD=13.54;ReadPosRankSum=2.358;SOR=0.709;ANN=T|downstream_gene_variant|MODIFIER|DNAJC18|ENSSHAG00000010946|transcript|ENSSHAT00000012896|protein_coding||c.*2280G>A|||||1949|WARNING_TRANSCRIPT_NO_START_CODON,T|downstream_gene_variant|MODIFIER|DNAJC18|ENSSHAG0000…	GT:AD:DP:GQ:PL	0/1:236,199:435:99:5917,0,7659	435	downstream_gene_variant	DNAJC18	ENSSHAG00000010946	ENSSHAT00000012896	c.*2280G>A
GL862149.1	82947	.	G	GA	0.5	10.394	5526.73	PASS	AC=1;AF=0.500;AN=2;BaseQRankSum=4.269;ClippingRankSum=0.000;DP=440;ExcessHet=3.0103;FS=10.394;MLEAC=1;MLEAF=0.500;MQ=60.00;MQRankSum=0.000;QD=12.82;ReadPosRankSum=-11.911;SOR=1.911;ANN=GA|intergenic_region|MODIFIER|||||||||||||	GT:AD:DP:GQ:PL	0/1:276,155:431:99:5564,0,13582	431	intergenic_region
GL861693.1	249848	.	G	A	0.5	1.4	4024.77	PASS	AC=1;AF=0.500;AN=2;BaseQRankSum=0.874;ClippingRankSum=0.000;DP=431;ExcessHet=3.0103;FS=1.400;MLEAC=1;MLEAF=0.500;MQ=60.00;MQRankSum=0.000;QD=9.34;ReadPosRankSum=0.911;SOR=0.827;ANN=A|intergenic_region|MODIFIER|LIMD1-SACM1L|ENSSHAG00000005591-ENSSHAG00000007008|intergenic_region|ENSSHAG00000005591-ENSSHAG00000007008|||n.249848G>A||||||	GT:AD:DP:GQ:PL	0/1:302,129:431:99:4053,0,11080	431	intergenic_region	LIMD1-SACM1L	ENSSHAG00000005591-ENSSHAG00000007008	ENSSHAG00000005591-ENSSHAG00000007008	n.249848G>A
GL842627.1	91690	.	G	C	0.5	0	8539.77	PASS	AC=1;AF=0.500;AN=2;BaseQRankSum=0.047;ClippingRankSum=0.000;DP=430;ExcessHet=3.0103;FS=0.000;MLEAC=1;MLEAF=0.500;MQ=60.00;MQRankSum=0.000;QD=19.86;ReadPosRankSum=0.101;SOR=0.728;ANN=C|missense_variant|MODERATE|STARD3NL|ENSSHAG00000003651|transcript|ENSSHAT00000004185|protein_coding|1/8|c.58C>G|p.Pro20Ala|119/1009|58/714|20/237||	GT:AD:DP:GQ:PL	0/1:214,216:430:99:8568,0,8411	430	missense_variant	STARD3NL	ENSSHAG00000003651	ENSSHAT00000004185	c.58C>G	p.Pro20Ala
GL856821.1	1553281	.	G	A	0.5	2.544	7301.77	PASS	AC=1;AF=0.500;AN=2;BaseQRankSum=-1.072;ClippingRankSum=0.000;DP=429;ExcessHet=3.0103;FS=2.544;MLEAC=1;MLEAF=0.500;MQ=60.00;MQRankSum=0.000;QD=17.02;ReadPosRankSum=0.576;SOR=0.889;ANN=A|missense_variant|MODERATE|ADAR|ENSSHAG00000014641|transcript|ENSSHAT00000017367|protein_coding|3/15|c.1543C>T|p.Pro515Ser|1543/3477|1543/3477|515/1158||	GT:AD:DP:GQ:PL	0/1:205,224:429:99:7330,0,6864	429	missense_variant	ADAR	ENSSHAG00000014641	ENSSHAT00000017367	c.1543C>T	p.Pro515Ser
GL856887.1	922543	.	C	T	0.5	0	7099.77	PASS	AC=1;AF=0.500;AN=2;BaseQRankSum=0.255;ClippingRankSum=0.000;DP=431;ExcessHet=3.0103;FS=0.000;MLEAC=1;MLEAF=0.500;MQ=60.00;MQRankSum=0.000;QD=16.55;ReadPosRankSum=1.954;SOR=0.661;ANN=T|synonymous_variant|LOW|MEA1|ENSSHAG00000011877|transcript|ENSSHAT00000014004|protein_coding|1/3|c.258G>A|p.Ala86Ala|258/564|258/564|86/187||WARNING_TRANSCRIPT_NO_START_CODON,T|upstream_gene_variant|MODIFIER|KLHDC3|E…	GT:AD:DP:GQ:PL	0/1:207,222:429:99:7128,0,6542	429	synonymous_variant	MEA1	ENSSHAG00000011877	ENSSHAT00000014004	c.258G>A	p.Ala86Ala
GL846818.1	1477	.	A	T	0.5	8.862	2496.77	PASS	AC=1;AF=0.500;AN=2;BaseQRankSum=3.156;ClippingRankSum=0.000;DP=430;ExcessHet=3.0103;FS=8.862;MLEAC=1;MLEAF=0.500;MQ=60.00;MQRankSum=0.000;QD=5.82;ReadPosRankSum=-0.732;SOR=1.373;ANN=T|intergenic_region|MODIFIER|||||||||||||	GT:AD:DP:GQ:PL	0/1:317,112:429:99:2525,0,8951	429	intergenic_region
GL861591.1	1562915	.	G	A	0.5	1.433	3474.77	PASS	AC=1;AF=0.500;AN=2;BaseQRankSum=1.543;ClippingRankSum=0.000;DP=429;ExcessHet=3.0103;FS=1.433;MLEAC=1;MLEAF=0.500;MQ=60.00;MQRankSum=0.000;QD=8.10;ReadPosRankSum=-0.043;SOR=0.897;ANN=A|intergenic_region|MODIFIER|TAB1-ENSSHAG00000014769|ENSSHAG00000014579-ENSSHAG00000014769|intergenic_region|ENSSHAG00000014579-ENSSHAG00000014769|||n.1562915G>A||||||	GT:AD:DP:GQ:PL	0/1:308,121:429:99:3503,0,10429	429	intergenic_region	TAB1-ENSSHAG00000014769	ENSSHAG00000014579-ENSSHAG00000014769	ENSSHAG00000014579-ENSSHAG00000014769	n.1562915G>A
GL867849.1	6790	.	A	G	0.5	11.617	12763.8	PASS	AC=1;AF=0.500;AN=2;BaseQRankSum=-0.085;ClippingRankSum=0.000;DP=428;ExcessHet=3.0103;FS=11.617;MLEAC=1;MLEAF=0.500;MQ=60.00;MQRankSum=0.000;QD=29.82;ReadPosRankSum=3.615;SOR=1.480;ANN=G|intergenic_region|MODIFIER|||||||||||||	GT:AD:DP:GQ:PL	0/1:122,306:428:99:12792,0,3867	428	intergenic_region
GL852065.1	716	.	G	A	0.5	6.706	12215.8	PASS	AC=1;AF=0.500;AN=2;BaseQRankSum=-0.583;ClippingRankSum=0.000;DP=428;ExcessHet=3.0103;FS=6.706;MLEAC=1;MLEAF=0.500;MQ=60.00;MQRankSum=0.000;QD=28.61;ReadPosRankSum=2.829;SOR=0.442;ANN=A|intergenic_region|MODIFIER|||||||||||||	GT:AD:DP:GQ:PL	0/1:59,368:427:99:12244,0,1265	427	intergenic_region
GL861709.1	2565	.	GT	G	0.5	2.919	5769.73	PASS	AC=1;AF=0.500;AN=2;BaseQRankSum=1.998;ClippingRankSum=0.000;DP=490;ExcessHet=3.0103;FS=2.919;MLEAC=1;MLEAF=0.500;MQ=60.00;MQRankSum=0.000;QD=13.61;ReadPosRankSum=1.375;SOR=0.927;ANN=G|downstream_gene_variant|MODIFIER|ITGB8|ENSSHAG00000000868|transcript|ENSSHAT00000000982|protein_coding||c.*1788delA|||||1788|WARNING_TRANSCRIPT_NO_START_CODON,G|intergenic_region|MODIFIER|CHR_START-ITGB8|CHR_START-E…	GT:AD:DP:GQ:PL	0/1:192,232:424:99:5807,0,4641	424	downstream_gene_variant	ITGB8	ENSSHAG00000000868	ENSSHAT00000000982	c.*1788delA
GL861726.1	491755	.	T	C	0.5	1.902	8860.77	PASS	AC=1;AF=0.500;AN=2;BaseQRankSum=-1.510;ClippingRankSum=0.000;DP=423;ExcessHet=3.0103;FS=1.902;MLEAC=1;MLEAF=0.500;MQ=60.00;MQRankSum=0.000;QD=20.95;ReadPosRankSum=2.403;SOR=0.552;ANN=C|downstream_gene_variant|MODIFIER|OS9|ENSSHAG00000008926|transcript|ENSSHAT00000010427|protein_coding||c.*808T>C|||||808|,C|downstream_gene_variant|MODIFIER|OS9|ENSSHAG00000008926|transcript|ENSSHAT00000010428|prote…	GT:AD:DP:GQ:PL	0/1:138,285:423:99:8889,0,3902	423	downstream_gene_variant	OS9	ENSSHAG00000008926	ENSSHAT00000010427	c.*808T>C
GL841550.1	2841250	.	C	G	0.5	1.776	8724.77	PASS	AC=1;AF=0.500;AN=2;BaseQRankSum=1.170;ClippingRankSum=0.000;DP=423;ExcessHet=3.0103;FS=1.776;MLEAC=1;MLEAF=0.500;MQ=60.00;MQRankSum=0.000;QD=20.63;ReadPosRankSum=1.602;SOR=0.582;ANN=G|downstream_gene_variant|MODIFIER|PKMYT1|ENSSHAG00000017599|transcript|ENSSHAT00000020918|protein_coding||c.*1381C>G|||||1381|WARNING_TRANSCRIPT_NO_START_CODON,G|downstream_gene_variant|MODIFIER|PAQR4|ENSSHAG00000017…	GT:AD:DP:GQ:PL	0/1:200,223:423:99:8753,0,9583	423	downstream_gene_variant	PKMYT1	ENSSHAG00000017599	ENSSHAT00000020918	c.*1381C>G
GL834650.1	1784111	.	C	T	0.5	0	6367.77	PASS	AC=1;AF=0.500;AN=2;BaseQRankSum=2.776;ClippingRankSum=0.000;DP=423;ExcessHet=3.0103;FS=0.000;MLEAC=1;MLEAF=0.500;MQ=60.00;MQRankSum=0.000;QD=15.05;ReadPosRankSum=0.798;SOR=0.704;ANN=T|synonymous_variant|LOW|COQ9|ENSSHAG00000015340|transcript|ENSSHAT00000018219|protein_coding|6/9|c.417C>T|p.Pro139Pro|417/828|417/828|139/275||,T|downstream_gene_variant|MODIFIER|DOK4|ENSSHAG00000015420|transcript|EN…	GT:AD:DP:GQ:PL	0/1:220,203:423:99:6396,0,6531	423	synonymous_variant	COQ9	ENSSHAG00000015340	ENSSHAT00000018219	c.417C>T	p.Pro139Pro
GL843715.1	822	.	T	C	0.5	0.559	3801.77	PASS	AC=1;AF=0.500;AN=2;BaseQRankSum=1.220;ClippingRankSum=0.000;DP=423;ExcessHet=3.0103;FS=0.559;MLEAC=1;MLEAF=0.500;MQ=60.00;MQRankSum=0.000;QD=8.99;ReadPosRankSum=2.142;SOR=0.720;ANN=C|intergenic_region|MODIFIER|||||||||||||	GT:AD:DP:GQ:PL	0/1:257,166:423:99:3830,0,6316	423	intergenic_region
GL865291.1	48172	.	T	C	0.5	1.756	7836.77	PASS	AC=1;AF=0.500;AN=2;BaseQRankSum=-0.880;ClippingRankSum=0.000;DP=422;ExcessHet=3.0103;FS=1.756;MLEAC=1;MLEAF=0.500;MQ=60.00;MQRankSum=0.000;QD=18.57;ReadPosRankSum=-0.549;SOR=0.541;ANN=C|synonymous_variant|LOW|CORO1B|ENSSHAG00000002926|transcript|ENSSHAT00000003364|protein_coding|3/9|c.234A>G|p.Ser78Ser|234/1110|234/1077|78/358||WARNING_TRANSCRIPT_NO_START_CODON,C|downstream_gene_variant|MODIFIER|…	GT:AD:DP:GQ:PL	0/1:190,232:422:99:7865,0,6408	422	synonymous_variant	CORO1B	ENSSHAG00000002926	ENSSHAT00000003364	c.234A>G	p.Ser78Ser
GL841550.1	2841251	.	C	T	0.5	1.127	8724.77	PASS	AC=1;AF=0.500;AN=2;BaseQRankSum=-0.441;ClippingRankSum=0.000;DP=422;ExcessHet=3.0103;FS=1.127;MLEAC=1;MLEAF=0.500;MQ=60.00;MQRankSum=0.000;QD=20.67;ReadPosRankSum=1.433;SOR=0.589;ANN=T|downstream_gene_variant|MODIFIER|PKMYT1|ENSSHAG00000017599|transcript|ENSSHAT00000020918|protein_coding||c.*1382C>T|||||1382|WARNING_TRANSCRIPT_NO_START_CODON,T|downstream_gene_variant|MODIFIER|PAQR4|ENSSHAG0000001…	GT:AD:DP:GQ:PL	0/1:199,223:422:99:8753,0,9583	422	downstream_gene_variant	PKMYT1	ENSSHAG00000017599	ENSSHAT00000020918	c.*1382C>T
GL841452.1	266561	.	G	A	0.5	0	6856.77	PASS	AC=1;AF=0.500;AN=2;BaseQRankSum=1.444;ClippingRankSum=0.000;DP=420;ExcessHet=3.0103;FS=0.000;MLEAC=1;MLEAF=0.500;MQ=60.00;MQRankSum=0.000;QD=16.33;ReadPosRankSum=0.784;SOR=0.665;ANN=A|3_prime_UTR_variant|MODIFIER|ENSSHAG00000006873|ENSSHAG00000006873|transcript|ENSSHAT00000007985|protein_coding|4/4|c.*1524C>T|||||1524|WARNING_TRANSCRIPT_NO_START_CODON,A|downstream_gene_variant|MODIFIER|SNORA77|EN…	GT:AD:DP:GQ:PL	0/1:213,207:420:99:6885,0,7038	420	3_prime_UTR_variant	ENSSHAG00000006873	ENSSHAG00000006873	ENSSHAT00000007985	c.*1524C>T
GL848403.1	2786	.	T	C	0.5	5.967	8435.77	PASS	AC=1;AF=0.500;AN=2;BaseQRankSum=-1.293;ClippingRankSum=0.000;DP=420;ExcessHet=3.0103;FS=5.967;MLEAC=1;MLEAF=0.500;MQ=60.00;MQRankSum=0.000;QD=20.09;ReadPosRankSum=0.522;SOR=0.428;ANN=C|intergenic_region|MODIFIER|||||||||||||	GT:AD:DP:GQ:PL	0/1:178,242:420:99:8464,0,6188	420	intergenic_region
GL856847.1	65614	.	C	T	0.5	5.004	6325.77	PASS	AC=1;AF=0.500;AN=2;BaseQRankSum=-1.335;ClippingRankSum=0.000;DP=420;ExcessHet=3.0103;FS=5.004;MLEAC=1;MLEAF=0.500;MQ=60.00;MQRankSum=0.000;QD=15.10;ReadPosRankSum=-0.157;SOR=0.431;ANN=T|synonymous_variant|LOW|AATK|ENSSHAG00000002454|transcript|ENSSHAT00000002804|protein_coding|16/18|c.3570C>T|p.Asp1190Asp|3570/4206|3570/4206|1190/1401||WARNING_TRANSCRIPT_NO_START_CODON,T|synonymous_variant|LOW|AA…	GT:AD:DP:GQ:PL	0/1:204,215:419:99:6354,0,6289	419	synonymous_variant	AATK	ENSSHAG00000002454	ENSSHAT00000002804	c.3570C>T	p.Asp1190Asp
GL834693.1	1231943	.	A	G	0.5	0.517	7066.77	PASS	AC=1;AF=0.500;AN=2;BaseQRankSum=-0.677;ClippingRankSum=0.000;DP=418;ExcessHet=3.0103;FS=0.517;MLEAC=1;MLEAF=0.500;MQ=60.00;MQRankSum=0.000;QD=16.91;ReadPosRankSum=-0.038;SOR=0.670;ANN=G|synonymous_variant|LOW|ADI1|ENSSHAG00000013371|transcript|ENSSHAT00000015820|protein_coding|3/3|c.315A>G|p.Ala105Ala|315/420|315/420|105/139||	GT:AD:DP:GQ:PL	0/1:205,213:418:99:7095,0,6900	418	synonymous_variant	ADI1	ENSSHAG00000013371	ENSSHAT00000015820	c.315A>G	p.Ala105Ala
GL861683.1	1137592	.	G	A	0.5	0	6224.77	PASS	AC=1;AF=0.500;AN=2;BaseQRankSum=0.793;ClippingRankSum=0.000;DP=417;ExcessHet=3.0103;FS=0.000;MLEAC=1;MLEAF=0.500;MQ=60.00;MQRankSum=0.000;QD=14.93;ReadPosRankSum=4.438;SOR=0.716;ANN=A|3_prime_UTR_variant|MODIFIER|COMMD3|ENSSHAG00000012957|transcript|ENSSHAT00000015319|protein_coding|8/8|c.*9C>T|||||9|,A|upstream_gene_variant|MODIFIER|ENSSHAG00000012897|ENSSHAG00000012897|transcript|ENSSHAT0000001…	GT:AD:DP:GQ:PL	0/1:233,184:417:99:6253,0,8326	417	3_prime_UTR_variant	COMMD3	ENSSHAG00000012957	ENSSHAT00000015319	c.*9C>T
GL835495.1	26179	.	T	C	0.5	1.131	6825.77	PASS	AC=1;AF=0.500;AN=2;BaseQRankSum=0.135;ClippingRankSum=0.000;DP=416;ExcessHet=3.0103;FS=1.131;MLEAC=1;MLEAF=0.500;MQ=60.00;MQRankSum=0.000;QD=16.41;ReadPosRankSum=-1.247;SOR=0.605;ANN=C|intergenic_region|MODIFIER|||||||||||||	GT:AD:DP:GQ:PL	0/1:192,224:416:99:6854,0,5576	416	intergenic_region
GL834777.1	885720	.	A	G	0.5	2.669	6578.77	PASS	AC=1;AF=0.500;AN=2;BaseQRankSum=-0.182;ClippingRankSum=0.000;DP=414;ExcessHet=3.0103;FS=2.669;MLEAC=1;MLEAF=0.500;MQ=60.00;MQRankSum=0.000;QD=15.89;ReadPosRankSum=-1.103;SOR=0.512;ANN=G|3_prime_UTR_variant|MODIFIER|GOT2|ENSSHAG00000011605|transcript|ENSSHAT00000013688|protein_coding|9/9|c.*696A>G|||||696|	GT:AD:DP:GQ:PL	0/1:215,199:414:99:6607,0,7519	414	3_prime_UTR_variant	GOT2	ENSSHAG00000011605	ENSSHAT00000013688	c.*696A>G
GL862381.1	3950	.	T	C	0.5	1.156	9315.77	PASS	AC=1;AF=0.500;AN=2;BaseQRankSum=1.354;ClippingRankSum=0.000;DP=413;ExcessHet=3.0103;FS=1.156;MLEAC=1;MLEAF=0.500;MQ=60.00;MQRankSum=0.000;QD=22.56;ReadPosRankSum=1.935;SOR=0.832;ANN=C|synonymous_variant|LOW|ENSSHAG00000000120|ENSSHAG00000000120|transcript|ENSSHAT00000000146|protein_coding|2/4|c.252A>G|p.Lys84Lys|797/4058|252/462|84/153||WARNING_TRANSCRIPT_NO_START_CODON	GT:AD:DP:GQ:PL	0/1:147,266:413:99:9344,0,4424	413	synonymous_variant	ENSSHAG00000000120	ENSSHAG00000000120	ENSSHAT00000000146	c.252A>G	p.Lys84Lys
GL841369.1	63490	.	A	C	0.5	0.516	6679.77	PASS	AC=1;AF=0.500;AN=2;BaseQRankSum=-0.557;ClippingRankSum=0.000;DP=413;ExcessHet=3.0103;FS=0.516;MLEAC=1;MLEAF=0.500;MQ=60.00;MQRankSum=0.000;QD=16.21;ReadPosRankSum=1.903;SOR=0.636;ANN=C|missense_variant|MODERATE|MTDH|ENSSHAG00000000065|transcript|ENSSHAT00000000073|protein_coding|12/13|c.1276A>C|p.Thr426Pro|1412/1938|1276/1428|426/475||	GT:AD:DP:GQ:PL	0/1:204,208:412:99:6708,0,6751	412	missense_variant	MTDH	ENSSHAG00000000065	ENSSHAT00000000073	c.1276A>C	p.Thr426Pro
GL857426.1	189689	.	G	A	0.5	0	6548.77	PASS	AC=1;AF=0.500;AN=2;BaseQRankSum=-0.134;ClippingRankSum=0.000;DP=411;ExcessHet=3.0103;FS=0.000;MLEAC=1;MLEAF=0.500;MQ=60.00;MQRankSum=0.000;QD=15.93;ReadPosRankSum=1.634;SOR=0.704;ANN=A|intergenic_region|MODIFIER|||||||||||||	GT:AD:DP:GQ:PL	0/1:190,221:411:99:6577,0,5533	411	intergenic_region
GL834428.1	134734	.	T	C	0.5	3.22	6502.77	PASS	AC=1;AF=0.500;AN=2;BaseQRankSum=0.889;ClippingRankSum=0.000;DP=410;ExcessHet=3.0103;FS=3.220;MLEAC=1;MLEAF=0.500;MQ=60.00;MQRankSum=0.000;QD=15.86;ReadPosRankSum=1.350;SOR=0.494;ANN=C|downstream_gene_variant|MODIFIER|KIAA1279|ENSSHAG00000005023|transcript|ENSSHAT00000005805|protein_coding||c.*104A>G|||||98|WARNING_TRANSCRIPT_NO_START_CODON,C|intergenic_region|MODIFIER|SRGN-KIAA1279|ENSSHAG0000000…	GT:AD:DP:GQ:PL	0/1:222,188:410:99:6531,0,7880	410	downstream_gene_variant	KIAA1279	ENSSHAG00000005023	ENSSHAT00000005805	c.*104A>G
GL861693.1	248629	.	C	T	0.5	0.615	2923.77	PASS	AC=1;AF=0.500;AN=2;BaseQRankSum=-2.830;ClippingRankSum=0.000;DP=410;ExcessHet=3.0103;FS=0.615;MLEAC=1;MLEAF=0.500;MQ=60.00;MQRankSum=0.000;QD=7.13;ReadPosRankSum=0.904;SOR=0.588;ANN=T|downstream_gene_variant|MODIFIER|LIMD1|ENSSHAG00000005591|transcript|ENSSHAT00000006478|protein_coding||c.*4110C>T|||||4110|,T|intergenic_region|MODIFIER|LIMD1-SACM1L|ENSSHAG00000005591-ENSSHAG00000007008|intergenic…	GT:AD:DP:GQ:PL	0/1:298,112:410:99:2952,0,10671	410	downstream_gene_variant	LIMD1	ENSSHAG00000005591	ENSSHAT00000006478	c.*4110C>T
GL856821.1	1538682	.	C	G	0.5	3.398	6236.77	PASS	AC=1;AF=0.500;AN=2;BaseQRankSum=0.987;ClippingRankSum=0.000;DP=409;ExcessHet=3.0103;FS=3.398;MLEAC=1;MLEAF=0.500;MQ=60.00;MQRankSum=0.000;QD=15.25;ReadPosRankSum=0.104;SOR=0.952;ANN=G|downstream_gene_variant|MODIFIER|ADAR|ENSSHAG00000014641|transcript|ENSSHAT00000017367|protein_coding||c.*3303G>C|||||3303|,G|intergenic_region|MODIFIER|ENSSHAG00000014561-ADAR|ENSSHAG00000014561-ENSSHAG00000014641|…	GT:AD:DP:GQ:PL	0/1:199,210:409:99:6265,0,5731	409	downstream_gene_variant	ADAR	ENSSHAG00000014641	ENSSHAT00000017367	c.*3303G>C
GL865155.1	2332	.	T	C	0.5	0.531	7816.77	PASS	AC=1;AF=0.500;AN=2;BaseQRankSum=3.531;ClippingRankSum=0.000;DP=409;ExcessHet=3.0103;FS=0.531;MLEAC=1;MLEAF=0.500;MQ=60.00;MQRankSum=0.000;QD=19.11;ReadPosRankSum=3.770;SOR=0.611;ANN=C|missense_variant|MODERATE|ENSSHAG00000000133|ENSSHAG00000000133|transcript|ENSSHAT00000000163|protein_coding|5/5|c.491A>G|p.Asp164Gly|608/2919|491/819|164/272||	GT:AD:DP:GQ:PL	0/1:175,234:409:99:7845,0,5084	409	missense_variant	ENSSHAG00000000133	ENSSHAG00000000133	ENSSHAT00000000163	c.491A>G	p.Asp164Gly
GL856875.1	14615	.	C	T	0.5	4.195	5428.77	PASS	AC=1;AF=0.500;AN=2;BaseQRankSum=0.651;ClippingRankSum=0.000;DP=406;ExcessHet=3.0103;FS=4.195;MLEAC=1;MLEAF=0.500;MQ=60.00;MQRankSum=0.000;QD=13.37;ReadPosRankSum=1.322;SOR=1.006;ANN=T|3_prime_UTR_variant|MODIFIER|BRD2|ENSSHAG00000001150|transcript|ENSSHAT00000001302|protein_coding|12/12|c.*5C>T|||||5|	GT:AD:DP:GQ:PL	0/1:243,163:406:99:5457,0,8551	406	3_prime_UTR_variant	BRD2	ENSSHAG00000001150	ENSSHAT00000001302	c.*5C>T
GL841279.1	1564405	.	A	T	0.5	0.933	8870.79	PASS	AC=1;AF=0.500;AN=2;BaseQRankSum=1.360;ClippingRankSum=0.000;DP=447;ExcessHet=3.0103;FS=0.933;MLEAC=1;MLEAF=0.500;MQ=60.00;MQRankSum=0.000;QD=21.85;ReadPosRankSum=-3.197;SOR=0.642;ANN=T|intron_variant|MODIFIER|TMEM161B|ENSSHAG00000014113|transcript|ENSSHAT00000016731|protein_coding|12/12|c.1299+75913A>T||||||	GT:AD:DP:GQ:PL	0/1:43,363:406:23:8899,0,23	406	intron_variant	TMEM161B	ENSSHAG00000014113	ENSSHAT00000016731	c.1299+75913A>T
GL834795.1	444098	.	G	A	0.5	2.463	5557.77	PASS	AC=1;AF=0.500;AN=2;BaseQRankSum=-0.278;ClippingRankSum=0.000;DP=405;ExcessHet=3.0103;FS=2.463;MLEAC=1;MLEAF=0.500;MQ=60.00;MQRankSum=0.000;QD=13.72;ReadPosRankSum=0.650;SOR=0.814;ANN=A|3_prime_UTR_variant|MODIFIER|ENSSHAG00000008571|ENSSHAG00000008571|transcript|ENSSHAT00000009987|protein_coding|7/7|c.*448G>A|||||448|WARNING_TRANSCRIPT_NO_START_CODON	GT:AD:DP:GQ:PL	0/1:222,183:405:99:5586,0,7121	405	3_prime_UTR_variant	ENSSHAG00000008571	ENSSHAG00000008571	ENSSHAT00000009987	c.*448G>A
GL848437.1	931	.	C	T	0.5	3.34	4272.77	PASS	AC=1;AF=0.500;AN=2;BaseQRankSum=0.469;ClippingRankSum=0.000;DP=513;ExcessHet=3.0103;FS=3.340;MLEAC=1;MLEAF=0.500;MQ=60.00;MQRankSum=0.000;QD=10.60;ReadPosRankSum=-1.406;SOR=1.059;ANN=T|intergenic_region|MODIFIER|||||||||||||	GT:AD:DP:GQ:PL	0/1:240,163:403:99:4301,0,11185	403	intergenic_region
GL861659.1	17965	.	A	G	0.5	0.52	6668.77	PASS	AC=1;AF=0.500;AN=2;BaseQRankSum=1.349;ClippingRankSum=0.000;DP=404;ExcessHet=3.0103;FS=0.520;MLEAC=1;MLEAF=0.500;MQ=60.00;MQRankSum=0.000;QD=16.55;ReadPosRankSum=-0.653;SOR=0.657;ANN=G|intergenic_region|MODIFIER|CHR_START-AKR1D1|CHR_START-ENSSHAG00000004428|intergenic_region|CHR_START-ENSSHAG00000004428|||n.17965A>G||||||	GT:AD:DP:GQ:PL	0/1:198,205:403:99:6697,0,6181	403	intergenic_region	CHR_START-AKR1D1	CHR_START-ENSSHAG00000004428	CHR_START-ENSSHAG00000004428	n.17965A>G
GL834428.1	767616	.	G	GCCTCCCATTCCAGAA	0.5	3.797	11863.7	PASS	AC=1;AF=0.500;AN=2;BaseQRankSum=-0.658;ClippingRankSum=0.000;DP=508;ExcessHet=3.0103;FS=3.797;MLEAC=1;MLEAF=0.500;MQ=60.00;MQRankSum=0.000;QD=29.51;ReadPosRankSum=-13.069;SOR=0.454;ANN=GCCTCCCATTCCAGAA|disruptive_inframe_insertion|MODERATE|HNRNPH3|ENSSHAG00000010909|transcript|ENSSHAT00000012851|protein_coding|7/9|c.839_840insTTCTGGAATGGGAGG|p.Gly280_Tyr281insSerGlyMetGlyGly|839/1029|839/1029|280…	GT:AD:DP:GQ:PL	0/1:292,110:402:99:11901,0,17561	402	disruptive_inframe_insertion	HNRNPH3	ENSSHAG00000010909	ENSSHAT00000012851	c.839_840insTTCTGGAATGGGAGG	p.Gly280_Tyr281insSerGlyMetGlyGly
GL856935.1	330596	.	GA	G	0.5	17.547	5756.73	PASS	AC=1;AF=0.500;AN=2;BaseQRankSum=1.861;ClippingRankSum=0.000;DP=614;ExcessHet=3.0103;FS=17.547;MLEAC=1;MLEAF=0.500;MQ=60.00;MQRankSum=0.000;QD=14.43;ReadPosRankSum=3.451;SOR=1.595;ANN=G|3_prime_UTR_variant|MODIFIER|CD164|ENSSHAG00000007560|transcript|ENSSHAT00000008802|protein_coding|6/6|c.*575delT|||||575|WARNING_TRANSCRIPT_NO_START_CODON,G|downstream_gene_variant|MODIFIER|ENSSHAG00000007042|ENSS…	GT:AD:DP:GQ:PL	0/1:102,297:399:99:5794,0,1054	399	3_prime_UTR_variant	CD164	ENSSHAG00000007560	ENSSHAT00000008802	c.*575delT
GL834632.1	17299	.	C	G	0.5	3.856	7007.77	PASS	AC=1;AF=0.500;AN=2;BaseQRankSum=1.350;ClippingRankSum=0.000;DP=399;ExcessHet=3.0103;FS=3.856;MLEAC=1;MLEAF=0.500;MQ=60.00;MQRankSum=0.000;QD=17.56;ReadPosRankSum=2.319;SOR=0.895;ANN=G|downstream_gene_variant|MODIFIER|ATP6V1G1|ENSSHAG00000001396|transcript|ENSSHAT00000001584|protein_coding||c.*742C>G|||||742|,G|intergenic_region|MODIFIER|ATP6V1G1-C9orf91|ENSSHAG00000001396-ENSSHAG00000002701|inter…	GT:AD:DP:GQ:PL	0/1:187,212:399:99:7036,0,5888	399	downstream_gene_variant	ATP6V1G1	ENSSHAG00000001396	ENSSHAT00000001584	c.*742C>G
GL834428.1	332405	.	T	C	0.5	2.645	5566.77	PASS	AC=1;AF=0.500;AN=2;BaseQRankSum=2.019;ClippingRankSum=0.000;DP=396;ExcessHet=3.0103;FS=2.645;MLEAC=1;MLEAF=0.500;MQ=60.00;MQRankSum=0.000;QD=14.06;ReadPosRankSum=2.267;SOR=0.835;ANN=C|synonymous_variant|LOW|CCAR1|ENSSHAG00000007504|transcript|ENSSHAT00000008734|protein_coding|16/24|c.2160A>G|p.Arg720Arg|2206/5163|2160/3456|720/1151||	GT:AD:DP:GQ:PL	0/1:216,180:396:99:5595,0,6598	396	synonymous_variant	CCAR1	ENSSHAG00000007504	ENSSHAT00000008734	c.2160A>G	p.Arg720Arg
GL861975.1	143260	.	C	G	0.5	0.375	6711.77	PASS	AC=1;AF=0.500;AN=2;BaseQRankSum=-1.076;ClippingRankSum=0.000;DP=393;ExcessHet=3.0103;FS=0.375;MLEAC=1;MLEAF=0.500;MQ=60.00;MQRankSum=0.000;QD=17.08;ReadPosRankSum=0.236;SOR=0.731;ANN=G|downstream_gene_variant|MODIFIER|CYB5R3|ENSSHAG00000004857|transcript|ENSSHAT00000005613|protein_coding||c.*1458C>G|||||1458|WARNING_TRANSCRIPT_NO_START_CODON,G|downstream_gene_variant|MODIFIER|CYB5R3|ENSSHAG000000…	GT:AD:DP:GQ:PL	0/1:151,242:393:99:6740,0,3895	393	downstream_gene_variant	CYB5R3	ENSSHAG00000004857	ENSSHAT00000005613	c.*1458C>G
GL861709.1	112606	.	A	G	0.5	4.489	6407.77	PASS	AC=1;AF=0.500;AN=2;BaseQRankSum=1.568;ClippingRankSum=0.000;DP=393;ExcessHet=3.0103;FS=4.489;MLEAC=1;MLEAF=0.500;MQ=60.00;MQRankSum=0.000;QD=16.30;ReadPosRankSum=1.450;SOR=0.977;ANN=G|intergenic_region|MODIFIER|ITGB8-MACC1|ENSSHAG00000000868-ENSSHAG00000006812|intergenic_region|ENSSHAG00000000868-ENSSHAG00000006812|||n.112606A>G||||||	GT:AD:DP:GQ:PL	0/1:215,178:393:99:6436,0,7781	393	intergenic_region	ITGB8-MACC1	ENSSHAG00000000868-ENSSHAG00000006812	ENSSHAG00000000868-ENSSHAG00000006812	n.112606A>G
GL834436.1	2513500	.	C	T	0.5	1.266	5821.77	PASS	AC=1;AF=0.500;AN=2;BaseQRankSum=-0.225;ClippingRankSum=0.000;DP=392;ExcessHet=3.0103;FS=1.266;MLEAC=1;MLEAF=0.500;MQ=60.00;MQRankSum=0.000;QD=14.85;ReadPosRankSum=1.234;SOR=0.782;ANN=T|synonymous_variant|LOW|CDK1|ENSSHAG00000017093|transcript|ENSSHAT00000020309|protein_coding|2/7|c.99G>A|p.Lys33Lys|122/917|99/894|33/297||	GT:AD:DP:GQ:PL	0/1:204,188:392:99:5850,0,6692	392	synonymous_variant	CDK1	ENSSHAG00000017093	ENSSHAT00000020309	c.99G>A	p.Lys33Lys
GL857233.1	16463	.	C	T	0.5	8.208	6236.77	PASS	AC=1;AF=0.500;AN=2;BaseQRankSum=1.856;ClippingRankSum=0.000;DP=393;ExcessHet=3.0103;FS=8.208;MLEAC=1;MLEAF=0.500;MQ=60.00;MQRankSum=0.000;QD=15.91;ReadPosRankSum=-0.646;SOR=1.114;ANN=T|intergenic_region|MODIFIER|||||||||||||	GT:AD:DP:GQ:PL	0/1:201,191:392:99:6265,0,6247	392	intergenic_region
GL850881.1	4907	.	T	A	0.5	8.977	6758.77	PASS	AC=1;AF=0.500;AN=2;BaseQRankSum=1.335;ClippingRankSum=0.000;DP=391;ExcessHet=3.0103;FS=8.977;MLEAC=1;MLEAF=0.500;MQ=60.00;MQRankSum=0.000;QD=17.29;ReadPosRankSum=1.339;SOR=1.066;ANN=A|intergenic_region|MODIFIER|||||||||||||	GT:AD:DP:GQ:PL	0/1:188,203:391:99:6787,0,6081	391	intergenic_region
GL848404.1	127	.	C	A	0.5	1.329	4999.77	PASS	AC=1;AF=0.500;AN=2;BaseQRankSum=2.306;ClippingRankSum=0.000;DP=392;ExcessHet=3.0103;FS=1.329;MLEAC=1;MLEAF=0.500;MQ=60.00;MQRankSum=0.000;QD=12.79;ReadPosRankSum=0.189;SOR=0.775;ANN=A|intergenic_region|MODIFIER|||||||||||||	GT:AD:DP:GQ:PL	0/1:229,162:391:99:5028,0,7233	391	intergenic_region
GL834595.1	771341	.	A	G	0.5	5.768	6939.77	PASS	AC=1;AF=0.500;AN=2;BaseQRankSum=0.666;ClippingRankSum=0.000;DP=389;ExcessHet=3.0103;FS=5.768;MLEAC=1;MLEAF=0.500;MQ=60.00;MQRankSum=0.000;QD=17.84;ReadPosRankSum=0.142;SOR=0.664;ANN=G|downstream_gene_variant|MODIFIER|DNAJC18|ENSSHAG00000010946|transcript|ENSSHAT00000012896|protein_coding||c.*2336T>C|||||2005|WARNING_TRANSCRIPT_NO_START_CODON,G|downstream_gene_variant|MODIFIER|DNAJC18|ENSSHAG00000…	GT:AD:DP:GQ:PL	0/1:190,199:389:99:6968,0,6357	389	downstream_gene_variant	DNAJC18	ENSSHAG00000010946	ENSSHAT00000012896	c.*2336T>C
GL841443.1	162035	.	G	A	0.5	3.794	6589.77	PASS	AC=1;AF=0.500;AN=2;BaseQRankSum=0.514;ClippingRankSum=0.000;DP=389;ExcessHet=3.0103;FS=3.794;MLEAC=1;MLEAF=0.500;MQ=60.00;MQRankSum=0.000;QD=16.94;ReadPosRankSum=1.562;SOR=0.672;ANN=A|missense_variant|MODERATE|FAM101A|ENSSHAG00000005093|transcript|ENSSHAT00000005891|protein_coding|3/3|c.340G>A|p.Glu114Lys|476/988|340/651|114/216||,A|missense_variant|MODERATE|FAM101A|ENSSHAG00000005093|transcript|…	GT:AD:DP:GQ:PL	0/1:188,201:389:99:6618,0,6127	389	missense_variant	FAM101A	ENSSHAG00000005093	ENSSHAT00000005891	c.340G>A	p.Glu114Lys
GL866830.1	58	.	C	T	0.5	1.128	6654.77	PASS	AC=1;AF=0.500;AN=2;BaseQRankSum=-2.132;ClippingRankSum=0.000;DP=389;ExcessHet=3.0103;FS=1.128;MLEAC=1;MLEAF=0.500;MQ=60.00;MQRankSum=0.000;QD=17.11;ReadPosRankSum=1.595;SOR=0.988;ANN=T|synonymous_variant|LOW|RPL27A|ENSSHAG00000000136|transcript|ENSSHAT00000000166|protein_coding|1/4|c.13C>T|p.Leu5Leu|38/1878|13/447|5/148||WARNING_TRANSCRIPT_NO_START_CODON,T|upstream_gene_variant|MODIFIER|SNORA3|EN…	GT:AD:DP:GQ:PL	0/1:198,191:389:99:6683,0,7261	389	synonymous_variant	RPL27A	ENSSHAG00000000136	ENSSHAT00000000166	c.13C>T	p.Leu5Leu
GL852065.1	663	.	C	T	0.5	4.859	11549.8	PASS	AC=1;AF=0.500;AN=2;BaseQRankSum=-0.561;ClippingRankSum=0.000;DP=391;ExcessHet=3.0103;FS=4.859;MLEAC=1;MLEAF=0.500;MQ=60.00;MQRankSum=0.000;QD=29.69;ReadPosRankSum=-0.876;SOR=1.017;ANN=T|intergenic_region|MODIFIER|||||||||||||	GT:AD:DP:GQ:PL	0/1:67,322:389:99:11578,0,1531	389	intergenic_region
GL860317.1	299	.	C	T	0.5	0.556	11702.8	PASS	AC=1;AF=0.500;AN=2;BaseQRankSum=0.681;ClippingRankSum=0.000;DP=388;ExcessHet=3.0103;FS=0.556;MLEAC=1;MLEAF=0.500;MQ=60.00;MQRankSum=0.000;QD=30.16;ReadPosRankSum=0.839;SOR=0.743;ANN=T|missense_variant|MODERATE|IFNGR1|ENSSHAG00000000241|transcript|ENSSHAT00000000281|protein_coding|1/1|c.167C>T|p.Ser56Leu|167/567|167/567|56/188||WARNING_TRANSCRIPT_NO_START_CODON	GT:AD:DP:GQ:PL	0/1:49,339:388:99:11731,0,656	388	missense_variant	IFNGR1	ENSSHAG00000000241	ENSSHAT00000000281	c.167C>T	p.Ser56Leu
GL856864.1	20436	.	A	G	0.5	2.153	6271.77	PASS	AC=1;AF=0.500;AN=2;BaseQRankSum=1.865;ClippingRankSum=0.000;DP=437;ExcessHet=3.0103;FS=2.153;MLEAC=1;MLEAF=0.500;MQ=60.00;MQRankSum=0.000;QD=16.21;ReadPosRankSum=0.197;SOR=0.808;ANN=G|missense_variant|MODERATE|PLOD3|ENSSHAG00000001739|transcript|ENSSHAT00000001975|protein_coding|8/19|c.932A>G|p.Gln311Arg|932/2274|932/2274|311/757||	GT:AD:DP:GQ:PL	0/1:199,188:387:99:6300,0,6467	387	missense_variant	PLOD3	ENSSHAG00000001739	ENSSHAT00000001975	c.932A>G	p.Gln311Arg
GL852065.1	575	.	GA	G	0.5	0.547	10613.7	PASS	AC=1;AF=0.500;AN=2;BaseQRankSum=1.539;ClippingRankSum=0.000;DP=402;ExcessHet=3.0103;FS=0.547;MLEAC=1;MLEAF=0.500;MQ=60.00;MQRankSum=0.000;QD=27.43;ReadPosRankSum=2.491;SOR=0.768;ANN=G|intergenic_region|MODIFIER|||||||||||||	GT:AD:DP:GQ:PL	0/1:55,332:387:99:10651,0,759	387	intergenic_region
GL867645.1	34541	.	CTCTG	C	0.5	19.657	3806.73	PASS	AC=1;AF=0.500;AN=2;BaseQRankSum=-3.748;ClippingRankSum=0.000;DP=485;ExcessHet=3.0103;FS=19.657;MLEAC=1;MLEAF=0.500;MQ=60.00;MQRankSum=0.000;QD=9.91;ReadPosRankSum=0.112;SOR=0.083;ANN=C|intergenic_region|MODIFIER|ENSSHAG00000000886-CHR_END|ENSSHAG00000000886-CHR_END|intergenic_region|ENSSHAG00000000886-CHR_END|||n.34542_34545delTCTG||||||	GT:AD:DP:GQ:PL	0/1:264,120:384:99:3844,0,10951	384	intergenic_region	ENSSHAG00000000886-CHR_END	ENSSHAG00000000886-CHR_END	ENSSHAG00000000886-CHR_END	n.34542_34545delTCTG
GL856821.1	614274	.	CA	C	0.5	10.735	3589.73	PASS	AC=1;AF=0.500;AN=2;BaseQRankSum=2.211;ClippingRankSum=0.000;DP=470;ExcessHet=3.0103;FS=10.735;MLEAC=1;MLEAF=0.500;MQ=60.00;MQRankSum=0.000;QD=9.35;ReadPosRankSum=4.165;SOR=1.171;ANN=C|downstream_gene_variant|MODIFIER|CHTOP|ENSSHAG00000009903|transcript|ENSSHAT00000011618|protein_coding||c.*743delA|||||743|,C|intergenic_region|MODIFIER|CHTOP-SNAPIN|ENSSHAG00000009903-ENSSHAG00000010118|intergenic_…	GT:AD:DP:GQ:PL	0/1:208,176:384:99:3627,0,4546	384	downstream_gene_variant	CHTOP	ENSSHAG00000009903	ENSSHAT00000011618	c.*743delA
GL841175.1	555837	.	T	G	0.5	2.15	6297.77	PASS	AC=1;AF=0.500;AN=2;BaseQRankSum=0.235;ClippingRankSum=0.000;DP=384;ExcessHet=3.0103;FS=2.150;MLEAC=1;MLEAF=0.500;MQ=60.00;MQRankSum=0.000;QD=16.40;ReadPosRankSum=3.302;SOR=0.579;ANN=G|missense_variant|MODERATE|ENSSHAG00000009449|ENSSHAG00000009449|transcript|ENSSHAT00000011058|protein_coding|11/16|c.1432A>C|p.Met478Leu|1432/2082|1432/2082|478/693||WARNING_TRANSCRIPT_NO_START_CODON	GT:AD:DP:GQ:PL	0/1:195,189:384:99:6326,0,6548	384	missense_variant	ENSSHAG00000009449	ENSSHAG00000009449	ENSSHAT00000011058	c.1432A>C	p.Met478Leu
GL857426.1	186391	.	T	C	0.5	10.75	6639.77	PASS	AC=1;AF=0.500;AN=2;BaseQRankSum=1.734;ClippingRankSum=0.000;DP=384;ExcessHet=3.0103;FS=10.750;MLEAC=1;MLEAF=0.500;MQ=60.00;MQRankSum=0.000;QD=17.29;ReadPosRankSum=2.008;SOR=0.710;ANN=C|intergenic_region|MODIFIER|||||||||||||	GT:AD:DP:GQ:PL	0/1:191,193:384:99:6668,0,6217	384	intergenic_region
GL834603.1	220224	.	T	C	0.5	12.932	6085.77	PASS	AC=1;AF=0.500;AN=2;BaseQRankSum=-0.102;ClippingRankSum=0.000;DP=383;ExcessHet=3.0103;FS=12.932;MLEAC=1;MLEAF=0.500;MQ=60.00;MQRankSum=0.000;QD=15.89;ReadPosRankSum=1.353;SOR=1.177;ANN=C|missense_variant|MODERATE|LARS|ENSSHAG00000006084|transcript|ENSSHAT00000007062|protein_coding|24/32|c.2448A>G|p.Ile816Met|3100/4186|2448/3534|816/1177||	GT:AD:DP:GQ:PL	0/1:189,194:383:99:6114,0,5967	383	missense_variant	LARS	ENSSHAG00000006084	ENSSHAT00000007062	c.2448A>G	p.Ile816Met
GL857426.1	187596	.	C	T	0.5	5.444	5951.77	PASS	AC=1;AF=0.500;AN=2;BaseQRankSum=3.307;ClippingRankSum=0.000;DP=383;ExcessHet=3.0103;FS=5.444;MLEAC=1;MLEAF=0.500;MQ=60.00;MQRankSum=0.000;QD=15.54;ReadPosRankSum=0.849;SOR=0.967;ANN=T|intergenic_region|MODIFIER|||||||||||||	GT:AD:DP:GQ:PL	0/1:211,172:383:99:5980,0,7077	383	intergenic_region
GL848403.1	2735	.	T	A	0.5	15.176	5318.77	PASS	AC=1;AF=0.500;AN=2;BaseQRankSum=1.760;ClippingRankSum=0.000;DP=383;ExcessHet=3.0103;FS=15.176;MLEAC=1;MLEAF=0.500;MQ=60.00;MQRankSum=0.000;QD=13.92;ReadPosRankSum=3.586;SOR=0.728;ANN=A|intergenic_region|MODIFIER|||||||||||||	GT:AD:DP:GQ:PL	0/1:218,164:382:99:5347,0,7337	382	intergenic_region
GL856969.1	1513162	.	G	GA	0.5	3.604	3693.73	PASS	AC=1;AF=0.500;AN=2;BaseQRankSum=-2.086;ClippingRankSum=0.000;DP=468;ExcessHet=3.0103;FS=3.604;MLEAC=1;MLEAF=0.500;MQ=60.00;MQRankSum=0.000;QD=9.67;ReadPosRankSum=0.860;SOR=0.524;ANN=GA|intergenic_region|MODIFIER|ENSSHAG00000014127-C6orf118|ENSSHAG00000014127-ENSSHAG00000018375|intergenic_region|ENSSHAG00000014127-ENSSHAG00000018375|||n.1513162_1513163insA||||||	GT:AD:DP:GQ:PL	0/1:180,202:382:99:3731,0,3840	382	intergenic_region	ENSSHAG00000014127-C6orf118	ENSSHAG00000014127-ENSSHAG00000018375	ENSSHAG00000014127-ENSSHAG00000018375	n.1513162_1513163insA
GL856613.1	109	.	T	C	0.5	3.337	6897.77	PASS	AC=1;AF=0.500;AN=2;BaseQRankSum=3.728;ClippingRankSum=0.000;DP=382;ExcessHet=3.0103;FS=3.337;MLEAC=1;MLEAF=0.500;MQ=60.00;MQRankSum=0.000;QD=18.06;ReadPosRankSum=1.939;SOR=1.014;ANN=C|intergenic_region|MODIFIER|||||||||||||	GT:AD:DP:GQ:PL	0/1:189,193:382:99:6926,0,6401	382	intergenic_region
GL865155.1	2365	.	G	A	0.5	4.689	7202.77	PASS	AC=1;AF=0.500;AN=2;BaseQRankSum=-0.195;ClippingRankSum=0.000;DP=380;ExcessHet=3.0103;FS=4.689;MLEAC=1;MLEAF=0.500;MQ=60.00;MQRankSum=0.000;QD=18.95;ReadPosRankSum=0.007;SOR=0.930;ANN=A|missense_variant|MODERATE|ENSSHAG00000000133|ENSSHAG00000000133|transcript|ENSSHAT00000000163|protein_coding|5/5|c.458C>T|p.Pro153Leu|575/2919|458/819|153/272||	GT:AD:DP:GQ:PL	0/1:166,214:380:99:7231,0,5319	380	missense_variant	ENSSHAG00000000133	ENSSHAG00000000133	ENSSHAT00000000163	c.458C>T	p.Pro153Leu
GL857019.1	324537	.	T	C	0.5	1.142	8025.77	PASS	AC=1;AF=0.500;AN=2;BaseQRankSum=9.934;ClippingRankSum=0.000;DP=1036;ExcessHet=3.0103;FS=1.142;MLEAC=1;MLEAF=0.500;MQ=60.00;MQRankSum=0.000;QD=21.12;ReadPosRankSum=-6.311;SOR=0.582;ANN=C|missense_variant|MODERATE|ENSSHAG00000007489|ENSSHAG00000007489|transcript|ENSSHAT00000008716|protein_coding|4/9|c.589A>G|p.Thr197Ala|589/1699|589/1566|197/521||	GT:AD:DP:GQ:PL	0/1:59,321:380:99:8054,0,5837	380	missense_variant	ENSSHAG00000007489	ENSSHAG00000007489	ENSSHAT00000008716	c.589A>G	p.Thr197Ala
GL864882.1	1826960	.	A	G	0.5	6.046	6022.77	PASS	AC=1;AF=0.500;AN=2;BaseQRankSum=0.630;ClippingRankSum=0.000;DP=379;ExcessHet=3.0103;FS=6.046;MLEAC=1;MLEAF=0.500;MQ=60.00;MQRankSum=0.000;QD=15.89;ReadPosRankSum=3.040;SOR=0.478;ANN=G|downstream_gene_variant|MODIFIER|PARVA|ENSSHAG00000015178|transcript|ENSSHAT00000018027|protein_coding||c.*389A>G|||||389|,G|intergenic_region|MODIFIER|PARVA-ENSSHAG00000015630|ENSSHAG00000015178-ENSSHAG00000015630|…	GT:AD:DP:GQ:PL	0/1:191,188:379:99:6051,0,6207	379	downstream_gene_variant	PARVA	ENSSHAG00000015178	ENSSHAT00000018027	c.*389A>G
GL849578.1	926058	.	T	C	0.5	3.914	5798.77	PASS	AC=1;AF=0.500;AN=2;BaseQRankSum=1.810;ClippingRankSum=0.000;DP=376;ExcessHet=3.0103;FS=3.914;MLEAC=1;MLEAF=0.500;MQ=60.00;MQRankSum=0.000;QD=15.42;ReadPosRankSum=1.618;SOR=0.528;ANN=C|missense_variant|MODERATE|IGSF11|ENSSHAG00000011688|transcript|ENSSHAT00000013786|protein_coding|4/8|c.449A>G|p.Gln150Arg|688/1488|449/1248|150/415||WARNING_TRANSCRIPT_NO_STOP_CODON	GT:AD:DP:GQ:PL	0/1:207,169:376:99:5827,0,7216	376	missense_variant	IGSF11	ENSSHAG00000011688	ENSSHAT00000013786	c.449A>G	p.Gln150Arg
GL849677.1	1720217	.	T	C	0.5	1.218	6656.77	PASS	AC=1;AF=0.500;AN=2;BaseQRankSum=0.518;ClippingRankSum=0.000;DP=376;ExcessHet=3.0103;FS=1.218;MLEAC=1;MLEAF=0.500;MQ=60.00;MQRankSum=0.000;QD=17.70;ReadPosRankSum=2.566;SOR=0.621;ANN=C|synonymous_variant|LOW|DCUN1D5|ENSSHAG00000015199|transcript|ENSSHAT00000018053|protein_coding|8/8|c.687A>G|p.Glu229Glu|687/714|687/714|229/237||	GT:AD:DP:GQ:PL	0/1:173,203:376:99:6685,0,5487	376	synonymous_variant	DCUN1D5	ENSSHAG00000015199	ENSSHAT00000018053	c.687A>G	p.Glu229Glu
GL861591.1	1562804	.	C	T	0.5	1.656	3816.77	PASS	AC=1;AF=0.500;AN=2;BaseQRankSum=1.285;ClippingRankSum=0.000;DP=376;ExcessHet=3.0103;FS=1.656;MLEAC=1;MLEAF=0.500;MQ=60.00;MQRankSum=0.000;QD=10.15;ReadPosRankSum=2.217;SOR=0.825;ANN=T|intergenic_region|MODIFIER|TAB1-ENSSHAG00000014769|ENSSHAG00000014579-ENSSHAG00000014769|intergenic_region|ENSSHAG00000014579-ENSSHAG00000014769|||n.1562804C>T||||||	GT:AD:DP:GQ:PL	0/1:256,120:376:99:3845,0,9382	376	intergenic_region	TAB1-ENSSHAG00000014769	ENSSHAG00000014579-ENSSHAG00000014769	ENSSHAG00000014579-ENSSHAG00000014769	n.1562804C>T
GL856814.1	142529	.	GA	G	0.5	10.298	4001.73	PASS	AC=1;AF=0.500;AN=2;BaseQRankSum=2.460;ClippingRankSum=0.000;DP=448;ExcessHet=3.0103;FS=10.298;MLEAC=1;MLEAF=0.500;MQ=60.00;MQRankSum=0.000;QD=10.67;ReadPosRankSum=6.464;SOR=0.347;ANN=G|downstream_gene_variant|MODIFIER|DYNLL2|ENSSHAG00000005189|transcript|ENSSHAT00000006009|protein_coding||c.*700delT|||||700|,G|intergenic_region|MODIFIER|ENSSHAG00000002982-DYNLL2|ENSSHAG00000002982-ENSSHAG00000005…	GT:AD:DP:GQ:PL	0/1:170,205:375:99:4039,0,3194	375	downstream_gene_variant	DYNLL2	ENSSHAG00000005189	ENSSHAT00000006009	c.*700delT
GL841369.1	43009	.	G	A	0.5	1.676	5677.77	PASS	AC=1;AF=0.500;AN=2;BaseQRankSum=1.123;ClippingRankSum=0.000;DP=375;ExcessHet=3.0103;FS=1.676;MLEAC=1;MLEAF=0.500;MQ=60.00;MQRankSum=0.000;QD=15.14;ReadPosRankSum=0.292;SOR=0.670;ANN=A|intron_variant|MODIFIER|MTDH|ENSSHAG00000000065|transcript|ENSSHAT00000000073|protein_coding|7/12|c.719-548G>A||||||	GT:AD:DP:GQ:PL	0/1:196,179:375:99:5706,0,6232	375	intron_variant	MTDH	ENSSHAG00000000065	ENSSHAT00000000073	c.719-548G>A
GL864901.1	247712	.	T	C	0.5	4.058	5872.77	PASS	AC=1;AF=0.500;AN=2;BaseQRankSum=4.169;ClippingRankSum=0.000;DP=375;ExcessHet=3.0103;FS=4.058;MLEAC=1;MLEAF=0.500;MQ=60.00;MQRankSum=0.000;QD=15.70;ReadPosRankSum=1.600;SOR=0.909;ANN=C|upstream_gene_variant|MODIFIER|CNTF|ENSSHAG00000006687|transcript|ENSSHAT00000007763|protein_coding||c.-2558T>C|||||2558|,C|downstream_gene_variant|MODIFIER|ENSSHAG00000006526|ENSSHAG00000006526|transcript|ENSSHAT00…	GT:AD:DP:GQ:PL	0/1:198,176:374:99:5901,0,6185	374	upstream_gene_variant	CNTF	ENSSHAG00000006687	ENSSHAT00000007763	c.-2558T>C
GL857053.1	13306	.	C	T	0.5	1.717	6195.77	PASS	AC=1;AF=0.500;AN=2;BaseQRankSum=1.836;ClippingRankSum=0.000;DP=373;ExcessHet=3.0103;FS=1.717;MLEAC=1;MLEAF=0.500;MQ=60.00;MQRankSum=0.000;QD=16.61;ReadPosRankSum=2.074;SOR=0.592;ANN=T|synonymous_variant|LOW|ZNRD1|ENSSHAG00000001554|transcript|ENSSHAT00000001760|protein_coding|2/5|c.138C>T|p.Cys46Cys|138/399|138/399|46/132||	GT:AD:DP:GQ:PL	0/1:190,183:373:99:6224,0,6045	373	synonymous_variant	ZNRD1	ENSSHAG00000001554	ENSSHAT00000001760	c.138C>T	p.Cys46Cys
GL861544.1	227040	.	G	T	0.5	1.471	9262.77	PASS	AC=1;AF=0.500;AN=2;BaseQRankSum=-0.140;ClippingRankSum=0.000;DP=373;ExcessHet=3.0103;FS=1.471;MLEAC=1;MLEAF=0.500;MQ=60.00;MQRankSum=0.000;QD=24.83;ReadPosRankSum=1.652;SOR=0.607;ANN=T|downstream_gene_variant|MODIFIER|NUP50|ENSSHAG00000006295|transcript|ENSSHAT00000007306|protein_coding||c.*3312G>T|||||3312|WARNING_TRANSCRIPT_NO_START_CODON,T|downstream_gene_variant|MODIFIER|KIAA0930|ENSSHAG00000…	GT:AD:DP:GQ:PL	0/1:95,278:373:99:9291,0,2451	373	downstream_gene_variant	NUP50	ENSSHAG00000006295	ENSSHAT00000007306	c.*3312G>T
GL864881.1	23094	.	C	T	0.5	0	7874.77	PASS	AC=1;AF=0.500;AN=2;BaseQRankSum=-1.094;ClippingRankSum=0.000;DP=373;ExcessHet=3.0103;FS=0.000;MLEAC=1;MLEAF=0.500;MQ=60.00;MQRankSum=0.000;QD=21.11;ReadPosRankSum=0.450;SOR=0.678;ANN=T|downstream_gene_variant|MODIFIER|RNF141|ENSSHAG00000002101|transcript|ENSSHAT00000002393|protein_coding||c.*323G>A|||||323|,T|intergenic_region|MODIFIER|ENSSHAG00000000856-RNF141|ENSSHAG00000000856-ENSSHAG000000021…	GT:AD:DP:GQ:PL	0/1:136,237:373:99:7903,0,4211	373	downstream_gene_variant	RNF141	ENSSHAG00000002101	ENSSHAT00000002393	c.*323G>A
GL834632.1	17758	.	G	T	0.5	1.707	7009.77	PASS	AC=1;AF=0.500;AN=2;BaseQRankSum=0.854;ClippingRankSum=0.000;DP=371;ExcessHet=3.0103;FS=1.707;MLEAC=1;MLEAF=0.500;MQ=60.00;MQRankSum=0.000;QD=18.89;ReadPosRankSum=1.479;SOR=0.794;ANN=T|downstream_gene_variant|MODIFIER|ATP6V1G1|ENSSHAG00000001396|transcript|ENSSHAT00000001584|protein_coding||c.*1201G>T|||||1201|,T|intergenic_region|MODIFIER|ATP6V1G1-C9orf91|ENSSHAG00000001396-ENSSHAG00000002701|int…	GT:AD:DP:GQ:PL	0/1:168,203:371:99:7038,0,5644	371	downstream_gene_variant	ATP6V1G1	ENSSHAG00000001396	ENSSHAT00000001584	c.*1201G>T
GL834635.1	2391789	.	A	G	0.5	1.241	5312.77	PASS	AC=1;AF=0.500;AN=2;BaseQRankSum=0.461;ClippingRankSum=0.000;DP=371;ExcessHet=3.0103;FS=1.241;MLEAC=1;MLEAF=0.500;MQ=60.00;MQRankSum=0.000;QD=14.32;ReadPosRankSum=-0.179;SOR=0.615;ANN=G|synonymous_variant|LOW|MEGF9|ENSSHAG00000016698|transcript|ENSSHAT00000019826|protein_coding|1/6|c.279T>C|p.Leu93Leu|279/1708|279/1560|93/519||WARNING_TRANSCRIPT_NO_START_CODON	GT:AD:DP:GQ:PL	0/1:196,175:371:99:5341,0,6055	371	synonymous_variant	MEGF9	ENSSHAG00000016698	ENSSHAT00000019826	c.279T>C	p.Leu93Leu
GL843715.1	735	.	G	A	0.5	8.183	6008.77	PASS	AC=1;AF=0.500;AN=2;BaseQRankSum=-2.571;ClippingRankSum=0.000;DP=385;ExcessHet=3.0103;FS=8.183;MLEAC=1;MLEAF=0.500;MQ=60.00;MQRankSum=0.000;QD=16.20;ReadPosRankSum=-0.388;SOR=1.099;ANN=A|intergenic_region|MODIFIER|||||||||||||	GT:AD:DP:GQ:PL	0/1:183,188:371:99:6037,0,6093	371	intergenic_region
GL834501.1	2032255	.	G	A	0.5	7.804	5817.77	PASS	AC=1;AF=0.500;AN=2;BaseQRankSum=-2.351;ClippingRankSum=0.000;DP=370;ExcessHet=3.0103;FS=7.804;MLEAC=1;MLEAF=0.500;MQ=60.00;MQRankSum=0.000;QD=15.72;ReadPosRankSum=1.967;SOR=0.432;ANN=A|synonymous_variant|LOW|SECISBP2L|ENSSHAG00000016105|transcript|ENSSHAT00000019130|protein_coding|17/17|c.2685C>T|p.Ser895Ser|2712/3336|2685/3309|895/1102||,A|synonymous_variant|LOW|SECISBP2L|ENSSHAG00000016105|tran…	GT:AD:DP:GQ:PL	0/1:182,188:370:99:5846,0,6137	370	synonymous_variant	SECISBP2L	ENSSHAG00000016105	ENSSHAT00000019130	c.2685C>T	p.Ser895Ser
GL834646.1	4605765	.	A	AG	0.5	3.211	1485.73	PASS	AC=1;AF=0.500;AN=2;BaseQRankSum=4.604;ClippingRankSum=0.000;DP=549;ExcessHet=3.0103;FS=3.211;MLEAC=1;MLEAF=0.500;MQ=60.00;MQRankSum=0.000;QD=4.02;ReadPosRankSum=2.440;SOR=0.532;ANN=AG|downstream_gene_variant|MODIFIER|NKD1|ENSSHAG00000018887|transcript|ENSSHAT00000022494|protein_coding||c.*3162_*3163insG|||||3163|WARNING_TRANSCRIPT_NO_START_CODON,AG|intergenic_region|MODIFIER|NKD1-SNX20|ENSSHAG000…	GT:AD:DP:GQ:PL	0/1:270,100:370:99:1523,0,6282	370	downstream_gene_variant	NKD1	ENSSHAG00000018887	ENSSHAT00000022494	c.*3162_*3163insG
GL861693.1	244417	.	T	C	0.5	4.776	4431.77	PASS	AC=1;AF=0.500;AN=2;BaseQRankSum=3.328;ClippingRankSum=0.000;DP=369;ExcessHet=3.0103;FS=4.776;MLEAC=1;MLEAF=0.500;MQ=60.00;MQRankSum=0.000;QD=12.01;ReadPosRankSum=-1.132;SOR=0.505;ANN=C|synonymous_variant|LOW|LIMD1|ENSSHAG00000005591|transcript|ENSSHAT00000006478|protein_coding|8/8|c.2025T>C|p.His675His|2583/2685|2025/2127|675/708||	GT:AD:DP:GQ:PL	0/1:231,138:369:99:4460,0,7669	369	synonymous_variant	LIMD1	ENSSHAG00000005591	ENSSHAT00000006478	c.2025T>C	p.His675His
GL841452.1	267492	.	A	G	0.5	1.295	5504.77	PASS	AC=1;AF=0.500;AN=2;BaseQRankSum=0.738;ClippingRankSum=0.000;DP=369;ExcessHet=3.0103;FS=1.295;MLEAC=1;MLEAF=0.500;MQ=60.00;MQRankSum=0.000;QD=14.92;ReadPosRankSum=1.690;SOR=0.776;ANN=G|3_prime_UTR_variant|MODIFIER|ENSSHAG00000006873|ENSSHAG00000006873|transcript|ENSSHAT00000007985|protein_coding|4/4|c.*593T>C|||||593|WARNING_TRANSCRIPT_NO_START_CODON,G|downstream_gene_variant|MODIFIER|SNORA77|ENSS…	GT:AD:DP:GQ:PL	0/1:184,185:369:99:5533,0,5404	369	3_prime_UTR_variant	ENSSHAG00000006873	ENSSHAG00000006873	ENSSHAT00000007985	c.*593T>C
GL857426.1	187483	.	CA	C	0.5	4.315	3950.73	PASS	AC=1;AF=0.500;AN=2;BaseQRankSum=0.218;ClippingRankSum=0.000;DP=416;ExcessHet=3.0103;FS=4.315;MLEAC=1;MLEAF=0.500;MQ=60.00;MQRankSum=0.000;QD=10.74;ReadPosRankSum=6.405;SOR=0.919;ANN=C|intergenic_region|MODIFIER|||||||||||||	GT:AD:DP:GQ:PL	0/1:233,135:368:99:3988,0,7534	368	intergenic_region
GL849187.1	176	.	G	A	0.5	1.461	2460.77	PASS	AC=1;AF=0.500;AN=2;BaseQRankSum=5.877;ClippingRankSum=0.000;DP=368;ExcessHet=3.0103;FS=1.461;MLEAC=1;MLEAF=0.500;MQ=60.00;MQRankSum=0.000;QD=6.69;ReadPosRankSum=1.783;SOR=0.806;ANN=A|intergenic_region|MODIFIER|||||||||||||	GT:AD:DP:GQ:PL	0/1:279,89:368:99:2489,0,9483	368	intergenic_region
GL861705.1	2645245	.	C	A	0.5	10.233	6302.77	PASS	AC=1;AF=0.500;AN=2;BaseQRankSum=1.241;ClippingRankSum=0.000;DP=367;ExcessHet=3.0103;FS=10.233;MLEAC=1;MLEAF=0.500;MQ=60.00;MQRankSum=0.000;QD=17.17;ReadPosRankSum=2.797;SOR=0.670;ANN=A|synonymous_variant|LOW|CNOT10|ENSSHAG00000017280|transcript|ENSSHAT00000020534|protein_coding|12/19|c.1677C>A|p.Thr559Thr|1677/3122|1677/2418|559/805||,A|synonymous_variant|LOW|CNOT10|ENSSHAG00000017280|transcript|…	GT:AD:DP:GQ:PL	0/1:178,189:367:99:6331,0,5855	367	synonymous_variant	CNOT10	ENSSHAG00000017280	ENSSHAT00000020534	c.1677C>A	p.Thr559Thr
GL834632.1	18169	.	C	T	0.5	2.749	6614.77	PASS	AC=1;AF=0.500;AN=2;BaseQRankSum=1.318;ClippingRankSum=0.000;DP=367;ExcessHet=3.0103;FS=2.749;MLEAC=1;MLEAF=0.500;MQ=60.00;MQRankSum=0.000;QD=18.02;ReadPosRankSum=0.565;SOR=0.834;ANN=T|downstream_gene_variant|MODIFIER|ATP6V1G1|ENSSHAG00000001396|transcript|ENSSHAT00000001584|protein_coding||c.*1612C>T|||||1612|,T|intergenic_region|MODIFIER|ATP6V1G1-C9orf91|ENSSHAG00000001396-ENSSHAG00000002701|int…	GT:AD:DP:GQ:PL	0/1:179,188:367:99:6643,0,6096	367	downstream_gene_variant	ATP6V1G1	ENSSHAG00000001396	ENSSHAT00000001584	c.*1612C>T
GL864913.1	94272	.	C	T	0.5	2.252	6736.77	PASS	AC=1;AF=0.500;AN=2;BaseQRankSum=0.367;ClippingRankSum=0.000;DP=366;ExcessHet=3.0103;FS=2.252;MLEAC=1;MLEAF=0.500;MQ=60.00;MQRankSum=0.000;QD=18.41;ReadPosRankSum=-0.124;SOR=0.571;ANN=T|upstream_gene_variant|MODIFIER|KCNK7|ENSSHAG00000004240|transcript|ENSSHAT00000004880|protein_coding||c.-1203C>T|||||1203|WARNING_TRANSCRIPT_NO_START_CODON,T|downstream_gene_variant|MODIFIER|MAP3K11|ENSSHAG00000003…	GT:AD:DP:GQ:PL	0/1:158,208:366:99:6765,0,4761	366	upstream_gene_variant	KCNK7	ENSSHAG00000004240	ENSSHAT00000004880	c.-1203C>T
GL834501.1	1980947	.	C	G	0.5	5.341	5843.77	PASS	AC=1;AF=0.500;AN=2;BaseQRankSum=3.534;ClippingRankSum=0.000;DP=364;ExcessHet=3.0103;FS=5.341;MLEAC=1;MLEAF=0.500;MQ=60.00;MQRankSum=0.000;QD=16.10;ReadPosRankSum=1.694;SOR=0.945;ANN=G|synonymous_variant|LOW|SHC4|ENSSHAG00000015404|transcript|ENSSHAT00000018292|protein_coding|3/14|c.99G>C|p.Leu33Leu|1000/2518|99/1617|33/538||	GT:AD:DP:GQ:PL	0/1:189,174:363:99:5872,0,5898	363	synonymous_variant	SHC4	ENSSHAG00000015404	ENSSHAT00000018292	c.99G>C	p.Leu33Leu
GL861606.1	1374535	.	C	T	0.5	5.18	7635.77	PASS	AC=1;AF=0.500;AN=2;BaseQRankSum=-2.844;ClippingRankSum=0.000;DP=363;ExcessHet=3.0103;FS=5.180;MLEAC=1;MLEAF=0.500;MQ=60.00;MQRankSum=0.000;QD=21.04;ReadPosRankSum=1.885;SOR=0.961;ANN=T|synonymous_variant|LOW|MPST|ENSSHAG00000013986|transcript|ENSSHAT00000016579|protein_coding|3/3|c.822C>T|p.Val274Val|822/960|822/960|274/319||	GT:AD:DP:GQ:PL	0/1:124,239:363:99:7664,0,3841	363	synonymous_variant	MPST	ENSSHAG00000013986	ENSSHAT00000016579	c.822C>T	p.Val274Val
GL856873.1	340166	.	A	G	0.5	0.379	6091.77	PASS	AC=1;AF=0.500;AN=2;BaseQRankSum=-0.256;ClippingRankSum=0.000;DP=363;ExcessHet=3.0103;FS=0.379;MLEAC=1;MLEAF=0.500;MQ=60.00;MQRankSum=0.000;QD=16.78;ReadPosRankSum=1.530;SOR=0.727;ANN=G|synonymous_variant|LOW|MDC1|ENSSHAG00000007650|transcript|ENSSHAT00000008907|protein_coding|9/10|c.2949T>C|p.Pro983Pro|2949/3204|2949/3204|983/1067||,G|upstream_gene_variant|MODIFIER|NRM|ENSSHAG00000007621|transcri…	GT:AD:DP:GQ:PL	0/1:182,181:363:99:6120,0,6291	363	synonymous_variant	MDC1	ENSSHAG00000007650	ENSSHAT00000008907	c.2949T>C	p.Pro983Pro
GL834901.1	30609	.	T	G	0.5	2.23	5480.77	PASS	AC=1;AF=0.500;AN=2;BaseQRankSum=2.555;ClippingRankSum=0.000;DP=361;ExcessHet=3.0103;FS=2.230;MLEAC=1;MLEAF=0.500;MQ=60.00;MQRankSum=0.000;QD=15.18;ReadPosRankSum=1.594;SOR=0.827;ANN=G|synonymous_variant|LOW|GALC|ENSSHAG00000001514|transcript|ENSSHAT00000001715|protein_coding|5/17|c.564T>G|p.Ser188Ser|564/4988|564/2100|188/699||	GT:AD:DP:GQ:PL	0/1:187,174:361:99:5509,0,5507	361	synonymous_variant	GALC	ENSSHAG00000001514	ENSSHAT00000001715	c.564T>G	p.Ser188Ser
GL834629.1	1042681	.	C	T	0.5	0.909	5120.77	PASS	AC=1;AF=0.500;AN=2;BaseQRankSum=-0.254;ClippingRankSum=0.000;DP=361;ExcessHet=3.0103;FS=0.909;MLEAC=1;MLEAF=0.500;MQ=60.00;MQRankSum=0.000;QD=14.18;ReadPosRankSum=0.401;SOR=0.754;ANN=T|downstream_gene_variant|MODIFIER|PDRG1|ENSSHAG00000012470|transcript|ENSSHAT00000014728|protein_coding||c.*307C>T|||||307|,T|downstream_gene_variant|MODIFIER|TTLL9|ENSSHAG00000012511|transcript|ENSSHAT00000014782|p…	GT:AD:DP:GQ:PL	0/1:208,153:361:99:5149,0,7659	361	downstream_gene_variant	PDRG1	ENSSHAG00000012470	ENSSHAT00000014728	c.*307C>T
GL861726.1	491610	.	T	C	0.5	4.98	7933.77	PASS	AC=1;AF=0.500;AN=2;BaseQRankSum=1.238;ClippingRankSum=0.000;DP=360;ExcessHet=3.0103;FS=4.980;MLEAC=1;MLEAF=0.500;MQ=60.00;MQRankSum=0.000;QD=22.04;ReadPosRankSum=0.228;SOR=0.493;ANN=C|downstream_gene_variant|MODIFIER|OS9|ENSSHAG00000008926|transcript|ENSSHAT00000010427|protein_coding||c.*663T>C|||||663|,C|downstream_gene_variant|MODIFIER|OS9|ENSSHAG00000008926|transcript|ENSSHAT00000010428|protei…	GT:AD:DP:GQ:PL	0/1:126,234:360:99:7962,0,3751	360	downstream_gene_variant	OS9	ENSSHAG00000008926	ENSSHAT00000010427	c.*663T>C
GL861617.1	832810	.	A	G	0.5	4.754	6492.77	PASS	AC=1;AF=0.500;AN=2;BaseQRankSum=-0.982;ClippingRankSum=0.000;DP=394;ExcessHet=3.0103;FS=4.754;MLEAC=1;MLEAF=0.500;MQ=60.00;MQRankSum=0.000;QD=18.09;ReadPosRankSum=2.073;SOR=0.929;ANN=G|downstream_gene_variant|MODIFIER|TSPAN9|ENSSHAG00000011343|transcript|ENSSHAT00000013377|protein_coding||c.*2578T>C|||||2578|WARNING_TRANSCRIPT_NO_START_CODON,G|downstream_gene_variant|MODIFIER|TSPAN9|ENSSHAG000000…	GT:AD:DP:GQ:PL	0/1:154,205:359:99:6521,0,4751	359	downstream_gene_variant	TSPAN9	ENSSHAG00000011343	ENSSHAT00000013377	c.*2578T>C
GL856993.1	425467	.	T	C	0.5	0	4974.77	PASS	AC=1;AF=0.500;AN=2;BaseQRankSum=0.562;ClippingRankSum=0.000;DP=359;ExcessHet=3.0103;FS=0.000;MLEAC=1;MLEAF=0.500;MQ=60.00;MQRankSum=0.000;QD=13.86;ReadPosRankSum=1.793;SOR=0.687;ANN=C|synonymous_variant|LOW|BCAS2|ENSSHAG00000008467|transcript|ENSSHAT00000009868|protein_coding|7/7|c.666A>G|p.Gln222Gln|666/678|666/678|222/225||	GT:AD:DP:GQ:PL	0/1:186,173:359:99:5003,0,5491	359	synonymous_variant	BCAS2	ENSSHAG00000008467	ENSSHAT00000009868	c.666A>G	p.Gln222Gln
GL834451.1	1664476	.	A	G	0.5	8.65	6250.77	PASS	AC=1;AF=0.500;AN=2;BaseQRankSum=2.239;ClippingRankSum=0.000;DP=358;ExcessHet=3.0103;FS=8.650;MLEAC=1;MLEAF=0.500;MQ=60.00;MQRankSum=0.000;QD=17.46;ReadPosRankSum=0.941;SOR=1.064;ANN=G|downstream_gene_variant|MODIFIER|ENSSHAG00000015042|ENSSHAG00000015042|transcript|ENSSHAT00000017856|protein_coding||c.*1589T>C|||||1589|,G|intergenic_region|MODIFIER|ENSSHAG00000014681-ENSSHAG00000015042|ENSSHAG000…	GT:AD:DP:GQ:PL	0/1:173,185:358:99:6279,0,5459	358	downstream_gene_variant	ENSSHAG00000015042	ENSSHAG00000015042	ENSSHAT00000017856	c.*1589T>C
GL835719.1	102369	.	A	G	0.5	5.371	6453.77	PASS	AC=1;AF=0.500;AN=2;BaseQRankSum=3.199;ClippingRankSum=0.000;DP=359;ExcessHet=3.0103;FS=5.371;MLEAC=1;MLEAF=0.500;MQ=60.00;MQRankSum=0.000;QD=18.08;ReadPosRankSum=0.476;SOR=0.926;ANN=G|synonymous_variant|LOW|HK1|ENSSHAG00000004335|transcript|ENSSHAT00000004997|protein_coding|18/19|c.2553T>C|p.Asn851Asn|2613/3127|2553/2769|851/922||,G|synonymous_variant|LOW|HK1|ENSSHAG00000004335|transcript|ENSSHAT…	GT:AD:DP:GQ:PL	0/1:175,182:357:99:6482,0,5852	357	synonymous_variant	HK1	ENSSHAG00000004335	ENSSHAT00000004997	c.2553T>C	p.Asn851Asn
GL852065.1	56	.	C	CA	0.5	4.686	11593.7	PASS	AC=1;AF=0.500;AN=2;BaseQRankSum=2.796;ClippingRankSum=0.000;DP=359;ExcessHet=3.0103;FS=4.686;MLEAC=1;MLEAF=0.500;MQ=60.00;MQRankSum=0.000;QD=32.48;ReadPosRankSum=1.522;SOR=1.047;ANN=CA|intergenic_region|MODIFIER|||||||||||||	GT:AD:DP:GQ:PL	0/1:56,301:357:99:11631,0,1998	357	intergenic_region
GL852065.1	58	.	T	G	0.5	4.657	11529.8	PASS	AC=1;AF=0.500;AN=2;BaseQRankSum=2.149;ClippingRankSum=0.000;DP=357;ExcessHet=3.0103;FS=4.657;MLEAC=1;MLEAF=0.500;MQ=60.00;MQRankSum=0.000;QD=32.30;ReadPosRankSum=1.618;SOR=1.077;ANN=G|intergenic_region|MODIFIER|||||||||||||	GT:AD:DP:GQ:PL	0/1:58,299:357:99:11558,0,2055	357	intergenic_region
GL861693.1	250456	.	G	C	0.5	22.865	2358.77	PASS	AC=1;AF=0.500;AN=2;BaseQRankSum=2.595;ClippingRankSum=0.000;DP=357;ExcessHet=3.0103;FS=22.865;MLEAC=1;MLEAF=0.500;MQ=60.00;MQRankSum=0.000;QD=6.63;ReadPosRankSum=1.560;SOR=1.111;ANN=C|intergenic_region|MODIFIER|LIMD1-SACM1L|ENSSHAG00000005591-ENSSHAG00000007008|intergenic_region|ENSSHAG00000005591-ENSSHAG00000007008|||n.250456G>C||||||	GT:AD:DP:GQ:PL	0/1:266,90:356:99:2387,0,12225	356	intergenic_region	LIMD1-SACM1L	ENSSHAG00000005591-ENSSHAG00000007008	ENSSHAG00000005591-ENSSHAG00000007008	n.250456G>C
GL861709.1	114092	.	G	A	0.5	0.558	836.77	PASS	AC=1;AF=0.500;AN=2;BaseQRankSum=1.509;ClippingRankSum=0.000;DP=359;ExcessHet=3.0103;FS=0.558;MLEAC=1;MLEAF=0.500;MQ=60.00;MQRankSum=0.000;QD=2.35;ReadPosRankSum=2.632;SOR=0.759;ANN=A|intergenic_region|MODIFIER|ITGB8-MACC1|ENSSHAG00000000868-ENSSHAG00000006812|intergenic_region|ENSSHAG00000000868-ENSSHAG00000006812|||n.114092G>A||||||	GT:AD:DP:GQ:PL	0/1:306,50:356:99:865,0,10196	356	intergenic_region	ITGB8-MACC1	ENSSHAG00000000868-ENSSHAG00000006812	ENSSHAG00000000868-ENSSHAG00000006812	n.114092G>A
GL867621.1	612722	.	G	A	0.5	6.829	3615.77	PASS	AC=1;AF=0.500;AN=2;BaseQRankSum=3.565;ClippingRankSum=0.000;DP=355;ExcessHet=3.0103;FS=6.829;MLEAC=1;MLEAF=0.500;MQ=60.00;MQRankSum=0.000;QD=10.19;ReadPosRankSum=-0.611;SOR=1.024;ANN=A|downstream_gene_variant|MODIFIER|SHROOM4|ENSSHAG00000009784|transcript|ENSSHAT00000011472|protein_coding||c.*2184G>A|||||2184|WARNING_TRANSCRIPT_NO_START_CODON,A|downstream_gene_variant|MODIFIER|SHROOM4|ENSSHAG0000…	GT:AD:DP:GQ:PL	0/1:241,114:355:99:3644,0,8191	355	downstream_gene_variant	SHROOM4	ENSSHAG00000009784	ENSSHAT00000011472	c.*2184G>A
GL857013.1	1007706	.	T	G	0.5	8.193	6581.77	PASS	AC=1;AF=0.500;AN=2;BaseQRankSum=0.612;ClippingRankSum=0.000;DP=356;ExcessHet=3.0103;FS=8.193;MLEAC=1;MLEAF=0.500;MQ=60.00;MQRankSum=0.000;QD=18.59;ReadPosRankSum=0.273;SOR=1.069;ANN=G|intergenic_region|MODIFIER|SRCRB4D-HSPB1|ENSSHAG00000011892-ENSSHAG00000012527|intergenic_region|ENSSHAG00000011892-ENSSHAG00000012527|||n.1007706T>G||||||	GT:AD:DP:GQ:PL	0/1:159,195:354:99:6610,0,5252	354	intergenic_region	SRCRB4D-HSPB1	ENSSHAG00000011892-ENSSHAG00000012527	ENSSHAG00000011892-ENSSHAG00000012527	n.1007706T>G
GL857233.1	16489	.	T	G	0.5	1.039	4895.77	PASS	AC=1;AF=0.500;AN=2;BaseQRankSum=1.559;ClippingRankSum=0.000;DP=354;ExcessHet=3.0103;FS=1.039;MLEAC=1;MLEAF=0.500;MQ=60.00;MQRankSum=0.000;QD=13.83;ReadPosRankSum=-0.311;SOR=0.788;ANN=G|intergenic_region|MODIFIER|||||||||||||	GT:AD:DP:GQ:PL	0/1:191,163:354:99:4924,0,5696	354	intergenic_region
GL861709.1	72	.	G	GGAAGAGGAA	0.5	24.437	1209.73	PASS	AC=1;AF=0.500;AN=2;BaseQRankSum=3.036;ClippingRankSum=0.000;DP=386;ExcessHet=3.0103;FS=24.437;MLEAC=1;MLEAF=0.500;MQ=60.00;MQRankSum=0.000;QD=3.43;ReadPosRankSum=-0.617;SOR=2.046;ANN=GGAAGAGGAA|downstream_gene_variant|MODIFIER|ITGB8|ENSSHAG00000000868|transcript|ENSSHAT00000000982|protein_coding||c.*4281_*4282insTTCCTCTTC|||||4281|WARNING_TRANSCRIPT_NO_START_CODON,GGAAGAGGAA|intergenic_region|MOD…	GT:AD:DP:GQ:PL	0/1:297,56:353:99:1247,0,16839	353	downstream_gene_variant	ITGB8	ENSSHAG00000000868	ENSSHAT00000000982	c.*4281_*4282insTTCCTCTTC
GL863185.1	6955	.	G	A	0.5	5.749	7549.77	PASS	AC=1;AF=0.500;AN=2;BaseQRankSum=2.149;ClippingRankSum=0.000;DP=354;ExcessHet=3.0103;FS=5.749;MLEAC=1;MLEAF=0.500;MQ=60.00;MQRankSum=0.000;QD=21.39;ReadPosRankSum=0.577;SOR=0.980;ANN=A|missense_variant|MODERATE|PAN2|ENSSHAG00000000122|transcript|ENSSHAT00000000149|protein_coding|17/26|c.2177G>A|p.Arg726Lys|3009/5286|2177/3348|726/1115||WARNING_TRANSCRIPT_NO_START_CODON,A|missense_variant|MODERATE|…	GT:AD:DP:GQ:PL	0/1:126,227:353:99:7578,0,3496	353	missense_variant	PAN2	ENSSHAG00000000122	ENSSHAT00000000149	c.2177G>A	p.Arg726Lys
GL856613.1	1637	.	A	G	0.5	3.048	5812.77	PASS	AC=1;AF=0.500;AN=2;BaseQRankSum=1.080;ClippingRankSum=0.000;DP=351;ExcessHet=3.0103;FS=3.048;MLEAC=1;MLEAF=0.500;MQ=60.00;MQRankSum=0.000;QD=16.56;ReadPosRankSum=0.566;SOR=0.538;ANN=G|intergenic_region|MODIFIER|||||||||||||	GT:AD:DP:GQ:PL	0/1:160,191:351:99:5841,0,4573	351	intergenic_region
GL835437.1	22390	.	A	G	0.5	4.255	5701.77	PASS	AC=1;AF=0.500;AN=2;BaseQRankSum=-1.473;ClippingRankSum=0.000;DP=349;ExcessHet=3.0103;FS=4.255;MLEAC=1;MLEAF=0.500;MQ=60.00;MQRankSum=0.000;QD=16.34;ReadPosRankSum=-0.162;SOR=0.915;ANN=G|synonymous_variant|LOW|COG4|ENSSHAG00000001444|transcript|ENSSHAT00000001637|protein_coding|12/19|c.1551T>C|p.Ser517Ser|2205/2997|1551/2343|517/780||	GT:AD:DP:GQ:PL	0/1:166,183:349:99:5730,0,5456	349	synonymous_variant	COG4	ENSSHAG00000001444	ENSSHAT00000001637	c.1551T>C	p.Ser517Ser
GL861705.1	2445272	.	CCA	C	0.5	0.843	4583.73	PASS	AC=1;AF=0.500;AN=2;BaseQRankSum=-2.343;ClippingRankSum=0.000;DP=515;ExcessHet=3.0103;FS=0.843;MLEAC=1;MLEAF=0.500;MQ=60.00;MQRankSum=0.000;QD=13.21;ReadPosRankSum=-1.167;SOR=0.751;ANN=C|downstream_gene_variant|MODIFIER|CMTM6|ENSSHAG00000016998|transcript|ENSSHAT00000020196|protein_coding||c.*2433_*2434delTG|||||2434|WARNING_TRANSCRIPT_NO_START_CODON,C|intergenic_region|MODIFIER|CMTM7-CMTM6|ENSSHA…	GT:AD:DP:GQ:PL	0/1:183,164:347:99:4621,0,5366	347	downstream_gene_variant	CMTM6	ENSSHAG00000016998	ENSSHAT00000020196	c.*2433_*2434delTG
GL857244.1	3544	.	T	C	0.5	6.318	5828.77	PASS	AC=1;AF=0.500;AN=2;BaseQRankSum=-0.695;ClippingRankSum=0.000;DP=346;ExcessHet=3.0103;FS=6.318;MLEAC=1;MLEAF=0.500;MQ=60.00;MQRankSum=0.000;QD=16.85;ReadPosRankSum=1.392;SOR=0.989;ANN=C|upstream_gene_variant|MODIFIER|SNORD65|ENSSHAG00000019671|transcript|ENSSHAT00000023287|snoRNA||n.-78T>C|||||78|,C|downstream_gene_variant|MODIFIER|SNORD49|ENSSHAG00000019940|transcript|ENSSHAT00000023556|snoRNA||n…	GT:AD:DP:GQ:PL	0/1:158,188:346:99:5857,0,5072	346	upstream_gene_variant	SNORD65	ENSSHAG00000019671	ENSSHAT00000023287	n.-78T>C
GL861593.1	313113	.	C	CA	0.5	29.757	1118.73	PASS	AC=1;AF=0.500;AN=2;BaseQRankSum=1.481;ClippingRankSum=0.000;DP=373;ExcessHet=3.0103;FS=29.757;MLEAC=1;MLEAF=0.500;MQ=60.00;MQRankSum=0.000;QD=3.24;ReadPosRankSum=-0.231;SOR=1.371;ANN=CA|downstream_gene_variant|MODIFIER|ENSSHAG00000007406|ENSSHAG00000007406|transcript|ENSSHAT00000008619|protein_coding||c.*783_*784insT|||||783|WARNING_TRANSCRIPT_NO_START_CODON,CA|intergenic_region|MODIFIER|DUSP6-EN…	GT:AD:DP:GQ:PL	0/1:267,78:345:99:1156,0,7051	345	downstream_gene_variant	ENSSHAG00000007406	ENSSHAG00000007406	ENSSHAT00000008619	c.*783_*784insT
GL834464.1	2278896	.	C	T	0.5	3.497	5819.77	PASS	AC=1;AF=0.500;AN=2;BaseQRankSum=0.660;ClippingRankSum=0.000;DP=346;ExcessHet=3.0103;FS=3.497;MLEAC=1;MLEAF=0.500;MQ=60.00;MQRankSum=0.000;QD=16.87;ReadPosRankSum=1.619;SOR=0.874;ANN=T|synonymous_variant|LOW|XPNPEP1|ENSSHAG00000016560|transcript|ENSSHAT00000019654|protein_coding|21/21|c.1839C>T|p.Leu613Leu|2198/2664|1839/1875|613/624||WARNING_TRANSCRIPT_NO_START_CODON	GT:AD:DP:GQ:PL	0/1:176,169:345:99:5848,0,5958	345	synonymous_variant	XPNPEP1	ENSSHAG00000016560	ENSSHAT00000019654	c.1839C>T	p.Leu613Leu
GL841441.1	1363760	.	A	G	0.5	1.172	10656.8	PASS	AC=1;AF=0.500;AN=2;BaseQRankSum=-0.837;ClippingRankSum=0.000;DP=345;ExcessHet=3.0103;FS=1.172;MLEAC=1;MLEAF=0.500;MQ=60.00;MQRankSum=0.000;QD=30.89;ReadPosRankSum=-2.113;SOR=0.603;ANN=G|downstream_gene_variant|MODIFIER|ENSSHAG00000013974|ENSSHAG00000013974|transcript|ENSSHAT00000016560|protein_coding||c.*551T>C|||||551|WARNING_TRANSCRIPT_NO_START_CODON,G|intergenic_region|MODIFIER|TCTN1-ENSSHAG00…	GT:AD:DP:GQ:PL	0/1:51,294:345:99:10685,0,996	345	downstream_gene_variant	ENSSHAG00000013974	ENSSHAG00000013974	ENSSHAT00000016560	c.*551T>C
GL834729.1	1190076	.	A	T	0.5	3.481	6155.77	PASS	AC=1;AF=0.500;AN=2;BaseQRankSum=0.365;ClippingRankSum=0.000;DP=345;ExcessHet=3.0103;FS=3.481;MLEAC=1;MLEAF=0.500;MQ=60.00;MQRankSum=0.000;QD=17.84;ReadPosRankSum=-1.013;SOR=0.539;ANN=T|intergenic_region|MODIFIER|SPRED2-CHR_END|ENSSHAG00000012071-CHR_END|intergenic_region|ENSSHAG00000012071-CHR_END|||n.1190076A>T||||||	GT:AD:DP:GQ:PL	0/1:167,178:345:99:6184,0,5571	345	intergenic_region	SPRED2-CHR_END	ENSSHAG00000012071-CHR_END	ENSSHAG00000012071-CHR_END	n.1190076A>T
GL860006.1	704	.	G	T	0.5	0.399	4046.77	PASS	AC=1;AF=0.500;AN=2;BaseQRankSum=-0.035;ClippingRankSum=0.000;DP=342;ExcessHet=3.0103;FS=0.399;MLEAC=1;MLEAF=0.500;MQ=60.00;MQRankSum=0.000;QD=11.83;ReadPosRankSum=0.340;SOR=0.741;ANN=T|intergenic_region|MODIFIER|||||||||||||	GT:AD:DP:GQ:PL	0/1:204,138:342:99:4075,0,6758	342	intergenic_region
GL849580.1	642809	.	G	T	0.5	3.51	4536.77	PASS	AC=1;AF=0.500;AN=2;BaseQRankSum=-1.215;ClippingRankSum=0.000;DP=341;ExcessHet=3.0103;FS=3.510;MLEAC=1;MLEAF=0.500;MQ=60.00;MQRankSum=0.000;QD=13.30;ReadPosRankSum=-0.189;SOR=0.719;ANN=T|downstream_gene_variant|MODIFIER|FSTL1|ENSSHAG00000010151|transcript|ENSSHAT00000011922|protein_coding||c.*635C>A|||||635|WARNING_TRANSCRIPT_NO_START_CODON,T|downstream_gene_variant|MODIFIER|FSTL1|ENSSHAG000000101…	GT:AD:DP:GQ:PL	0/1:192,149:341:99:4565,0,6492	341	downstream_gene_variant	FSTL1	ENSSHAG00000010151	ENSSHAT00000011922	c.*635C>A
GL861605.1	2116487	.	T	C	0.5	5.313	6516.77	PASS	AC=1;AF=0.500;AN=2;BaseQRankSum=2.767;ClippingRankSum=0.000;DP=342;ExcessHet=3.0103;FS=5.313;MLEAC=1;MLEAF=0.500;MQ=60.00;MQRankSum=0.000;QD=19.17;ReadPosRankSum=2.198;SOR=1.015;ANN=C|synonymous_variant|LOW|RTCB|ENSSHAG00000016277|transcript|ENSSHAT00000019325|protein_coding|1/11|c.30A>G|p.Pro10Pro|94/1806|30/1425|10/474||WARNING_TRANSCRIPT_NO_START_CODON	GT:AD:DP:GQ:PL	0/1:124,216:340:99:6545,0,2996	340	synonymous_variant	RTCB	ENSSHAG00000016277	ENSSHAT00000019325	c.30A>G	p.Pro10Pro
GL864881.1	21602	.	C	T	0.5	5.235	6664.77	PASS	AC=1;AF=0.500;AN=2;BaseQRankSum=-0.157;ClippingRankSum=0.000;DP=341;ExcessHet=3.0103;FS=5.235;MLEAC=1;MLEAF=0.500;MQ=60.00;MQRankSum=0.000;QD=19.60;ReadPosRankSum=1.698;SOR=0.475;ANN=T|downstream_gene_variant|MODIFIER|RNF141|ENSSHAG00000002101|transcript|ENSSHAT00000002393|protein_coding||c.*1815G>A|||||1815|,T|intergenic_region|MODIFIER|ENSSHAG00000000856-RNF141|ENSSHAG00000000856-ENSSHAG0000000…	GT:AD:DP:GQ:PL	0/1:137,203:340:99:6693,0,4320	340	downstream_gene_variant	RNF141	ENSSHAG00000002101	ENSSHAT00000002393	c.*1815G>A
GL856821.1	1556578	.	T	C	0.5	2.047	5991.77	PASS	AC=1;AF=0.500;AN=2;BaseQRankSum=-1.788;ClippingRankSum=0.000;DP=340;ExcessHet=3.0103;FS=2.047;MLEAC=1;MLEAF=0.500;MQ=60.00;MQRankSum=0.000;QD=17.62;ReadPosRankSum=0.464;SOR=0.564;ANN=C|synonymous_variant|LOW|ADAR|ENSSHAG00000014641|transcript|ENSSHAT00000017367|protein_coding|2/15|c.693A>G|p.Pro231Pro|693/3477|693/3477|231/1158||	GT:AD:DP:GQ:PL	0/1:162,178:340:99:6020,0,5524	340	synonymous_variant	ADAR	ENSSHAG00000014641	ENSSHAT00000017367	c.693A>G	p.Pro231Pro
GL834709.1	2185710	.	CCA	C	0.5	1.312	5153.73	PASS	AC=1;AF=0.500;AN=2;BaseQRankSum=2.939;ClippingRankSum=0.000;DP=370;ExcessHet=3.0103;FS=1.312;MLEAC=1;MLEAF=0.500;MQ=60.00;MQRankSum=0.000;QD=15.20;ReadPosRankSum=1.005;SOR=0.604;ANN=C|downstream_gene_variant|MODIFIER|PROSC|ENSSHAG00000016447|transcript|ENSSHAT00000019520|protein_coding||c.*76_*77delCA|||||76|,C|intergenic_region|MODIFIER|PROSC-GPR124|ENSSHAG00000016447-ENSSHAG00000016544|intergen…	GT:AD:DP:GQ:PL	0/1:201,138:339:99:5191,0,7848	339	downstream_gene_variant	PROSC	ENSSHAG00000016447	ENSSHAT00000019520	c.*76_*77delCA
GL869921.1	2190	.	C	A	0.5	11.362	3109.77	PASS	AC=1;AF=0.500;AN=2;BaseQRankSum=-1.588;ClippingRankSum=0.000;DP=347;ExcessHet=3.0103;FS=11.362;MLEAC=1;MLEAF=0.500;MQ=60.00;MQRankSum=0.000;QD=9.17;ReadPosRankSum=2.696;SOR=0.864;ANN=A|intergenic_region|MODIFIER|||||||||||||	GT:AD:DP:GQ:PL	0/1:240,99:339:99:3138,0,9179	339	intergenic_region
GL834709.1	2185271	.	A	G	0.5	4.217	5561.77	PASS	AC=1;AF=0.500;AN=2;BaseQRankSum=1.284;ClippingRankSum=0.000;DP=338;ExcessHet=3.0103;FS=4.217;MLEAC=1;MLEAF=0.500;MQ=60.00;MQRankSum=0.000;QD=16.45;ReadPosRankSum=-1.291;SOR=0.506;ANN=G|synonymous_variant|LOW|PROSC|ENSSHAG00000016447|transcript|ENSSHAT00000019520|protein_coding|7/8|c.636A>G|p.Gln212Gln|636/954|636/954|212/317||	GT:AD:DP:GQ:PL	0/1:171,167:338:99:5590,0,5495	338	synonymous_variant	PROSC	ENSSHAG00000016447	ENSSHAT00000019520	c.636A>G	p.Gln212Gln
GL834428.1	348061	.	C	T	0.5	3.615	5901.77	PASS	AC=1;AF=0.500;AN=2;BaseQRankSum=-0.202;ClippingRankSum=0.000;DP=338;ExcessHet=3.0103;FS=3.615;MLEAC=1;MLEAF=0.500;MQ=60.00;MQRankSum=0.000;QD=17.46;ReadPosRankSum=0.407;SOR=0.531;ANN=T|synonymous_variant|LOW|CCAR1|ENSSHAG00000007504|transcript|ENSSHAT00000008734|protein_coding|7/24|c.666G>A|p.Thr222Thr|712/5163|666/3456|222/1151||	GT:AD:DP:GQ:PL	0/1:164,174:338:99:5930,0,5581	338	synonymous_variant	CCAR1	ENSSHAG00000007504	ENSSHAT00000008734	c.666G>A	p.Thr222Thr
GL867596.1	387660	.	C	CA	0.5	1.619	1196.73	PASS	AC=1;AF=0.500;AN=2;BaseQRankSum=1.248;ClippingRankSum=0.000;DP=397;ExcessHet=3.0103;FS=1.619;MLEAC=1;MLEAF=0.500;MQ=60.00;MQRankSum=0.000;QD=3.54;ReadPosRankSum=1.300;SOR=0.576;ANN=CA|3_prime_UTR_variant|MODIFIER|HPRT1|ENSSHAG00000007965|transcript|ENSSHAT00000009279|protein_coding|9/9|c.*666dupA|||||667|INFO_REALIGN_3_PRIME	GT:AD:DP:GQ:PL	0/1:241,97:338:99:1234,0,5566	338	3_prime_UTR_variant	HPRT1	ENSSHAG00000007965	ENSSHAT00000009279	c.*666dupA
GL834790.1	544368	.	G	C	0.5	1.293	5273.77	PASS	AC=1;AF=0.500;AN=2;BaseQRankSum=2.297;ClippingRankSum=0.000;DP=338;ExcessHet=3.0103;FS=1.293;MLEAC=1;MLEAF=0.500;MQ=60.00;MQRankSum=0.000;QD=15.60;ReadPosRankSum=1.304;SOR=0.788;ANN=C|missense_variant|MODERATE|GDF10|ENSSHAG00000009339|transcript|ENSSHAT00000010927|protein_coding|2/3|c.1005G>C|p.Glu335Asp|1537/3887|1005/1482|335/493||	GT:AD:DP:GQ:PL	0/1:177,161:338:99:5302,0,5539	338	missense_variant	GDF10	ENSSHAG00000009339	ENSSHAT00000010927	c.1005G>C	p.Glu335Asp
GL856827.1	1771808	.	C	T	0.5	0	5519.77	PASS	AC=1;AF=0.500;AN=2;BaseQRankSum=-0.767;ClippingRankSum=0.000;DP=338;ExcessHet=3.0103;FS=0.000;MLEAC=1;MLEAF=0.500;MQ=60.00;MQRankSum=0.000;QD=16.33;ReadPosRankSum=-0.211;SOR=0.674;ANN=T|missense_variant|MODERATE|STARD3|ENSSHAG00000015345|transcript|ENSSHAT00000018225|protein_coding|1/15|c.131G>A|p.Arg44His|188/1407|131/1350|44/449||	GT:AD:DP:GQ:PL	0/1:171,167:338:99:5548,0,5781	338	missense_variant	STARD3	ENSSHAG00000015345	ENSSHAT00000018225	c.131G>A	p.Arg44His
GL861690.1	1201225	.	TGG	T	0.5	0.858	4295.73	PASS	AC=1;AF=0.500;AN=2;BaseQRankSum=1.570;ClippingRankSum=0.000;DP=366;ExcessHet=3.0103;FS=0.858;MLEAC=1;MLEAF=0.500;MQ=60.00;MQRankSum=0.000;QD=12.75;ReadPosRankSum=2.337;SOR=0.758;ANN=T|downstream_gene_variant|MODIFIER|MYRIP|ENSSHAG00000012895|transcript|ENSSHAT00000015239|protein_coding||c.*1021_*1022delGG|||||1021|WARNING_TRANSCRIPT_NO_START_CODON,T|intergenic_region|MODIFIER|MYRIP-ENSSHAG0000001…	GT:AD:DP:GQ:PL	0/1:216,121:337:99:4333,0,8265	337	downstream_gene_variant	MYRIP	ENSSHAG00000012895	ENSSHAT00000015239	c.*1021_*1022delGG
GL857244.1	4080	.	A	AT	0.5	4.745	3384.73	PASS	AC=1;AF=0.500;AN=2;BaseQRankSum=0.882;ClippingRankSum=0.000;DP=378;ExcessHet=3.0103;FS=4.745;MLEAC=1;MLEAF=0.500;MQ=60.00;MQRankSum=0.000;QD=10.07;ReadPosRankSum=3.227;SOR=0.962;ANN=AT|downstream_gene_variant|MODIFIER|SNORD49|ENSSHAG00000019940|transcript|ENSSHAT00000023556|snoRNA||n.*1541_*1542insT|||||1542|,AT|downstream_gene_variant|MODIFIER|SNORD65|ENSSHAG00000019629|transcript|ENSSHAT0000002…	GT:AD:DP:GQ:PL	0/1:212,124:336:99:3422,0,6532	336	downstream_gene_variant	SNORD49	ENSSHAG00000019940	ENSSHAT00000023556	n.*1541_*1542insT
GL849602.1	920514	.	C	CA	0.5	4.718	880.73	PASS	AC=1;AF=0.500;AN=2;BaseQRankSum=2.908;ClippingRankSum=0.000;DP=346;ExcessHet=3.0103;FS=4.718;MLEAC=1;MLEAF=0.500;MQ=60.00;MQRankSum=0.000;QD=2.62;ReadPosRankSum=2.659;SOR=1.065;ANN=CA|frameshift_variant|HIGH|NIFK|ENSSHAG00000011786|transcript|ENSSHAT00000013898|protein_coding|7/8|c.732dupA|p.Glu245fs|929/1171|733/963|245/320||WARNING_TRANSCRIPT_NO_STOP_CODON&INFO_REALIGN_3_PRIME,CA|frameshift_var…	GT:AD:DP:GQ:PL	0/1:270,66:336:99:918,0,7339	336	frameshift_variant	NIFK	ENSSHAG00000011786	ENSSHAT00000013898	c.732dupA	p.Glu245fs
GL865120.1	8816	.	G	A	0.5	0	5406.77	PASS	AC=1;AF=0.500;AN=2;BaseQRankSum=-1.598;ClippingRankSum=0.000;DP=338;ExcessHet=3.0103;FS=0.000;MLEAC=1;MLEAF=0.500;MQ=60.00;MQRankSum=0.000;QD=16.14;ReadPosRankSum=1.622;SOR=0.697;ANN=A|synonymous_variant|LOW|SRP72|ENSSHAG00000000614|transcript|ENSSHAT00000000697|protein_coding|7/20|c.642G>A|p.Ser214Ser|642/5121|642/2025|214/674||	GT:AD:DP:GQ:PL	0/1:164,171:335:99:5435,0,5563	335	synonymous_variant	SRP72	ENSSHAG00000000614	ENSSHAT00000000697	c.642G>A	p.Ser214Ser
GL856730.1	3669062	.	T	C	0.5	3.029	854.77	PASS	AC=1;AF=0.500;AN=2;BaseQRankSum=-0.382;ClippingRankSum=0.000;DP=333;ExcessHet=3.0103;FS=3.029;MLEAC=1;MLEAF=0.500;MQ=60.00;MQRankSum=0.000;QD=2.57;ReadPosRankSum=2.152;SOR=0.949;ANN=C|3_prime_UTR_variant|MODIFIER|LRRC8B|ENSSHAG00000018504|transcript|ENSSHAT00000022033|protein_coding|5/5|c.*86A>G|||||86|,C|downstream_gene_variant|MODIFIER|ENSSHAG00000018498|ENSSHAG00000018498|transcript|ENSSHAT000…	GT:AD:DP:GQ:PL	0/1:285,48:333:99:883,0,10166	333	3_prime_UTR_variant	LRRC8B	ENSSHAG00000018504	ENSSHAT00000022033	c.*86A>G
GL834709.1	2186083	.	A	G	0.5	0.842	5995.77	PASS	AC=1;AF=0.500;AN=2;BaseQRankSum=1.525;ClippingRankSum=0.000;DP=333;ExcessHet=3.0103;FS=0.842;MLEAC=1;MLEAF=0.500;MQ=60.00;MQRankSum=0.000;QD=18.01;ReadPosRankSum=1.338;SOR=0.767;ANN=G|downstream_gene_variant|MODIFIER|PROSC|ENSSHAG00000016447|transcript|ENSSHAT00000019520|protein_coding||c.*448A>G|||||448|,G|intergenic_region|MODIFIER|PROSC-GPR124|ENSSHAG00000016447-ENSSHAG00000016544|intergenic_r…	GT:AD:DP:GQ:PL	0/1:148,185:333:99:6024,0,4467	333	downstream_gene_variant	PROSC	ENSSHAG00000016447	ENSSHAT00000019520	c.*448A>G
GL857019.1	1267035	.	C	T	0.5	8.15	4636.77	PASS	AC=1;AF=0.500;AN=2;BaseQRankSum=-2.075;ClippingRankSum=0.000;DP=332;ExcessHet=3.0103;FS=8.150;MLEAC=1;MLEAF=0.500;MQ=60.00;MQRankSum=0.000;QD=13.97;ReadPosRankSum=1.026;SOR=0.582;ANN=T|3_prime_UTR_variant|MODIFIER|RNPEPL1|ENSSHAG00000013567|transcript|ENSSHAT00000016054|protein_coding|8/8|c.*799G>A|||||799|WARNING_TRANSCRIPT_NO_START_CODON	GT:AD:DP:GQ:PL	0/1:167,165:332:99:4665,0,4987	332	3_prime_UTR_variant	RNPEPL1	ENSSHAG00000013567	ENSSHAT00000016054	c.*799G>A
GL856995.1	3890791	.	G	T	0.5	1.906	5472.77	PASS	AC=1;AF=0.500;AN=2;BaseQRankSum=1.427;ClippingRankSum=0.000;DP=334;ExcessHet=3.0103;FS=1.906;MLEAC=1;MLEAF=0.500;MQ=60.00;MQRankSum=0.000;QD=16.48;ReadPosRankSum=2.505;SOR=0.832;ANN=T|missense_variant|MODERATE|TXNIP|ENSSHAG00000018655|transcript|ENSSHAT00000022216|protein_coding|8/8|c.1142C>A|p.Pro381His|1519/2945|1142/1170|381/389||	GT:AD:DP:GQ:PL	0/1:176,156:332:99:5501,0,6225	332	missense_variant	TXNIP	ENSSHAG00000018655	ENSSHAT00000022216	c.1142C>A	p.Pro381His
GL869220.1	1674	.	G	A	0.5	0.445	2744.77	PASS	AC=1;AF=0.500;AN=2;BaseQRankSum=-0.581;ClippingRankSum=0.000;DP=333;ExcessHet=3.0103;FS=0.445;MLEAC=1;MLEAF=0.500;MQ=60.00;MQRankSum=0.000;QD=8.27;ReadPosRankSum=-0.411;SOR=0.725;ANN=A|intergenic_region|MODIFIER|||||||||||||	GT:AD:DP:GQ:PL	0/1:240,92:332:99:2773,0,9022	332	intergenic_region
GL841595.1	150548	.	T	A	0.5	0	4394.77	PASS	AC=1;AF=0.500;AN=2;BaseQRankSum=0.639;ClippingRankSum=0.000;DP=331;ExcessHet=3.0103;FS=0.000;MLEAC=1;MLEAF=0.500;MQ=60.00;MQRankSum=0.000;QD=13.28;ReadPosRankSum=0.395;SOR=0.677;ANN=A|downstream_gene_variant|MODIFIER|ARL8B|ENSSHAG00000004447|transcript|ENSSHAT00000005132|protein_coding||c.*1780T>A|||||1780|,A|intergenic_region|MODIFIER|ARL8B-EDEM1|ENSSHAG00000004447-ENSSHAG00000005432|intergenic_…	GT:AD:DP:GQ:PL	0/1:191,140:331:99:4423,0,6183	331	downstream_gene_variant	ARL8B	ENSSHAG00000004447	ENSSHAT00000005132	c.*1780T>A
GL856821.1	1540721	.	A	G	0.5	8.413	6371.77	PASS	AC=1;AF=0.500;AN=2;BaseQRankSum=-1.438;ClippingRankSum=0.000;DP=330;ExcessHet=3.0103;FS=8.413;MLEAC=1;MLEAF=0.500;MQ=60.00;MQRankSum=0.000;QD=19.31;ReadPosRankSum=-0.716;SOR=1.088;ANN=G|downstream_gene_variant|MODIFIER|ADAR|ENSSHAG00000014641|transcript|ENSSHAT00000017367|protein_coding||c.*1264T>C|||||1264|,G|intergenic_region|MODIFIER|ENSSHAG00000014561-ADAR|ENSSHAG00000014561-ENSSHAG0000001464…	GT:AD:DP:GQ:PL	0/1:140,190:330:99:6400,0,4653	330	downstream_gene_variant	ADAR	ENSSHAG00000014641	ENSSHAT00000017367	c.*1264T>C
GL856821.1	883585	.	C	T	0.5	1.847	4239.77	PASS	AC=1;AF=0.500;AN=2;BaseQRankSum=-0.765;ClippingRankSum=0.000;DP=330;ExcessHet=3.0103;FS=1.847;MLEAC=1;MLEAF=0.500;MQ=60.00;MQRankSum=0.000;QD=12.89;ReadPosRankSum=0.021;SOR=0.584;ANN=T|3_prime_UTR_variant|MODIFIER|CRTC2|ENSSHAG00000011653|transcript|ENSSHAT00000013749|protein_coding|13/13|c.*228G>A|||||228|,T|upstream_gene_variant|MODIFIER|DENND4B|ENSSHAG00000011553|transcript|ENSSHAT00000013627|…	GT:AD:DP:GQ:PL	0/1:183,146:329:99:4268,0,5898	329	3_prime_UTR_variant	CRTC2	ENSSHAG00000011653	ENSSHAT00000013749	c.*228G>A
GL834732.1	1190690	.	G	A	0.5	0	5588.77	PASS	AC=1;AF=0.500;AN=2;BaseQRankSum=3.159;ClippingRankSum=0.000;DP=329;ExcessHet=3.0103;FS=0.000;MLEAC=1;MLEAF=0.500;MQ=60.00;MQRankSum=0.000;QD=16.99;ReadPosRankSum=0.597;SOR=0.705;ANN=A|missense_variant|MODERATE|USP34|ENSSHAG00000012141|transcript|ENSSHAT00000014319|protein_coding|80/80|c.10576G>A|p.Val3526Met|10576/10677|10576/10677|3526/3558||WARNING_TRANSCRIPT_NO_START_CODON,A|missense_variant|M…	GT:AD:DP:GQ:PL	0/1:164,165:329:99:5617,0,5017	329	missense_variant	USP34	ENSSHAG00000012141	ENSSHAT00000014319	c.10576G>A	p.Val3526Met
GL864914.1	275292	.	A	G	0.5	11.889	4185.77	PASS	AC=1;AF=0.500;AN=2;BaseQRankSum=2.028;ClippingRankSum=0.000;DP=327;ExcessHet=3.0103;FS=11.889;MLEAC=1;MLEAF=0.500;MQ=60.00;MQRankSum=0.000;QD=12.80;ReadPosRankSum=-1.093;SOR=1.253;ANN=G|missense_variant|MODERATE|SF1|ENSSHAG00000006841|transcript|ENSSHAT00000007947|protein_coding|12/16|c.1217A>G|p.Lys406Arg|1256/1653|1217/1614|406/537||WARNING_TRANSCRIPT_NO_START_CODON,G|upstream_gene_variant|MODI…	GT:AD:DP:GQ:PL	0/1:183,144:327:99:4214,0,5307	327	missense_variant	SF1	ENSSHAG00000006841	ENSSHAT00000007947	c.1217A>G	p.Lys406Arg
GL861726.1	481765	.	C	G	0.5	8.429	8134.77	PASS	AC=1;AF=0.500;AN=2;BaseQRankSum=1.140;ClippingRankSum=0.000;DP=327;ExcessHet=3.0103;FS=8.429;MLEAC=1;MLEAF=0.500;MQ=60.00;MQRankSum=0.000;QD=24.88;ReadPosRankSum=1.176;SOR=1.813;ANN=G|synonymous_variant|LOW|OS9|ENSSHAG00000008926|transcript|ENSSHAT00000010427|protein_coding|1/16|c.96C>G|p.Ser32Ser|96/2025|96/2025|32/674||,G|synonymous_variant|LOW|OS9|ENSSHAG00000008926|transcript|ENSSHAT000000104…	GT:AD:DP:GQ:PL	0/1:112,215:327:99:8163,0,3693	327	synonymous_variant	OS9	ENSSHAG00000008926	ENSSHAT00000010427	c.96C>G	p.Ser32Ser
GL869661.1	901	.	T	G	0.5	3.714	4847.77	PASS	AC=1;AF=0.500;AN=2;BaseQRankSum=0.519;ClippingRankSum=0.000;DP=334;ExcessHet=3.0103;FS=3.714;MLEAC=1;MLEAF=0.500;MQ=60.00;MQRankSum=0.000;QD=14.82;ReadPosRankSum=1.004;SOR=0.526;ANN=G|intergenic_region|MODIFIER|||||||||||||	GT:AD:DP:GQ:PL	0/1:173,154:327:99:4876,0,5402	327	intergenic_region
GL856613.1	1580	.	T	G	0.5	1.338	5722.77	PASS	AC=1;AF=0.500;AN=2;BaseQRankSum=-0.983;ClippingRankSum=0.000;DP=327;ExcessHet=3.0103;FS=1.338;MLEAC=1;MLEAF=0.500;MQ=60.00;MQRankSum=0.000;QD=17.50;ReadPosRankSum=0.588;SOR=0.606;ANN=G|intergenic_region|MODIFIER|||||||||||||	GT:AD:DP:GQ:PL	0/1:158,169:327:99:5751,0,5499	327	intergenic_region
GL841374.1	1078062	.	C	CT	0.5	25.474	2245.73	PASS	AC=1;AF=0.500;AN=2;BaseQRankSum=1.199;ClippingRankSum=0.000;DP=500;ExcessHet=3.0103;FS=25.474;MLEAC=1;MLEAF=0.500;MQ=60.00;MQRankSum=0.000;QD=6.89;ReadPosRankSum=4.621;SOR=1.729;ANN=CT|downstream_gene_variant|MODIFIER|YWHAZ|ENSSHAG00000012671|transcript|ENSSHAT00000014970|protein_coding||c.*1125_*1126insA|||||1125|,CT|intergenic_region|MODIFIER|ENSSHAG00000011267-YWHAZ|ENSSHAG00000011267-ENSSHAG0…	GT:AD:DP:GQ:PL	0/1:210,116:326:99:2283,0,5238	326	downstream_gene_variant	YWHAZ	ENSSHAG00000012671	ENSSHAT00000014970	c.*1125_*1126insA
GL834766.1	2918681	.	T	C	0.5	10.5	6529.77	PASS	AC=1;AF=0.500;AN=2;BaseQRankSum=-0.074;ClippingRankSum=0.000;DP=327;ExcessHet=3.0103;FS=10.500;MLEAC=1;MLEAF=0.500;MQ=60.00;MQRankSum=0.000;QD=20.03;ReadPosRankSum=1.411;SOR=0.372;ANN=C|synonymous_variant|LOW|KLHDC4|ENSSHAG00000017683|transcript|ENSSHAT00000021018|protein_coding|7/12|c.717A>G|p.Lys239Lys|992/1925|717/1650|239/549||WARNING_TRANSCRIPT_NO_START_CODON,C|synonymous_variant|LOW|KLHDC4|…	GT:AD:DP:GQ:PL	0/1:135,191:326:99:6558,0,4330	326	synonymous_variant	KLHDC4	ENSSHAG00000017683	ENSSHAT00000021018	c.717A>G	p.Lys239Lys
GL841600.1	1366698	.	A	AT	0.5	2.721	1694.73	PASS	AC=1;AF=0.500;AN=2;BaseQRankSum=1.610;ClippingRankSum=0.000;DP=465;ExcessHet=3.0103;FS=2.721;MLEAC=1;MLEAF=0.500;MQ=60.00;MQRankSum=0.000;QD=5.20;ReadPosRankSum=3.201;SOR=0.546;ANN=AT|downstream_gene_variant|MODIFIER|SEC61A1|ENSSHAG00000013915|transcript|ENSSHAT00000016489|protein_coding||c.*1420_*1421insT|||||1421|WARNING_TRANSCRIPT_NO_START_CODON,AT|intergenic_region|MODIFIER|SEC61A1-RUVBL1|ENS…	GT:AD:DP:GQ:PL	0/1:209,117:326:99:1732,0,4703	326	downstream_gene_variant	SEC61A1	ENSSHAG00000013915	ENSSHAT00000016489	c.*1420_*1421insT
GL856887.1	824373	.	T	C	0.5	2.969	4694.77	PASS	AC=1;AF=0.500;AN=2;BaseQRankSum=0.883;ClippingRankSum=0.000;DP=325;ExcessHet=3.0103;FS=2.969;MLEAC=1;MLEAF=0.500;MQ=60.00;MQRankSum=0.000;QD=14.45;ReadPosRankSum=0.686;SOR=0.731;ANN=C|missense_variant|MODERATE|RPL7L1|ENSSHAG00000011219|transcript|ENSSHAT00000013228|protein_coding|5/5|c.637T>C|p.Cys213Arg|637/735|637/735|213/244||WARNING_TRANSCRIPT_NO_START_CODON	GT:AD:DP:GQ:PL	0/1:176,149:325:99:4723,0,5603	325	missense_variant	RPL7L1	ENSSHAG00000011219	ENSSHAT00000013228	c.637T>C	p.Cys213Arg
GL864901.1	246747	.	A	AAC	0.5	18.448	5370.73	PASS	AC=1;AF=0.500;AN=2;BaseQRankSum=0.776;ClippingRankSum=0.000;DP=368;ExcessHet=3.0103;FS=18.448;MLEAC=1;MLEAF=0.500;MQ=60.00;MQRankSum=0.000;QD=16.58;ReadPosRankSum=2.830;SOR=0.276;ANN=AAC|upstream_gene_variant|MODIFIER|CNTF|ENSSHAG00000006687|transcript|ENSSHAT00000007763|protein_coding||c.-3523_-3522insAC|||||3522|,AAC|downstream_gene_variant|MODIFIER|ENSSHAG00000006526|ENSSHAG00000006526|transcr…	GT:AD:DP:GQ:PL	0/1:182,142:324:99:5408,0,7229	324	upstream_gene_variant	CNTF	ENSSHAG00000006687	ENSSHAT00000007763	c.-3523_-3522insAC
GL841413.1	757713	.	A	G	0.5	2.116	8116.77	PASS	AC=1;AF=0.500;AN=2;BaseQRankSum=1.706;ClippingRankSum=0.000;DP=323;ExcessHet=3.0103;FS=2.116;MLEAC=1;MLEAF=0.500;MQ=60.00;MQRankSum=0.000;QD=25.13;ReadPosRankSum=0.119;SOR=0.836;ANN=G|synonymous_variant|LOW|ENSSHAG00000010846|ENSSHAG00000010846|transcript|ENSSHAT00000012778|protein_coding|10/10|c.1287T>C|p.Pro429Pro|1583/1786|1287/1440|429/479||WARNING_TRANSCRIPT_NO_START_CODON	GT:AD:DP:GQ:PL	0/1:90,233:323:99:8145,0,2399	323	synonymous_variant	ENSSHAG00000010846	ENSSHAG00000010846	ENSSHAT00000012778	c.1287T>C	p.Pro429Pro
GL841443.1	162097	.	G	A	0.5	12.566	5919.77	PASS	AC=1;AF=0.500;AN=2;BaseQRankSum=0.633;ClippingRankSum=0.000;DP=324;ExcessHet=3.0103;FS=12.566;MLEAC=1;MLEAF=0.500;MQ=60.00;MQRankSum=0.000;QD=18.38;ReadPosRankSum=0.695;SOR=0.349;ANN=A|synonymous_variant|LOW|FAM101A|ENSSHAG00000005093|transcript|ENSSHAT00000005891|protein_coding|3/3|c.402G>A|p.Thr134Thr|538/988|402/651|134/216||,A|synonymous_variant|LOW|FAM101A|ENSSHAG00000005093|transcript|ENSSH…	GT:AD:DP:GQ:PL	0/1:140,182:322:99:5948,0,4334	322	synonymous_variant	FAM101A	ENSSHAG00000005093	ENSSHAT00000005891	c.402G>A	p.Thr134Thr
GL864793.1	1653514	.	T	C	0.5	4.292	5683.77	PASS	AC=1;AF=0.500;AN=2;BaseQRankSum=-0.070;ClippingRankSum=0.000;DP=322;ExcessHet=3.0103;FS=4.292;MLEAC=1;MLEAF=0.500;MQ=60.00;MQRankSum=0.000;QD=17.65;ReadPosRankSum=0.704;SOR=0.530;ANN=C|downstream_gene_variant|MODIFIER|SPCS3|ENSSHAG00000015012|transcript|ENSSHAT00000017825|protein_coding||c.*2089A>G|||||2089|WARNING_TRANSCRIPT_NO_START_CODON,C|intergenic_region|MODIFIER|ENSSHAG00000013634-SPCS3|EN…	GT:AD:DP:GQ:PL	0/1:151,171:322:99:5712,0,4932	322	downstream_gene_variant	SPCS3	ENSSHAG00000015012	ENSSHAT00000017825	c.*2089A>G
GL834709.1	2185656	.	T	C	0.5	2.535	4775.77	PASS	AC=1;AF=0.500;AN=2;BaseQRankSum=1.140;ClippingRankSum=0.000;DP=323;ExcessHet=3.0103;FS=2.535;MLEAC=1;MLEAF=0.500;MQ=60.00;MQRankSum=0.000;QD=14.83;ReadPosRankSum=1.690;SOR=0.842;ANN=C|downstream_gene_variant|MODIFIER|PROSC|ENSSHAG00000016447|transcript|ENSSHAT00000019520|protein_coding||c.*21T>C|||||21|,C|intergenic_region|MODIFIER|PROSC-GPR124|ENSSHAG00000016447-ENSSHAG00000016544|intergenic_reg…	GT:AD:DP:GQ:PL	0/1:174,148:322:99:4804,0,5673	322	downstream_gene_variant	PROSC	ENSSHAG00000016447	ENSSHAT00000019520	c.*21T>C
GL856821.1	1539284	.	A	G	0.5	13.152	4663.77	PASS	AC=1;AF=0.500;AN=2;BaseQRankSum=0.330;ClippingRankSum=0.000;DP=323;ExcessHet=3.0103;FS=13.152;MLEAC=1;MLEAF=0.500;MQ=60.00;MQRankSum=0.000;QD=14.53;ReadPosRankSum=-1.830;SOR=0.331;ANN=G|downstream_gene_variant|MODIFIER|ADAR|ENSSHAG00000014641|transcript|ENSSHAT00000017367|protein_coding||c.*2701T>C|||||2701|,G|intergenic_region|MODIFIER|ENSSHAG00000014561-ADAR|ENSSHAG00000014561-ENSSHAG0000001464…	GT:AD:DP:GQ:PL	0/1:157,164:321:99:4692,0,4456	321	downstream_gene_variant	ADAR	ENSSHAG00000014641	ENSSHAT00000017367	c.*2701T>C
GL857244.1	4006	.	T	G	0.5	8.088	5911.77	PASS	AC=1;AF=0.500;AN=2;BaseQRankSum=0.999;ClippingRankSum=0.000;DP=321;ExcessHet=3.0103;FS=8.088;MLEAC=1;MLEAF=0.500;MQ=60.00;MQRankSum=0.000;QD=18.42;ReadPosRankSum=-1.269;SOR=0.398;ANN=G|downstream_gene_variant|MODIFIER|SNORD49|ENSSHAG00000019940|transcript|ENSSHAT00000023556|snoRNA||n.*1467T>G|||||1467|,G|downstream_gene_variant|MODIFIER|SNORD65|ENSSHAG00000019629|transcript|ENSSHAT00000023245|sno…	GT:AD:DP:GQ:PL	0/1:150,171:321:99:5940,0,5045	321	downstream_gene_variant	SNORD49	ENSSHAG00000019940	ENSSHAT00000023556	n.*1467T>G
GL860317.1	368	.	C	T	0.5	2.135	9844.77	PASS	AC=1;AF=0.500;AN=2;BaseQRankSum=2.486;ClippingRankSum=0.000;DP=321;ExcessHet=3.0103;FS=2.135;MLEAC=1;MLEAF=0.500;MQ=60.00;MQRankSum=0.000;QD=30.67;ReadPosRankSum=0.989;SOR=0.546;ANN=T|missense_variant|MODERATE|IFNGR1|ENSSHAG00000000241|transcript|ENSSHAT00000000281|protein_coding|1/1|c.236C>T|p.Thr79Ile|236/567|236/567|79/188||WARNING_TRANSCRIPT_NO_START_CODON	GT:AD:DP:GQ:PL	0/1:55,266:321:99:9873,0,1104	321	missense_variant	IFNGR1	ENSSHAG00000000241	ENSSHAT00000000281	c.236C>T	p.Thr79Ile
GL857053.1	13249	.	G	A	0.5	1.018	5315.77	PASS	AC=1;AF=0.500;AN=2;BaseQRankSum=0.251;ClippingRankSum=0.000;DP=321;ExcessHet=3.0103;FS=1.018;MLEAC=1;MLEAF=0.500;MQ=60.00;MQRankSum=0.000;QD=16.56;ReadPosRankSum=0.834;SOR=0.601;ANN=A|synonymous_variant|LOW|ZNRD1|ENSSHAG00000001554|transcript|ENSSHAT00000001760|protein_coding|2/5|c.81G>A|p.Glu27Glu|81/399|81/399|27/132||	GT:AD:DP:GQ:PL	0/1:158,163:321:99:5344,0,5040	321	synonymous_variant	ZNRD1	ENSSHAG00000001554	ENSSHAT00000001760	c.81G>A	p.Glu27Glu
GL834446.1	144304	.	AAT	A	0.5	1.364	4815.73	PASS	AC=1;AF=0.500;AN=2;BaseQRankSum=-1.083;ClippingRankSum=0.000;DP=390;ExcessHet=3.0103;FS=1.364;MLEAC=1;MLEAF=0.500;MQ=60.00;MQRankSum=0.000;QD=15.05;ReadPosRankSum=1.241;SOR=0.799;ANN=A|downstream_gene_variant|MODIFIER|DLG5|ENSSHAG00000005215|transcript|ENSSHAT00000006039|protein_coding||c.*489_*490delAT|||||404|,A|intergenic_region|MODIFIER|CHR_START-DLG5|CHR_START-ENSSHAG00000005215|intergenic_r…	GT:AD:DP:GQ:PL	0/1:140,180:320:99:4853,0,4315	320	downstream_gene_variant	DLG5	ENSSHAG00000005215	ENSSHAT00000006039	c.*489_*490delAT
GL861693.1	248454	.	T	C	0.5	6.451	3180.77	PASS	AC=1;AF=0.500;AN=2;BaseQRankSum=1.355;ClippingRankSum=0.000;DP=319;ExcessHet=3.0103;FS=6.451;MLEAC=1;MLEAF=0.500;MQ=60.00;MQRankSum=0.000;QD=9.97;ReadPosRankSum=-0.010;SOR=0.431;ANN=C|downstream_gene_variant|MODIFIER|LIMD1|ENSSHAG00000005591|transcript|ENSSHAT00000006478|protein_coding||c.*3935T>C|||||3935|,C|intergenic_region|MODIFIER|LIMD1-SACM1L|ENSSHAG00000005591-ENSSHAG00000007008|intergenic…	GT:AD:DP:GQ:PL	0/1:211,108:319:99:3209,0,6966	319	downstream_gene_variant	LIMD1	ENSSHAG00000005591	ENSSHAT00000006478	c.*3935T>C
GL856821.1	1540894	.	G	A	0.5	4.318	4741.77	PASS	AC=1;AF=0.500;AN=2;BaseQRankSum=0.593;ClippingRankSum=0.000;DP=319;ExcessHet=3.0103;FS=4.318;MLEAC=1;MLEAF=0.500;MQ=60.00;MQRankSum=0.000;QD=14.86;ReadPosRankSum=1.211;SOR=0.766;ANN=A|downstream_gene_variant|MODIFIER|ADAR|ENSSHAG00000014641|transcript|ENSSHAT00000017367|protein_coding||c.*1091C>T|||||1091|,A|intergenic_region|MODIFIER|ENSSHAG00000014561-ADAR|ENSSHAG00000014561-ENSSHAG00000014641|…	GT:AD:DP:GQ:PL	0/1:169,150:319:99:4770,0,5496	319	downstream_gene_variant	ADAR	ENSSHAG00000014641	ENSSHAT00000017367	c.*1091C>T
GL841302.1	2537008	.	CA	C	0.5	6.565	3910.73	PASS	AC=1;AF=0.500;AN=2;BaseQRankSum=1.899;ClippingRankSum=0.000;DP=386;ExcessHet=3.0103;FS=6.565;MLEAC=1;MLEAF=0.500;MQ=60.00;MQRankSum=0.000;QD=12.38;ReadPosRankSum=2.300;SOR=0.411;ANN=C|downstream_gene_variant|MODIFIER|SS18|ENSSHAG00000017099|transcript|ENSSHAT00000020317|protein_coding||c.*184delA|||||44|WARNING_TRANSCRIPT_NO_START_CODON,C|intergenic_region|MODIFIER|SS18-ZNF521|ENSSHAG00000017099-…	GT:AD:DP:GQ:PL	0/1:94,222:316:99:3948,0,1305	316	downstream_gene_variant	SS18	ENSSHAG00000017099	ENSSHAT00000020317	c.*184delA
GL861693.1	247650	.	C	T	0.5	0.447	3515.77	PASS	AC=1;AF=0.500;AN=2;BaseQRankSum=-0.104;ClippingRankSum=0.000;DP=316;ExcessHet=3.0103;FS=0.447;MLEAC=1;MLEAF=0.500;MQ=60.00;MQRankSum=0.000;QD=11.13;ReadPosRankSum=1.543;SOR=0.725;ANN=T|downstream_gene_variant|MODIFIER|LIMD1|ENSSHAG00000005591|transcript|ENSSHAT00000006478|protein_coding||c.*3131C>T|||||3131|,T|intergenic_region|MODIFIER|LIMD1-SACM1L|ENSSHAG00000005591-ENSSHAG00000007008|intergeni…	GT:AD:DP:GQ:PL	0/1:202,114:316:99:3544,0,7169	316	downstream_gene_variant	LIMD1	ENSSHAG00000005591	ENSSHAT00000006478	c.*3131C>T
GL861591.1	1554450	.	A	G	0.5	0.982	2360.77	PASS	AC=1;AF=0.500;AN=2;BaseQRankSum=0.084;ClippingRankSum=0.000;DP=316;ExcessHet=3.0103;FS=0.982;MLEAC=1;MLEAF=0.500;MQ=60.00;MQRankSum=0.000;QD=7.49;ReadPosRankSum=1.772;SOR=0.774;ANN=G|intron_variant|MODIFIER|TAB1|ENSSHAG00000014579|transcript|ENSSHAT00000017297|protein_coding|1/11|c.153+2675T>C||||||WARNING_TRANSCRIPT_NO_START_CODON	GT:AD:DP:GQ:PL	0/1:231,84:315:99:2389,0,8300	315	intron_variant	TAB1	ENSSHAG00000014579	ENSSHAT00000017297	c.153+2675T>C
GL841441.1	1363619	.	A	G	0.5	21.274	8329.77	PASS	AC=1;AF=0.500;AN=2;BaseQRankSum=4.139;ClippingRankSum=0.000;DP=314;ExcessHet=3.0103;FS=21.274;MLEAC=1;MLEAF=0.500;MQ=60.00;MQRankSum=0.000;QD=26.53;ReadPosRankSum=0.105;SOR=1.684;ANN=G|downstream_gene_variant|MODIFIER|ENSSHAG00000013974|ENSSHAG00000013974|transcript|ENSSHAT00000016560|protein_coding||c.*692T>C|||||692|WARNING_TRANSCRIPT_NO_START_CODON,G|intergenic_region|MODIFIER|TCTN1-ENSSHAG000…	GT:AD:DP:GQ:PL	0/1:72,242:314:99:8358,0,1532	314	downstream_gene_variant	ENSSHAG00000013974	ENSSHAG00000013974	ENSSHAT00000016560	c.*692T>C
GL856821.1	613997	.	TA	T	0.5	11.892	1951.73	PASS	AC=1;AF=0.500;AN=2;BaseQRankSum=2.080;ClippingRankSum=0.000;DP=419;ExcessHet=3.0103;FS=11.892;MLEAC=1;MLEAF=0.500;MQ=60.00;MQRankSum=0.000;QD=6.24;ReadPosRankSum=0.809;SOR=0.317;ANN=T|downstream_gene_variant|MODIFIER|CHTOP|ENSSHAG00000009903|transcript|ENSSHAT00000011618|protein_coding||c.*466delA|||||466|,T|intergenic_region|MODIFIER|CHTOP-SNAPIN|ENSSHAG00000009903-ENSSHAG00000010118|intergenic_…	GT:AD:DP:GQ:PL	0/1:166,147:313:99:1989,0,2392	313	downstream_gene_variant	CHTOP	ENSSHAG00000009903	ENSSHAT00000011618	c.*466delA
GL869921.1	2207	.	C	T	0.5	13.656	2728.77	PASS	AC=1;AF=0.500;AN=2;BaseQRankSum=-2.452;ClippingRankSum=0.000;DP=312;ExcessHet=3.0103;FS=13.656;MLEAC=1;MLEAF=0.500;MQ=60.00;MQRankSum=0.000;QD=8.75;ReadPosRankSum=1.531;SOR=0.284;ANN=T|intergenic_region|MODIFIER|||||||||||||	GT:AD:DP:GQ:PL	0/1:231,81:312:99:2757,0,9181	312	intergenic_region
GL860317.1	1032	.	C	G	0.5	10.082	781.77	PASS	AC=1;AF=0.500;AN=2;BaseQRankSum=-0.746;ClippingRankSum=0.000;DP=312;ExcessHet=3.0103;FS=10.082;MLEAC=1;MLEAF=0.500;MQ=60.00;MQRankSum=0.000;QD=2.51;ReadPosRankSum=-0.383;SOR=0.256;ANN=G|downstream_gene_variant|MODIFIER|IFNGR1|ENSSHAG00000000241|transcript|ENSSHAT00000000281|protein_coding||c.*333C>G|||||333|WARNING_TRANSCRIPT_NO_START_CODON,G|intergenic_region|MODIFIER|IFNGR1-CHR_END|ENSSHAG00000…	GT:AD:DP:GQ:PL	0/1:270,42:312:99:810,0,10735	312	downstream_gene_variant	IFNGR1	ENSSHAG00000000241	ENSSHAT00000000281	c.*333C>G
GL856830.1	389483	.	T	G	0.5	3.075	5082.77	PASS	AC=1;AF=0.500;AN=2;BaseQRankSum=1.421;ClippingRankSum=0.000;DP=312;ExcessHet=3.0103;FS=3.075;MLEAC=1;MLEAF=0.500;MQ=60.00;MQRankSum=0.000;QD=16.29;ReadPosRankSum=-1.282;SOR=0.545;ANN=G|synonymous_variant|LOW|EFTUD2|ENSSHAG00000008134|transcript|ENSSHAT00000009482|protein_coding|24/26|c.2481A>C|p.Ala827Ala|2550/3456|2481/2817|827/938||WARNING_TRANSCRIPT_NO_START_CODON,G|downstream_gene_variant|MOD…	GT:AD:DP:GQ:PL	0/1:161,151:312:99:5111,0,5420	312	synonymous_variant	EFTUD2	ENSSHAG00000008134	ENSSHAT00000009482	c.2481A>C	p.Ala827Ala
GL842627.1	69975	.	A	G	0.5	2.537	5391.77	PASS	AC=1;AF=0.500;AN=2;BaseQRankSum=1.067;ClippingRankSum=0.000;DP=311;ExcessHet=3.0103;FS=2.537;MLEAC=1;MLEAF=0.500;MQ=60.00;MQRankSum=0.000;QD=17.34;ReadPosRankSum=0.613;SOR=0.849;ANN=G|3_prime_UTR_variant|MODIFIER|STARD3NL|ENSSHAG00000003651|transcript|ENSSHAT00000004185|protein_coding|8/8|c.*162T>C|||||700|	GT:AD:DP:GQ:PL	0/1:151,160:311:99:5420,0,5049	311	3_prime_UTR_variant	STARD3NL	ENSSHAG00000003651	ENSSHAT00000004185	c.*162T>C
GL849580.1	642425	.	A	G	0.5	0	4059.77	PASS	AC=1;AF=0.500;AN=2;BaseQRankSum=0.043;ClippingRankSum=0.000;DP=311;ExcessHet=3.0103;FS=0.000;MLEAC=1;MLEAF=0.500;MQ=60.00;MQRankSum=0.000;QD=13.05;ReadPosRankSum=0.079;SOR=0.706;ANN=G|downstream_gene_variant|MODIFIER|FSTL1|ENSSHAG00000010151|transcript|ENSSHAT00000011922|protein_coding||c.*1019T>C|||||1019|WARNING_TRANSCRIPT_NO_START_CODON,G|downstream_gene_variant|MODIFIER|FSTL1|ENSSHAG000000101…	GT:AD:DP:GQ:PL	0/1:177,134:311:99:4088,0,5766	311	downstream_gene_variant	FSTL1	ENSSHAG00000010151	ENSSHAT00000011922	c.*1019T>C
GL846806.1	1968	.	G	A	0.5	6.791	1009.77	PASS	AC=1;AF=0.500;AN=2;BaseQRankSum=-7.650;ClippingRankSum=0.000;DP=311;ExcessHet=3.0103;FS=6.791;MLEAC=1;MLEAF=0.500;MQ=60.00;MQRankSum=0.000;QD=3.25;ReadPosRankSum=1.624;SOR=0.397;ANN=A|intergenic_region|MODIFIER|||||||||||||	GT:AD:DP:GQ:PL	0/1:243,68:311:99:1038,0,8612	311	intergenic_region
GL841360.1	300427	.	G	A	0.5	4.417	5281.77	PASS	AC=1;AF=0.500;AN=2;BaseQRankSum=0.979;ClippingRankSum=0.000;DP=310;ExcessHet=3.0103;FS=4.417;MLEAC=1;MLEAF=0.500;MQ=60.00;MQRankSum=0.000;QD=17.04;ReadPosRankSum=1.826;SOR=0.929;ANN=A|3_prime_UTR_variant|MODIFIER|CPNE3|ENSSHAG00000006680|transcript|ENSSHAT00000007753|protein_coding|16/16|c.*488G>A|||||488|,A|downstream_gene_variant|MODIFIER|CPNE3|ENSSHAG00000006680|transcript|ENSSHAT00000007754|p…	GT:AD:DP:GQ:PL	0/1:157,153:310:99:5310,0,5248	310	3_prime_UTR_variant	CPNE3	ENSSHAG00000006680	ENSSHAT00000007753	c.*488G>A
GL856832.1	3554628	.	C	T	0.5	1.376	4618.77	PASS	AC=1;AF=0.500;AN=2;BaseQRankSum=-1.014;ClippingRankSum=0.000;DP=310;ExcessHet=3.0103;FS=1.376;MLEAC=1;MLEAF=0.500;MQ=60.00;MQRankSum=0.000;QD=14.95;ReadPosRankSum=1.733;SOR=0.601;ANN=T|downstream_gene_variant|MODIFIER|GRB2|ENSSHAG00000018383|transcript|ENSSHAT00000021884|protein_coding||c.*1292C>T|||||1292|WARNING_TRANSCRIPT_NO_START_CODON,T|intergenic_region|MODIFIER|GRB2-SLC25A19|ENSSHAG0000001…	GT:AD:DP:GQ:PL	0/1:159,150:309:99:4647,0,5254	309	downstream_gene_variant	GRB2	ENSSHAG00000018383	ENSSHAT00000021884	c.*1292C>T
GL846806.1	1956	.	A	G	0.5	9.234	1032.77	PASS	AC=1;AF=0.500;AN=2;BaseQRankSum=-6.538;ClippingRankSum=0.000;DP=309;ExcessHet=3.0103;FS=9.234;MLEAC=1;MLEAF=0.500;MQ=60.00;MQRankSum=0.000;QD=3.34;ReadPosRankSum=1.955;SOR=0.396;ANN=G|intergenic_region|MODIFIER|||||||||||||	GT:AD:DP:GQ:PL	0/1:244,65:309:99:1061,0,8930	309	intergenic_region
GL849549.1	2570609	.	AAAAT	A	0.5	3.168	4379.73	PASS	AC=1;AF=0.500;AN=2;BaseQRankSum=-0.219;ClippingRankSum=0.000;DP=391;ExcessHet=3.0103;FS=3.168;MLEAC=1;MLEAF=0.500;MQ=60.00;MQRankSum=0.000;QD=14.27;ReadPosRankSum=2.176;SOR=0.688;ANN=A|downstream_gene_variant|MODIFIER|ENSSHAG00000016434|ENSSHAG00000016434|transcript|ENSSHAT00000019504|pseudogene||n.*1496_*1499delAAAT|||||1496|,A|intergenic_region|MODIFIER|ENSSHAG00000016434-ENSSHAG00000020221|ENS…	GT:AD:DP:GQ:PL	0/1:188,119:307:99:4417,0,8372	307	downstream_gene_variant	ENSSHAG00000016434	ENSSHAG00000016434	ENSSHAT00000019504	n.*1496_*1499delAAAT
GL856823.1	1437154	.	G	A	0.5	1.464	5866.77	PASS	AC=1;AF=0.500;AN=2;BaseQRankSum=-1.065;ClippingRankSum=0.000;DP=307;ExcessHet=3.0103;FS=1.464;MLEAC=1;MLEAF=0.500;MQ=60.00;MQRankSum=0.000;QD=19.11;ReadPosRankSum=1.445;SOR=0.801;ANN=A|downstream_gene_variant|MODIFIER|ATP6V0A1|ENSSHAG00000014290|transcript|ENSSHAT00000016941|protein_coding||c.*1227C>T|||||1227|WARNING_TRANSCRIPT_NO_START_CODON,A|intergenic_region|MODIFIER|HSD17B1-ATP6V0A1|ENSSHAG…	GT:AD:DP:GQ:PL	0/1:136,171:307:99:5895,0,4730	307	downstream_gene_variant	ATP6V0A1	ENSSHAG00000014290	ENSSHAT00000016941	c.*1227C>T
GL835437.1	33543	.	G	A	0.5	1.352	5228.77	PASS	AC=1;AF=0.500;AN=2;BaseQRankSum=2.093;ClippingRankSum=0.000;DP=307;ExcessHet=3.0103;FS=1.352;MLEAC=1;MLEAF=0.500;MQ=60.00;MQRankSum=0.000;QD=17.03;ReadPosRankSum=1.236;SOR=0.782;ANN=A|synonymous_variant|LOW|COG4|ENSSHAG00000001444|transcript|ENSSHAT00000001637|protein_coding|5/19|c.558C>T|p.Ala186Ala|1212/2997|558/2343|186/780||	GT:AD:DP:GQ:PL	0/1:149,158:307:99:5257,0,4665	307	synonymous_variant	COG4	ENSSHAG00000001444	ENSSHAT00000001637	c.558C>T	p.Ala186Ala
GL834651.1	66354	.	A	G	0.5	0.449	7206.77	PASS	AC=1;AF=0.500;AN=2;BaseQRankSum=0.817;ClippingRankSum=0.000;DP=308;ExcessHet=3.0103;FS=0.449;MLEAC=1;MLEAF=0.500;MQ=60.00;MQRankSum=0.000;QD=23.47;ReadPosRankSum=1.886;SOR=0.751;ANN=G|missense_variant|MODERATE|CTSA|ENSSHAG00000003427|transcript|ENSSHAT00000003930|protein_coding|10/16|c.860A>G|p.His287Arg|860/1506|860/1506|287/501||WARNING_TRANSCRIPT_NO_START_CODON,G|upstream_gene_variant|MODIFIER…	GT:AD:DP:GQ:PL	0/1:101,206:307:99:7235,0,3003	307	missense_variant	CTSA	ENSSHAG00000003427	ENSSHAT00000003930	c.860A>G	p.His287Arg
GL841830.1	4330	.	T	C	0.5	0	1482.77	PASS	AC=1;AF=0.500;AN=2;BaseQRankSum=1.360;ClippingRankSum=0.000;DP=308;ExcessHet=3.0103;FS=0.000;MLEAC=1;MLEAF=0.500;MQ=60.00;MQRankSum=0.000;QD=4.83;ReadPosRankSum=1.648;SOR=0.712;ANN=C|downstream_gene_variant|MODIFIER|PDCD6IP|ENSSHAG00000000968|transcript|ENSSHAT00000001095|protein_coding||c.*979A>G|||||979|,C|intergenic_region|MODIFIER|CHR_START-PDCD6IP|CHR_START-ENSSHAG00000000968|intergenic_regi…	GT:AD:DP:GQ:PL	0/1:242,65:307:99:1511,0,7863	307	downstream_gene_variant	PDCD6IP	ENSSHAG00000000968	ENSSHAT00000001095	c.*979A>G
GL849917.1	100560	.	T	C	0.5	7.176	4172.77	PASS	AC=1;AF=0.500;AN=2;BaseQRankSum=1.330;ClippingRankSum=0.000;DP=306;ExcessHet=3.0103;FS=7.176;MLEAC=1;MLEAF=0.500;MQ=60.00;MQRankSum=0.000;QD=13.64;ReadPosRankSum=3.808;SOR=1.065;ANN=C|downstream_gene_variant|MODIFIER|ENSSHAG00000004254|ENSSHAG00000004254|transcript|ENSSHAT00000004895|protein_coding||c.*4010T>C|||||4010|,C|downstream_gene_variant|MODIFIER|ENSSHAG00000004363|ENSSHAG00000004363|tran…	GT:AD:DP:GQ:PL	0/1:177,129:306:99:4201,0,5906	306	downstream_gene_variant	ENSSHAG00000004254	ENSSHAG00000004254	ENSSHAT00000004895	c.*4010T>C
GL861726.1	491907	.	G	A	0.5	5.956	7704.77	PASS	AC=1;AF=0.500;AN=2;BaseQRankSum=3.141;ClippingRankSum=0.000;DP=306;ExcessHet=3.0103;FS=5.956;MLEAC=1;MLEAF=0.500;MQ=60.00;MQRankSum=0.000;QD=25.18;ReadPosRankSum=0.966;SOR=1.561;ANN=A|downstream_gene_variant|MODIFIER|OS9|ENSSHAG00000008926|transcript|ENSSHAT00000010427|protein_coding||c.*960G>A|||||960|,A|downstream_gene_variant|MODIFIER|OS9|ENSSHAG00000008926|transcript|ENSSHAT00000010428|protei…	GT:AD:DP:GQ:PL	0/1:106,200:306:99:7733,0,3478	306	downstream_gene_variant	OS9	ENSSHAG00000008926	ENSSHAT00000010427	c.*960G>A
GL834776.1	308781	.	C	T	0.5	13.014	4590.77	PASS	AC=1;AF=0.500;AN=2;BaseQRankSum=3.683;ClippingRankSum=0.000;DP=305;ExcessHet=3.0103;FS=13.014;MLEAC=1;MLEAF=0.500;MQ=60.00;MQRankSum=0.000;QD=15.05;ReadPosRankSum=1.721;SOR=1.322;ANN=T|downstream_gene_variant|MODIFIER|AARS|ENSSHAG00000007347|transcript|ENSSHAT00000008551|protein_coding||c.*119G>A|||||119|,T|downstream_gene_variant|MODIFIER|AARS|ENSSHAG00000007347|transcript|ENSSHAT00000008552|pro…	GT:AD:DP:GQ:PL	0/1:172,133:305:99:4619,0,5611	305	downstream_gene_variant	AARS	ENSSHAG00000007347	ENSSHAT00000008551	c.*119G>A
GL865155.1	2406	.	G	A	0.5	4.933	5028.77	PASS	AC=1;AF=0.500;AN=2;BaseQRankSum=-1.532;ClippingRankSum=0.000;DP=309;ExcessHet=3.0103;FS=4.933;MLEAC=1;MLEAF=0.500;MQ=60.00;MQRankSum=0.000;QD=16.49;ReadPosRankSum=0.162;SOR=0.994;ANN=A|synonymous_variant|LOW|ENSSHAG00000000133|ENSSHAG00000000133|transcript|ENSSHAT00000000163|protein_coding|5/5|c.417C>T|p.Gly139Gly|534/2919|417/819|139/272||	GT:AD:DP:GQ:PL	0/1:148,157:305:99:5057,0,4746	305	synonymous_variant	ENSSHAG00000000133	ENSSHAG00000000133	ENSSHAT00000000163	c.417C>T	p.Gly139Gly
GL861732.1	219287	.	C	T	0.5	4.049	2617.77	PASS	AC=1;AF=0.500;AN=2;BaseQRankSum=0.181;ClippingRankSum=0.000;DP=305;ExcessHet=3.0103;FS=4.049;MLEAC=1;MLEAF=0.500;MQ=60.00;MQRankSum=0.000;QD=8.58;ReadPosRankSum=1.915;SOR=0.808;ANN=T|stop_gained|HIGH|NAB2|ENSSHAG00000006277|transcript|ENSSHAT00000007285|protein_coding|2/7|c.409C>T|p.Arg137*|409/1560|409/1560|137/519||;LOF=(NAB2|ENSSHAG00000006277|1|1.00);NMD=(NAB2|ENSSHAG00000006277|1|1.00)	GT:AD:DP:GQ:PL	0/1:205,100:305:99:2646,0,6411	305	stop_gained	NAB2	ENSSHAG00000006277	ENSSHAT00000007285	c.409C>T	p.Arg137*
GL849746.1	912884	.	C	CT	0.5	1.011	695.73	PASS	AC=1;AF=0.500;AN=2;BaseQRankSum=-0.169;ClippingRankSum=0.000;DP=467;ExcessHet=3.0103;FS=1.011;MLEAC=1;MLEAF=0.500;MQ=60.00;MQRankSum=0.000;QD=2.28;ReadPosRankSum=-0.291;SOR=0.528;ANN=CT|intergenic_region|MODIFIER|DHDDS-RPS6KA1|ENSSHAG00000011644-ENSSHAG00000012391|intergenic_region|ENSSHAG00000011644-ENSSHAG00000012391|||n.912884_912885insT||||||	GT:AD:DP:GQ:PL	0/1:211,94:305:99:733,0,2980	305	intergenic_region	DHDDS-RPS6KA1	ENSSHAG00000011644-ENSSHAG00000012391	ENSSHAG00000011644-ENSSHAG00000012391	n.912884_912885insT
GL841174.1	344147	.	T	C	0.5	6.44	4918.77	PASS	AC=1;AF=0.500;AN=2;BaseQRankSum=2.378;ClippingRankSum=0.000;DP=304;ExcessHet=3.0103;FS=6.440;MLEAC=1;MLEAF=0.500;MQ=60.00;MQRankSum=0.000;QD=16.18;ReadPosRankSum=2.243;SOR=1.057;ANN=C|synonymous_variant|LOW|CCNB1|ENSSHAG00000007685|transcript|ENSSHAT00000008950|protein_coding|2/9|c.96T>C|p.Ser32Ser|350/1508|96/1254|32/417||	GT:AD:DP:GQ:PL	0/1:165,139:304:99:4947,0,5771	304	synonymous_variant	CCNB1	ENSSHAG00000007685	ENSSHAT00000008950	c.96T>C	p.Ser32Ser
GL861591.1	1903498	.	C	T	0.5	0.95	7299.77	PASS	AC=1;AF=0.500;AN=2;BaseQRankSum=1.039;ClippingRankSum=0.000;DP=304;ExcessHet=3.0103;FS=0.950;MLEAC=1;MLEAF=0.500;MQ=60.00;MQRankSum=0.000;QD=24.01;ReadPosRankSum=0.641;SOR=0.742;ANN=T|missense_variant|MODERATE|SUN2|ENSSHAG00000015741|transcript|ENSSHAT00000018699|protein_coding|6/9|c.764C>T|p.Pro255Leu|764/1170|764/1170|255/389||WARNING_TRANSCRIPT_NO_START_CODON	GT:AD:DP:GQ:PL	0/1:93,211:304:99:7328,0,2652	304	missense_variant	SUN2	ENSSHAG00000015741	ENSSHAT00000018699	c.764C>T	p.Pro255Leu
GL857426.1	187675	.	G	A	0.5	2.364	5158.77	PASS	AC=1;AF=0.500;AN=2;BaseQRankSum=-1.388;ClippingRankSum=0.000;DP=304;ExcessHet=3.0103;FS=2.364;MLEAC=1;MLEAF=0.500;MQ=60.00;MQRankSum=0.000;QD=16.97;ReadPosRankSum=1.347;SOR=0.888;ANN=A|intergenic_region|MODIFIER|||||||||||||	GT:AD:DP:GQ:PL	0/1:148,156:304:99:5187,0,5196	304	intergenic_region
GL856887.1	919182	.	C	T	0.5	0.886	4343.77	PASS	AC=1;AF=0.500;AN=2;BaseQRankSum=0.289;ClippingRankSum=0.000;DP=312;ExcessHet=3.0103;FS=0.886;MLEAC=1;MLEAF=0.500;MQ=60.00;MQRankSum=0.000;QD=14.34;ReadPosRankSum=1.114;SOR=0.749;ANN=T|synonymous_variant|LOW|PPP2R5D|ENSSHAG00000011775|transcript|ENSSHAT00000013882|protein_coding|11/16|c.1248C>T|p.His416His|1248/1812|1248/1812|416/603||WARNING_TRANSCRIPT_NO_START_CODON,T|downstream_gene_variant|MOD…	GT:AD:DP:GQ:PL	0/1:165,138:303:99:4372,0,5280	303	synonymous_variant	PPP2R5D	ENSSHAG00000011775	ENSSHAT00000013882	c.1248C>T	p.His416His
GL861693.1	249262	.	C	CAG	0.5	0.472	3191.73	PASS	AC=1;AF=0.500;AN=2;BaseQRankSum=2.285;ClippingRankSum=0.000;DP=302;ExcessHet=3.0103;FS=0.472;MLEAC=1;MLEAF=0.500;MQ=60.00;MQRankSum=0.000;QD=10.57;ReadPosRankSum=-2.350;SOR=0.631;ANN=CAG|downstream_gene_variant|MODIFIER|LIMD1|ENSSHAG00000005591|transcript|ENSSHAT00000006478|protein_coding||c.*4743_*4744insAG|||||4744|,CAG|intergenic_region|MODIFIER|LIMD1-SACM1L|ENSSHAG00000005591-ENSSHAG000000070…	GT:AD:DP:GQ:PL	0/1:210,92:302:99:3229,0,8527	302	downstream_gene_variant	LIMD1	ENSSHAG00000005591	ENSSHAT00000006478	c.*4743_*4744insAG
GL841298.1	783857	.	C	T	0.5	11.853	4079.77	PASS	AC=1;AF=0.500;AN=2;BaseQRankSum=-1.038;ClippingRankSum=0.000;DP=302;ExcessHet=3.0103;FS=11.853;MLEAC=1;MLEAF=0.500;MQ=60.00;MQRankSum=0.000;QD=13.51;ReadPosRankSum=1.789;SOR=0.527;ANN=T|intergenic_region|MODIFIER|ADAMTS12-TARS|ENSSHAG00000009326-ENSSHAG00000011084|intergenic_region|ENSSHAG00000009326-ENSSHAG00000011084|||n.783857C>T||||||	GT:AD:DP:GQ:PL	0/1:164,138:302:99:4108,0,5237	302	intergenic_region	ADAMTS12-TARS	ENSSHAG00000009326-ENSSHAG00000011084	ENSSHAG00000009326-ENSSHAG00000011084	n.783857C>T
GL849580.1	641349	.	C	G	0.5	0.884	4201.77	PASS	AC=1;AF=0.500;AN=2;BaseQRankSum=0.659;ClippingRankSum=0.000;DP=301;ExcessHet=3.0103;FS=0.884;MLEAC=1;MLEAF=0.500;MQ=60.00;MQRankSum=0.000;QD=13.96;ReadPosRankSum=-0.088;SOR=0.618;ANN=G|downstream_gene_variant|MODIFIER|FSTL1|ENSSHAG00000010151|transcript|ENSSHAT00000011922|protein_coding||c.*2095G>C|||||2095|WARNING_TRANSCRIPT_NO_START_CODON,G|downstream_gene_variant|MODIFIER|FSTL1|ENSSHAG00000010…	GT:AD:DP:GQ:PL	0/1:167,134:301:99:4230,0,5299	301	downstream_gene_variant	FSTL1	ENSSHAG00000010151	ENSSHAT00000011922	c.*2095G>C
GL861591.1	1931472	.	A	G	0.5	5.655	6435.77	PASS	AC=1;AF=0.500;AN=2;BaseQRankSum=0.420;ClippingRankSum=0.000;DP=304;ExcessHet=3.0103;FS=5.655;MLEAC=1;MLEAF=0.500;MQ=60.00;MQRankSum=0.000;QD=21.45;ReadPosRankSum=2.522;SOR=0.460;ANN=G|synonymous_variant|LOW|GTPBP1|ENSSHAG00000015800|transcript|ENSSHAT00000018766|protein_coding|3/11|c.237T>C|p.Ala79Ala|237/1755|237/1755|79/584||WARNING_TRANSCRIPT_NO_START_CODON	GT:AD:DP:GQ:PL	0/1:102,198:300:99:6464,0,2920	300	synonymous_variant	GTPBP1	ENSSHAG00000015800	ENSSHAT00000018766	c.237T>C	p.Ala79Ala
GL849709.1	193922	.	T	C	0.5	0	5137.77	PASS	AC=1;AF=0.500;AN=2;BaseQRankSum=1.018;ClippingRankSum=0.000;DP=300;ExcessHet=3.0103;FS=0.000;MLEAC=1;MLEAF=0.500;MQ=60.00;MQRankSum=0.000;QD=17.13;ReadPosRankSum=-0.194;SOR=0.689;ANN=C|synonymous_variant|LOW|SUPT20H|ENSSHAG00000005725|transcript|ENSSHAT00000006636|protein_coding|18/26|c.1359A>G|p.Val453Val|1462/2464|1359/2361|453/786||	GT:AD:DP:GQ:PL	0/1:148,152:300:99:5166,0,4877	300	synonymous_variant	SUPT20H	ENSSHAG00000005725	ENSSHAT00000006636	c.1359A>G	p.Val453Val
GL868264.1	68	.	CTCTG	C	0.5	12.158	4790.73	PASS	AC=1;AF=0.500;AN=2;BaseQRankSum=1.770;ClippingRankSum=0.000;DP=325;ExcessHet=3.0103;FS=12.158;MLEAC=1;MLEAF=0.500;MQ=60.00;MQRankSum=0.000;QD=15.97;ReadPosRankSum=-3.703;SOR=0.310;ANN=C|intergenic_region|MODIFIER|||||||||||||	GT:AD:DP:GQ:PL	0/1:176,124:300:99:4828,0,6873	300	intergenic_region
GL834414.1	22471	.	T	G	0.5	17.035	4826.77	PASS	AC=1;AF=0.500;AN=2;BaseQRankSum=1.612;ClippingRankSum=0.000;DP=300;ExcessHet=3.0103;FS=17.035;MLEAC=1;MLEAF=0.500;MQ=60.00;MQRankSum=0.000;QD=16.14;ReadPosRankSum=6.892;SOR=0.446;ANN=G|intron_variant|MODIFIER|MKI67|ENSSHAG00000001614|transcript|ENSSHAT00000001832|protein_coding|13/22|c.3160-768A>C||||||WARNING_TRANSCRIPT_NO_START_CODON	GT:AD:DP:GQ:PL	0/1:155,144:299:99:4855,0,5103	299	intron_variant	MKI67	ENSSHAG00000001614	ENSSHAT00000001832	c.3160-768A>C
GL856997.1	1331674	.	T	C	0.5	1.401	3932.77	PASS	AC=1;AF=0.500;AN=2;BaseQRankSum=-1.435;ClippingRankSum=0.000;DP=298;ExcessHet=3.0103;FS=1.401;MLEAC=1;MLEAF=0.500;MQ=60.00;MQRankSum=0.000;QD=13.20;ReadPosRankSum=1.664;SOR=0.596;ANN=C|missense_variant|MODERATE|VPS72|ENSSHAG00000013847|transcript|ENSSHAT00000016407|protein_coding|5/6|c.608A>G|p.Lys203Arg|608/1092|608/1092|203/363||WARNING_TRANSCRIPT_NO_START_CODON,C|upstream_gene_variant|MODIFIER…	GT:AD:DP:GQ:PL	0/1:168,130:298:99:3961,0,5864	298	missense_variant	VPS72	ENSSHAG00000013847	ENSSHAT00000016407	c.608A>G	p.Lys203Arg
GL834766.1	2909624	.	T	C	0.5	1.373	4104.77	PASS	AC=1;AF=0.500;AN=2;BaseQRankSum=-0.616;ClippingRankSum=0.000;DP=300;ExcessHet=3.0103;FS=1.373;MLEAC=1;MLEAF=0.500;MQ=60.00;MQRankSum=0.000;QD=13.77;ReadPosRankSum=0.714;SOR=0.729;ANN=C|missense_variant|MODERATE|KLHDC4|ENSSHAG00000017683|transcript|ENSSHAT00000021018|protein_coding|10/12|c.1030A>G|p.Thr344Ala|1305/1925|1030/1650|344/549||WARNING_TRANSCRIPT_NO_START_CODON,C|missense_variant|MODERAT…	GT:AD:DP:GQ:PL	0/1:160,138:298:99:4133,0,5054	298	missense_variant	KLHDC4	ENSSHAG00000017683	ENSSHAT00000021018	c.1030A>G	p.Thr344Ala
GL841441.1	1363816	.	G	A	0.5	2.658	8417.77	PASS	AC=1;AF=0.500;AN=2;BaseQRankSum=-0.286;ClippingRankSum=0.000;DP=297;ExcessHet=3.0103;FS=2.658;MLEAC=1;MLEAF=0.500;MQ=60.00;MQRankSum=0.000;QD=28.34;ReadPosRankSum=-1.517;SOR=0.505;ANN=A|downstream_gene_variant|MODIFIER|ENSSHAG00000013974|ENSSHAG00000013974|transcript|ENSSHAT00000016560|protein_coding||c.*495C>T|||||495|WARNING_TRANSCRIPT_NO_START_CODON,A|intergenic_region|MODIFIER|TCTN1-ENSSHAG00…	GT:AD:DP:GQ:PL	0/1:53,244:297:99:8446,0,1143	297	downstream_gene_variant	ENSSHAG00000013974	ENSSHAG00000013974	ENSSHAT00000016560	c.*495C>T
GL861693.1	247554	.	C	T	0.5	0	3242.77	PASS	AC=1;AF=0.500;AN=2;BaseQRankSum=1.371;ClippingRankSum=0.000;DP=297;ExcessHet=3.0103;FS=0.000;MLEAC=1;MLEAF=0.500;MQ=60.00;MQRankSum=0.000;QD=10.92;ReadPosRankSum=1.518;SOR=0.696;ANN=T|downstream_gene_variant|MODIFIER|LIMD1|ENSSHAG00000005591|transcript|ENSSHAT00000006478|protein_coding||c.*3035C>T|||||3035|,T|intergenic_region|MODIFIER|LIMD1-SACM1L|ENSSHAG00000005591-ENSSHAG00000007008|intergenic…	GT:AD:DP:GQ:PL	0/1:194,103:297:99:3271,0,6722	297	downstream_gene_variant	LIMD1	ENSSHAG00000005591	ENSSHAT00000006478	c.*3035C>T
GL834577.1	1423869	.	G	GA	0.5	18.598	1153.73	PASS	AC=1;AF=0.500;AN=2;BaseQRankSum=-0.182;ClippingRankSum=0.000;DP=317;ExcessHet=3.0103;FS=18.598;MLEAC=1;MLEAF=0.500;MQ=60.00;MQRankSum=0.000;QD=3.90;ReadPosRankSum=1.401;SOR=0.217;ANN=GA|frameshift_variant|HIGH|TXNDC15|ENSSHAG00000014172|transcript|ENSSHAT00000016801|protein_coding|2/5|c.319dupT|p.Ser107fs|319/1008|319/1008|107/335||;LOF=(TXNDC15|ENSSHAG00000014172|1|1.00)	GT:AD:DP:GQ:PL	0/1:228,68:296:99:1191,0,6202	296	frameshift_variant	TXNDC15	ENSSHAG00000014172	ENSSHAT00000016801	c.319dupT	p.Ser107fs
GL856812.1	1005495	.	C	A	0.5	1.386	5120.77	PASS	AC=1;AF=0.500;AN=2;BaseQRankSum=-1.585;ClippingRankSum=0.000;DP=296;ExcessHet=3.0103;FS=1.386;MLEAC=1;MLEAF=0.500;MQ=60.00;MQRankSum=0.000;QD=17.30;ReadPosRankSum=2.087;SOR=0.779;ANN=A|synonymous_variant|LOW|TBX2|ENSSHAG00000012290|transcript|ENSSHAT00000014508|protein_coding|3/12|c.462C>A|p.Ile154Ile|462/1962|462/1962|154/653||WARNING_TRANSCRIPT_NO_START_CODON	GT:AD:DP:GQ:PL	0/1:140,156:296:99:5149,0,4857	296	synonymous_variant	TBX2	ENSSHAG00000012290	ENSSHAT00000014508	c.462C>A	p.Ile154Ile
GL841413.1	758784	.	T	C	0.5	0.511	7797.77	PASS	AC=1;AF=0.500;AN=2;BaseQRankSum=0.678;ClippingRankSum=0.000;DP=296;ExcessHet=3.0103;FS=0.511;MLEAC=1;MLEAF=0.500;MQ=60.00;MQRankSum=0.000;QD=26.34;ReadPosRankSum=1.793;SOR=0.648;ANN=C|synonymous_variant|LOW|ENSSHAG00000010846|ENSSHAG00000010846|transcript|ENSSHAT00000012778|protein_coding|7/10|c.912A>G|p.Ser304Ser|1208/1786|912/1440|304/479||WARNING_TRANSCRIPT_NO_START_CODON	GT:AD:DP:GQ:PL	0/1:66,230:296:99:7826,0,1530	296	synonymous_variant	ENSSHAG00000010846	ENSSHAG00000010846	ENSSHAT00000012778	c.912A>G	p.Ser304Ser
GL848404.1	173	.	G	A	0.5	4.64	6597.77	PASS	AC=1;AF=0.500;AN=2;BaseQRankSum=-1.527;ClippingRankSum=0.000;DP=295;ExcessHet=3.0103;FS=4.640;MLEAC=1;MLEAF=0.500;MQ=60.00;MQRankSum=0.000;QD=22.37;ReadPosRankSum=2.729;SOR=0.471;ANN=A|intergenic_region|MODIFIER|||||||||||||	GT:AD:DP:GQ:PL	0/1:104,191:295:99:6626,0,3349	295	intergenic_region
GL834744.1	957659	.	T	C	0.5	5.629	5058.77	PASS	AC=1;AF=0.500;AN=2;BaseQRankSum=0.357;ClippingRankSum=0.000;DP=294;ExcessHet=3.0103;FS=5.629;MLEAC=1;MLEAF=0.500;MQ=60.00;MQRankSum=0.000;QD=17.21;ReadPosRankSum=1.183;SOR=0.435;ANN=C|synonymous_variant|LOW|COX7A2L|ENSSHAG00000012014|transcript|ENSSHAT00000014172|protein_coding|2/3|c.228T>C|p.Asn76Asn|228/405|228/399|76/132||	GT:AD:DP:GQ:PL	0/1:141,153:294:99:5087,0,4637	294	synonymous_variant	COX7A2L	ENSSHAG00000012014	ENSSHAT00000014172	c.228T>C	p.Asn76Asn
GL834701.1	1527009	.	T	C	0.5	4.559	5310.77	PASS	AC=1;AF=0.500;AN=2;BaseQRankSum=-0.977;ClippingRankSum=0.000;DP=294;ExcessHet=3.0103;FS=4.559;MLEAC=1;MLEAF=0.500;MQ=60.00;MQRankSum=0.000;QD=18.06;ReadPosRankSum=-0.368;SOR=0.490;ANN=C|synonymous_variant|LOW|ANXA4|ENSSHAG00000014539|transcript|ENSSHAT00000017248|protein_coding|8/13|c.552A>G|p.Ala184Ala|629/1652|552/1107|184/368||,C|synonymous_variant|LOW|ANXA4|ENSSHAG00000014539|transcript|ENSSH…	GT:AD:DP:GQ:PL	0/1:141,153:294:99:5339,0,5029	294	synonymous_variant	ANXA4	ENSSHAG00000014539	ENSSHAT00000017248	c.552A>G	p.Ala184Ala
GL864793.1	1653023	.	T	C	0.5	0	3735.77	PASS	AC=1;AF=0.500;AN=2;BaseQRankSum=-1.384;ClippingRankSum=0.000;DP=294;ExcessHet=3.0103;FS=0.000;MLEAC=1;MLEAF=0.500;MQ=60.00;MQRankSum=0.000;QD=12.71;ReadPosRankSum=0.563;SOR=0.673;ANN=C|downstream_gene_variant|MODIFIER|SPCS3|ENSSHAG00000015012|transcript|ENSSHAT00000017825|protein_coding||c.*2580A>G|||||2580|WARNING_TRANSCRIPT_NO_START_CODON,C|intergenic_region|MODIFIER|ENSSHAG00000013634-SPCS3|EN…	GT:AD:DP:GQ:PL	0/1:175,119:294:99:3764,0,6171	294	downstream_gene_variant	SPCS3	ENSSHAG00000015012	ENSSHAT00000017825	c.*2580A>G
GL861591.1	1924940	.	C	T	0.5	5.897	6971.77	PASS	AC=1;AF=0.500;AN=2;BaseQRankSum=1.521;ClippingRankSum=0.000;DP=295;ExcessHet=3.0103;FS=5.897;MLEAC=1;MLEAF=0.500;MQ=60.00;MQRankSum=0.000;QD=23.79;ReadPosRankSum=0.176;SOR=0.995;ANN=T|synonymous_variant|LOW|GTPBP1|ENSSHAG00000015800|transcript|ENSSHAT00000018766|protein_coding|7/11|c.1092G>A|p.Arg364Arg|1092/1755|1092/1755|364/584||WARNING_TRANSCRIPT_NO_START_CODON	GT:AD:DP:GQ:PL	0/1:93,200:293:99:7000,0,2689	293	synonymous_variant	GTPBP1	ENSSHAG00000015800	ENSSHAT00000018766	c.1092G>A	p.Arg364Arg
GL841401.1	3055806	.	T	C	0.5	3.244	2084.77	PASS	AC=1;AF=0.500;AN=2;BaseQRankSum=2.271;ClippingRankSum=0.000;DP=316;ExcessHet=3.0103;FS=3.244;MLEAC=1;MLEAF=0.500;MQ=60.00;MQRankSum=0.000;QD=7.12;ReadPosRankSum=-2.210;SOR=0.707;ANN=C|downstream_gene_variant|MODIFIER|ENSSHAG00000017877|ENSSHAG00000017877|transcript|ENSSHAT00000021254|protein_coding||c.*4369A>G|||||1276|,C|intergenic_region|MODIFIER|LYPD2-ENSSHAG00000017877|ENSSHAG00000017811-ENSS…	GT:AD:DP:GQ:PL	0/1:180,113:293:99:2113,0,4703	293	downstream_gene_variant	ENSSHAG00000017877	ENSSHAG00000017877	ENSSHAT00000021254	c.*4369A>G
GL849784.1	283180	.	T	G	0.5	14.76	4785.77	PASS	AC=1;AF=0.500;AN=2;BaseQRankSum=0.602;ClippingRankSum=0.000;DP=292;ExcessHet=3.0103;FS=14.760;MLEAC=1;MLEAF=0.500;MQ=60.00;MQRankSum=0.000;QD=16.39;ReadPosRankSum=-0.787;SOR=0.305;ANN=G|downstream_gene_variant|MODIFIER|ZMPSTE24|ENSSHAG00000006392|transcript|ENSSHAT00000007412|protein_coding||c.*4704T>G|||||4704|,G|downstream_gene_variant|MODIFIER|ZMPSTE24|ENSSHAG00000006392|transcript|ENSSHAT0000…	GT:AD:DP:GQ:PL	0/1:149,143:292:99:4814,0,5066	292	downstream_gene_variant	ZMPSTE24	ENSSHAG00000006392	ENSSHAT00000007412	c.*4704T>G
GL841369.1	66494	.	A	T	0.5	7.118	4350.77	PASS	AC=1;AF=0.500;AN=2;BaseQRankSum=1.113;ClippingRankSum=0.000;DP=292;ExcessHet=3.0103;FS=7.118;MLEAC=1;MLEAF=0.500;MQ=60.00;MQRankSum=0.000;QD=14.90;ReadPosRankSum=0.719;SOR=0.421;ANN=T|downstream_gene_variant|MODIFIER|MTDH|ENSSHAG00000000065|transcript|ENSSHAT00000000073|protein_coding||c.*1529A>T|||||1155|,T|intergenic_region|MODIFIER|MTDH-CHR_END|ENSSHAG00000000065-CHR_END|intergenic_region|ENSS…	GT:AD:DP:GQ:PL	0/1:159,133:292:99:4379,0,5243	292	downstream_gene_variant	MTDH	ENSSHAG00000000065	ENSSHAT00000000073	c.*1529A>T
GL834683.1	17829	.	G	C	0.5	0	4779.77	PASS	AC=1;AF=0.500;AN=2;BaseQRankSum=0.516;ClippingRankSum=0.000;DP=290;ExcessHet=3.0103;FS=0.000;MLEAC=1;MLEAF=0.500;MQ=60.00;MQRankSum=0.000;QD=16.48;ReadPosRankSum=0.734;SOR=0.669;ANN=C|upstream_gene_variant|MODIFIER|CMC2|ENSSHAG00000001006|transcript|ENSSHAT00000001140|protein_coding||c.-3357C>G|||||3357|,C|intergenic_region|MODIFIER|CMC2-CENPN|ENSSHAG00000001006-ENSSHAG00000002111|intergenic_regi…	GT:AD:DP:GQ:PL	0/1:144,146:290:99:4808,0,4663	290	upstream_gene_variant	CMC2	ENSSHAG00000001006	ENSSHAT00000001140	c.-3357C>G
GL841170.1	1373693	.	CCCCT	C	0.5	8.735	1041.73	PASS	AC=1;AF=0.500;AN=2;BaseQRankSum=1.954;ClippingRankSum=0.000;DP=348;ExcessHet=3.0103;FS=8.735;MLEAC=1;MLEAF=0.500;MQ=60.00;MQRankSum=0.000;QD=3.59;ReadPosRankSum=-2.788;SOR=1.145;ANN=C|intergenic_region|MODIFIER|NLN-CHR_END|ENSSHAG00000012963-CHR_END|intergenic_region|ENSSHAG00000012963-CHR_END|||n.1373694_1373697delCCCT||||||	GT:AD:DP:GQ:PL	0/1:179,111:290:99:1079,0,5618	290	intergenic_region	NLN-CHR_END	ENSSHAG00000012963-CHR_END	ENSSHAG00000012963-CHR_END	n.1373694_1373697delCCCT
GL856880.1	1659403	.	G	A	0.5	6.605	3855.77	PASS	AC=1;AF=0.500;AN=2;BaseQRankSum=2.830;ClippingRankSum=0.000;DP=289;ExcessHet=3.0103;FS=6.605;MLEAC=1;MLEAF=0.500;MQ=60.00;MQRankSum=0.000;QD=13.34;ReadPosRankSum=-0.203;SOR=1.175;ANN=A|downstream_gene_variant|MODIFIER|PIM1|ENSSHAG00000015008|transcript|ENSSHAT00000017821|protein_coding||c.*40G>A|||||40|WARNING_TRANSCRIPT_NO_STOP_CODON,A|downstream_gene_variant|MODIFIER|ENSSHAG00000015022|ENSSHAG0…	GT:AD:DP:GQ:PL	0/1:167,122:289:99:3884,0,5044	289	downstream_gene_variant	PIM1	ENSSHAG00000015008	ENSSHAT00000017821	c.*40G>A
GL861688.1	4715478	.	G	GT	0.5	7.797	1231.73	PASS	AC=1;AF=0.500;AN=2;BaseQRankSum=0.519;ClippingRankSum=0.000;DP=315;ExcessHet=3.0103;FS=7.797;MLEAC=1;MLEAF=0.500;MQ=60.00;MQRankSum=0.000;QD=4.28;ReadPosRankSum=1.014;SOR=0.377;ANN=GT|frameshift_variant|HIGH|PEX1|ENSSHAG00000018923|transcript|ENSSHAT00000022534|protein_coding|4/24|c.990dupA|p.Gln331fs|990/3741|990/3741|330/1246||WARNING_TRANSCRIPT_NO_START_CODON;LOF=(PEX1|ENSSHAG00000018923|1|1.0…	GT:AD:DP:GQ:PL	0/1:218,70:288:99:1269,0,5870	288	frameshift_variant	PEX1	ENSSHAG00000018923	ENSSHAT00000022534	c.990dupA	p.Gln331fs
GL841183.1	352013	.	A	G	0.5	2.581	4674.77	PASS	AC=1;AF=0.500;AN=2;BaseQRankSum=0.647;ClippingRankSum=0.000;DP=288;ExcessHet=3.0103;FS=2.581;MLEAC=1;MLEAF=0.500;MQ=60.00;MQRankSum=0.000;QD=16.23;ReadPosRankSum=-0.721;SOR=0.549;ANN=G|downstream_gene_variant|MODIFIER|TNPO1|ENSSHAG00000007120|transcript|ENSSHAT00000008283|protein_coding||c.*3588A>G|||||3553|WARNING_TRANSCRIPT_NO_START_CODON,G|intergenic_region|MODIFIER|TNPO1-FCHO2|ENSSHAG00000007…	GT:AD:DP:GQ:PL	0/1:147,141:288:99:4703,0,4690	288	downstream_gene_variant	TNPO1	ENSSHAG00000007120	ENSSHAT00000008283	c.*3588A>G
GL841608.1	2101098	.	C	CCA	0.5	0.488	1766.73	PASS	AC=1;AF=0.500;AN=2;BaseQRankSum=1.779;ClippingRankSum=0.000;DP=534;ExcessHet=3.0103;FS=0.488;MLEAC=1;MLEAF=0.500;MQ=60.00;MQRankSum=0.000;QD=6.13;ReadPosRankSum=2.496;SOR=0.735;ANN=CCA|downstream_gene_variant|MODIFIER|GRB10|ENSSHAG00000016038|transcript|ENSSHAT00000019051|protein_coding||c.*1242_*1243insCA|||||1243|,CCA|intergenic_region|MODIFIER|GRB10-DDC|ENSSHAG00000016038-ENSSHAG00000016359|in…	GT:AD:DP:GQ:PL	0/1:196,92:288:99:1804,0,4848	288	downstream_gene_variant	GRB10	ENSSHAG00000016038	ENSSHAT00000019051	c.*1242_*1243insCA
GL834709.1	2185820	.	G	A	0.5	13.616	5205.77	PASS	AC=1;AF=0.500;AN=2;BaseQRankSum=-0.646;ClippingRankSum=0.000;DP=287;ExcessHet=3.0103;FS=13.616;MLEAC=1;MLEAF=0.500;MQ=60.00;MQRankSum=0.000;QD=18.14;ReadPosRankSum=-0.427;SOR=1.142;ANN=A|downstream_gene_variant|MODIFIER|PROSC|ENSSHAG00000016447|transcript|ENSSHAT00000019520|protein_coding||c.*185G>A|||||185|,A|intergenic_region|MODIFIER|PROSC-GPR124|ENSSHAG00000016447-ENSSHAG00000016544|intergeni…	GT:AD:DP:GQ:PL	0/1:131,156:287:99:5234,0,4426	287	downstream_gene_variant	PROSC	ENSSHAG00000016447	ENSSHAT00000019520	c.*185G>A
GL861693.1	245292	.	G	C	0.5	8.455	2366.77	PASS	AC=1;AF=0.500;AN=2;BaseQRankSum=1.357;ClippingRankSum=0.000;DP=288;ExcessHet=3.0103;FS=8.455;MLEAC=1;MLEAF=0.500;MQ=60.00;MQRankSum=0.000;QD=8.25;ReadPosRankSum=0.097;SOR=0.360;ANN=C|downstream_gene_variant|MODIFIER|LIMD1|ENSSHAG00000005591|transcript|ENSSHAT00000006478|protein_coding||c.*773G>C|||||773|,C|intergenic_region|MODIFIER|LIMD1-SACM1L|ENSSHAG00000005591-ENSSHAG00000007008|intergenic_re…	GT:AD:DP:GQ:PL	0/1:207,80:287:99:2395,0,7341	287	downstream_gene_variant	LIMD1	ENSSHAG00000005591	ENSSHAT00000006478	c.*773G>C
GL856821.1	883924	.	C	T	0.5	2.556	4576.77	PASS	AC=1;AF=0.500;AN=2;BaseQRankSum=-2.198;ClippingRankSum=0.000;DP=288;ExcessHet=3.0103;FS=2.556;MLEAC=1;MLEAF=0.500;MQ=60.00;MQRankSum=0.000;QD=15.95;ReadPosRankSum=1.026;SOR=0.551;ANN=T|synonymous_variant|LOW|CRTC2|ENSSHAG00000011653|transcript|ENSSHAT00000013749|protein_coding|13/13|c.1794G>A|p.Glu598Glu|1794/2563|1794/1905|598/634||,T|upstream_gene_variant|MODIFIER|DENND4B|ENSSHAG00000011553|tra…	GT:AD:DP:GQ:PL	0/1:141,146:287:99:4605,0,4798	287	synonymous_variant	CRTC2	ENSSHAG00000011653	ENSSHAT00000013749	c.1794G>A	p.Glu598Glu
GL860317.1	1049	.	A	G	0.5	8.936	794.77	PASS	AC=1;AF=0.500;AN=2;BaseQRankSum=0.084;ClippingRankSum=0.000;DP=284;ExcessHet=3.0103;FS=8.936;MLEAC=1;MLEAF=0.500;MQ=60.00;MQRankSum=0.000;QD=2.80;ReadPosRankSum=0.821;SOR=0.246;ANN=G|downstream_gene_variant|MODIFIER|IFNGR1|ENSSHAG00000000241|transcript|ENSSHAT00000000281|protein_coding||c.*350A>G|||||350|WARNING_TRANSCRIPT_NO_START_CODON,G|intergenic_region|MODIFIER|IFNGR1-CHR_END|ENSSHAG00000000…	GT:AD:DP:GQ:PL	0/1:248,36:284:99:823,0,10339	284	downstream_gene_variant	IFNGR1	ENSSHAG00000000241	ENSSHAT00000000281	c.*350A>G
GL861544.1	226449	.	A	AG	0.5	25.739	3983.73	PASS	AC=1;AF=0.500;AN=2;BaseQRankSum=2.343;ClippingRankSum=0.000;DP=354;ExcessHet=3.0103;FS=25.739;MLEAC=1;MLEAF=0.500;MQ=60.00;MQRankSum=0.000;QD=14.08;ReadPosRankSum=2.309;SOR=1.727;ANN=AG|downstream_gene_variant|MODIFIER|NUP50|ENSSHAG00000006295|transcript|ENSSHAT00000007306|protein_coding||c.*2721_*2722insG|||||2722|WARNING_TRANSCRIPT_NO_START_CODON,AG|downstream_gene_variant|MODIFIER|KIAA0930|ENS…	GT:AD:DP:GQ:PL	0/1:114,169:283:99:4021,0,2225	283	downstream_gene_variant	NUP50	ENSSHAG00000006295	ENSSHAT00000007306	c.*2721_*2722insG
GL868827.1	1109	.	C	G	0.5	19.033	3901.77	PASS	AC=1;AF=0.500;AN=2;BaseQRankSum=-3.308;ClippingRankSum=0.000;DP=282;ExcessHet=3.0103;FS=19.033;MLEAC=1;MLEAF=0.500;MQ=60.00;MQRankSum=0.000;QD=13.84;ReadPosRankSum=0.893;SOR=0.243;ANN=G|intergenic_region|MODIFIER|||||||||||||	GT:AD:DP:GQ:PL	0/1:148,134:282:99:3930,0,5132	282	intergenic_region
GL861730.1	376151	.	C	CA	0.5	2.001	643.73	PASS	AC=1;AF=0.500;AN=2;BaseQRankSum=1.088;ClippingRankSum=0.000;DP=400;ExcessHet=3.0103;FS=2.001;MLEAC=1;MLEAF=0.500;MQ=60.00;MQRankSum=0.000;QD=2.28;ReadPosRankSum=1.950;SOR=0.544;ANN=CA|downstream_gene_variant|MODIFIER|GNS|ENSSHAG00000007769|transcript|ENSSHAT00000009042|protein_coding||c.*1351_*1352insA|||||1352|WARNING_TRANSCRIPT_NO_START_CODON,CA|intergenic_region|MODIFIER|GNS-SOX10|ENSSHAG00000…	GT:AD:DP:GQ:PL	0/1:212,70:282:99:681,0,4046	282	downstream_gene_variant	GNS	ENSSHAG00000007769	ENSSHAT00000009042	c.*1351_*1352insA
GL835664.1	23440	.	A	G	0.5	3.693	2708.77	PASS	AC=1;AF=0.500;AN=2;BaseQRankSum=0.597;ClippingRankSum=0.000;DP=282;ExcessHet=3.0103;FS=3.693;MLEAC=1;MLEAF=0.500;MQ=60.00;MQRankSum=0.000;QD=9.61;ReadPosRankSum=-1.237;SOR=0.949;ANN=G|intergenic_region|MODIFIER|||||||||||||	GT:AD:DP:GQ:PL	0/1:175,107:282:99:2737,0,4878	282	intergenic_region
GL841413.1	758748	.	T	C	0.5	0	1255.77	PASS	AC=1;AF=0.500;AN=2;BaseQRankSum=1.677;ClippingRankSum=0.000;DP=279;ExcessHet=3.0103;FS=0.000;MLEAC=1;MLEAF=0.500;MQ=60.00;MQRankSum=0.000;QD=4.50;ReadPosRankSum=1.007;SOR=0.722;ANN=C|synonymous_variant|LOW|ENSSHAG00000010846|ENSSHAG00000010846|transcript|ENSSHAT00000012778|protein_coding|7/10|c.948A>G|p.Ala316Ala|1244/1786|948/1440|316/479||WARNING_TRANSCRIPT_NO_START_CODON	GT:AD:DP:GQ:PL	0/1:225,54:279:99:1284,0,7587	279	synonymous_variant	ENSSHAG00000010846	ENSSHAG00000010846	ENSSHAT00000012778	c.948A>G	p.Ala316Ala
GL869528.1	1811	.	C	G	0.5	0	3031.77	PASS	AC=1;AF=0.500;AN=2;BaseQRankSum=-0.625;ClippingRankSum=0.000;DP=298;ExcessHet=3.0103;FS=0.000;MLEAC=1;MLEAF=0.500;MQ=60.00;MQRankSum=0.000;QD=10.87;ReadPosRankSum=-0.980;SOR=0.400;ANN=G|splice_region_variant|LOW|ENSSHAG00000000190|ENSSHAG00000000190|transcript|ENSSHAT00000000228|protein_coding|2/3|c.-10G>C||||||,G|5_prime_UTR_variant|MODIFIER|ENSSHAG00000000190|ENSSHAG00000000190|transcript|ENSSH…	GT:AD:DP:GQ:PL	0/1:164,115:279:99:3060,0,5139	279	splice_region_variant	ENSSHAG00000000190	ENSSHAG00000000190	ENSSHAT00000000228	c.-10G>C
GL868265.1	1681	.	T	A	0.5	0	2177.77	PASS	AC=1;AF=0.500;AN=2;BaseQRankSum=-0.332;ClippingRankSum=0.000;DP=279;ExcessHet=3.0103;FS=0.000;MLEAC=1;MLEAF=0.500;MQ=60.00;MQRankSum=0.000;QD=7.81;ReadPosRankSum=1.539;SOR=0.708;ANN=A|intergenic_region|MODIFIER|||||||||||||	GT:AD:DP:GQ:PL	0/1:197,82:279:99:2206,0,6613	279	intergenic_region
GL868472.1	1766	.	C	T	0.5	14.524	986.77	PASS	AC=1;AF=0.500;AN=2;BaseQRankSum=1.904;ClippingRankSum=0.000;DP=277;ExcessHet=3.0103;FS=14.524;MLEAC=1;MLEAF=0.500;MQ=60.00;MQRankSum=0.000;QD=3.56;ReadPosRankSum=4.160;SOR=1.606;ANN=T|intergenic_region|MODIFIER|||||||||||||	GT:AD:DP:GQ:PL	0/1:231,46:277:99:1015,0,5755	277	intergenic_region
GL862176.1	101469	.	A	C	0.5	7.623	6153.77	PASS	AC=1;AF=0.500;AN=2;BaseQRankSum=0.971;ClippingRankSum=0.000;DP=277;ExcessHet=3.0103;FS=7.623;MLEAC=1;MLEAF=0.500;MQ=60.00;MQRankSum=0.000;QD=22.22;ReadPosRankSum=1.092;SOR=1.135;ANN=C|synonymous_variant|LOW|PARVB|ENSSHAG00000003780|transcript|ENSSHAT00000004336|protein_coding|6/13|c.498A>C|p.Val166Val|592/1078|498/984|166/327||	GT:AD:DP:GQ:PL	0/1:105,172:277:99:6182,0,3361	277	synonymous_variant	PARVB	ENSSHAG00000003780	ENSSHAT00000004336	c.498A>C	p.Val166Val
GL864998.1	92740	.	C	T	0.5	6.093	2457.77	PASS	AC=1;AF=0.500;AN=2;BaseQRankSum=-0.241;ClippingRankSum=0.000;DP=277;ExcessHet=3.0103;FS=6.093;MLEAC=1;MLEAF=0.500;MQ=60.00;MQRankSum=0.000;QD=8.87;ReadPosRankSum=2.270;SOR=1.039;ANN=T|synonymous_variant|LOW|CENPE|ENSSHAG00000003188|transcript|ENSSHAT00000003665|protein_coding|37/59|c.4923G>A|p.Val1641Val|4923/9165|4923/8037|1641/2678||,T|synonymous_variant|LOW|CENPE|ENSSHAG00000003188|transcript|…	GT:AD:DP:GQ:PL	0/1:188,89:277:99:2486,0,6299	277	synonymous_variant	CENPE	ENSSHAG00000003188	ENSSHAT00000003665	c.4923G>A	p.Val1641Val
GL869705.1	1578	.	G	A	0.5	10.862	779.77	PASS	AC=1;AF=0.500;AN=2;BaseQRankSum=-0.838;ClippingRankSum=0.000;DP=277;ExcessHet=3.0103;FS=10.862;MLEAC=1;MLEAF=0.500;MQ=60.00;MQRankSum=0.000;QD=2.82;ReadPosRankSum=0.900;SOR=0.771;ANN=A|intergenic_region|MODIFIER|||||||||||||	GT:AD:DP:GQ:PL	0/1:229,48:277:99:808,0,7663	277	intergenic_region
GL852065.1	1259	.	T	G	0.5	5.668	7046.77	PASS	AC=1;AF=0.500;AN=2;BaseQRankSum=1.506;ClippingRankSum=0.000;DP=277;ExcessHet=3.0103;FS=5.668;MLEAC=1;MLEAF=0.500;MQ=60.00;MQRankSum=0.000;QD=25.44;ReadPosRankSum=-1.483;SOR=0.574;ANN=G|intergenic_region|MODIFIER|||||||||||||	GT:AD:DP:GQ:PL	0/1:71,206:277:99:7075,0,2153	277	intergenic_region
GL868472.1	1774	.	TTCTCTCTC	T	0.5	7.188	1429.73	PASS	AC=1;AF=0.500;AN=2;BaseQRankSum=-0.772;ClippingRankSum=0.000;DP=314;ExcessHet=3.0103;FS=7.188;MLEAC=1;MLEAF=0.500;MQ=60.00;MQRankSum=0.000;QD=5.18;ReadPosRankSum=4.237;SOR=0.939;ANN=T|intergenic_region|MODIFIER|||||||||||||	GT:AD:DP:GQ:PL	0/1:222,54:276:99:1467,0,4928	276	intergenic_region
GL868267.1	1664	.	T	C	0.5	4.773	6969.77	PASS	AC=1;AF=0.500;AN=2;BaseQRankSum=1.199;ClippingRankSum=0.000;DP=276;ExcessHet=3.0103;FS=4.773;MLEAC=1;MLEAF=0.500;MQ=60.00;MQRankSum=0.000;QD=25.25;ReadPosRankSum=-0.768;SOR=0.430;ANN=C|intergenic_region|MODIFIER|||||||||||||	GT:AD:DP:GQ:PL	0/1:129,147:276:99:6998,0,5400	276	intergenic_region
GL868472.1	2518	.	T	G	0.5	0	733.77	PASS	AC=1;AF=0.500;AN=2;BaseQRankSum=0.524;ClippingRankSum=0.000;DP=290;ExcessHet=3.0103;FS=0.000;MLEAC=1;MLEAF=0.500;MQ=60.00;MQRankSum=0.000;QD=2.66;ReadPosRankSum=2.482;SOR=0.682;ANN=G|intergenic_region|MODIFIER|||||||||||||	GT:AD:DP:GQ:PL	0/1:233,43:276:99:762,0,7469	276	intergenic_region
GL864901.1	246901	.	T	G	0.5	24.245	4134.77	PASS	AC=1;AF=0.500;AN=2;BaseQRankSum=1.508;ClippingRankSum=0.000;DP=276;ExcessHet=3.0103;FS=24.245;MLEAC=1;MLEAF=0.500;MQ=60.00;MQRankSum=0.000;QD=15.04;ReadPosRankSum=2.443;SOR=1.710;ANN=G|upstream_gene_variant|MODIFIER|CNTF|ENSSHAG00000006687|transcript|ENSSHAT00000007763|protein_coding||c.-3369T>G|||||3369|,G|downstream_gene_variant|MODIFIER|ENSSHAG00000006526|ENSSHAG00000006526|transcript|ENSSHAT0…	GT:AD:DP:GQ:PL	0/1:150,125:275:99:4163,0,5065	275	upstream_gene_variant	CNTF	ENSSHAG00000006687	ENSSHAT00000007763	c.-3369T>G
GL850291.1	5726	.	T	C	0.5	13.094	3742.77	PASS	AC=1;AF=0.500;AN=2;BaseQRankSum=0.873;ClippingRankSum=0.000;DP=296;ExcessHet=3.0103;FS=13.094;MLEAC=1;MLEAF=0.500;MQ=60.00;MQRankSum=0.000;QD=13.61;ReadPosRankSum=-0.136;SOR=1.305;ANN=C|missense_variant&splice_region_variant|MODERATE|AP2A1|ENSSHAG00000000149|transcript|ENSSHAT00000000180|protein_coding|11/17|c.1423A>G|p.Lys475Glu|1423/3983|1423/2226|475/741||WARNING_TRANSCRIPT_NO_START_CODON,C|do…	GT:AD:DP:GQ:PL	0/1:156,119:275:99:3771,0,5018	275	missense_variant&splice_region_variant	AP2A1	ENSSHAG00000000149	ENSSHAT00000000180	c.1423A>G	p.Lys475Glu
GL856830.1	396309	.	A	G	0.5	0	4259.77	PASS	AC=1;AF=0.500;AN=2;BaseQRankSum=-0.363;ClippingRankSum=0.000;DP=275;ExcessHet=3.0103;FS=0.000;MLEAC=1;MLEAF=0.500;MQ=60.00;MQRankSum=0.000;QD=15.49;ReadPosRankSum=0.630;SOR=0.665;ANN=G|synonymous_variant|LOW|EFTUD2|ENSSHAG00000008134|transcript|ENSSHAT00000009482|protein_coding|14/26|c.1353T>C|p.Asp451Asp|1422/3456|1353/2817|451/938||WARNING_TRANSCRIPT_NO_START_CODON	GT:AD:DP:GQ:PL	0/1:147,128:275:99:4288,0,5080	275	synonymous_variant	EFTUD2	ENSSHAG00000008134	ENSSHAT00000009482	c.1353T>C	p.Asp451Asp
GL834986.1	11325	.	C	A	0.5	8.954	4628.77	PASS	AC=1;AF=0.500;AN=2;BaseQRankSum=-0.725;ClippingRankSum=0.000;DP=274;ExcessHet=3.0103;FS=8.954;MLEAC=1;MLEAF=0.500;MQ=60.00;MQRankSum=0.000;QD=16.89;ReadPosRankSum=0.489;SOR=0.339;ANN=A|missense_variant|MODERATE|NFU1|ENSSHAG00000001163|transcript|ENSSHAT00000001318|protein_coding|2/8|c.133C>A|p.Leu45Ile|133/785|133/765|45/254||WARNING_TRANSCRIPT_NO_START_CODON	GT:AD:DP:GQ:PL	0/1:137,137:274:99:4657,0,4858	274	missense_variant	NFU1	ENSSHAG00000001163	ENSSHAT00000001318	c.133C>A	p.Leu45Ile
GL865502.1	50621	.	A	ATG	0.5	8.844	4915.73	PASS	AC=1;AF=0.500;AN=2;BaseQRankSum=2.191;ClippingRankSum=0.000;DP=520;ExcessHet=3.0103;FS=8.844;MLEAC=1;MLEAF=0.500;MQ=60.00;MQRankSum=0.000;QD=17.94;ReadPosRankSum=2.634;SOR=1.106;ANN=ATG|downstream_gene_variant|MODIFIER|CCND1|ENSSHAG00000003096|transcript|ENSSHAT00000003562|protein_coding||c.*805_*806insCA|||||730|WARNING_TRANSCRIPT_NO_START_CODON,ATG|intergenic_region|MODIFIER|CHR_START-CCND1|CHR…	GT:AD:DP:GQ:PL	0/1:57,217:274:99:4953,0,580	274	downstream_gene_variant	CCND1	ENSSHAG00000003096	ENSSHAT00000003562	c.*805_*806insCA
GL834768.1	570375	.	C	T	0.5	3.411	3876.77	PASS	AC=1;AF=0.500;AN=2;BaseQRankSum=0.310;ClippingRankSum=0.000;DP=274;ExcessHet=3.0103;FS=3.411;MLEAC=1;MLEAF=0.500;MQ=60.00;MQRankSum=0.000;QD=14.15;ReadPosRankSum=1.539;SOR=0.898;ANN=T|missense_variant|MODERATE|GALNS|ENSSHAG00000009521|transcript|ENSSHAT00000011148|protein_coding|9/11|c.973G>A|p.Gly325Ser|973/1248|973/1248|325/415||	GT:AD:DP:GQ:PL	0/1:150,124:274:99:3905,0,4947	274	missense_variant	GALNS	ENSSHAG00000009521	ENSSHAT00000011148	c.973G>A	p.Gly325Ser
GL865155.1	4948	.	C	T	0.5	4.831	4552.77	PASS	AC=1;AF=0.500;AN=2;BaseQRankSum=-1.118;ClippingRankSum=0.000;DP=295;ExcessHet=3.0103;FS=4.831;MLEAC=1;MLEAF=0.500;MQ=60.00;MQRankSum=0.000;QD=16.68;ReadPosRankSum=0.299;SOR=0.443;ANN=T|synonymous_variant|LOW|ENSSHAG00000000133|ENSSHAG00000000133|transcript|ENSSHAT00000000163|protein_coding|2/5|c.117G>A|p.Gly39Gly|234/2919|117/819|39/272||	GT:AD:DP:GQ:PL	0/1:126,147:273:99:4581,0,3957	273	synonymous_variant	ENSSHAG00000000133	ENSSHAG00000000133	ENSSHAT00000000163	c.117G>A	p.Gly39Gly
GL857426.1	194732	.	A	G	0.5	1.824	4565.77	PASS	AC=1;AF=0.500;AN=2;BaseQRankSum=3.469;ClippingRankSum=0.000;DP=271;ExcessHet=3.0103;FS=1.824;MLEAC=1;MLEAF=0.500;MQ=60.00;MQRankSum=0.000;QD=16.85;ReadPosRankSum=0.381;SOR=0.993;ANN=G|intergenic_region|MODIFIER|||||||||||||	GT:AD:DP:GQ:PL	0/1:142,129:271:99:4594,0,4701	271	intergenic_region
GL861423.1	270	.	G	T	0.5	3.664	5811.77	PASS	AC=1;AF=0.500;AN=2;BaseQRankSum=0.098;ClippingRankSum=0.000;DP=272;ExcessHet=3.0103;FS=3.664;MLEAC=1;MLEAF=0.500;MQ=60.00;MQRankSum=0.000;QD=21.53;ReadPosRankSum=-0.402;SOR=0.988;ANN=T|missense_variant|MODERATE|ENSSHAG00000000117|ENSSHAG00000000117|transcript|ENSSHAT00000000136|protein_coding|1/6|c.238G>T|p.Ala80Ser|250/1205|238/1191|80/396||WARNING_TRANSCRIPT_NO_STOP_CODON,T|missense_variant|MOD…	GT:AD:DP:GQ:PL	0/1:86,184:270:99:5840,0,2285	270	missense_variant	ENSSHAG00000000117	ENSSHAG00000000117	ENSSHAT00000000136	c.238G>T	p.Ala80Ser
GL862059.1	68397	.	CA	C	0.5	5.944	2022.73	PASS	AC=1;AF=0.500;AN=2;BaseQRankSum=0.676;ClippingRankSum=0.000;DP=499;ExcessHet=3.0103;FS=5.944;MLEAC=1;MLEAF=0.500;MQ=60.00;MQRankSum=0.000;QD=7.52;ReadPosRankSum=1.441;SOR=0.752;ANN=C|downstream_gene_variant|MODIFIER|PTGES3|ENSSHAG00000003629|transcript|ENSSHAT00000004156|protein_coding||c.*857delT|||||857|WARNING_TRANSCRIPT_NO_START_CODON,C|intergenic_region|MODIFIER|ATP5B-PTGES3|ENSSHAG000000026…	GT:AD:DP:GQ:PL	0/1:118,151:269:99:2060,0,1631	269	downstream_gene_variant	PTGES3	ENSSHAG00000003629	ENSSHAT00000004156	c.*857delT
GL864998.1	92797	.	T	C	0.5	5.664	3897.77	PASS	AC=1;AF=0.500;AN=2;BaseQRankSum=0.487;ClippingRankSum=0.000;DP=270;ExcessHet=3.0103;FS=5.664;MLEAC=1;MLEAF=0.500;MQ=60.00;MQRankSum=0.000;QD=14.49;ReadPosRankSum=0.612;SOR=0.967;ANN=C|synonymous_variant|LOW|CENPE|ENSSHAG00000003188|transcript|ENSSHAT00000003665|protein_coding|37/59|c.4866A>G|p.Glu1622Glu|4866/9165|4866/8037|1622/2678||,C|synonymous_variant|LOW|CENPE|ENSSHAG00000003188|transcript|…	GT:AD:DP:GQ:PL	0/1:140,129:269:99:3926,0,4276	269	synonymous_variant	CENPE	ENSSHAG00000003188	ENSSHAT00000003665	c.4866A>G	p.Glu1622Glu
GL850947.1	40757	.	T	C	0.5	0.935	3983.77	PASS	AC=1;AF=0.500;AN=2;BaseQRankSum=0.477;ClippingRankSum=0.000;DP=272;ExcessHet=3.0103;FS=0.935;MLEAC=1;MLEAF=0.500;MQ=60.00;MQRankSum=0.000;QD=14.81;ReadPosRankSum=1.507;SOR=0.614;ANN=C|synonymous_variant|LOW|ATP13A3|ENSSHAG00000002379|transcript|ENSSHAT00000002719|protein_coding|8/32|c.762T>C|p.Tyr254Tyr|812/3812|762/3762|254/1253||,C|synonymous_variant|LOW|ATP13A3|ENSSHAG00000002379|transcript|EN…	GT:AD:DP:GQ:PL	0/1:143,126:269:99:4012,0,4597	269	synonymous_variant	ATP13A3	ENSSHAG00000002379	ENSSHAT00000002719	c.762T>C	p.Tyr254Tyr
GL841436.1	25069	.	AATAG	A	0.5	3.386	4957.73	PASS	AC=1;AF=0.500;AN=2;BaseQRankSum=-0.262;ClippingRankSum=0.000;DP=307;ExcessHet=3.0103;FS=3.386;MLEAC=1;MLEAF=0.500;MQ=60.00;MQRankSum=0.000;QD=18.43;ReadPosRankSum=3.283;SOR=0.510;ANN=A|intergenic_region|MODIFIER|MIER2-ENSSHAG00000003187|ENSSHAG00000001062-ENSSHAG00000003187|intergenic_region|ENSSHAG00000001062-ENSSHAG00000003187|||n.25070_25073delATAG||||||	GT:AD:DP:GQ:PL	0/1:139,130:269:99:4995,0,7873	269	intergenic_region	MIER2-ENSSHAG00000003187	ENSSHAG00000001062-ENSSHAG00000003187	ENSSHAG00000001062-ENSSHAG00000003187	n.25070_25073delATAG
GL856827.1	3149450	.	A	G	0.5	9.688	3699.77	PASS	AC=1;AF=0.500;AN=2;BaseQRankSum=2.625;ClippingRankSum=0.000;DP=268;ExcessHet=3.0103;FS=9.688;MLEAC=1;MLEAF=0.500;MQ=60.00;MQRankSum=0.000;QD=13.81;ReadPosRankSum=3.197;SOR=0.785;ANN=G|synonymous_variant|LOW|MRPL45|ENSSHAG00000017979|transcript|ENSSHAT00000021380|protein_coding|11/12|c.792T>C|p.Tyr264Tyr|792/4186|792/1017|264/338||WARNING_TRANSCRIPT_NO_START_CODON	GT:AD:DP:GQ:PL	0/1:156,112:268:99:3728,0,5134	268	synonymous_variant	MRPL45	ENSSHAG00000017979	ENSSHAT00000021380	c.792T>C	p.Tyr264Tyr
GL834779.1	66619	.	T	C	0.5	3.386	3968.77	PASS	AC=1;AF=0.500;AN=2;BaseQRankSum=3.074;ClippingRankSum=0.000;DP=267;ExcessHet=3.0103;FS=3.386;MLEAC=1;MLEAF=0.500;MQ=60.00;MQRankSum=0.000;QD=14.86;ReadPosRankSum=0.733;SOR=0.903;ANN=C|missense_variant|MODERATE|DBNL|ENSSHAG00000003404|transcript|ENSSHAT00000003905|protein_coding|10/14|c.827A>G|p.Asp276Gly|827/1293|827/1293|276/430||WARNING_TRANSCRIPT_NO_START_CODON	GT:AD:DP:GQ:PL	0/1:139,128:267:99:3997,0,3975	267	missense_variant	DBNL	ENSSHAG00000003404	ENSSHAT00000003905	c.827A>G	p.Asp276Gly
GL849660.1	422251	.	C	G	0.5	0.955	4991.77	PASS	AC=1;AF=0.500;AN=2;BaseQRankSum=-0.314;ClippingRankSum=0.000;DP=267;ExcessHet=3.0103;FS=0.955;MLEAC=1;MLEAF=0.500;MQ=60.00;MQRankSum=0.000;QD=18.70;ReadPosRankSum=-0.150;SOR=0.769;ANN=G|missense_variant|MODERATE|ENSSHAG00000008426|ENSSHAG00000008426|transcript|ENSSHAT00000009822|protein_coding|5/5|c.500G>C|p.Ser167Thr|1129/3093|500/831|167/276||	GT:AD:DP:GQ:PL	0/1:123,144:267:99:5020,0,4209	267	missense_variant	ENSSHAG00000008426	ENSSHAG00000008426	ENSSHAT00000009822	c.500G>C	p.Ser167Thr
GL868472.1	2214	.	C	T	0.5	0.981	2964.77	PASS	AC=1;AF=0.500;AN=2;BaseQRankSum=-0.519;ClippingRankSum=0.000;DP=269;ExcessHet=3.0103;FS=0.981;MLEAC=1;MLEAF=0.500;MQ=60.00;MQRankSum=0.000;QD=11.10;ReadPosRankSum=0.340;SOR=0.765;ANN=T|intergenic_region|MODIFIER|||||||||||||	GT:AD:DP:GQ:PL	0/1:162,105:267:99:2993,0,5514	267	intergenic_region
GL867717.1	24158	.	T	C	0.5	0	1710.77	PASS	AC=1;AF=0.500;AN=2;BaseQRankSum=3.348;ClippingRankSum=0.000;DP=267;ExcessHet=3.0103;FS=0.000;MLEAC=1;MLEAF=0.500;MQ=60.00;MQRankSum=0.000;QD=6.41;ReadPosRankSum=1.353;SOR=0.698;ANN=C|intergenic_region|MODIFIER|||||||||||||	GT:AD:DP:GQ:PL	0/1:206,61:267:99:1739,0,6979	267	intergenic_region
GL834629.1	1245933	.	G	GT	0.5	11.37	867.73	PASS	AC=1;AF=0.500;AN=2;BaseQRankSum=1.147;ClippingRankSum=0.000;DP=278;ExcessHet=3.0103;FS=11.370;MLEAC=1;MLEAF=0.500;MQ=60.00;MQRankSum=0.000;QD=3.26;ReadPosRankSum=3.757;SOR=1.182;ANN=GT|frameshift_variant|HIGH|TPX2|ENSSHAG00000013326|transcript|ENSSHAT00000015766|protein_coding|9/18|c.827dupA|p.Asn276fs|1094/2523|827/2256|276/751||,GT|frameshift_variant|HIGH|TPX2|ENSSHAG00000013326|transcript|ENSS…	GT:AD:DP:GQ:PL	0/1:209,57:266:99:905,0,5689	266	frameshift_variant	TPX2	ENSSHAG00000013326	ENSSHAT00000015766	c.827dupA	p.Asn276fs
GL861654.1	1059268	.	T	G	0.5	5.801	4474.77	PASS	AC=1;AF=0.500;AN=2;BaseQRankSum=0.227;ClippingRankSum=0.000;DP=266;ExcessHet=3.0103;FS=5.801;MLEAC=1;MLEAF=0.500;MQ=60.00;MQRankSum=0.000;QD=16.82;ReadPosRankSum=0.545;SOR=0.428;ANN=G|downstream_gene_variant|MODIFIER|UBE2H|ENSSHAG00000012580|transcript|ENSSHAT00000014861|protein_coding||c.*297A>C|||||297|,G|intergenic_region|MODIFIER|ENSSHAG00000019933-UBE2H|ENSSHAG00000019933-ENSSHAG00000012580|…	GT:AD:DP:GQ:PL	0/1:135,131:266:99:4503,0,4771	266	downstream_gene_variant	UBE2H	ENSSHAG00000012580	ENSSHAT00000014861	c.*297A>C
GL849555.1	1411682	.	T	C	0.5	1.7	3977.77	PASS	AC=1;AF=0.500;AN=2;BaseQRankSum=-0.604;ClippingRankSum=0.000;DP=266;ExcessHet=3.0103;FS=1.700;MLEAC=1;MLEAF=0.500;MQ=60.00;MQRankSum=0.000;QD=14.95;ReadPosRankSum=-0.629;SOR=0.561;ANN=C|missense_variant|MODERATE|POLA1|ENSSHAG00000013218|transcript|ENSSHAT00000015638|protein_coding|29/37|c.3208A>G|p.Ile1070Val|3969/5255|3208/4494|1070/1497||	GT:AD:DP:GQ:PL	0/1:140,126:266:99:4006,0,4741	266	missense_variant	POLA1	ENSSHAG00000013218	ENSSHAT00000015638	c.3208A>G	p.Ile1070Val
GL864906.1	2436	.	T	C	0.5	0.481	6787.77	PASS	AC=1;AF=0.500;AN=2;BaseQRankSum=2.835;ClippingRankSum=0.000;DP=287;ExcessHet=3.0103;FS=0.481;MLEAC=1;MLEAF=0.500;MQ=60.00;MQRankSum=0.000;QD=25.52;ReadPosRankSum=2.247;SOR=0.761;ANN=C|downstream_gene_variant|MODIFIER|AHNAK|ENSSHAG00000001066|transcript|ENSSHAT00000001208|protein_coding||c.*4060A>G|||||4060|WARNING_TRANSCRIPT_NO_STOP_CODON,C|intergenic_region|MODIFIER|CHR_START-AHNAK|CHR_START-ENS…	GT:AD:DP:GQ:PL	0/1:97,169:266:99:6816,0,3507	266	downstream_gene_variant	AHNAK	ENSSHAG00000001066	ENSSHAT00000001208	c.*4060A>G
GL857019.1	1266299	.	G	A	0.5	0.447	3386.77	PASS	AC=1;AF=0.500;AN=2;BaseQRankSum=0.593;ClippingRankSum=0.000;DP=266;ExcessHet=3.0103;FS=0.447;MLEAC=1;MLEAF=0.500;MQ=60.00;MQRankSum=0.000;QD=12.73;ReadPosRankSum=0.018;SOR=0.724;ANN=A|3_prime_UTR_variant|MODIFIER|RNPEPL1|ENSSHAG00000013567|transcript|ENSSHAT00000016054|protein_coding|8/8|c.*1535C>T|||||1535|WARNING_TRANSCRIPT_NO_START_CODON	GT:AD:DP:GQ:PL	0/1:150,116:266:99:3415,0,4564	266	3_prime_UTR_variant	RNPEPL1	ENSSHAG00000013567	ENSSHAT00000016054	c.*1535C>T
GL849677.1	908060	.	G	A	0.5	10.578	7287.77	PASS	AC=1;AF=0.500;AN=2;BaseQRankSum=-3.306;ClippingRankSum=0.000;DP=265;ExcessHet=3.0103;FS=10.578;MLEAC=1;MLEAF=0.500;MQ=60.00;MQRankSum=0.000;QD=27.50;ReadPosRankSum=1.838;SOR=1.463;ANN=A|missense_variant|MODERATE|ENSSHAG00000011782|ENSSHAG00000011782|transcript|ENSSHAT00000013891|protein_coding|2/9|c.811G>A|p.Ala271Thr|811/1851|811/1851|271/616||,A|missense_variant|MODERATE|ENSSHAG00000011782|ENSS…	GT:AD:DP:GQ:PL	0/1:48,217:265:99:7316,0,1263	265	missense_variant	ENSSHAG00000011782	ENSSHAG00000011782	ENSSHAT00000013891	c.811G>A	p.Ala271Thr
GL861606.1	1374386	.	G	A	0.5	10.255	2575.77	PASS	AC=1;AF=0.500;AN=2;BaseQRankSum=3.322;ClippingRankSum=0.000;DP=265;ExcessHet=3.0103;FS=10.255;MLEAC=1;MLEAF=0.500;MQ=60.00;MQRankSum=0.000;QD=9.72;ReadPosRankSum=2.860;SOR=1.279;ANN=A|missense_variant|MODERATE|MPST|ENSSHAG00000013986|transcript|ENSSHAT00000016579|protein_coding|3/3|c.673G>A|p.Gly225Ser|673/960|673/960|225/319||	GT:AD:DP:GQ:PL	0/1:184,81:265:99:2604,0,6145	265	missense_variant	MPST	ENSSHAG00000013986	ENSSHAT00000016579	c.673G>A	p.Gly225Ser
GL856873.1	325498	.	G	A	0.5	2.857	4228.77	PASS	AC=1;AF=0.500;AN=2;BaseQRankSum=-1.994;ClippingRankSum=0.000;DP=265;ExcessHet=3.0103;FS=2.857;MLEAC=1;MLEAF=0.500;MQ=60.00;MQRankSum=0.000;QD=15.96;ReadPosRankSum=-0.689;SOR=0.540;ANN=A|synonymous_variant|LOW|ENSSHAG00000007462|ENSSHAG00000007462|transcript|ENSSHAT00000008684|protein_coding|1/3|c.774C>T|p.Ser258Ser|774/1878|774/1878|258/625||	GT:AD:DP:GQ:PL	0/1:131,134:265:99:4257,0,4469	265	synonymous_variant	ENSSHAG00000007462	ENSSHAG00000007462	ENSSHAT00000008684	c.774C>T	p.Ser258Ser
GL834769.1	1255570	.	G	A	0.5	3.371	4030.77	PASS	AC=1;AF=0.500;AN=2;BaseQRankSum=-1.471;ClippingRankSum=0.000;DP=265;ExcessHet=3.0103;FS=3.371;MLEAC=1;MLEAF=0.500;MQ=60.00;MQRankSum=0.000;QD=15.21;ReadPosRankSum=0.923;SOR=0.520;ANN=A|intron_variant|MODIFIER|ENSSHAG00000013461|ENSSHAG00000013461|transcript|ENSSHAT00000015928|protein_coding|11/11|c.1369+32G>A||||||	GT:AD:DP:GQ:PL	0/1:134,131:265:99:4059,0,4435	265	intron_variant	ENSSHAG00000013461	ENSSHAG00000013461	ENSSHAT00000015928	c.1369+32G>A
GL852064.1	252	.	C	T	0.5	13.508	7999.77	PASS	AC=1;AF=0.500;AN=2;BaseQRankSum=-1.086;ClippingRankSum=0.000;DP=264;ExcessHet=3.0103;FS=13.508;MLEAC=1;MLEAF=0.500;MQ=60.00;MQRankSum=0.000;QD=30.30;ReadPosRankSum=-0.113;SOR=2.167;ANN=T|intergenic_region|MODIFIER|||||||||||||	GT:AD:DP:GQ:PL	0/1:53,211:264:99:8028,0,1531	264	intergenic_region
GL856887.1	880057	.	G	A	0.5	0.939	4374.77	PASS	AC=1;AF=0.500;AN=2;BaseQRankSum=0.884;ClippingRankSum=0.000;DP=264;ExcessHet=3.0103;FS=0.939;MLEAC=1;MLEAF=0.500;MQ=60.00;MQRankSum=0.000;QD=16.57;ReadPosRankSum=-0.537;SOR=0.631;ANN=A|downstream_gene_variant|MODIFIER|CNPY3|ENSSHAG00000011558|transcript|ENSSHAT00000013632|protein_coding||c.*7238G>A|||||4670|WARNING_TRANSCRIPT_NO_START_CODON,A|downstream_gene_variant|MODIFIER|PEX6|ENSSHAG000000116…	GT:AD:DP:GQ:PL	0/1:131,133:264:99:4403,0,4219	264	downstream_gene_variant	CNPY3	ENSSHAG00000011558	ENSSHAT00000013632	c.*7238G>A
GL864906.1	2550	.	A	T	0.5	7.027	2793.77	PASS	AC=1;AF=0.500;AN=2;BaseQRankSum=-1.495;ClippingRankSum=0.000;DP=285;ExcessHet=3.0103;FS=7.027;MLEAC=1;MLEAF=0.500;MQ=60.00;MQRankSum=0.000;QD=10.62;ReadPosRankSum=-1.751;SOR=0.413;ANN=T|downstream_gene_variant|MODIFIER|AHNAK|ENSSHAG00000001066|transcript|ENSSHAT00000001208|protein_coding||c.*3946T>A|||||3946|WARNING_TRANSCRIPT_NO_STOP_CODON,T|intergenic_region|MODIFIER|CHR_START-AHNAK|CHR_START-E…	GT:AD:DP:GQ:PL	0/1:168,95:263:99:2822,0,6135	263	downstream_gene_variant	AHNAK	ENSSHAG00000001066	ENSSHAT00000001208	c.*3946T>A
GL856832.1	3554446	.	C	G	0.5	0	4044.77	PASS	AC=1;AF=0.500;AN=2;BaseQRankSum=1.234;ClippingRankSum=0.000;DP=264;ExcessHet=3.0103;FS=0.000;MLEAC=1;MLEAF=0.500;MQ=60.00;MQRankSum=0.000;QD=15.38;ReadPosRankSum=1.552;SOR=0.708;ANN=G|downstream_gene_variant|MODIFIER|GRB2|ENSSHAG00000018383|transcript|ENSSHAT00000021884|protein_coding||c.*1110C>G|||||1110|WARNING_TRANSCRIPT_NO_START_CODON,G|intergenic_region|MODIFIER|GRB2-SLC25A19|ENSSHAG00000018…	GT:AD:DP:GQ:PL	0/1:146,117:263:99:4073,0,5216	263	downstream_gene_variant	GRB2	ENSSHAG00000018383	ENSSHAT00000021884	c.*1110C>G
GL834647.1	97747	.	C	CA	0.5	9.339	1203.73	PASS	AC=1;AF=0.500;AN=2;BaseQRankSum=0.640;ClippingRankSum=0.000;DP=288;ExcessHet=3.0103;FS=9.339;MLEAC=1;MLEAF=0.500;MQ=60.00;MQRankSum=0.000;QD=4.59;ReadPosRankSum=2.033;SOR=1.258;ANN=CA|downstream_gene_variant|MODIFIER|CYLD|ENSSHAG00000003079|transcript|ENSSHAT00000003541|protein_coding||c.*2709_*2710insA|||||2653|WARNING_TRANSCRIPT_NO_STOP_CODON,CA|downstream_gene_variant|MODIFIER|CYLD|ENSSHAG0000…	GT:AD:DP:GQ:PL	0/1:196,66:262:99:1241,0,5313	262	downstream_gene_variant	CYLD	ENSSHAG00000003079	ENSSHAT00000003541	c.*2709_*2710insA
GL850896.1	74957	.	G	A	0.5	0.539	4870.77	PASS	AC=1;AF=0.500;AN=2;BaseQRankSum=0.690;ClippingRankSum=0.000;DP=262;ExcessHet=3.0103;FS=0.539;MLEAC=1;MLEAF=0.500;MQ=60.00;MQRankSum=0.000;QD=18.59;ReadPosRankSum=0.086;SOR=0.638;ANN=A|synonymous_variant|LOW|PPP5C|ENSSHAG00000003533|transcript|ENSSHAT00000004049|protein_coding|1/10|c.87C>T|p.Arg29Arg|156/1212|87/1143|29/380||WARNING_TRANSCRIPT_NO_START_CODON	GT:AD:DP:GQ:PL	0/1:121,141:262:99:4899,0,3991	262	synonymous_variant	PPP5C	ENSSHAG00000003533	ENSSHAT00000004049	c.87C>T	p.Arg29Arg
GL841298.1	794483	.	A	G	0.5	2.134	4457.77	PASS	AC=1;AF=0.500;AN=2;BaseQRankSum=2.582;ClippingRankSum=0.000;DP=261;ExcessHet=3.0103;FS=2.134;MLEAC=1;MLEAF=0.500;MQ=60.00;MQRankSum=0.000;QD=17.08;ReadPosRankSum=0.810;SOR=0.557;ANN=G|downstream_gene_variant|MODIFIER|TARS|ENSSHAG00000011084|transcript|ENSSHAT00000013062|protein_coding||c.*83T>C|||||83|,G|intergenic_region|MODIFIER|ADAMTS12-TARS|ENSSHAG00000009326-ENSSHAG00000011084|intergenic_reg…	GT:AD:DP:GQ:PL	0/1:130,131:261:99:4486,0,4268	261	downstream_gene_variant	TARS	ENSSHAG00000011084	ENSSHAT00000013062	c.*83T>C
GL856887.1	916118	.	T	C	0.5	4.773	3419.77	PASS	AC=1;AF=0.500;AN=2;BaseQRankSum=1.320;ClippingRankSum=0.000;DP=261;ExcessHet=3.0103;FS=4.773;MLEAC=1;MLEAF=0.500;MQ=60.00;MQRankSum=0.000;QD=13.15;ReadPosRankSum=-0.197;SOR=0.437;ANN=C|missense_variant|MODERATE|PPP2R5D|ENSSHAG00000011775|transcript|ENSSHAT00000013882|protein_coding|3/16|c.151T>C|p.Ser51Pro|151/1812|151/1812|51/603||WARNING_TRANSCRIPT_NO_START_CODON	GT:AD:DP:GQ:PL	0/1:144,116:260:99:3448,0,4742	260	missense_variant	PPP2R5D	ENSSHAG00000011775	ENSSHAT00000013882	c.151T>C	p.Ser51Pro
GL856873.1	345521	.	G	C	0.5	3.1	4401.77	PASS	AC=1;AF=0.500;AN=2;BaseQRankSum=-0.581;ClippingRankSum=0.000;DP=260;ExcessHet=3.0103;FS=3.100;MLEAC=1;MLEAF=0.500;MQ=60.00;MQRankSum=0.000;QD=16.93;ReadPosRankSum=0.723;SOR=0.919;ANN=C|upstream_gene_variant|MODIFIER|MDC1|ENSSHAG00000007650|transcript|ENSSHAT00000008907|protein_coding||c.-12C>G|||||12|,C|intergenic_region|MODIFIER|MDC1-TUBB|ENSSHAG00000007650-ENSSHAG00000007892|intergenic_region|E…	GT:AD:DP:GQ:PL	0/1:131,129:260:99:4430,0,4548	260	upstream_gene_variant	MDC1	ENSSHAG00000007650	ENSSHAT00000008907	c.-12C>G
GL841583.1	1544383	.	G	A	0.5	1.517	3386.77	PASS	AC=1;AF=0.500;AN=2;BaseQRankSum=-0.973;ClippingRankSum=0.000;DP=265;ExcessHet=3.0103;FS=1.517;MLEAC=1;MLEAF=0.500;MQ=60.00;MQRankSum=0.000;QD=13.03;ReadPosRankSum=2.062;SOR=0.794;ANN=A|downstream_gene_variant|MODIFIER|P4HTM|ENSSHAG00000014552|transcript|ENSSHAT00000017265|protein_coding||c.*20G>A|||||20|WARNING_TRANSCRIPT_NO_START_CODON,A|intergenic_region|MODIFIER|P4HTM-WDR6|ENSSHAG00000014552-E…	GT:AD:DP:GQ:PL	0/1:149,111:260:99:3415,0,5190	260	downstream_gene_variant	P4HTM	ENSSHAG00000014552	ENSSHAT00000017265	c.*20G>A
GL849580.1	641898	.	G	T	0.5	0	3469.77	PASS	AC=1;AF=0.500;AN=2;BaseQRankSum=-0.167;ClippingRankSum=0.000;DP=260;ExcessHet=3.0103;FS=0.000;MLEAC=1;MLEAF=0.500;MQ=60.00;MQRankSum=0.000;QD=13.35;ReadPosRankSum=-1.536;SOR=0.724;ANN=T|downstream_gene_variant|MODIFIER|FSTL1|ENSSHAG00000010151|transcript|ENSSHAT00000011922|protein_coding||c.*1546C>A|||||1546|WARNING_TRANSCRIPT_NO_START_CODON,T|downstream_gene_variant|MODIFIER|FSTL1|ENSSHAG0000001…	GT:AD:DP:GQ:PL	0/1:156,104:260:99:3498,0,5738	260	downstream_gene_variant	FSTL1	ENSSHAG00000010151	ENSSHAT00000011922	c.*1546C>A
GL861693.1	309832	.	A	G	0.5	1.586	2703.77	PASS	AC=1;AF=0.500;AN=2;BaseQRankSum=1.644;ClippingRankSum=0.000;DP=259;ExcessHet=3.0103;FS=1.586;MLEAC=1;MLEAF=0.500;MQ=60.00;MQRankSum=0.000;QD=10.44;ReadPosRankSum=1.251;SOR=0.589;ANN=G|downstream_gene_variant|MODIFIER|SACM1L|ENSSHAG00000007008|transcript|ENSSHAT00000008145|protein_coding||c.*1420A>G|||||1058|WARNING_TRANSCRIPT_NO_START_CODON,G|downstream_gene_variant|MODIFIER|SACM1L|ENSSHAG0000000…	GT:AD:DP:GQ:PL	0/1:171,88:259:99:2732,0,5699	259	downstream_gene_variant	SACM1L	ENSSHAG00000007008	ENSSHAT00000008145	c.*1420A>G
GL835417.1	19608	.	A	G	0.5	0.513	2776.77	PASS	AC=1;AF=0.500;AN=2;BaseQRankSum=1.825;ClippingRankSum=0.000;DP=259;ExcessHet=3.0103;FS=0.513;MLEAC=1;MLEAF=0.500;MQ=60.00;MQRankSum=0.000;QD=10.72;ReadPosRankSum=1.634;SOR=0.745;ANN=G|downstream_gene_variant|MODIFIER|GNRH1|ENSSHAG00000001309|transcript|ENSSHAT00000001484|protein_coding||c.*5103A>G|||||4679|,G|downstream_gene_variant|MODIFIER|DOCK5|ENSSHAG00000002033|transcript|ENSSHAT00000002311|…	GT:AD:DP:GQ:PL	0/1:183,76:259:99:2805,0,7189	259	downstream_gene_variant	GNRH1	ENSSHAG00000001309	ENSSHAT00000001484	c.*5103A>G
GL849929.1	69277	.	T	C	0.5	7.697	3811.77	PASS	AC=1;AF=0.500;AN=2;BaseQRankSum=1.837;ClippingRankSum=0.000;DP=269;ExcessHet=3.0103;FS=7.697;MLEAC=1;MLEAF=0.500;MQ=60.00;MQRankSum=0.000;QD=14.77;ReadPosRankSum=-0.856;SOR=0.909;ANN=C|synonymous_variant|LOW|ETHE1|ENSSHAG00000003558|transcript|ENSSHAT00000004077|protein_coding|4/5|c.426T>C|p.Asn142Asn|547/622|426/501|142/166||WARNING_TRANSCRIPT_NO_START_CODON,C|downstream_gene_variant|MODIFIER|EN…	GT:AD:DP:GQ:PL	0/1:141,117:258:99:3840,0,4584	258	synonymous_variant	ETHE1	ENSSHAG00000003558	ENSSHAT00000004077	c.426T>C	p.Asn142Asn
GL835417.1	19538	.	G	A	0.5	1.068	2071.77	PASS	AC=1;AF=0.500;AN=2;BaseQRankSum=0.534;ClippingRankSum=0.000;DP=257;ExcessHet=3.0103;FS=1.068;MLEAC=1;MLEAF=0.500;MQ=60.00;MQRankSum=0.000;QD=8.06;ReadPosRankSum=1.072;SOR=0.788;ANN=A|downstream_gene_variant|MODIFIER|GNRH1|ENSSHAG00000001309|transcript|ENSSHAT00000001484|protein_coding||c.*5033G>A|||||4609|,A|downstream_gene_variant|MODIFIER|DOCK5|ENSSHAG00000002033|transcript|ENSSHAT00000002311|p…	GT:AD:DP:GQ:PL	0/1:184,73:257:99:2100,0,6379	257	downstream_gene_variant	GNRH1	ENSSHAG00000001309	ENSSHAT00000001484	c.*5033G>A
GL864880.1	3751473	.	G	A	0.5	22.09	3970.77	PASS	AC=1;AF=0.500;AN=2;BaseQRankSum=2.432;ClippingRankSum=0.000;DP=256;ExcessHet=3.0103;FS=22.090;MLEAC=1;MLEAF=0.500;MQ=60.00;MQRankSum=0.000;QD=15.51;ReadPosRankSum=0.547;SOR=1.730;ANN=A|downstream_gene_variant|MODIFIER|ENSSHAG00000018560|ENSSHAG00000018560|transcript|ENSSHAT00000022105|pseudogene||n.*1647G>A|||||1647|,A|intergenic_region|MODIFIER|ENSSHAG00000018560-WEE1|ENSSHAG00000018560-ENSSHAG0…	GT:AD:DP:GQ:PL	0/1:139,117:256:99:3999,0,4540	256	downstream_gene_variant	ENSSHAG00000018560	ENSSHAG00000018560	ENSSHAT00000022105	n.*1647G>A
GL856887.1	916507	.	G	A	0.5	3.474	4028.77	PASS	AC=1;AF=0.500;AN=2;BaseQRankSum=-0.353;ClippingRankSum=0.000;DP=256;ExcessHet=3.0103;FS=3.474;MLEAC=1;MLEAF=0.500;MQ=60.00;MQRankSum=0.000;QD=15.74;ReadPosRankSum=1.312;SOR=0.508;ANN=A|synonymous_variant|LOW|PPP2R5D|ENSSHAG00000011775|transcript|ENSSHAT00000013882|protein_coding|4/16|c.339G>A|p.Pro113Pro|339/1812|339/1812|113/603||WARNING_TRANSCRIPT_NO_START_CODON	GT:AD:DP:GQ:PL	0/1:131,125:256:99:4057,0,4364	256	synonymous_variant	PPP2R5D	ENSSHAG00000011775	ENSSHAT00000013882	c.339G>A	p.Pro113Pro
GL851214.1	3567	.	G	A	0.5	24.518	5726.77	PASS	AC=1;AF=0.500;AN=2;BaseQRankSum=0.371;ClippingRankSum=0.000;DP=255;ExcessHet=3.0103;FS=24.518;MLEAC=1;MLEAF=0.500;MQ=60.00;MQRankSum=0.000;QD=22.46;ReadPosRankSum=0.955;SOR=0.341;ANN=A|missense_variant|MODERATE|VWA5A|ENSSHAG00000000627|transcript|ENSSHAT00000000711|protein_coding|4/18|c.622G>A|p.Glu208Lys|622/2388|622/2388|208/795||WARNING_TRANSCRIPT_NO_START_CODON	GT:AD:DP:GQ:PL	0/1:114,141:255:99:5755,0,5290	255	missense_variant	VWA5A	ENSSHAG00000000627	ENSSHAT00000000711	c.622G>A	p.Glu208Lys
GL849869.1	35478	.	G	A	0.5	0.462	4121.77	PASS	AC=1;AF=0.500;AN=2;BaseQRankSum=1.159;ClippingRankSum=0.000;DP=254;ExcessHet=3.0103;FS=0.462;MLEAC=1;MLEAF=0.500;MQ=60.00;MQRankSum=0.000;QD=16.23;ReadPosRankSum=-0.228;SOR=0.646;ANN=A|synonymous_variant|LOW|UCHL3|ENSSHAG00000000154|transcript|ENSSHAT00000000187|protein_coding|4/8|c.351G>A|p.Lys117Lys|388/970|351/684|117/227||	GT:AD:DP:GQ:PL	0/1:130,124:254:99:4150,0,4378	254	synonymous_variant	UCHL3	ENSSHAG00000000154	ENSSHAT00000000187	c.351G>A	p.Lys117Lys
GL846806.1	1041	.	T	C	0.5	2.123	3765.77	PASS	AC=1;AF=0.500;AN=2;BaseQRankSum=0.374;ClippingRankSum=0.000;DP=254;ExcessHet=3.0103;FS=2.123;MLEAC=1;MLEAF=0.500;MQ=60.00;MQRankSum=0.000;QD=14.83;ReadPosRankSum=0.252;SOR=0.839;ANN=C|intergenic_region|MODIFIER|||||||||||||	GT:AD:DP:GQ:PL	0/1:139,115:254:99:3794,0,4666	254	intergenic_region
GL869546.1	1050	.	A	G	0.5	25.669	798.77	PASS	AC=1;AF=0.500;AN=2;BaseQRankSum=-1.204;ClippingRankSum=0.000;DP=258;ExcessHet=3.0103;FS=25.669;MLEAC=1;MLEAF=0.500;MQ=60.00;MQRankSum=0.000;QD=3.16;ReadPosRankSum=3.187;SOR=0.569;ANN=G|intergenic_region|MODIFIER|||||||||||||	GT:AD:DP:GQ:PL	0/1:210,43:253:99:827,0,7254	253	intergenic_region
GL841360.1	300722	.	G	A	0.5	12.507	4543.77	PASS	AC=1;AF=0.500;AN=2;BaseQRankSum=1.639;ClippingRankSum=0.000;DP=252;ExcessHet=3.0103;FS=12.507;MLEAC=1;MLEAF=0.500;MQ=60.00;MQRankSum=0.000;QD=18.03;ReadPosRankSum=2.405;SOR=1.218;ANN=A|3_prime_UTR_variant|MODIFIER|CPNE3|ENSSHAG00000006680|transcript|ENSSHAT00000007753|protein_coding|16/16|c.*783G>A|||||783|,A|downstream_gene_variant|MODIFIER|CPNE3|ENSSHAG00000006680|transcript|ENSSHAT00000007754|…	GT:AD:DP:GQ:PL	0/1:115,137:252:99:4572,0,3575	252	3_prime_UTR_variant	CPNE3	ENSSHAG00000006680	ENSSHAT00000007753	c.*783G>A
GL861617.1	1223174	.	C	T	0.5	2.915	5425.77	PASS	AC=1;AF=0.500;AN=2;BaseQRankSum=0.567;ClippingRankSum=0.000;DP=252;ExcessHet=3.0103;FS=2.915;MLEAC=1;MLEAF=0.500;MQ=60.00;MQRankSum=0.000;QD=21.53;ReadPosRankSum=0.478;SOR=0.656;ANN=T|intergenic_region|MODIFIER|TEAD4-RHNO1|ENSSHAG00000012780-ENSSHAG00000013589|intergenic_region|ENSSHAG00000012780-ENSSHAG00000013589|||n.1223174C>T||||||	GT:AD:DP:GQ:PL	0/1:90,162:252:99:5454,0,2584	252	intergenic_region	TEAD4-RHNO1	ENSSHAG00000012780-ENSSHAG00000013589	ENSSHAG00000012780-ENSSHAG00000013589	n.1223174C>T
GL856785.1	3070839	.	A	G	0.5	11.395	3847.77	PASS	AC=1;AF=0.500;AN=2;BaseQRankSum=-0.303;ClippingRankSum=0.000;DP=251;ExcessHet=3.0103;FS=11.395;MLEAC=1;MLEAF=0.500;MQ=60.00;MQRankSum=0.000;QD=15.33;ReadPosRankSum=2.592;SOR=1.274;ANN=G|intron_variant|MODIFIER|CENPF|ENSSHAG00000017822|transcript|ENSSHAT00000021187|protein_coding|15/22|c.7148-604A>G||||||	GT:AD:DP:GQ:PL	0/1:131,120:251:99:3876,0,4417	251	intron_variant	CENPF	ENSSHAG00000017822	ENSSHAT00000021187	c.7148-604A>G
GL849899.1	3064097	.	C	CA	0.5	3.944	818.73	PASS	AC=1;AF=0.500;AN=2;BaseQRankSum=1.213;ClippingRankSum=0.000;DP=274;ExcessHet=3.0103;FS=3.944;MLEAC=1;MLEAF=0.500;MQ=60.00;MQRankSum=0.000;QD=3.26;ReadPosRankSum=2.972;SOR=0.424;ANN=CA|frameshift_variant|HIGH|NDUFS1|ENSSHAG00000017865|transcript|ENSSHAT00000021238|protein_coding|14/19|c.1455dupA|p.Pro486fs|1456/2226|1456/2226|486/741||INFO_REALIGN_3_PRIME;LOF=(NDUFS1|ENSSHAG00000017865|1|1.00)	GT:AD:DP:GQ:PL	0/1:192,59:251:99:856,0,5131	251	frameshift_variant	NDUFS1	ENSSHAG00000017865	ENSSHAT00000021238	c.1455dupA	p.Pro486fs
GL849784.1	285213	.	C	T	0.5	0.461	3695.77	PASS	AC=1;AF=0.500;AN=2;BaseQRankSum=-2.355;ClippingRankSum=0.000;DP=251;ExcessHet=3.0103;FS=0.461;MLEAC=1;MLEAF=0.500;MQ=60.00;MQRankSum=0.000;QD=14.72;ReadPosRankSum=0.545;SOR=0.643;ANN=T|downstream_gene_variant|MODIFIER|COL9A2|ENSSHAG00000007143|transcript|ENSSHAT00000008313|protein_coding||c.*3475G>A|||||3475|,T|intergenic_region|MODIFIER|ZMPSTE24-COL9A2|ENSSHAG00000006392-ENSSHAG00000007143|inter…	GT:AD:DP:GQ:PL	0/1:124,127:251:99:3724,0,4036	251	downstream_gene_variant	COL9A2	ENSSHAG00000007143	ENSSHAT00000008313	c.*3475G>A
GL868472.1	2259	.	A	G	0.5	4.453	1284.77	PASS	AC=1;AF=0.500;AN=2;BaseQRankSum=-0.216;ClippingRankSum=0.000;DP=252;ExcessHet=3.0103;FS=4.453;MLEAC=1;MLEAF=0.500;MQ=60.00;MQRankSum=0.000;QD=5.12;ReadPosRankSum=0.464;SOR=0.449;ANN=G|intergenic_region|MODIFIER|||||||||||||	GT:AD:DP:GQ:PL	0/1:194,57:251:99:1313,0,6583	251	intergenic_region
GL849929.1	69229	.	C	T	0.5	5.953	4294.77	PASS	AC=1;AF=0.500;AN=2;BaseQRankSum=-2.798;ClippingRankSum=0.000;DP=259;ExcessHet=3.0103;FS=5.953;MLEAC=1;MLEAF=0.500;MQ=60.00;MQRankSum=0.000;QD=17.18;ReadPosRankSum=0.912;SOR=0.941;ANN=T|synonymous_variant|LOW|ETHE1|ENSSHAG00000003558|transcript|ENSSHAT00000004077|protein_coding|4/5|c.378C>T|p.Arg126Arg|499/622|378/501|126/166||WARNING_TRANSCRIPT_NO_START_CODON,T|downstream_gene_variant|MODIFIER|EN…	GT:AD:DP:GQ:PL	0/1:117,133:250:99:4323,0,4009	250	synonymous_variant	ETHE1	ENSSHAG00000003558	ENSSHAT00000004077	c.378C>T	p.Arg126Arg
GL850947.1	34624	.	C	T	0.5	0.459	3671.77	PASS	AC=1;AF=0.500;AN=2;BaseQRankSum=1.893;ClippingRankSum=0.000;DP=254;ExcessHet=3.0103;FS=0.459;MLEAC=1;MLEAF=0.500;MQ=60.00;MQRankSum=0.000;QD=14.69;ReadPosRankSum=2.396;SOR=0.728;ANN=T|synonymous_variant|LOW|ATP13A3|ENSSHAG00000002379|transcript|ENSSHAT00000002719|protein_coding|5/32|c.543C>T|p.His181His|593/3812|543/3762|181/1253||,T|synonymous_variant|LOW|ATP13A3|ENSSHAG00000002379|transcript|EN…	GT:AD:DP:GQ:PL	0/1:136,114:250:99:3700,0,4414	250	synonymous_variant	ATP13A3	ENSSHAG00000002379	ENSSHAT00000002719	c.543C>T	p.His181His
GL852065.1	1249	.	C	A	0.5	0.554	1599.77	PASS	AC=1;AF=0.500;AN=2;BaseQRankSum=-1.233;ClippingRankSum=0.000;DP=250;ExcessHet=3.0103;FS=0.554;MLEAC=1;MLEAF=0.500;MQ=60.00;MQRankSum=0.000;QD=6.40;ReadPosRankSum=-0.577;SOR=0.762;ANN=A|intergenic_region|MODIFIER|||||||||||||	GT:AD:DP:GQ:PL	0/1:189,61:250:99:1628,0,7581	250	intergenic_region
GL834581.1	3519	.	T	C	0.5	13.914	3811.77	PASS	AC=1;AF=0.500;AN=2;BaseQRankSum=-1.382;ClippingRankSum=0.000;DP=249;ExcessHet=3.0103;FS=13.914;MLEAC=1;MLEAF=0.500;MQ=60.00;MQRankSum=0.000;QD=15.31;ReadPosRankSum=-0.938;SOR=1.364;ANN=C|intergenic_region|MODIFIER|||||||||||||	GT:AD:DP:GQ:PL	0/1:124,125:249:99:3840,0,4061	249	intergenic_region
GL851214.1	3563	.	T	C	0.5	21.646	5726.77	PASS	AC=1;AF=0.500;AN=2;BaseQRankSum=1.187;ClippingRankSum=0.000;DP=249;ExcessHet=3.0103;FS=21.646;MLEAC=1;MLEAF=0.500;MQ=60.00;MQRankSum=0.000;QD=23.00;ReadPosRankSum=0.216;SOR=0.489;ANN=C|synonymous_variant|LOW|VWA5A|ENSSHAG00000000627|transcript|ENSSHAT00000000711|protein_coding|4/18|c.618T>C|p.Tyr206Tyr|618/2388|618/2388|206/795||WARNING_TRANSCRIPT_NO_START_CODON	GT:AD:DP:GQ:PL	0/1:107,142:249:99:5755,0,5283	249	synonymous_variant	VWA5A	ENSSHAG00000000627	ENSSHAT00000000711	c.618T>C	p.Tyr206Tyr
GL856887.1	920621	.	T	C	0.5	18.052	4252.77	PASS	AC=1;AF=0.500;AN=2;BaseQRankSum=1.301;ClippingRankSum=0.000;DP=250;ExcessHet=3.0103;FS=18.052;MLEAC=1;MLEAF=0.500;MQ=60.00;MQRankSum=0.000;QD=17.08;ReadPosRankSum=2.499;SOR=0.506;ANN=C|synonymous_variant|LOW|PPP2R5D|ENSSHAG00000011775|transcript|ENSSHAT00000013882|protein_coding|16/16|c.1756T>C|p.Leu586Leu|1756/1812|1756/1812|586/603||WARNING_TRANSCRIPT_NO_START_CODON,C|downstream_gene_variant|MO…	GT:AD:DP:GQ:PL	0/1:125,124:249:99:4281,0,4360	249	synonymous_variant	PPP2R5D	ENSSHAG00000011775	ENSSHAT00000013882	c.1756T>C	p.Leu586Leu
GL834709.1	2186012	.	T	A	0.5	11.605	4696.77	PASS	AC=1;AF=0.500;AN=2;BaseQRankSum=0.891;ClippingRankSum=0.000;DP=249;ExcessHet=3.0103;FS=11.605;MLEAC=1;MLEAF=0.500;MQ=60.00;MQRankSum=0.000;QD=18.86;ReadPosRankSum=0.972;SOR=1.309;ANN=A|downstream_gene_variant|MODIFIER|PROSC|ENSSHAG00000016447|transcript|ENSSHAT00000019520|protein_coding||c.*377T>A|||||377|,A|intergenic_region|MODIFIER|PROSC-GPR124|ENSSHAG00000016447-ENSSHAG00000016544|intergenic_…	GT:AD:DP:GQ:PL	0/1:117,132:249:99:4725,0,3994	249	downstream_gene_variant	PROSC	ENSSHAG00000016447	ENSSHAT00000019520	c.*377T>A
GL841368.1	545953	.	A	G	0.5	0	2647.77	PASS	AC=1;AF=0.500;AN=2;BaseQRankSum=-0.852;ClippingRankSum=0.000;DP=251;ExcessHet=3.0103;FS=0.000;MLEAC=1;MLEAF=0.500;MQ=60.00;MQRankSum=0.000;QD=10.63;ReadPosRankSum=2.181;SOR=0.680;ANN=G|downstream_gene_variant|MODIFIER|SDC2|ENSSHAG00000008389|transcript|ENSSHAT00000009776|protein_coding||c.*1679A>G|||||1679|,G|downstream_gene_variant|MODIFIER|SDC2|ENSSHAG00000008389|transcript|ENSSHAT00000009777|p…	GT:AD:DP:GQ:PL	0/1:130,119:249:99:2676,0,4186	249	downstream_gene_variant	SDC2	ENSSHAG00000008389	ENSSHAT00000009776	c.*1679A>G
GL849573.1	293616	.	G	A	0.5	0	4311.77	PASS	AC=1;AF=0.500;AN=2;BaseQRankSum=-0.596;ClippingRankSum=0.000;DP=249;ExcessHet=3.0103;FS=0.000;MLEAC=1;MLEAF=0.500;MQ=60.00;MQRankSum=0.000;QD=17.32;ReadPosRankSum=-1.255;SOR=0.703;ANN=A|downstream_gene_variant|MODIFIER|NAA50|ENSSHAG00000007211|transcript|ENSSHAT00000008389|protein_coding||c.*2817C>T|||||1828|,A|intergenic_region|MODIFIER|KIAA2018-NAA50|ENSSHAG00000006667-ENSSHAG00000007211|interg…	GT:AD:DP:GQ:PL	0/1:123,126:249:99:4340,0,4244	249	downstream_gene_variant	NAA50	ENSSHAG00000007211	ENSSHAT00000008389	c.*2817C>T
GL868827.1	1069	.	T	G	0.5	1.381	832.77	PASS	AC=1;AF=0.500;AN=2;BaseQRankSum=1.563;ClippingRankSum=0.000;DP=250;ExcessHet=3.0103;FS=1.381;MLEAC=1;MLEAF=0.500;MQ=60.00;MQRankSum=0.000;QD=3.34;ReadPosRankSum=1.761;SOR=0.642;ANN=G|intergenic_region|MODIFIER|||||||||||||	GT:AD:DP:GQ:PL	0/1:210,39:249:99:861,0,7588	249	intergenic_region
GL864906.1	2242	.	G	A	0.5	2.705	989.77	PASS	AC=1;AF=0.500;AN=2;BaseQRankSum=-1.906;ClippingRankSum=0.000;DP=261;ExcessHet=3.0103;FS=2.705;MLEAC=1;MLEAF=0.500;MQ=60.00;MQRankSum=0.000;QD=3.99;ReadPosRankSum=0.465;SOR=0.665;ANN=A|downstream_gene_variant|MODIFIER|AHNAK|ENSSHAG00000001066|transcript|ENSSHAT00000001208|protein_coding||c.*4254C>T|||||4254|WARNING_TRANSCRIPT_NO_STOP_CODON,A|intergenic_region|MODIFIER|CHR_START-AHNAK|CHR_START-ENS…	GT:AD:DP:GQ:PL	0/1:196,52:248:99:1018,0,6916	248	downstream_gene_variant	AHNAK	ENSSHAG00000001066	ENSSHAT00000001208	c.*4254C>T
GL860319.1	2394	.	T	C	0.5	1.056	9176.77	PASS	AC=1;AF=0.500;AN=2;BaseQRankSum=-0.632;ClippingRankSum=0.000;DP=337;ExcessHet=3.0103;FS=1.056;MLEAC=1;MLEAF=0.500;MQ=60.00;MQRankSum=0.000;QD=29.69;ReadPosRankSum=1.436;SOR=0.539;ANN=C|intergenic_region|MODIFIER|||||||||||||	GT:AD:DP:GQ:PL	0/1:14,234:248:99:9205,0,393	248	intergenic_region
GL857244.1	3852	.	A	G	0.5	2.159	3657.77	PASS	AC=1;AF=0.500;AN=2;BaseQRankSum=-0.900;ClippingRankSum=0.000;DP=247;ExcessHet=3.0103;FS=2.159;MLEAC=1;MLEAF=0.500;MQ=60.00;MQRankSum=0.000;QD=14.81;ReadPosRankSum=0.149;SOR=0.836;ANN=G|downstream_gene_variant|MODIFIER|SNORD49|ENSSHAG00000019940|transcript|ENSSHAT00000023556|snoRNA||n.*1313A>G|||||1313|,G|downstream_gene_variant|MODIFIER|SNORD65|ENSSHAG00000019629|transcript|ENSSHAT00000023245|sno…	GT:AD:DP:GQ:PL	0/1:127,120:247:99:3686,0,4107	247	downstream_gene_variant	SNORD49	ENSSHAG00000019940	ENSSHAT00000023556	n.*1313A>G
GL857002.1	333972	.	A	G	0.5	1.708	3919.77	PASS	AC=1;AF=0.500;AN=2;BaseQRankSum=1.141;ClippingRankSum=0.000;DP=247;ExcessHet=3.0103;FS=1.708;MLEAC=1;MLEAF=0.500;MQ=60.00;MQRankSum=0.000;QD=15.87;ReadPosRankSum=-0.030;SOR=0.828;ANN=G|missense_variant|MODERATE|CRCP|ENSSHAG00000007315|transcript|ENSSHAT00000008510|protein_coding|2/5|c.110T>C|p.Leu37Ser|110/1983|110/438|37/145||WARNING_TRANSCRIPT_NO_START_CODON	GT:AD:DP:GQ:PL	0/1:123,124:247:99:3948,0,3797	247	missense_variant	CRCP	ENSSHAG00000007315	ENSSHAT00000008510	c.110T>C	p.Leu37Ser
GL834488.1	1572913	.	G	A	0.5	0	3831.77	PASS	AC=1;AF=0.500;AN=2;BaseQRankSum=-0.461;ClippingRankSum=0.000;DP=247;ExcessHet=3.0103;FS=0.000;MLEAC=1;MLEAF=0.500;MQ=60.00;MQRankSum=0.000;QD=15.51;ReadPosRankSum=1.400;SOR=0.717;ANN=A|synonymous_variant|LOW|KIF23|ENSSHAG00000014701|transcript|ENSSHAT00000017437|protein_coding|16/22|c.2022G>A|p.Lys674Lys|2022/2895|2022/2895|674/964||WARNING_TRANSCRIPT_NO_START_CODON,A|synonymous_variant|LOW|KIF23…	GT:AD:DP:GQ:PL	0/1:128,119:247:99:3860,0,4356	247	synonymous_variant	KIF23	ENSSHAG00000014701	ENSSHAT00000017437	c.2022G>A	p.Lys674Lys
GL849721.1	9679	.	T	C	0.5	0	3466.77	PASS	AC=1;AF=0.500;AN=2;BaseQRankSum=-1.287;ClippingRankSum=0.000;DP=247;ExcessHet=3.0103;FS=0.000;MLEAC=1;MLEAF=0.500;MQ=60.00;MQRankSum=0.000;QD=14.04;ReadPosRankSum=-0.472;SOR=0.692;ANN=C|downstream_gene_variant|MODIFIER|TSKU|ENSSHAG00000001362|transcript|ENSSHAT00000001543|protein_coding||c.*607A>G|||||607|,C|intergenic_region|MODIFIER|CHR_START-TSKU|CHR_START-ENSSHAG00000001362|intergenic_region|…	GT:AD:DP:GQ:PL	0/1:129,118:247:99:3495,0,4075	247	downstream_gene_variant	TSKU	ENSSHAG00000001362	ENSSHAT00000001543	c.*607A>G
GL869529.1	266	.	A	G	0.5	29.579	5943.77	PASS	AC=1;AF=0.500;AN=2;BaseQRankSum=3.301;ClippingRankSum=0.000;DP=314;ExcessHet=3.0103;FS=29.579;MLEAC=1;MLEAF=0.500;MQ=60.00;MQRankSum=0.000;QD=24.16;ReadPosRankSum=-1.737;SOR=1.927;ANN=G|intergenic_region|MODIFIER|||||||||||||	GT:AD:DP:GQ:PL	0/1:94,152:246:99:5972,0,3104	246	intergenic_region
GL856827.1	1749277	.	A	C	0.5	15.288	4253.77	PASS	AC=1;AF=0.500;AN=2;BaseQRankSum=-0.044;ClippingRankSum=0.000;DP=246;ExcessHet=3.0103;FS=15.288;MLEAC=1;MLEAF=0.500;MQ=60.00;MQRankSum=0.000;QD=17.29;ReadPosRankSum=3.074;SOR=1.141;ANN=C|3_prime_UTR_variant|MODIFIER|PNMT|ENSSHAG00000015292|transcript|ENSSHAT00000018160|protein_coding|3/3|c.*1525T>G|||||1525|WARNING_TRANSCRIPT_NO_START_CODON,C|downstream_gene_variant|MODIFIER|PGAP3|ENSSHAG000000152…	GT:AD:DP:GQ:PL	0/1:116,130:246:99:4282,0,4591	246	3_prime_UTR_variant	PNMT	ENSSHAG00000015292	ENSSHAT00000018160	c.*1525T>G
GL856847.1	71686	.	TGG	T	0.5	10.73	4687.73	PASS	AC=1;AF=0.500;AN=2;BaseQRankSum=0.689;ClippingRankSum=0.000;DP=358;ExcessHet=3.0103;FS=10.730;MLEAC=1;MLEAF=0.500;MQ=60.00;MQRankSum=0.000;QD=19.06;ReadPosRankSum=2.766;SOR=0.102;ANN=T|downstream_gene_variant|MODIFIER|AATK|ENSSHAG00000002454|transcript|ENSSHAT00000002804|protein_coding||c.*4602_*4603delGG|||||4602|WARNING_TRANSCRIPT_NO_START_CODON,T|downstream_gene_variant|MODIFIER|AATK|ENSSHAG00…	GT:AD:DP:GQ:PL	0/1:79,167:246:99:4725,0,1612	246	downstream_gene_variant	AATK	ENSSHAG00000002454	ENSSHAT00000002804	c.*4602_*4603delGG
GL841413.1	757977	.	A	G	0.5	1.355	6675.77	PASS	AC=1;AF=0.500;AN=2;BaseQRankSum=-0.044;ClippingRankSum=0.000;DP=246;ExcessHet=3.0103;FS=1.355;MLEAC=1;MLEAF=0.500;MQ=60.00;MQRankSum=0.000;QD=27.14;ReadPosRankSum=-0.690;SOR=0.860;ANN=G|synonymous_variant|LOW|ENSSHAG00000010846|ENSSHAG00000010846|transcript|ENSSHAT00000012778|protein_coding|9/10|c.1200T>C|p.Pro400Pro|1496/1786|1200/1440|400/479||WARNING_TRANSCRIPT_NO_START_CODON	GT:AD:DP:GQ:PL	0/1:59,187:246:99:6704,0,1717	246	synonymous_variant	ENSSHAG00000010846	ENSSHAG00000010846	ENSSHAT00000012778	c.1200T>C	p.Pro400Pro
GL864906.1	2466	.	T	C	0.5	0.522	6724.77	PASS	AC=1;AF=0.500;AN=2;BaseQRankSum=1.511;ClippingRankSum=0.000;DP=267;ExcessHet=3.0103;FS=0.522;MLEAC=1;MLEAF=0.500;MQ=60.00;MQRankSum=0.000;QD=27.34;ReadPosRankSum=-1.051;SOR=0.624;ANN=C|downstream_gene_variant|MODIFIER|AHNAK|ENSSHAG00000001066|transcript|ENSSHAT00000001208|protein_coding||c.*4030A>G|||||4030|WARNING_TRANSCRIPT_NO_STOP_CODON,C|intergenic_region|MODIFIER|CHR_START-AHNAK|CHR_START-EN…	GT:AD:DP:GQ:PL	0/1:82,164:246:99:6753,0,3068	246	downstream_gene_variant	AHNAK	ENSSHAG00000001066	ENSSHAT00000001208	c.*4030A>G
GL841423.1	201084	.	C	CA	0.5	0	1156.73	PASS	AC=1;AF=0.500;AN=2;BaseQRankSum=1.799;ClippingRankSum=0.000;DP=462;ExcessHet=3.0103;FS=0.000;MLEAC=1;MLEAF=0.500;MQ=60.00;MQRankSum=0.000;QD=4.70;ReadPosRankSum=3.422;SOR=1.009;ANN=CA|3_prime_UTR_variant|MODIFIER|CIRBP|ENSSHAG00000006035|transcript|ENSSHAT00000007004|protein_coding|6/6|c.*243dupT|||||243|,CA|downstream_gene_variant|MODIFIER|CIRBP|ENSSHAG00000006035|transcript|ENSSHAT00000007005|p…	GT:AD:DP:GQ:PL	0/1:138,108:246:99:1194,0,1619	246	3_prime_UTR_variant	CIRBP	ENSSHAG00000006035	ENSSHAT00000007004	c.*243dupT
GL835568.1	14215	.	TA	T	0.5	5.114	3609.73	PASS	AC=1;AF=0.500;AN=2;BaseQRankSum=1.965;ClippingRankSum=0.000;DP=253;ExcessHet=3.0103;FS=5.114;MLEAC=1;MLEAF=0.500;MQ=60.00;MQRankSum=0.000;QD=14.67;ReadPosRankSum=3.601;SOR=0.460;ANN=T|intergenic_region|MODIFIER|||||||||||||	GT:AD:DP:GQ:PL	0/1:118,128:246:99:3647,0,3197	246	intergenic_region
GL857000.1	3606442	.	T	TA	0.5	2.217	542.73	PASS	AC=1;AF=0.500;AN=2;BaseQRankSum=-1.162;ClippingRankSum=0.000;DP=255;ExcessHet=3.0103;FS=2.217;MLEAC=1;MLEAF=0.500;MQ=60.00;MQRankSum=0.000;QD=2.22;ReadPosRankSum=0.902;SOR=0.941;ANN=TA|downstream_gene_variant|MODIFIER|PSMD11|ENSSHAG00000018453|transcript|ENSSHAT00000021968|protein_coding||c.*1044_*1045insT|||||1044|WARNING_TRANSCRIPT_NO_START_CODON,TA|downstream_gene_variant|MODIFIER|PSMD11|ENSSH…	GT:AD:DP:GQ:PL	0/1:200,45:245:99:580,0,5496	245	downstream_gene_variant	PSMD11	ENSSHAG00000018453	ENSSHAT00000021968	c.*1044_*1045insT
GL834625.1	859581	.	TA	T	0.5	0.636	3282.73	PASS	AC=1;AF=0.500;AN=2;BaseQRankSum=1.570;ClippingRankSum=0.000;DP=398;ExcessHet=3.0103;FS=0.636;MLEAC=1;MLEAF=0.500;MQ=60.00;MQRankSum=0.000;QD=13.40;ReadPosRankSum=2.823;SOR=0.630;ANN=T|downstream_gene_variant|MODIFIER|CANX|ENSSHAG00000011510|transcript|ENSSHAT00000013578|protein_coding||c.*1120delT|||||1120|,T|intergenic_region|MODIFIER|MAML1-CANX|ENSSHAG00000011151-ENSSHAG00000011510|intergenic_r…	GT:AD:DP:GQ:PL	0/1:63,182:245:99:3320,0,682	245	downstream_gene_variant	CANX	ENSSHAG00000011510	ENSSHAT00000013578	c.*1120delT
GL834414.1	23156	.	G	A	0.5	10.509	1256.77	PASS	AC=1;AF=0.500;AN=2;BaseQRankSum=0.975;ClippingRankSum=0.000;DP=395;ExcessHet=3.0103;FS=10.509;MLEAC=1;MLEAF=0.500;MQ=60.00;MQRankSum=0.000;QD=5.13;ReadPosRankSum=-2.766;SOR=0.636;ANN=A|intron_variant|MODIFIER|MKI67|ENSSHAG00000001614|transcript|ENSSHAT00000001832|protein_coding|13/22|c.3159+597C>T||||||WARNING_TRANSCRIPT_NO_START_CODON	GT:AD:DP:GQ:PL	0/1:190,55:245:99:1285,0,6001	245	intron_variant	MKI67	ENSSHAG00000001614	ENSSHAT00000001832	c.3159+597C>T
GL867596.1	229527	.	G	A	0.5	1.611	5169.77	PASS	AC=1;AF=0.500;AN=2;BaseQRankSum=0.101;ClippingRankSum=0.000;DP=245;ExcessHet=3.0103;FS=1.611;MLEAC=1;MLEAF=0.500;MQ=60.00;MQRankSum=0.000;QD=21.10;ReadPosRankSum=0.408;SOR=0.591;ANN=A|intergenic_region|MODIFIER|CCDC160-PHF6|ENSSHAG00000004990-ENSSHAG00000006976|intergenic_region|ENSSHAG00000004990-ENSSHAG00000006976|||n.229527G>A||||||	GT:AD:DP:GQ:PL	0/1:90,155:245:99:5198,0,2738	245	intergenic_region	CCDC160-PHF6	ENSSHAG00000004990-ENSSHAG00000006976	ENSSHAG00000004990-ENSSHAG00000006976	n.229527G>A
GL861605.1	794804	.	C	CT	0.5	0.589	760.73	PASS	AC=1;AF=0.500;AN=2;BaseQRankSum=0.336;ClippingRankSum=0.000;DP=428;ExcessHet=3.0103;FS=0.589;MLEAC=1;MLEAF=0.500;MQ=60.00;MQRankSum=0.000;QD=3.12;ReadPosRankSum=2.789;SOR=0.787;ANN=CT|3_prime_UTR_variant|MODIFIER|CKAP4|ENSSHAG00000011086|transcript|ENSSHAT00000013064|protein_coding|4/4|c.*83dupA|||||83|WARNING_TRANSCRIPT_NO_START_CODON	GT:AD:DP:GQ:PL	0/1:175,69:244:99:798,0,3610	244	3_prime_UTR_variant	CKAP4	ENSSHAG00000011086	ENSSHAT00000013064	c.*83dupA
GL834624.1	2716612	.	GA	G	0.5	0	2985.73	PASS	AC=1;AF=0.500;AN=2;BaseQRankSum=0.588;ClippingRankSum=0.000;DP=262;ExcessHet=3.0103;FS=0.000;MLEAC=1;MLEAF=0.500;MQ=60.00;MQRankSum=0.000;QD=12.24;ReadPosRankSum=4.285;SOR=0.717;ANN=G|downstream_gene_variant|MODIFIER|CNOT6|ENSSHAG00000017436|transcript|ENSSHAT00000020725|protein_coding||c.*2597delT|||||2528|,G|intergenic_region|MODIFIER|RASGEF1C-CNOT6|ENSSHAG00000016960-ENSSHAG00000017436|interge…	GT:AD:DP:GQ:PL	0/1:135,109:244:99:3023,0,3802	244	downstream_gene_variant	CNOT6	ENSSHAG00000017436	ENSSHAT00000020725	c.*2597delT
GL846806.1	1377	.	G	A	0.5	2.827	3874.77	PASS	AC=1;AF=0.500;AN=2;BaseQRankSum=-0.937;ClippingRankSum=0.000;DP=244;ExcessHet=3.0103;FS=2.827;MLEAC=1;MLEAF=0.500;MQ=60.00;MQRankSum=0.000;QD=15.88;ReadPosRankSum=0.187;SOR=0.533;ANN=A|intergenic_region|MODIFIER|||||||||||||	GT:AD:DP:GQ:PL	0/1:117,127:244:99:3903,0,3639	244	intergenic_region
GL864998.1	92372	.	A	G	0.5	14.977	4825.77	PASS	AC=1;AF=0.500;AN=2;BaseQRankSum=-0.743;ClippingRankSum=0.000;DP=243;ExcessHet=3.0103;FS=14.977;MLEAC=1;MLEAF=0.500;MQ=60.00;MQRankSum=0.000;QD=19.86;ReadPosRankSum=0.469;SOR=1.151;ANN=G|missense_variant|MODERATE|CENPE|ENSSHAG00000003188|transcript|ENSSHAT00000003665|protein_coding|38/59|c.5162T>C|p.Val1721Ala|5162/9165|5162/8037|1721/2678||,G|missense_variant|MODERATE|CENPE|ENSSHAG00000003188|tra…	GT:AD:DP:GQ:PL	0/1:89,154:243:99:4854,0,2574	243	missense_variant	CENPE	ENSSHAG00000003188	ENSSHAT00000003665	c.5162T>C	p.Val1721Ala
GL861693.1	281709	.	C	T	0.5	3.415	2129.77	PASS	AC=1;AF=0.500;AN=2;BaseQRankSum=2.990;ClippingRankSum=0.000;DP=243;ExcessHet=3.0103;FS=3.415;MLEAC=1;MLEAF=0.500;MQ=60.00;MQRankSum=0.000;QD=8.76;ReadPosRankSum=0.879;SOR=0.963;ANN=T|synonymous_variant|LOW|SACM1L|ENSSHAG00000007008|transcript|ENSSHAT00000008145|protein_coding|4/22|c.316C>T|p.Leu106Leu|316/2144|316/1782|106/593||WARNING_TRANSCRIPT_NO_START_CODON,T|synonymous_variant|LOW|SACM1L|ENS…	GT:AD:DP:GQ:PL	0/1:174,69:243:99:2158,0,6101	243	synonymous_variant	SACM1L	ENSSHAG00000007008	ENSSHAT00000008145	c.316C>T	p.Leu106Leu
GL834782.1	2028640	.	A	G	0.5	2.819	4225.77	PASS	AC=1;AF=0.500;AN=2;BaseQRankSum=0.561;ClippingRankSum=0.000;DP=243;ExcessHet=3.0103;FS=2.819;MLEAC=1;MLEAF=0.500;MQ=60.00;MQRankSum=0.000;QD=17.39;ReadPosRankSum=1.955;SOR=0.873;ANN=G|synonymous_variant|LOW|USP39|ENSSHAG00000016049|transcript|ENSSHAT00000019062|protein_coding|6/14|c.459T>C|p.Tyr153Tyr|459/1512|459/1512|153/503||WARNING_TRANSCRIPT_NO_START_CODON	GT:AD:DP:GQ:PL	0/1:116,127:243:99:4254,0,3682	243	synonymous_variant	USP39	ENSSHAG00000016049	ENSSHAT00000019062	c.459T>C	p.Tyr153Tyr
GL857426.1	189274	.	G	A	0.5	7.019	3193.77	PASS	AC=1;AF=0.500;AN=2;BaseQRankSum=-1.414;ClippingRankSum=0.000;DP=243;ExcessHet=3.0103;FS=7.019;MLEAC=1;MLEAF=0.500;MQ=60.00;MQRankSum=0.000;QD=13.14;ReadPosRankSum=1.793;SOR=0.889;ANN=A|intergenic_region|MODIFIER|||||||||||||	GT:AD:DP:GQ:PL	0/1:129,114:243:99:3222,0,4031	243	intergenic_region
GL848622.1	629	.	T	C	0.5	0.478	5220.77	PASS	AC=1;AF=0.500;AN=2;BaseQRankSum=5.752;ClippingRankSum=0.000;DP=245;ExcessHet=3.0103;FS=0.478;MLEAC=1;MLEAF=0.500;MQ=60.00;MQRankSum=0.000;QD=21.48;ReadPosRankSum=0.234;SOR=0.700;ANN=C|intergenic_region|MODIFIER|||||||||||||	GT:AD:DP:GQ:PL	0/1:95,148:243:99:5249,0,2446	243	intergenic_region
GL848404.1	913	.	T	C	0.5	19.274	2516.77	PASS	AC=1;AF=0.500;AN=2;BaseQRankSum=-0.190;ClippingRankSum=0.000;DP=262;ExcessHet=3.0103;FS=19.274;MLEAC=1;MLEAF=0.500;MQ=60.00;MQRankSum=0.000;QD=10.40;ReadPosRankSum=-2.587;SOR=0.187;ANN=C|intergenic_region|MODIFIER|||||||||||||	GT:AD:DP:GQ:PL	0/1:162,80:242:99:2545,0,5825	242	intergenic_region
GL856823.1	1378659	.	G	C	0.5	8.504	6254.77	PASS	AC=1;AF=0.500;AN=2;BaseQRankSum=1.046;ClippingRankSum=0.000;DP=249;ExcessHet=3.0103;FS=8.504;MLEAC=1;MLEAF=0.500;MQ=60.00;MQRankSum=0.000;QD=25.85;ReadPosRankSum=3.190;SOR=0.318;ANN=C|synonymous_variant|LOW|TUBG2|ENSSHAG00000014001|transcript|ENSSHAT00000016594|protein_coding|2/12|c.54C>G|p.Gly18Gly|54/1398|54/1398|18/465||,C|synonymous_variant|LOW|TUBG2|ENSSHAG00000014001|transcript|ENSSHAT00000…	GT:AD:DP:GQ:PL	0/1:54,188:242:99:6283,0,1204	242	synonymous_variant	TUBG2	ENSSHAG00000014001	ENSSHAT00000016594	c.54C>G	p.Gly18Gly
GL856827.1	1749265	.	A	G	0.5	7.107	3878.77	PASS	AC=1;AF=0.500;AN=2;BaseQRankSum=1.198;ClippingRankSum=0.000;DP=242;ExcessHet=3.0103;FS=7.107;MLEAC=1;MLEAF=0.500;MQ=60.00;MQRankSum=0.000;QD=16.03;ReadPosRankSum=0.396;SOR=0.412;ANN=G|3_prime_UTR_variant|MODIFIER|PNMT|ENSSHAG00000015292|transcript|ENSSHAT00000018160|protein_coding|3/3|c.*1537T>C|||||1537|WARNING_TRANSCRIPT_NO_START_CODON,G|downstream_gene_variant|MODIFIER|PGAP3|ENSSHAG00000015263…	GT:AD:DP:GQ:PL	0/1:137,105:242:99:3907,0,5524	242	3_prime_UTR_variant	PNMT	ENSSHAG00000015292	ENSSHAT00000018160	c.*1537T>C
GL861589.1	625172	.	G	A	0.5	5.689	2369.77	PASS	AC=1;AF=0.500;AN=2;BaseQRankSum=0.616;ClippingRankSum=0.000;DP=242;ExcessHet=3.0103;FS=5.689;MLEAC=1;MLEAF=0.500;MQ=60.00;MQRankSum=0.000;QD=9.79;ReadPosRankSum=0.667;SOR=0.432;ANN=A|missense_variant|MODERATE|TMTC3|ENSSHAG00000009683|transcript|ENSSHAT00000011348|protein_coding|13/13|c.2059G>A|p.Gly687Ser|2075/4588|2059/2757|687/918||	GT:AD:DP:GQ:PL	0/1:163,79:242:99:2398,0,5654	242	missense_variant	TMTC3	ENSSHAG00000009683	ENSSHAT00000011348	c.2059G>A	p.Gly687Ser
GL843199.1	18097	.	C	T	0.5	4.822	3927.77	PASS	AC=1;AF=0.500;AN=2;BaseQRankSum=-2.284;ClippingRankSum=0.000;DP=243;ExcessHet=3.0103;FS=4.822;MLEAC=1;MLEAF=0.500;MQ=60.00;MQRankSum=0.000;QD=16.23;ReadPosRankSum=-0.183;SOR=0.446;ANN=T|missense_variant|MODERATE|CORO1C|ENSSHAG00000000077|transcript|ENSSHAT00000000090|protein_coding|2/10|c.187G>A|p.Gly63Ser|296/2842|187/1320|63/439||	GT:AD:DP:GQ:PL	0/1:117,125:242:99:3956,0,4027	242	missense_variant	CORO1C	ENSSHAG00000000077	ENSSHAT00000000090	c.187G>A	p.Gly63Ser
GL851214.1	6099	.	A	C	0.5	2.179	5246.77	PASS	AC=1;AF=0.500;AN=2;BaseQRankSum=-2.024;ClippingRankSum=0.000;DP=243;ExcessHet=3.0103;FS=2.179;MLEAC=1;MLEAF=0.500;MQ=60.00;MQRankSum=0.000;QD=21.68;ReadPosRankSum=1.337;SOR=0.755;ANN=C|missense_variant|MODERATE|VWA5A|ENSSHAG00000000627|transcript|ENSSHAT00000000711|protein_coding|8/18|c.1079A>C|p.Asp360Ala|1079/2388|1079/2388|360/795||WARNING_TRANSCRIPT_NO_START_CODON	GT:AD:DP:GQ:PL	0/1:109,133:242:99:5275,0,6777	242	missense_variant	VWA5A	ENSSHAG00000000627	ENSSHAT00000000711	c.1079A>C	p.Asp360Ala
GL834472.1	1907307	.	T	TA	0.5	1.317	2524.73	PASS	AC=1;AF=0.500;AN=2;BaseQRankSum=0.792;ClippingRankSum=0.000;DP=262;ExcessHet=3.0103;FS=1.317;MLEAC=1;MLEAF=0.500;MQ=60.00;MQRankSum=0.000;QD=10.43;ReadPosRankSum=2.757;SOR=0.583;ANN=TA|intergenic_region|MODIFIER|RLBP1-ABHD2|ENSSHAG00000015728-ENSSHAG00000015772|intergenic_region|ENSSHAG00000015728-ENSSHAG00000015772|||n.1907307_1907308insA||||||	GT:AD:DP:GQ:PL	0/1:135,107:242:99:2562,0,3481	242	intergenic_region	RLBP1-ABHD2	ENSSHAG00000015728-ENSSHAG00000015772	ENSSHAG00000015728-ENSSHAG00000015772	n.1907307_1907308insA
GL868472.1	2618	.	A	C	0.5	1.075	3931.77	PASS	AC=1;AF=0.500;AN=2;BaseQRankSum=2.862;ClippingRankSum=0.000;DP=265;ExcessHet=3.0103;FS=1.075;MLEAC=1;MLEAF=0.500;MQ=60.00;MQRankSum=0.000;QD=16.25;ReadPosRankSum=-1.138;SOR=0.607;ANN=C|intergenic_region|MODIFIER|||||||||||||	GT:AD:DP:GQ:PL	0/1:85,157:242:99:3960,0,3070	242	intergenic_region
GL867717.1	23553	.	C	A	0.5	18.611	622.77	PASS	AC=1;AF=0.500;AN=2;BaseQRankSum=-2.079;ClippingRankSum=0.000;DP=241;ExcessHet=3.0103;FS=18.611;MLEAC=1;MLEAF=0.500;MQ=60.00;MQRankSum=0.000;QD=2.58;ReadPosRankSum=2.535;SOR=2.001;ANN=A|intergenic_region|MODIFIER|||||||||||||	GT:AD:DP:GQ:PL	0/1:201,40:241:99:651,0,6941	241	intergenic_region
GL834669.1	645826	.	CA	C	0.5	5.623	2084.73	PASS	AC=1;AF=0.500;AN=2;BaseQRankSum=1.706;ClippingRankSum=0.000;DP=429;ExcessHet=3.0103;FS=5.623;MLEAC=1;MLEAF=0.500;MQ=60.00;MQRankSum=0.000;QD=8.65;ReadPosRankSum=-1.246;SOR=1.175;ANN=C|3_prime_UTR_variant|MODIFIER|UBE2V1|ENSSHAG00000010111|transcript|ENSSHAT00000011872|protein_coding|4/4|c.*20delA|||||20|WARNING_TRANSCRIPT_NO_START_CODON&INFO_REALIGN_3_PRIME	GT:AD:DP:GQ:PL	0/1:91,150:241:99:2122,0,1035	241	3_prime_UTR_variant	UBE2V1	ENSSHAG00000010111	ENSSHAT00000011872	c.*20delA
GL857079.1	167221	.	G	T	0.5	2.928	4123.77	PASS	AC=1;AF=0.500;AN=2;BaseQRankSum=1.541;ClippingRankSum=0.000;DP=241;ExcessHet=3.0103;FS=2.928;MLEAC=1;MLEAF=0.500;MQ=60.00;MQRankSum=0.000;QD=17.11;ReadPosRankSum=0.553;SOR=0.522;ANN=T|missense_variant|MODERATE|USP40|ENSSHAG00000005142|transcript|ENSSHAT00000005950|protein_coding|14/30|c.1753C>A|p.Pro585Thr|1753/6238|1753/3588|585/1195||WARNING_TRANSCRIPT_NO_START_CODON	GT:AD:DP:GQ:PL	0/1:111,130:241:99:4152,0,3188	241	missense_variant	USP40	ENSSHAG00000005142	ENSSHAT00000005950	c.1753C>A	p.Pro585Thr
GL856821.1	607210	.	T	C	0.5	2.217	4060.77	PASS	AC=1;AF=0.500;AN=2;BaseQRankSum=3.102;ClippingRankSum=0.000;DP=241;ExcessHet=3.0103;FS=2.217;MLEAC=1;MLEAF=0.500;MQ=60.00;MQRankSum=0.000;QD=16.85;ReadPosRankSum=0.454;SOR=0.841;ANN=C|downstream_gene_variant|MODIFIER|S100A1|ENSSHAG00000009873|transcript|ENSSHAT00000011581|protein_coding||c.*4779T>C|||||4779|,C|intron_variant|MODIFIER|CHTOP|ENSSHAG00000009903|transcript|ENSSHAT00000011618|protein_…	GT:AD:DP:GQ:PL	0/1:123,118:241:99:4089,0,3804	241	downstream_gene_variant	S100A1	ENSSHAG00000009873	ENSSHAT00000011581	c.*4779T>C
GL856969.1	1510297	.	G	GTTTT	0.5	0	909.73	PASS	AC=1;AF=0.500;AN=2;BaseQRankSum=-0.681;ClippingRankSum=0.000;DP=445;ExcessHet=3.0103;FS=0.000;MLEAC=1;MLEAF=0.500;MQ=60.00;MQRankSum=0.000;QD=3.77;ReadPosRankSum=-2.003;SOR=0.631;ANN=GTTTT|downstream_gene_variant|MODIFIER|ENSSHAG00000014127|ENSSHAG00000014127|transcript|ENSSHAT00000016746|protein_coding||c.*2863_*2864insTTTT|||||2864|,GTTTT|intergenic_region|MODIFIER|ENSSHAG00000014127-C6orf118|E…	GT:AD:DP:GQ:PL	0/1:179,62:241:99:947,0,5465	241	downstream_gene_variant	ENSSHAG00000014127	ENSSHAG00000014127	ENSSHAT00000016746	c.*2863_*2864insTTTT
GL835664.1	23401	.	G	A	0.5	10.578	1035.77	PASS	AC=1;AF=0.500;AN=2;BaseQRankSum=0.749;ClippingRankSum=0.000;DP=241;ExcessHet=3.0103;FS=10.578;MLEAC=1;MLEAF=0.500;MQ=60.00;MQRankSum=0.000;QD=4.30;ReadPosRankSum=-4.925;SOR=1.563;ANN=A|intergenic_region|MODIFIER|||||||||||||	GT:AD:DP:GQ:PL	0/1:203,38:241:99:1064,0,8023	241	intergenic_region
GL849706.1	201558	.	G	GT	0.5	4.792	584.73	PASS	AC=1;AF=0.500;AN=2;BaseQRankSum=-0.171;ClippingRankSum=0.000;DP=382;ExcessHet=3.0103;FS=4.792;MLEAC=1;MLEAF=0.500;MQ=60.00;MQRankSum=0.000;QD=2.44;ReadPosRankSum=2.370;SOR=0.658;ANN=GT|downstream_gene_variant|MODIFIER|STARD13|ENSSHAG00000006090|transcript|ENSSHAT00000007069|protein_coding||c.*1820_*1821insA|||||1820|,GT|downstream_gene_variant|MODIFIER|STARD13|ENSSHAG00000006090|transcript|ENSSHA…	GT:AD:DP:GQ:PL	0/1:182,58:240:99:622,0,3827	240	downstream_gene_variant	STARD13	ENSSHAG00000006090	ENSSHAT00000007069	c.*1820_*1821insA
GL835417.1	19620	.	T	C	0.5	0.527	2625.77	PASS	AC=1;AF=0.500;AN=2;BaseQRankSum=0.594;ClippingRankSum=0.000;DP=240;ExcessHet=3.0103;FS=0.527;MLEAC=1;MLEAF=0.500;MQ=60.00;MQRankSum=0.000;QD=10.94;ReadPosRankSum=1.437;SOR=0.641;ANN=C|downstream_gene_variant|MODIFIER|GNRH1|ENSSHAG00000001309|transcript|ENSSHAT00000001484|protein_coding||c.*5115T>C|||||4691|,C|downstream_gene_variant|MODIFIER|DOCK5|ENSSHAG00000002033|transcript|ENSSHAT00000002311|…	GT:AD:DP:GQ:PL	0/1:166,74:240:99:2654,0,7025	240	downstream_gene_variant	GNRH1	ENSSHAG00000001309	ENSSHAT00000001484	c.*5115T>C
GL856874.1	236058	.	G	A	0.5	2.638	6600.77	PASS	AC=1;AF=0.500;AN=2;BaseQRankSum=-0.392;ClippingRankSum=0.000;DP=239;ExcessHet=3.0103;FS=2.638;MLEAC=1;MLEAF=0.500;MQ=60.00;MQRankSum=0.000;QD=27.62;ReadPosRankSum=0.536;SOR=0.897;ANN=A|synonymous_variant|LOW|ENSSHAG00000006493|ENSSHAG00000006493|transcript|ENSSHAT00000007534|protein_coding|4/6|c.312C>T|p.Ala104Ala|312/735|312/735|104/244||WARNING_TRANSCRIPT_NO_STOP_CODON,A|upstream_gene_variant|M…	GT:AD:DP:GQ:PL	0/1:58,181:239:99:6629,0,1657	239	synonymous_variant	ENSSHAG00000006493	ENSSHAG00000006493	ENSSHAT00000007534	c.312C>T	p.Ala104Ala
GL856873.1	541450	.	T	A	0.5	0	3954.77	PASS	AC=1;AF=0.500;AN=2;BaseQRankSum=-0.513;ClippingRankSum=0.000;DP=239;ExcessHet=3.0103;FS=0.000;MLEAC=1;MLEAF=0.500;MQ=60.00;MQRankSum=0.000;QD=16.55;ReadPosRankSum=0.860;SOR=0.694;ANN=A|synonymous_variant|LOW|VARS2|ENSSHAG00000009307|transcript|ENSSHAT00000010890|protein_coding|28/29|c.3036T>A|p.Leu1012Leu|3036/3168|3036/3168|1012/1055||WARNING_TRANSCRIPT_NO_STOP_CODON	GT:AD:DP:GQ:PL	0/1:123,116:239:99:3983,0,4367	239	synonymous_variant	VARS2	ENSSHAG00000009307	ENSSHAT00000010890	c.3036T>A	p.Leu1012Leu
GL861557.1	672728	.	T	C	0.5	1.09	5390.77	PASS	AC=1;AF=0.500;AN=2;BaseQRankSum=-0.317;ClippingRankSum=0.000;DP=239;ExcessHet=3.0103;FS=1.090;MLEAC=1;MLEAF=0.500;MQ=60.00;MQRankSum=0.000;QD=22.56;ReadPosRankSum=0.706;SOR=0.794;ANN=C|intron_variant|MODIFIER|ENSSHAG00000010284|ENSSHAG00000010284|transcript|ENSSHAT00000012089|protein_coding|8/10|c.679-1791A>G||||||WARNING_TRANSCRIPT_NO_START_CODON	GT:AD:DP:GQ:PL	0/1:82,157:239:99:5419,0,2526	239	intron_variant	ENSSHAG00000010284	ENSSHAG00000010284	ENSSHAT00000012089	c.679-1791A>G
GL841244.1	1788637	.	A	G	0.5	0	4122.77	PASS	AC=1;AF=0.500;AN=2;BaseQRankSum=0.415;ClippingRankSum=0.000;DP=238;ExcessHet=3.0103;FS=0.000;MLEAC=1;MLEAF=0.500;MQ=60.00;MQRankSum=0.000;QD=17.32;ReadPosRankSum=0.352;SOR=0.695;ANN=G|synonymous_variant|LOW|ENSSHAG00000015315|ENSSHAG00000015315|transcript|ENSSHAT00000018188|protein_coding|1/15|c.117T>C|p.Leu39Leu|542/1613|117/1188|39/395||WARNING_TRANSCRIPT_NO_STOP_CODON	GT:AD:DP:GQ:PL	0/1:122,116:238:99:4151,0,4283	238	synonymous_variant	ENSSHAG00000015315	ENSSHAG00000015315	ENSSHAT00000018188	c.117T>C	p.Leu39Leu
GL857021.1	5351	.	T	C	0.5	5.256	4470.77	PASS	AC=1;AF=0.500;AN=2;BaseQRankSum=0.782;ClippingRankSum=0.000;DP=237;ExcessHet=3.0103;FS=5.256;MLEAC=1;MLEAF=0.500;MQ=60.00;MQRankSum=0.000;QD=18.86;ReadPosRankSum=-0.203;SOR=0.516;ANN=C|missense_variant|MODERATE|ENSSHAG00000000911|ENSSHAG00000000911|transcript|ENSSHAT00000001029|protein_coding|1/1|c.602T>C|p.Leu201Ser|602/1008|602/1008|201/335||WARNING_TRANSCRIPT_NO_START_CODON	GT:AD:DP:GQ:PL	0/1:105,132:237:99:4499,0,3454	237	missense_variant	ENSSHAG00000000911	ENSSHAG00000000911	ENSSHAT00000001029	c.602T>C	p.Leu201Ser
GL867673.1	74220	.	G	A	0.5	15.448	1372.77	PASS	AC=1;AF=0.500;AN=2;BaseQRankSum=-0.663;ClippingRankSum=0.000;DP=240;ExcessHet=3.0103;FS=15.448;MLEAC=1;MLEAF=0.500;MQ=60.00;MQRankSum=0.000;QD=5.82;ReadPosRankSum=-4.603;SOR=0.238;ANN=A|downstream_gene_variant|MODIFIER|LONRF3|ENSSHAG00000003123|transcript|ENSSHAT00000003592|protein_coding||c.*621G>A|||||621|WARNING_TRANSCRIPT_NO_START_CODON,A|intergenic_region|MODIFIER|LONRF3-CHR_END|ENSSHAG00000…	GT:AD:DP:GQ:PL	0/1:161,75:236:99:1401,0,3924	236	downstream_gene_variant	LONRF3	ENSSHAG00000003123	ENSSHAT00000003592	c.*621G>A
GL861693.1	248353	.	CTA	C	0.5	4.118	2312.73	PASS	AC=1;AF=0.500;AN=2;BaseQRankSum=0.201;ClippingRankSum=0.000;DP=246;ExcessHet=3.0103;FS=4.118;MLEAC=1;MLEAF=0.500;MQ=60.00;MQRankSum=0.000;QD=9.80;ReadPosRankSum=2.201;SOR=1.006;ANN=C|downstream_gene_variant|MODIFIER|LIMD1|ENSSHAG00000005591|transcript|ENSSHAT00000006478|protein_coding||c.*3835_*3836delTA|||||3835|,C|intergenic_region|MODIFIER|LIMD1-SACM1L|ENSSHAG00000005591-ENSSHAG00000007008|int…	GT:AD:DP:GQ:PL	0/1:168,68:236:99:2350,0,7076	236	downstream_gene_variant	LIMD1	ENSSHAG00000005591	ENSSHAT00000006478	c.*3835_*3836delTA
GL856785.1	3070474	.	T	C	0.5	1.601	4377.77	PASS	AC=1;AF=0.500;AN=2;BaseQRankSum=0.181;ClippingRankSum=0.000;DP=236;ExcessHet=3.0103;FS=1.601;MLEAC=1;MLEAF=0.500;MQ=60.00;MQRankSum=0.000;QD=18.55;ReadPosRankSum=-0.832;SOR=0.712;ANN=C|intron_variant|MODIFIER|CENPF|ENSSHAG00000017822|transcript|ENSSHAT00000021187|protein_coding|15/22|c.7148-969T>C||||||	GT:AD:DP:GQ:PL	0/1:97,139:236:99:4406,0,2891	236	intron_variant	CENPF	ENSSHAG00000017822	ENSSHAT00000021187	c.7148-969T>C
GL868827.1	770	.	C	T	0.5	0.566	1762.77	PASS	AC=1;AF=0.500;AN=2;BaseQRankSum=4.396;ClippingRankSum=0.000;DP=236;ExcessHet=3.0103;FS=0.566;MLEAC=1;MLEAF=0.500;MQ=60.00;MQRankSum=0.000;QD=7.47;ReadPosRankSum=0.738;SOR=0.678;ANN=T|intergenic_region|MODIFIER|||||||||||||	GT:AD:DP:GQ:PL	0/1:181,55:236:99:1791,0,7189	236	intergenic_region
GL862059.1	1275	.	G	A	0.5	8.279	2082.77	PASS	AC=1;AF=0.500;AN=2;BaseQRankSum=1.486;ClippingRankSum=0.000;DP=235;ExcessHet=3.0103;FS=8.279;MLEAC=1;MLEAF=0.500;MQ=60.00;MQRankSum=0.000;QD=8.86;ReadPosRankSum=0.336;SOR=1.219;ANN=A|3_prime_UTR_variant|MODIFIER|BAZ2A|ENSSHAG00000000118|transcript|ENSSHAT00000000143|protein_coding|30/30|c.*782C>T|||||782|WARNING_TRANSCRIPT_NO_START_CODON,A|3_prime_UTR_variant|MODIFIER|BAZ2A|ENSSHAG00000000118|tra…	GT:AD:DP:GQ:PL	0/1:162,73:235:99:2111,0,5254	235	3_prime_UTR_variant	BAZ2A	ENSSHAG00000000118	ENSSHAT00000000143	c.*782C>T
GL864783.1	410466	.	C	T	0.5	6.879	2921.77	PASS	AC=1;AF=0.500;AN=2;BaseQRankSum=1.331;ClippingRankSum=0.000;DP=236;ExcessHet=3.0103;FS=6.879;MLEAC=1;MLEAF=0.500;MQ=60.00;MQRankSum=0.000;QD=12.43;ReadPosRankSum=1.333;SOR=1.118;ANN=T|missense_variant|MODERATE|LARP7|ENSSHAG00000008153|transcript|ENSSHAT00000009505|protein_coding|7/13|c.824C>T|p.Ser275Leu|948/2165|824/1776|275/591||,T|downstream_gene_variant|MODIFIER|ENSSHAG00000020045|ENSSHAG0000…	GT:AD:DP:GQ:PL	0/1:144,91:235:99:2950,0,4900	235	missense_variant	LARP7	ENSSHAG00000008153	ENSSHAT00000009505	c.824C>T	p.Ser275Leu
GL841563.1	114307	.	T	A	0.5	2.338	2679.73	PASS	AC=1;AF=0.500;AN=2;BaseQRankSum=1.630;ClippingRankSum=0.000;DP=249;ExcessHet=3.0103;FS=2.338;MLEAC=1;MLEAF=0.500;MQ=60.00;MQRankSum=0.000;QD=11.40;ReadPosRankSum=1.333;SOR=0.875;ANN=A|downstream_gene_variant|MODIFIER|KIAA1432|ENSSHAG00000000924|transcript|ENSSHAT00000001046|protein_coding||c.*4868T>A|||||4868|WARNING_TRANSCRIPT_NO_START_CODON,A|downstream_gene_variant|MODIFIER|ERMP1|ENSSHAG000000…	GT:AD:DP:GQ:PL	0/1:124,111:235:99:2717,0,4318	235	downstream_gene_variant	KIAA1432	ENSSHAG00000000924	ENSSHAT00000001046	c.*4868T>A
GL865155.1	3177	.	C	T	0.5	1.963	4055.77	PASS	AC=1;AF=0.500;AN=2;BaseQRankSum=1.362;ClippingRankSum=0.000;DP=235;ExcessHet=3.0103;FS=1.963;MLEAC=1;MLEAF=0.500;MQ=60.00;MQRankSum=0.000;QD=17.26;ReadPosRankSum=2.915;SOR=0.875;ANN=T|missense_variant|MODERATE|ENSSHAG00000000133|ENSSHAG00000000133|transcript|ENSSHAT00000000163|protein_coding|4/5|c.400G>A|p.Val134Ile|517/2919|400/819|134/272||	GT:AD:DP:GQ:PL	0/1:121,114:235:99:4084,0,4274	235	missense_variant	ENSSHAG00000000133	ENSSHAG00000000133	ENSSHAT00000000163	c.400G>A	p.Val134Ile
GL861591.1	1931325	.	A	G	0.5	4.659	5185.77	PASS	AC=1;AF=0.500;AN=2;BaseQRankSum=1.334;ClippingRankSum=0.000;DP=234;ExcessHet=3.0103;FS=4.659;MLEAC=1;MLEAF=0.500;MQ=60.00;MQRankSum=0.000;QD=22.16;ReadPosRankSum=0.433;SOR=0.753;ANN=G|synonymous_variant|LOW|GTPBP1|ENSSHAG00000015800|transcript|ENSSHAT00000018766|protein_coding|3/11|c.384T>C|p.Asn128Asn|384/1755|384/1755|128/584||WARNING_TRANSCRIPT_NO_START_CODON	GT:AD:DP:GQ:PL	0/1:83,151:234:99:5214,0,2493	234	synonymous_variant	GTPBP1	ENSSHAG00000015800	ENSSHAT00000018766	c.384T>C	p.Asn128Asn
GL861744.1	72834	.	A	G	0.5	3.529	5421.77	PASS	AC=1;AF=0.500;AN=2;BaseQRankSum=1.165;ClippingRankSum=0.000;DP=235;ExcessHet=3.0103;FS=3.529;MLEAC=1;MLEAF=0.500;MQ=60.00;MQRankSum=0.000;QD=23.17;ReadPosRankSum=-1.908;SOR=0.984;ANN=G|synonymous_variant|LOW|ARFGAP3|ENSSHAG00000003065|transcript|ENSSHAT00000003524|protein_coding|7/16|c.540A>G|p.Ser180Ser|1173/3317|540/1509|180/502||	GT:AD:DP:GQ:PL	0/1:79,155:234:99:5450,0,2367	234	synonymous_variant	ARFGAP3	ENSSHAG00000003065	ENSSHAT00000003524	c.540A>G	p.Ser180Ser
GL849558.1	1794794	.	G	T	0.5	2.282	4210.77	PASS	AC=1;AF=0.500;AN=2;BaseQRankSum=-3.100;ClippingRankSum=0.000;DP=234;ExcessHet=3.0103;FS=2.282;MLEAC=1;MLEAF=0.500;MQ=60.00;MQRankSum=0.000;QD=17.99;ReadPosRankSum=-0.895;SOR=0.548;ANN=T|5_prime_UTR_variant|MODIFIER|ENSSHAG00000015375|ENSSHAG00000015375|transcript|ENSSHAT00000018260|protein_coding|1/12|c.-12C>A|||||12|,T|5_prime_UTR_variant|MODIFIER|ENSSHAG00000015375|ENSSHAG00000015375|transcript…	GT:AD:DP:GQ:PL	0/1:91,143:234:99:4239,0,2908	234	5_prime_UTR_variant	ENSSHAG00000015375	ENSSHAG00000015375	ENSSHAT00000018260	c.-12C>A
GL851214.1	6092	.	G	A	0.5	1.015	5214.77	PASS	AC=1;AF=0.500;AN=2;BaseQRankSum=-2.533;ClippingRankSum=0.000;DP=234;ExcessHet=3.0103;FS=1.015;MLEAC=1;MLEAF=0.500;MQ=60.00;MQRankSum=0.000;QD=22.29;ReadPosRankSum=0.285;SOR=0.782;ANN=A|missense_variant|MODERATE|VWA5A|ENSSHAG00000000627|transcript|ENSSHAT00000000711|protein_coding|8/18|c.1072G>A|p.Ala358Thr|1072/2388|1072/2388|358/795||WARNING_TRANSCRIPT_NO_START_CODON	GT:AD:DP:GQ:PL	0/1:104,130:234:99:5243,0,6617	234	missense_variant	VWA5A	ENSSHAG00000000627	ENSSHAT00000000711	c.1072G>A	p.Ala358Thr
GL849693.1	1301393	.	C	CA	0.5	22.35	513.73	PASS	AC=1;AF=0.500;AN=2;BaseQRankSum=-1.272;ClippingRankSum=0.000;DP=342;ExcessHet=3.0103;FS=22.350;MLEAC=1;MLEAF=0.500;MQ=60.00;MQRankSum=0.000;QD=2.20;ReadPosRankSum=1.996;SOR=1.201;ANN=CA|downstream_gene_variant|MODIFIER|VPS26B|ENSSHAG00000013676|transcript|ENSSHAT00000016192|protein_coding||c.*671_*672insA|||||672|,CA|downstream_gene_variant|MODIFIER|THYN1|ENSSHAG00000013726|transcript|ENSSHAT0000…	GT:AD:DP:GQ:PL	0/1:174,59:233:99:551,0,3710	233	downstream_gene_variant	VPS26B	ENSSHAG00000013676	ENSSHAT00000016192	c.*671_*672insA
GL857019.1	1268089	.	T	C	0.5	2.271	3812.77	PASS	AC=1;AF=0.500;AN=2;BaseQRankSum=3.297;ClippingRankSum=0.000;DP=234;ExcessHet=3.0103;FS=2.271;MLEAC=1;MLEAF=0.500;MQ=60.00;MQRankSum=0.000;QD=16.36;ReadPosRankSum=2.906;SOR=0.862;ANN=C|synonymous_variant|LOW|RNPEPL1|ENSSHAG00000013567|transcript|ENSSHAT00000016054|protein_coding|8/8|c.1386A>G|p.Pro462Pro|1386/4458|1386/1641|462/546||WARNING_TRANSCRIPT_NO_START_CODON	GT:AD:DP:GQ:PL	0/1:121,112:233:99:3841,0,3839	233	synonymous_variant	RNPEPL1	ENSSHAG00000013567	ENSSHAT00000016054	c.1386A>G	p.Pro462Pro
GL841435.1	170547	.	G	A	0.5	2.249	3478.77	PASS	AC=1;AF=0.500;AN=2;BaseQRankSum=-0.374;ClippingRankSum=0.000;DP=233;ExcessHet=3.0103;FS=2.249;MLEAC=1;MLEAF=0.500;MQ=60.00;MQRankSum=0.000;QD=14.93;ReadPosRankSum=-0.410;SOR=0.858;ANN=A|3_prime_UTR_variant|MODIFIER|AACS|ENSSHAG00000005605|transcript|ENSSHAT00000006495|protein_coding|17/17|c.*1033C>T|||||1033|WARNING_TRANSCRIPT_NO_START_CODON	GT:AD:DP:GQ:PL	0/1:122,111:233:99:3507,0,3933	233	3_prime_UTR_variant	AACS	ENSSHAG00000005605	ENSSHAT00000006495	c.*1033C>T
GL864882.1	1202135	.	G	A	0.5	2.217	3410.77	PASS	AC=1;AF=0.500;AN=2;BaseQRankSum=-0.475;ClippingRankSum=0.000;DP=234;ExcessHet=3.0103;FS=2.217;MLEAC=1;MLEAF=0.500;MQ=60.00;MQRankSum=0.000;QD=14.64;ReadPosRankSum=0.939;SOR=0.859;ANN=A|missense_variant|MODERATE|USP47|ENSSHAG00000012879|transcript|ENSSHAT00000015218|protein_coding|15/28|c.1708G>A|p.Glu570Lys|1890/4247|1708/4065|570/1354||,A|missense_variant|MODERATE|USP47|ENSSHAG00000012879|transc…	GT:AD:DP:GQ:PL	0/1:117,116:233:99:3439,0,3589	233	missense_variant	USP47	ENSSHAG00000012879	ENSSHAT00000015218	c.1708G>A	p.Glu570Lys
GL841396.1	1169549	.	G	C	0.5	8.404	3038.77	PASS	AC=1;AF=0.500;AN=2;BaseQRankSum=1.033;ClippingRankSum=0.000;DP=232;ExcessHet=3.0103;FS=8.404;MLEAC=1;MLEAF=0.500;MQ=60.00;MQRankSum=0.000;QD=13.10;ReadPosRankSum=0.314;SOR=1.170;ANN=C|missense_variant|MODERATE|PHF20L1|ENSSHAG00000012913|transcript|ENSSHAT00000015260|protein_coding|7/20|c.736G>C|p.Val246Leu|773/3094|736/3057|246/1018||	GT:AD:DP:GQ:PL	0/1:128,104:232:99:3067,0,3843	232	missense_variant	PHF20L1	ENSSHAG00000012913	ENSSHAT00000015260	c.736G>C	p.Val246Leu
GL835417.1	19457	.	T	C	0.5	0.532	1816.77	PASS	AC=1;AF=0.500;AN=2;BaseQRankSum=0.920;ClippingRankSum=0.000;DP=232;ExcessHet=3.0103;FS=0.532;MLEAC=1;MLEAF=0.500;MQ=60.00;MQRankSum=0.000;QD=7.83;ReadPosRankSum=0.709;SOR=0.740;ANN=C|downstream_gene_variant|MODIFIER|GNRH1|ENSSHAG00000001309|transcript|ENSSHAT00000001484|protein_coding||c.*4952T>C|||||4528|,C|downstream_gene_variant|MODIFIER|DOCK5|ENSSHAG00000002033|transcript|ENSSHAT00000002311|p…	GT:AD:DP:GQ:PL	0/1:166,66:232:99:1845,0,5534	232	downstream_gene_variant	GNRH1	ENSSHAG00000001309	ENSSHAT00000001484	c.*4952T>C
GL856827.1	1749241	.	T	C	0.5	0	3691.77	PASS	AC=1;AF=0.500;AN=2;BaseQRankSum=4.278;ClippingRankSum=0.000;DP=232;ExcessHet=3.0103;FS=0.000;MLEAC=1;MLEAF=0.500;MQ=60.00;MQRankSum=0.000;QD=15.91;ReadPosRankSum=2.001;SOR=0.662;ANN=C|3_prime_UTR_variant|MODIFIER|PNMT|ENSSHAG00000015292|transcript|ENSSHAT00000018160|protein_coding|3/3|c.*1561A>G|||||1561|WARNING_TRANSCRIPT_NO_START_CODON,C|downstream_gene_variant|MODIFIER|PGAP3|ENSSHAG00000015263…	GT:AD:DP:GQ:PL	0/1:130,102:232:99:3720,0,4717	232	3_prime_UTR_variant	PNMT	ENSSHAG00000015292	ENSSHAT00000018160	c.*1561A>G
GL834488.1	1588699	.	A	G	0.5	10.838	4089.77	PASS	AC=1;AF=0.500;AN=2;BaseQRankSum=-0.695;ClippingRankSum=0.000;DP=231;ExcessHet=3.0103;FS=10.838;MLEAC=1;MLEAF=0.500;MQ=60.00;MQRankSum=0.000;QD=17.70;ReadPosRankSum=-0.943;SOR=0.327;ANN=G|downstream_gene_variant|MODIFIER|RPLP1|ENSSHAG00000014818|transcript|ENSSHAT00000017584|protein_coding||c.*3557T>C|||||3557|,G|downstream_gene_variant|MODIFIER|KIF23|ENSSHAG00000014701|transcript|ENSSHAT000000174…	GT:AD:DP:GQ:PL	0/1:103,128:231:99:4118,0,3255	231	downstream_gene_variant	RPLP1	ENSSHAG00000014818	ENSSHAT00000017584	c.*3557T>C
GL861591.1	1908584	.	C	T	0.5	2.62	5740.77	PASS	AC=1;AF=0.500;AN=2;BaseQRankSum=0.577;ClippingRankSum=0.000;DP=231;ExcessHet=3.0103;FS=2.620;MLEAC=1;MLEAF=0.500;MQ=60.00;MQRankSum=0.000;QD=24.85;ReadPosRankSum=-0.855;SOR=0.939;ANN=T|downstream_gene_variant|MODIFIER|SUN2|ENSSHAG00000015741|transcript|ENSSHAT00000018699|protein_coding||c.*3902C>T|||||3902|WARNING_TRANSCRIPT_NO_START_CODON,T|intergenic_region|MODIFIER|SUN2-GTPBP1|ENSSHAG000000157…	GT:AD:DP:GQ:PL	0/1:66,165:231:99:5769,0,1834	231	downstream_gene_variant	SUN2	ENSSHAG00000015741	ENSSHAT00000018699	c.*3902C>T
GL857019.1	1275281	.	G	A	0.5	2.299	3302.77	PASS	AC=1;AF=0.500;AN=2;BaseQRankSum=0.420;ClippingRankSum=0.000;DP=239;ExcessHet=3.0103;FS=2.299;MLEAC=1;MLEAF=0.500;MQ=60.00;MQRankSum=0.000;QD=14.30;ReadPosRankSum=1.287;SOR=0.876;ANN=A|synonymous_variant|LOW|RNPEPL1|ENSSHAG00000013567|transcript|ENSSHAT00000016054|protein_coding|2/8|c.285C>T|p.Ile95Ile|285/4458|285/1641|95/546||WARNING_TRANSCRIPT_NO_START_CODON	GT:AD:DP:GQ:PL	0/1:126,105:231:99:3331,0,4058	231	synonymous_variant	RNPEPL1	ENSSHAG00000013567	ENSSHAT00000016054	c.285C>T	p.Ile95Ile
GL841325.1	160845	.	T	TA	0.5	2.196	668.73	PASS	AC=1;AF=0.500;AN=2;BaseQRankSum=-1.283;ClippingRankSum=0.000;DP=273;ExcessHet=3.0103;FS=2.196;MLEAC=1;MLEAF=0.500;MQ=60.00;MQRankSum=0.000;QD=2.89;ReadPosRankSum=0.650;SOR=0.492;ANN=TA|3_prime_UTR_variant|MODIFIER|CDH19|ENSSHAG00000005425|transcript|ENSSHAT00000006287|protein_coding|11/11|c.*23dupT|||||23|	GT:AD:DP:GQ:PL	0/1:171,60:231:99:706,0,4158	231	3_prime_UTR_variant	CDH19	ENSSHAG00000005425	ENSSHAT00000006287	c.*23dupT
GL861589.1	588407	.	A	G	0.5	2.368	5442.77	PASS	AC=1;AF=0.500;AN=2;BaseQRankSum=1.345;ClippingRankSum=0.000;DP=230;ExcessHet=3.0103;FS=2.368;MLEAC=1;MLEAF=0.500;MQ=60.00;MQRankSum=0.000;QD=23.66;ReadPosRankSum=0.845;SOR=0.551;ANN=G|synonymous_variant|LOW|TMTC3|ENSSHAG00000009683|transcript|ENSSHAT00000011348|protein_coding|6/13|c.948A>G|p.Glu316Glu|964/4588|948/2757|316/918||	GT:AD:DP:GQ:PL	0/1:79,151:230:99:5471,0,2418	230	synonymous_variant	TMTC3	ENSSHAG00000009683	ENSSHAT00000011348	c.948A>G	p.Glu316Glu
GL860319.1	2528	.	T	G	0.5	9.095	6923.77	PASS	AC=1;AF=0.500;AN=2;BaseQRankSum=1.743;ClippingRankSum=0.000;DP=230;ExcessHet=3.0103;FS=9.095;MLEAC=1;MLEAF=0.500;MQ=60.00;MQRankSum=0.000;QD=30.10;ReadPosRankSum=-1.005;SOR=1.697;ANN=G|intergenic_region|MODIFIER|||||||||||||	GT:AD:DP:GQ:PL	0/1:34,196:230:99:6952,0,508	230	intergenic_region
GL841171.1	23368	.	GT	G	0.5	6.698	2686.73	PASS	AC=1;AF=0.500;AN=2;BaseQRankSum=-1.822;ClippingRankSum=0.000;DP=240;ExcessHet=3.0103;FS=6.698;MLEAC=1;MLEAF=0.500;MQ=60.00;MQRankSum=0.000;QD=11.68;ReadPosRankSum=-0.407;SOR=1.179;ANN=G|intergenic_region|MODIFIER|CHR_START-SREK1|CHR_START-ENSSHAG00000003514|intergenic_region|CHR_START-ENSSHAG00000003514|||n.23369delT||||||	GT:AD:DP:GQ:PL	0/1:118,112:230:99:2724,0,2889	230	intergenic_region	CHR_START-SREK1	CHR_START-ENSSHAG00000003514	CHR_START-ENSSHAG00000003514	n.23369delT
GL868265.1	896	.	T	C	0.5	1.729	4441.77	PASS	AC=1;AF=0.500;AN=2;BaseQRankSum=-1.719;ClippingRankSum=0.000;DP=231;ExcessHet=3.0103;FS=1.729;MLEAC=1;MLEAF=0.500;MQ=60.00;MQRankSum=0.000;QD=19.31;ReadPosRankSum=-0.227;SOR=0.722;ANN=C|intergenic_region|MODIFIER|||||||||||||	GT:AD:DP:GQ:PL	0/1:72,158:230:99:4470,0,1826	230	intergenic_region
GL856873.1	318855	.	C	CT	0.5	18.519	2582.73	PASS	AC=1;AF=0.500;AN=2;BaseQRankSum=0.511;ClippingRankSum=0.000;DP=256;ExcessHet=3.0103;FS=18.519;MLEAC=1;MLEAF=0.500;MQ=60.00;MQRankSum=0.000;QD=11.28;ReadPosRankSum=4.208;SOR=1.672;ANN=CT|upstream_gene_variant|MODIFIER|DHX16|ENSSHAG00000007234|transcript|ENSSHAT00000008419|protein_coding||c.-3639_-3638insA|||||3639|,CT|downstream_gene_variant|MODIFIER|ENSSHAG00000007462|ENSSHAG00000007462|transcrip…	GT:AD:DP:GQ:PL	0/1:147,82:229:99:2620,0,5192	229	upstream_gene_variant	DHX16	ENSSHAG00000007234	ENSSHAT00000008419	c.-3639_-3638insA
GL867645.1	10000	.	G	A	0.5	16.885	762.77	PASS	AC=1;AF=0.500;AN=2;BaseQRankSum=-2.039;ClippingRankSum=0.000;DP=230;ExcessHet=3.0103;FS=16.885;MLEAC=1;MLEAF=0.500;MQ=60.00;MQRankSum=0.000;QD=3.33;ReadPosRankSum=0.448;SOR=1.573;ANN=A|downstream_gene_variant|MODIFIER|ENSSHAG00000000886|ENSSHAG00000000886|transcript|ENSSHAT00000001003|protein_coding||c.*4970G>A|||||4970|,A|intergenic_region|MODIFIER|ENSSHAG00000000886-CHR_END|ENSSHAG00000000886-C…	GT:AD:DP:GQ:PL	0/1:183,46:229:99:791,0,5741	229	downstream_gene_variant	ENSSHAG00000000886	ENSSHAG00000000886	ENSSHAT00000001003	c.*4970G>A
GL856887.1	921100	.	CG	C	0.5	5.165	3983.73	PASS	AC=1;AF=0.500;AN=2;BaseQRankSum=-1.854;ClippingRankSum=0.000;DP=235;ExcessHet=3.0103;FS=5.165;MLEAC=1;MLEAF=0.500;MQ=60.00;MQRankSum=0.000;QD=17.40;ReadPosRankSum=1.063;SOR=0.432;ANN=C|downstream_gene_variant|MODIFIER|PPP2R5D|ENSSHAG00000011775|transcript|ENSSHAT00000013882|protein_coding||c.*424delG|||||424|WARNING_TRANSCRIPT_NO_START_CODON,C|downstream_gene_variant|MODIFIER|MEA1|ENSSHAG00000011…	GT:AD:DP:GQ:PL	0/1:106,123:229:99:4021,0,3458	229	downstream_gene_variant	PPP2R5D	ENSSHAG00000011775	ENSSHAT00000013882	c.*424delG
GL849797.1	445978	.	G	A	0.5	4.48	2939.77	PASS	AC=1;AF=0.500;AN=2;BaseQRankSum=-2.260;ClippingRankSum=0.000;DP=229;ExcessHet=3.0103;FS=4.480;MLEAC=1;MLEAF=0.500;MQ=60.00;MQRankSum=0.000;QD=12.84;ReadPosRankSum=1.460;SOR=0.967;ANN=A|3_prime_UTR_variant|MODIFIER|CHMP2B|ENSSHAG00000008551|transcript|ENSSHAT00000009964|protein_coding|5/5|c.*779G>A|||||779|WARNING_TRANSCRIPT_NO_START_CODON	GT:AD:DP:GQ:PL	0/1:124,105:229:99:2968,0,3962	229	3_prime_UTR_variant	CHMP2B	ENSSHAG00000008551	ENSSHAT00000009964	c.*779G>A
GL861693.1	249239	.	GAAAAAAAA	G	0.5	27.749	1378.73	PASS	AC=1;AF=0.500;AN=2;BaseQRankSum=4.719;ClippingRankSum=0.000;DP=386;ExcessHet=3.0103;FS=27.749;MLEAC=1;MLEAF=0.500;MQ=60.00;MQRankSum=0.000;QD=6.05;ReadPosRankSum=4.132;SOR=2.949;ANN=G|downstream_gene_variant|MODIFIER|LIMD1|ENSSHAG00000005591|transcript|ENSSHAT00000006478|protein_coding||c.*4721_*4728delAAAAAAAA|||||4721|,G|intergenic_region|MODIFIER|LIMD1-SACM1L|ENSSHAG00000005591-ENSSHAG00000007…	GT:AD:DP:GQ:PL	0/1:204,24:228:99:1416,0,7472	228	downstream_gene_variant	LIMD1	ENSSHAG00000005591	ENSSHAT00000006478	c.*4721_*4728delAAAAAAAA
GL864882.1	1827531	.	T	C	0.5	4.812	2996.77	PASS	AC=1;AF=0.500;AN=2;BaseQRankSum=-1.982;ClippingRankSum=0.000;DP=228;ExcessHet=3.0103;FS=4.812;MLEAC=1;MLEAF=0.500;MQ=60.00;MQRankSum=0.000;QD=13.14;ReadPosRankSum=-0.692;SOR=1.017;ANN=C|downstream_gene_variant|MODIFIER|PARVA|ENSSHAG00000015178|transcript|ENSSHAT00000018027|protein_coding||c.*960T>C|||||960|,C|intergenic_region|MODIFIER|PARVA-ENSSHAG00000015630|ENSSHAG00000015178-ENSSHAG0000001563…	GT:AD:DP:GQ:PL	0/1:122,106:228:99:3025,0,3991	228	downstream_gene_variant	PARVA	ENSSHAG00000015178	ENSSHAT00000018027	c.*960T>C
GL857244.1	3769	.	T	C	0.5	2.931	3942.77	PASS	AC=1;AF=0.500;AN=2;BaseQRankSum=0.965;ClippingRankSum=0.000;DP=238;ExcessHet=3.0103;FS=2.931;MLEAC=1;MLEAF=0.500;MQ=60.00;MQRankSum=0.000;QD=17.29;ReadPosRankSum=1.710;SOR=0.530;ANN=C|downstream_gene_variant|MODIFIER|SNORD49|ENSSHAG00000019940|transcript|ENSSHAT00000023556|snoRNA||n.*1230T>C|||||1230|,C|downstream_gene_variant|MODIFIER|SNORD65|ENSSHAG00000019629|transcript|ENSSHAT00000023245|snoR…	GT:AD:DP:GQ:PL	0/1:112,116:228:99:3971,0,3711	228	downstream_gene_variant	SNORD49	ENSSHAG00000019940	ENSSHAT00000023556	n.*1230T>C
GL857019.1	1267188	.	G	A	0.5	0	3984.77	PASS	AC=1;AF=0.500;AN=2;BaseQRankSum=-1.142;ClippingRankSum=0.000;DP=228;ExcessHet=3.0103;FS=0.000;MLEAC=1;MLEAF=0.500;MQ=60.00;MQRankSum=0.000;QD=17.48;ReadPosRankSum=1.300;SOR=0.686;ANN=A|3_prime_UTR_variant|MODIFIER|RNPEPL1|ENSSHAG00000013567|transcript|ENSSHAT00000016054|protein_coding|8/8|c.*646C>T|||||646|WARNING_TRANSCRIPT_NO_START_CODON	GT:AD:DP:GQ:PL	0/1:99,129:228:99:4013,0,3058	228	3_prime_UTR_variant	RNPEPL1	ENSSHAG00000013567	ENSSHAT00000016054	c.*646C>T
GL856785.1	3070602	.	G	A	0.5	3.739	4021.77	PASS	AC=1;AF=0.500;AN=2;BaseQRankSum=0.187;ClippingRankSum=0.000;DP=229;ExcessHet=3.0103;FS=3.739;MLEAC=1;MLEAF=0.500;MQ=60.00;MQRankSum=0.000;QD=17.64;ReadPosRankSum=1.563;SOR=0.945;ANN=A|intron_variant|MODIFIER|CENPF|ENSSHAG00000017822|transcript|ENSSHAT00000021187|protein_coding|15/22|c.7148-841G>A||||||	GT:AD:DP:GQ:PL	0/1:110,118:228:99:4050,0,3770	228	intron_variant	CENPF	ENSSHAG00000017822	ENSSHAT00000021187	c.7148-841G>A
GL834709.1	2596908	.	A	C	0.5	4.722	3069.77	PASS	AC=1;AF=0.500;AN=2;BaseQRankSum=1.286;ClippingRankSum=0.000;DP=227;ExcessHet=3.0103;FS=4.722;MLEAC=1;MLEAF=0.500;MQ=60.00;MQRankSum=0.000;QD=13.52;ReadPosRankSum=-0.111;SOR=0.461;ANN=C|missense_variant|MODERATE|LSM1|ENSSHAG00000017260|transcript|ENSSHAT00000020509|protein_coding|4/4|c.302T>G|p.Val101Gly|302/402|302/402|101/133||	GT:AD:DP:GQ:PL	0/1:127,100:227:99:3098,0,3973	227	missense_variant	LSM1	ENSSHAG00000017260	ENSSHAT00000020509	c.302T>G	p.Val101Gly
GL834461.1	10260	.	C	CA	0.5	4.229	729.73	PASS	AC=1;AF=0.500;AN=2;BaseQRankSum=-0.022;ClippingRankSum=0.000;DP=236;ExcessHet=3.0103;FS=4.229;MLEAC=1;MLEAF=0.500;MQ=60.00;MQRankSum=0.000;QD=3.21;ReadPosRankSum=3.985;SOR=1.077;ANN=CA|frameshift_variant|HIGH|EIF3A|ENSSHAG00000001347|transcript|ENSSHAT00000001526|protein_coding|1/21|c.130dupA|p.Ile44fs|157/4124|131/4098|44/1365||WARNING_TRANSCRIPT_NO_START_CODON&INFO_REALIGN_3_PRIME	GT:AD:DP:GQ:PL	0/1:177,50:227:99:767,0,4799	227	frameshift_variant	EIF3A	ENSSHAG00000001347	ENSSHAT00000001526	c.130dupA	p.Ile44fs
GL857006.1	141632	.	CT	C	0.5	0.488	2981.73	PASS	AC=1;AF=0.500;AN=2;BaseQRankSum=-0.194;ClippingRankSum=0.000;DP=248;ExcessHet=3.0103;FS=0.488;MLEAC=1;MLEAF=0.500;MQ=60.00;MQRankSum=0.000;QD=13.14;ReadPosRankSum=-0.449;SOR=0.733;ANN=C|3_prime_UTR_variant|MODIFIER|BLMH|ENSSHAG00000005130|transcript|ENSSHAT00000005934|protein_coding|11/11|c.*316delA|||||316|WARNING_TRANSCRIPT_NO_START_CODON,C|3_prime_UTR_variant|MODIFIER|BLMH|ENSSHAG00000005130|t…	GT:AD:DP:GQ:PL	0/1:103,124:227:99:3019,0,2278	227	3_prime_UTR_variant	BLMH	ENSSHAG00000005130	ENSSHAT00000005934	c.*316delA
GL850009.1	717810	.	C	T	0.5	0	1302.77	PASS	AC=1;AF=0.500;AN=2;BaseQRankSum=-6.148;ClippingRankSum=0.000;DP=359;ExcessHet=3.0103;FS=0.000;MLEAC=1;MLEAF=0.500;MQ=60.00;MQRankSum=0.000;QD=5.76;ReadPosRankSum=4.512;SOR=0.707;ANN=T|downstream_gene_variant|MODIFIER|DLG1|ENSSHAG00000009804|transcript|ENSSHAT00000011499|protein_coding||c.*596C>T|||||596|WARNING_TRANSCRIPT_NO_START_CODON,T|intergenic_region|MODIFIER|DLG1-CAMKK1|ENSSHAG00000009804-…	GT:AD:DP:GQ:PL	0/1:120,106:226:99:1331,0,2615	226	downstream_gene_variant	DLG1	ENSSHAG00000009804	ENSSHAT00000011499	c.*596C>T
GL849929.1	69425	.	C	T	0.5	0	3467.77	PASS	AC=1;AF=0.500;AN=2;BaseQRankSum=1.130;ClippingRankSum=0.000;DP=242;ExcessHet=3.0103;FS=0.000;MLEAC=1;MLEAF=0.500;MQ=60.00;MQRankSum=0.000;QD=15.34;ReadPosRankSum=1.069;SOR=0.699;ANN=T|synonymous_variant|LOW|ETHE1|ENSSHAG00000003558|transcript|ENSSHAT00000004077|protein_coding|5/5|c.453C>T|p.Val151Val|574/622|453/501|151/166||WARNING_TRANSCRIPT_NO_START_CODON,T|downstream_gene_variant|MODIFIER|ENS…	GT:AD:DP:GQ:PL	0/1:119,107:226:99:3496,0,3801	226	synonymous_variant	ETHE1	ENSSHAG00000003558	ENSSHAT00000004077	c.453C>T	p.Val151Val
GL848404.1	566	.	A	T	0.5	4.334	453.77	PASS	AC=1;AF=0.500;AN=2;BaseQRankSum=3.265;ClippingRankSum=0.000;DP=241;ExcessHet=3.0103;FS=4.334;MLEAC=1;MLEAF=0.500;MQ=60.00;MQRankSum=0.000;QD=2.01;ReadPosRankSum=-1.692;SOR=0.363;ANN=T|intergenic_region|MODIFIER|||||||||||||	GT:AD:DP:GQ:PL	0/1:203,23:226:99:482,0,7136	226	intergenic_region
GL861544.1	226304	.	A	AGCCTGCCTT	0.5	6.475	4664.73	PASS	AC=1;AF=0.500;AN=2;BaseQRankSum=2.980;ClippingRankSum=0.000;DP=289;ExcessHet=3.0103;FS=6.475;MLEAC=1;MLEAF=0.500;MQ=60.00;MQRankSum=0.000;QD=20.73;ReadPosRankSum=3.461;SOR=1.085;ANN=AGCCTGCCTT|downstream_gene_variant|MODIFIER|NUP50|ENSSHAG00000006295|transcript|ENSSHAT00000007306|protein_coding||c.*2576_*2577insGCCTGCCTT|||||2577|WARNING_TRANSCRIPT_NO_START_CODON,AGCCTGCCTT|downstream_gene_varian…	GT:AD:DP:GQ:PL	0/1:105,120:225:99:4702,0,4038	225	downstream_gene_variant	NUP50	ENSSHAG00000006295	ENSSHAT00000007306	c.*2576_*2577insGCCTGCCTT
GL849784.1	281040	.	T	G	0.5	5.419	3450.77	PASS	AC=1;AF=0.500;AN=2;BaseQRankSum=-0.744;ClippingRankSum=0.000;DP=225;ExcessHet=3.0103;FS=5.419;MLEAC=1;MLEAF=0.500;MQ=60.00;MQRankSum=0.000;QD=15.34;ReadPosRankSum=-0.191;SOR=0.660;ANN=G|downstream_gene_variant|MODIFIER|ZMPSTE24|ENSSHAG00000006392|transcript|ENSSHAT00000007412|protein_coding||c.*2564T>G|||||2564|,G|downstream_gene_variant|MODIFIER|ZMPSTE24|ENSSHAG00000006392|transcript|ENSSHAT0000…	GT:AD:DP:GQ:PL	0/1:117,108:225:99:3479,0,3954	225	downstream_gene_variant	ZMPSTE24	ENSSHAG00000006392	ENSSHAT00000007412	c.*2564T>G
GL849611.1	2256796	.	T	TAA	0.5	18.721	1520.73	PASS	AC=1;AF=0.500;AN=2;BaseQRankSum=2.123;ClippingRankSum=0.000;DP=630;ExcessHet=3.0103;FS=18.721;MLEAC=1;MLEAF=0.500;MQ=60.00;MQRankSum=0.000;QD=6.79;ReadPosRankSum=2.709;SOR=2.015;ANN=TAA|3_prime_UTR_variant|MODIFIER|ENSSHAG00000016620|ENSSHAG00000016620|transcript|ENSSHAT00000019730|protein_coding|4/4|c.*897_*898dupTT|||||898|WARNING_TRANSCRIPT_NO_START_CODON	GT:AD:DP:GQ:PL	0/1:147,77:224:99:1558,0,3952	224	3_prime_UTR_variant	ENSSHAG00000016620	ENSSHAG00000016620	ENSSHAT00000019730	c.*897_*898dupTT
GL857079.1	143061	.	T	C	0.5	3.833	3740.77	PASS	AC=1;AF=0.500;AN=2;BaseQRankSum=0.727;ClippingRankSum=0.000;DP=224;ExcessHet=3.0103;FS=3.833;MLEAC=1;MLEAF=0.500;MQ=60.00;MQRankSum=0.000;QD=16.70;ReadPosRankSum=0.555;SOR=0.972;ANN=C|3_prime_UTR_variant|MODIFIER|USP40|ENSSHAG00000005142|transcript|ENSSHAT00000005950|protein_coding|30/30|c.*516A>G|||||516|WARNING_TRANSCRIPT_NO_START_CODON,C|upstream_gene_variant|MODIFIER|NDUFA10|ENSSHAG0000000473…	GT:AD:DP:GQ:PL	0/1:111,113:224:99:3769,0,3615	224	3_prime_UTR_variant	USP40	ENSSHAG00000005142	ENSSHAT00000005950	c.*516A>G
GL856862.1	44971	.	A	G	0.5	3.272	5038.77	PASS	AC=1;AF=0.500;AN=2;BaseQRankSum=6.452;ClippingRankSum=0.000;DP=319;ExcessHet=3.0103;FS=3.272;MLEAC=1;MLEAF=0.500;MQ=60.00;MQRankSum=0.000;QD=22.49;ReadPosRankSum=9.194;SOR=0.935;ANN=G|synonymous_variant|LOW|POLR2A|ENSSHAG00000002858|transcript|ENSSHAT00000003276|protein_coding|29/29|c.5061T>C|p.Pro1687Pro|5061/6222|5061/5766|1687/1921||	GT:AD:DP:GQ:PL	0/1:74,150:224:99:5067,0,1440	224	synonymous_variant	POLR2A	ENSSHAG00000002858	ENSSHAT00000003276	c.5061T>C	p.Pro1687Pro
GL864939.1	170573	.	C	T	0.5	0.57	3325.77	PASS	AC=1;AF=0.500;AN=2;BaseQRankSum=0.061;ClippingRankSum=0.000;DP=224;ExcessHet=3.0103;FS=0.570;MLEAC=1;MLEAF=0.500;MQ=60.00;MQRankSum=0.000;QD=14.85;ReadPosRankSum=1.054;SOR=0.625;ANN=T|3_prime_UTR_variant|MODIFIER|NDUFV1|ENSSHAG00000005628|transcript|ENSSHAT00000006522|protein_coding|9/9|c.*7G>A|||||7|WARNING_TRANSCRIPT_NO_START_CODON,T|downstream_gene_variant|MODIFIER|ENSSHAG00000005499|ENSSHAG00…	GT:AD:DP:GQ:PL	0/1:109,115:224:99:3354,0,3156	224	3_prime_UTR_variant	NDUFV1	ENSSHAG00000005628	ENSSHAT00000006522	c.*7G>A
GL857606.1	20429	.	A	G	0.5	0	3937.77	PASS	AC=1;AF=0.500;AN=2;BaseQRankSum=1.536;ClippingRankSum=0.000;DP=224;ExcessHet=3.0103;FS=0.000;MLEAC=1;MLEAF=0.500;MQ=60.00;MQRankSum=0.000;QD=17.58;ReadPosRankSum=-1.068;SOR=0.689;ANN=G|synonymous_variant|LOW|KIF1C|ENSSHAG00000001775|transcript|ENSSHAT00000002016|protein_coding|19/22|c.1809T>C|p.Ala603Ala|1939/3436|1809/3306|603/1101||,G|synonymous_variant|LOW|KIF1C|ENSSHAG00000001775|transcript|E…	GT:AD:DP:GQ:PL	0/1:109,115:224:99:3966,0,3559	224	synonymous_variant	KIF1C	ENSSHAG00000001775	ENSSHAT00000002016	c.1809T>C	p.Ala603Ala
GL835664.1	34271	.	G	A	0.5	0.529	4807.77	PASS	AC=1;AF=0.500;AN=2;BaseQRankSum=-0.211;ClippingRankSum=0.000;DP=224;ExcessHet=3.0103;FS=0.529;MLEAC=1;MLEAF=0.500;MQ=60.00;MQRankSum=0.000;QD=21.46;ReadPosRankSum=0.539;SOR=0.751;ANN=A|intergenic_region|MODIFIER|||||||||||||	GT:AD:DP:GQ:PL	0/1:69,155:224:99:4836,0,1841	224	intergenic_region
GL856887.1	2556224	.	TC	T	0.5	1.029	2143.73	PASS	AC=1;AF=0.500;AN=2;BaseQRankSum=2.252;ClippingRankSum=0.000;DP=298;ExcessHet=3.0103;FS=1.029;MLEAC=1;MLEAF=0.500;MQ=60.00;MQRankSum=0.000;QD=9.61;ReadPosRankSum=4.498;SOR=0.612;ANN=T|3_prime_UTR_variant|MODIFIER|TMEM63B|ENSSHAG00000017114|transcript|ENSSHAT00000020334|protein_coding|24/24|c.*293delC|||||293|INFO_REALIGN_3_PRIME,T|downstream_gene_variant|MODIFIER|TMEM63B|ENSSHAG00000017114|transcr…	GT:AD:DP:GQ:PL	0/1:113,110:223:99:2181,0,2322	223	3_prime_UTR_variant	TMEM63B	ENSSHAG00000017114	ENSSHAT00000020334	c.*293delC
GL849580.1	641595	.	T	C	0.5	0	3622.77	PASS	AC=1;AF=0.500;AN=2;BaseQRankSum=-1.313;ClippingRankSum=0.000;DP=223;ExcessHet=3.0103;FS=0.000;MLEAC=1;MLEAF=0.500;MQ=60.00;MQRankSum=0.000;QD=16.25;ReadPosRankSum=0.326;SOR=0.678;ANN=C|downstream_gene_variant|MODIFIER|FSTL1|ENSSHAG00000010151|transcript|ENSSHAT00000011922|protein_coding||c.*1849A>G|||||1849|WARNING_TRANSCRIPT_NO_START_CODON,C|downstream_gene_variant|MODIFIER|FSTL1|ENSSHAG00000010…	GT:AD:DP:GQ:PL	0/1:109,114:223:99:3651,0,3637	223	downstream_gene_variant	FSTL1	ENSSHAG00000010151	ENSSHAT00000011922	c.*1849A>G
GL849936.1	6829	.	C	G	0.5	8.934	3333.77	PASS	AC=1;AF=0.500;AN=2;BaseQRankSum=3.155;ClippingRankSum=0.000;DP=223;ExcessHet=3.0103;FS=8.934;MLEAC=1;MLEAF=0.500;MQ=60.00;MQRankSum=0.000;QD=14.95;ReadPosRankSum=1.995;SOR=1.215;ANN=G|intergenic_region|MODIFIER|||||||||||||	GT:AD:DP:GQ:PL	0/1:123,100:223:99:3362,0,3795	223	intergenic_region
GL868266.1	361	.	G	A	0.5	1.843	1816.77	PASS	AC=1;AF=0.500;AN=2;BaseQRankSum=-0.610;ClippingRankSum=0.000;DP=223;ExcessHet=3.0103;FS=1.843;MLEAC=1;MLEAF=0.500;MQ=60.00;MQRankSum=0.000;QD=8.15;ReadPosRankSum=1.108;SOR=0.538;ANN=A|intergenic_region|MODIFIER|||||||||||||	GT:AD:DP:GQ:PL	0/1:158,65:223:99:1845,0,5557	223	intergenic_region
GL869220.1	766	.	TA	T	0.5	15.337	7934.73	PASS	AC=1;AF=0.500;AN=2;BaseQRankSum=1.343;ClippingRankSum=0.000;DP=231;ExcessHet=3.0103;FS=15.337;MLEAC=1;MLEAF=0.500;MQ=60.00;MQRankSum=0.000;QD=30.84;ReadPosRankSum=0.420;SOR=0.872;ANN=T|intergenic_region|MODIFIER|||||||||||||	GT:AD:DP:GQ:PL	0/1:30,192:222:99:7972,0,681	222	intergenic_region
GL869220.1	768	.	A	G	0.5	15.337	7943.77	PASS	AC=1;AF=0.500;AN=2;BaseQRankSum=0.586;ClippingRankSum=0.000;DP=223;ExcessHet=3.0103;FS=15.337;MLEAC=1;MLEAF=0.500;MQ=60.00;MQRankSum=0.000;QD=27.61;ReadPosRankSum=0.371;SOR=0.872;ANN=G|intergenic_region|MODIFIER|||||||||||||	GT:AD:DP:GQ:PL	0/1:30,192:222:99:7972,0,682	222	intergenic_region
GL861705.1	1065348	.	A	G	0.5	11.271	3403.77	PASS	AC=1;AF=0.500;AN=2;BaseQRankSum=4.691;ClippingRankSum=0.000;DP=222;ExcessHet=3.0103;FS=11.271;MLEAC=1;MLEAF=0.500;MQ=60.00;MQRankSum=0.000;QD=15.33;ReadPosRankSum=0.405;SOR=2.255;ANN=G|downstream_gene_variant|MODIFIER|TGFBR2|ENSSHAG00000012515|transcript|ENSSHAT00000014786|protein_coding||c.*1814A>G|||||1814|WARNING_TRANSCRIPT_NO_START_CODON,G|intergenic_region|MODIFIER|TGFBR2-GADL1|ENSSHAG000000…	GT:AD:DP:GQ:PL	0/1:127,95:222:99:3432,0,4384	222	downstream_gene_variant	TGFBR2	ENSSHAG00000012515	ENSSHAT00000014786	c.*1814A>G
GL857244.1	2696	.	G	A	0.5	8.388	3478.77	PASS	AC=1;AF=0.500;AN=2;BaseQRankSum=2.280;ClippingRankSum=0.000;DP=226;ExcessHet=3.0103;FS=8.388;MLEAC=1;MLEAF=0.500;MQ=60.00;MQRankSum=0.000;QD=15.67;ReadPosRankSum=-4.829;SOR=1.227;ANN=A|upstream_gene_variant|MODIFIER|SNORD65|ENSSHAG00000019629|transcript|ENSSHAT00000023245|snoRNA||n.-122G>A|||||122|,A|upstream_gene_variant|MODIFIER|SNORD49|ENSSHAG00000019113|transcript|ENSSHAT00000022729|snoRNA||n…	GT:AD:DP:GQ:PL	0/1:120,102:222:99:3507,0,4460	222	upstream_gene_variant	SNORD65	ENSSHAG00000019629	ENSSHAT00000023245	n.-122G>A
GL841583.1	2202438	.	T	C	0.5	6.756	3133.77	PASS	AC=1;AF=0.500;AN=2;BaseQRankSum=-0.811;ClippingRankSum=0.000;DP=222;ExcessHet=3.0103;FS=6.756;MLEAC=1;MLEAF=0.500;MQ=60.00;MQRankSum=0.000;QD=14.12;ReadPosRankSum=1.948;SOR=1.127;ANN=C|upstream_gene_variant|MODIFIER|AMT|ENSSHAG00000016474|transcript|ENSSHAT00000019554|protein_coding||c.-920A>G|||||646|,C|downstream_gene_variant|MODIFIER|NICN1|ENSSHAG00000016511|transcript|ENSSHAT00000019599|prote…	GT:AD:DP:GQ:PL	0/1:122,100:222:99:3162,0,4089	222	upstream_gene_variant	AMT	ENSSHAG00000016474	ENSSHAT00000019554	c.-920A>G
GL834446.1	142957	.	G	T	0.5	2.85	800.73	PASS	AC=1;AF=0.500;AN=2;BaseQRankSum=2.669;ClippingRankSum=0.000;DP=242;ExcessHet=3.0103;FS=2.850;MLEAC=1;MLEAF=0.500;MQ=60.00;MQRankSum=0.000;QD=3.61;ReadPosRankSum=-0.574;SOR=0.924;ANN=T|downstream_gene_variant|MODIFIER|DLG5|ENSSHAG00000005215|transcript|ENSSHAT00000006039|protein_coding||c.*1838C>A|||||1752|,T|intergenic_region|MODIFIER|CHR_START-DLG5|CHR_START-ENSSHAG00000005215|intergenic_region|…	GT:AD:DP:GQ:PL	0/1:166,56:222:99:838,0,6158	222	downstream_gene_variant	DLG5	ENSSHAG00000005215	ENSSHAT00000006039	c.*1838C>A
GL864784.1	279320	.	AAAG	A	0.5	1.647	3744.73	PASS	AC=1;AF=0.500;AN=2;BaseQRankSum=0.671;ClippingRankSum=0.000;DP=247;ExcessHet=3.0103;FS=1.647;MLEAC=1;MLEAF=0.500;MQ=60.00;MQRankSum=0.000;QD=16.87;ReadPosRankSum=1.199;SOR=0.561;ANN=A|disruptive_inframe_deletion|MODERATE|ANK2|ENSSHAG00000004581|transcript|ENSSHAT00000005287|protein_coding|41/44|c.11168_11170delAAG|p.Glu3723del|11225/14636|11168/11277|3723/3758||WARNING_TRANSCRIPT_NO_START_CODON&I…	GT:AD:DP:GQ:PL	0/1:122,100:222:99:3782,0,5524	222	disruptive_inframe_deletion	ANK2	ENSSHAG00000004581	ENSSHAT00000005287	c.11168_11170delAAG	p.Glu3723del
GL867607.1	387634	.	T	A	0.5	0.648	648.73	PASS	AC=1;AF=0.500;AN=2;BaseQRankSum=-0.855;ClippingRankSum=0.000;DP=228;ExcessHet=3.0103;FS=0.648;MLEAC=1;MLEAF=0.500;MQ=60.00;MQRankSum=0.000;QD=2.92;ReadPosRankSum=-2.346;SOR=0.768;ANN=A|downstream_gene_variant|MODIFIER|ENSSHAG00000007416|ENSSHAG00000007416|transcript|ENSSHAT00000008632|protein_coding||c.*987T>A|||||987|,A|intron_variant|MODIFIER|ENSSHAG00000007416|ENSSHAG00000007416|transcript|ENS…	GT:AD:DP:GQ:PL	0/1:173,49:222:99:686,0,6053	222	downstream_gene_variant	ENSSHAG00000007416	ENSSHAG00000007416	ENSSHAT00000008632	c.*987T>A
GL864881.1	22271	.	G	A	0.5	0	2900.77	PASS	AC=1;AF=0.500;AN=2;BaseQRankSum=1.214;ClippingRankSum=0.000;DP=222;ExcessHet=3.0103;FS=0.000;MLEAC=1;MLEAF=0.500;MQ=60.00;MQRankSum=0.000;QD=13.07;ReadPosRankSum=1.871;SOR=0.666;ANN=A|downstream_gene_variant|MODIFIER|RNF141|ENSSHAG00000002101|transcript|ENSSHAT00000002393|protein_coding||c.*1146C>T|||||1146|,A|intergenic_region|MODIFIER|ENSSHAG00000000856-RNF141|ENSSHAG00000000856-ENSSHAG00000002…	GT:AD:DP:GQ:PL	0/1:134,88:222:99:2929,0,4788	222	downstream_gene_variant	RNF141	ENSSHAG00000002101	ENSSHAT00000002393	c.*1146C>T
GL848403.1	2620	.	TA	T	0.5	1.05	2980.73	PASS	AC=1;AF=0.500;AN=2;BaseQRankSum=-0.333;ClippingRankSum=0.000;DP=241;ExcessHet=3.0103;FS=1.050;MLEAC=1;MLEAF=0.500;MQ=60.00;MQRankSum=0.000;QD=13.43;ReadPosRankSum=2.764;SOR=0.798;ANN=T|intergenic_region|MODIFIER|||||||||||||	GT:AD:DP:GQ:PL	0/1:124,98:222:99:3018,0,3949	222	intergenic_region
GL868472.1	2302	.	GCT	G	0.5	0.554	2960.73	PASS	AC=1;AF=0.500;AN=2;BaseQRankSum=0.102;ClippingRankSum=0.000;DP=241;ExcessHet=3.0103;FS=0.554;MLEAC=1;MLEAF=0.500;MQ=60.00;MQRankSum=0.000;QD=13.34;ReadPosRankSum=1.599;SOR=0.612;ANN=G|intergenic_region|MODIFIER|||||||||||||	GT:AD:DP:GQ:PL	0/1:160,62:222:99:2998,0,6717	222	intergenic_region
GL864998.1	92398	.	T	C	0.5	6.916	4715.77	PASS	AC=1;AF=0.500;AN=2;BaseQRankSum=-1.865;ClippingRankSum=0.000;DP=226;ExcessHet=3.0103;FS=6.916;MLEAC=1;MLEAF=0.500;MQ=60.00;MQRankSum=0.000;QD=21.34;ReadPosRankSum=0.929;SOR=0.800;ANN=C|missense_variant|MODERATE|CENPE|ENSSHAG00000003188|transcript|ENSSHAT00000003665|protein_coding|38/59|c.5136A>G|p.Ile1712Met|5136/9165|5136/8037|1712/2678||,C|missense_variant|MODERATE|CENPE|ENSSHAG00000003188|tran…	GT:AD:DP:GQ:PL	0/1:74,147:221:99:4744,0,2239	221	missense_variant	CENPE	ENSSHAG00000003188	ENSSHAT00000003665	c.5136A>G	p.Ile1712Met
GL856821.1	749589	.	AG	A	0.5	4.052	1983.73	PASS	AC=1;AF=0.500;AN=2;BaseQRankSum=-0.021;ClippingRankSum=0.000;DP=261;ExcessHet=3.0103;FS=4.052;MLEAC=1;MLEAF=0.500;MQ=60.00;MQRankSum=0.000;QD=8.98;ReadPosRankSum=1.624;SOR=0.459;ANN=A|3_prime_UTR_variant|MODIFIER|INTS3|ENSSHAG00000010628|transcript|ENSSHAT00000012512|protein_coding|30/30|c.*155delG|||||155|INFO_REALIGN_3_PRIME,A|upstream_gene_variant|MODIFIER|SLC27A3|ENSSHAG00000010812|transcript…	GT:AD:DP:GQ:PL	0/1:132,89:221:99:2021,0,3341	221	3_prime_UTR_variant	INTS3	ENSSHAG00000010628	ENSSHAT00000012512	c.*155delG
GL864844.1	43696	.	C	G	0.5	3.112	3279.77	PASS	AC=1;AF=0.500;AN=2;BaseQRankSum=0.455;ClippingRankSum=0.000;DP=222;ExcessHet=3.0103;FS=3.112;MLEAC=1;MLEAF=0.500;MQ=60.00;MQRankSum=0.000;QD=14.84;ReadPosRankSum=1.851;SOR=0.928;ANN=G|downstream_gene_variant|MODIFIER|ENSSHAG00000002861|ENSSHAG00000002861|transcript|ENSSHAT00000003280|protein_coding||c.*183G>C|||||183|,G|downstream_gene_variant|MODIFIER|ENSSHAG00000002861|ENSSHAG00000002861|transc…	GT:AD:DP:GQ:PL	0/1:126,95:221:99:3308,0,4548	221	downstream_gene_variant	ENSSHAG00000002861	ENSSHAG00000002861	ENSSHAT00000003280	c.*183G>C
GL849721.1	9577	.	T	C	0.5	1.108	3261.77	PASS	AC=1;AF=0.500;AN=2;BaseQRankSum=-0.606;ClippingRankSum=0.000;DP=222;ExcessHet=3.0103;FS=1.108;MLEAC=1;MLEAF=0.500;MQ=60.00;MQRankSum=0.000;QD=14.76;ReadPosRankSum=2.513;SOR=0.602;ANN=C|downstream_gene_variant|MODIFIER|TSKU|ENSSHAG00000001362|transcript|ENSSHAT00000001543|protein_coding||c.*709A>G|||||709|,C|intergenic_region|MODIFIER|CHR_START-TSKU|CHR_START-ENSSHAG00000001362|intergenic_region|C…	GT:AD:DP:GQ:PL	0/1:105,116:221:99:3290,0,3031	221	downstream_gene_variant	TSKU	ENSSHAG00000001362	ENSSHAT00000001543	c.*709A>G
GL849721.1	10277	.	C	T	0.5	1.032	3687.77	PASS	AC=1;AF=0.500;AN=2;BaseQRankSum=0.074;ClippingRankSum=0.000;DP=224;ExcessHet=3.0103;FS=1.032;MLEAC=1;MLEAF=0.500;MQ=60.00;MQRankSum=0.000;QD=16.69;ReadPosRankSum=0.398;SOR=0.771;ANN=T|downstream_gene_variant|MODIFIER|TSKU|ENSSHAG00000001362|transcript|ENSSHAT00000001543|protein_coding||c.*9G>A|||||9|,T|intergenic_region|MODIFIER|CHR_START-TSKU|CHR_START-ENSSHAG00000001362|intergenic_region|CHR_ST…	GT:AD:DP:GQ:PL	0/1:106,115:221:99:3716,0,3361	221	downstream_gene_variant	TSKU	ENSSHAG00000001362	ENSSHAT00000001543	c.*9G>A
GL850729.1	49303	.	A	AGT	0.5	0	1662.73	PASS	AC=1;AF=0.500;AN=2;BaseQRankSum=1.251;ClippingRankSum=0.000;DP=453;ExcessHet=3.0103;FS=0.000;MLEAC=1;MLEAF=0.500;MQ=60.00;MQRankSum=0.000;QD=7.52;ReadPosRankSum=-0.512;SOR=0.725;ANN=AGT|downstream_gene_variant|MODIFIER|SLC9A1|ENSSHAG00000003124|transcript|ENSSHAT00000003593|protein_coding||c.*3056_*3057insAC|||||3056|WARNING_TRANSCRIPT_NO_START_CODON,AGT|intergenic_region|MODIFIER|CHR_START-SLC9A…	GT:AD:DP:GQ:PL	0/1:133,88:221:99:1700,0,3037	221	downstream_gene_variant	SLC9A1	ENSSHAG00000003124	ENSSHAT00000003593	c.*3056_*3057insAC
GL835664.1	34395	.	T	C	0.5	0	4441.77	PASS	AC=1;AF=0.500;AN=2;BaseQRankSum=2.789;ClippingRankSum=0.000;DP=221;ExcessHet=3.0103;FS=0.000;MLEAC=1;MLEAF=0.500;MQ=60.00;MQRankSum=0.000;QD=20.10;ReadPosRankSum=0.548;SOR=0.662;ANN=C|intergenic_region|MODIFIER|||||||||||||	GT:AD:DP:GQ:PL	0/1:89,132:221:99:4470,0,2464	221	intergenic_region
GL857013.1	1814548	.	C	T	0.5	5.616	3201.77	PASS	AC=1;AF=0.500;AN=2;BaseQRankSum=1.757;ClippingRankSum=0.000;DP=220;ExcessHet=3.0103;FS=5.616;MLEAC=1;MLEAF=0.500;MQ=60.00;MQRankSum=0.000;QD=14.55;ReadPosRankSum=2.617;SOR=0.504;ANN=T|missense_variant|MODERATE|BAZ1B|ENSSHAG00000015488|transcript|ENSSHAT00000018393|protein_coding|17/19|c.3763G>A|p.Glu1255Lys|3764/5990|3763/4248|1255/1415||WARNING_TRANSCRIPT_NO_START_CODON,T|missense_variant|MODERA…	GT:AD:DP:GQ:PL	0/1:126,94:220:99:3230,0,4229	220	missense_variant	BAZ1B	ENSSHAG00000015488	ENSSHAT00000018393	c.3763G>A	p.Glu1255Lys
GL861636.1	2114662	.	A	G	0.5	1.666	4353.77	PASS	AC=1;AF=0.500;AN=2;BaseQRankSum=0.895;ClippingRankSum=0.000;DP=220;ExcessHet=3.0103;FS=1.666;MLEAC=1;MLEAF=0.500;MQ=60.00;MQRankSum=0.000;QD=19.79;ReadPosRankSum=0.954;SOR=0.846;ANN=G|missense_variant|MODERATE|PTPN12|ENSSHAG00000016291|transcript|ENSSHAT00000019343|protein_coding|15/20|c.1379T>C|p.Leu460Ser|1379/2355|1379/2355|460/784||WARNING_TRANSCRIPT_NO_START_CODON	GT:AD:DP:GQ:PL	0/1:92,128:220:99:4382,0,2823	220	missense_variant	PTPN12	ENSSHAG00000016291	ENSSHAT00000019343	c.1379T>C	p.Leu460Ser
GL869546.1	1707	.	C	G	0.5	4.234	5126.77	PASS	AC=1;AF=0.500;AN=2;BaseQRankSum=-0.382;ClippingRankSum=0.000;DP=220;ExcessHet=3.0103;FS=4.234;MLEAC=1;MLEAF=0.500;MQ=60.00;MQRankSum=0.000;QD=23.30;ReadPosRankSum=1.121;SOR=0.456;ANN=G|intergenic_region|MODIFIER|||||||||||||	GT:AD:DP:GQ:PL	0/1:67,153:220:99:5155,0,1929	220	intergenic_region
GL834581.1	3589	.	C	T	0.5	4.2	3476.77	PASS	AC=1;AF=0.500;AN=2;BaseQRankSum=-0.204;ClippingRankSum=0.000;DP=220;ExcessHet=3.0103;FS=4.200;MLEAC=1;MLEAF=0.500;MQ=60.00;MQRankSum=0.000;QD=15.80;ReadPosRankSum=0.450;SOR=1.006;ANN=T|intergenic_region|MODIFIER|||||||||||||	GT:AD:DP:GQ:PL	0/1:114,106:220:99:3505,0,3783	220	intergenic_region
GL850881.1	32607	.	C	G	0.5	0	4018.77	PASS	AC=1;AF=0.500;AN=2;BaseQRankSum=1.512;ClippingRankSum=0.000;DP=220;ExcessHet=3.0103;FS=0.000;MLEAC=1;MLEAF=0.500;MQ=60.00;MQRankSum=0.000;QD=18.27;ReadPosRankSum=1.106;SOR=0.684;ANN=G|intergenic_region|MODIFIER|||||||||||||	GT:AD:DP:GQ:PL	0/1:106,114:220:99:4047,0,3695	220	intergenic_region
GL851214.1	5349	.	A	G	0.5	11.55	2771.77	PASS	AC=1;AF=0.500;AN=2;BaseQRankSum=2.161;ClippingRankSum=0.000;DP=219;ExcessHet=3.0103;FS=11.550;MLEAC=1;MLEAF=0.500;MQ=60.00;MQRankSum=0.000;QD=12.66;ReadPosRankSum=1.269;SOR=0.481;ANN=G|missense_variant|MODERATE|VWA5A|ENSSHAG00000000627|transcript|ENSSHAT00000000711|protein_coding|6/18|c.824A>G|p.Glu275Gly|824/2388|824/2388|275/795||WARNING_TRANSCRIPT_NO_START_CODON	GT:AD:DP:GQ:PL	0/1:133,86:219:99:2800,0,4231	219	missense_variant	VWA5A	ENSSHAG00000000627	ENSSHAT00000000711	c.824A>G	p.Glu275Gly
GL834635.1	2294206	.	GT	G	0.5	11.162	1518.73	PASS	AC=1;AF=0.500;AN=2;BaseQRankSum=4.346;ClippingRankSum=0.000;DP=357;ExcessHet=3.0103;FS=11.162;MLEAC=1;MLEAF=0.500;MQ=60.00;MQRankSum=0.000;QD=6.93;ReadPosRankSum=1.678;SOR=0.574;ANN=G|downstream_gene_variant|MODIFIER|MEGF9|ENSSHAG00000016698|transcript|ENSSHAT00000019826|protein_coding||c.*890delA|||||742|WARNING_TRANSCRIPT_NO_START_CODON,G|intergenic_region|MODIFIER|CDK5RAP2-MEGF9|ENSSHAG0000001…	GT:AD:DP:GQ:PL	0/1:92,127:219:99:1556,0,1166	219	downstream_gene_variant	MEGF9	ENSSHAG00000016698	ENSSHAT00000019826	c.*890delA
GL841360.1	297689	.	T	C	0.5	3.37	4087.77	PASS	AC=1;AF=0.500;AN=2;BaseQRankSum=-0.346;ClippingRankSum=0.000;DP=221;ExcessHet=3.0103;FS=3.370;MLEAC=1;MLEAF=0.500;MQ=60.00;MQRankSum=0.000;QD=18.67;ReadPosRankSum=-0.512;SOR=0.481;ANN=C|synonymous_variant|LOW|CPNE3|ENSSHAG00000006680|transcript|ENSSHAT00000007754|protein_coding|16/19|c.1272T>C|p.Phe424Phe|1605/1992|1272/1659|424/552||WARNING_TRANSCRIPT_NO_STOP_CODON,C|synonymous_variant|LOW|CPNE3…	GT:AD:DP:GQ:PL	0/1:99,120:219:99:4116,0,3315	219	synonymous_variant	CPNE3	ENSSHAG00000006680	ENSSHAT00000007754	c.1272T>C	p.Phe424Phe
GL856887.1	921329	.	C	A	0.5	1.715	2432.77	PASS	AC=1;AF=0.500;AN=2;BaseQRankSum=-0.009;ClippingRankSum=0.000;DP=219;ExcessHet=3.0103;FS=1.715;MLEAC=1;MLEAF=0.500;MQ=60.00;MQRankSum=0.000;QD=11.11;ReadPosRankSum=1.227;SOR=0.576;ANN=A|downstream_gene_variant|MODIFIER|PPP2R5D|ENSSHAG00000011775|transcript|ENSSHAT00000013882|protein_coding||c.*652C>A|||||652|WARNING_TRANSCRIPT_NO_START_CODON,A|downstream_gene_variant|MODIFIER|MEA1|ENSSHAG000000118…	GT:AD:DP:GQ:PL	0/1:137,82:219:99:2461,0,4657	219	downstream_gene_variant	PPP2R5D	ENSSHAG00000011775	ENSSHAT00000013882	c.*652C>A
GL851263.1	9420	.	A	T	0.5	1.04	2953.77	PASS	AC=1;AF=0.500;AN=2;BaseQRankSum=-0.710;ClippingRankSum=0.000;DP=220;ExcessHet=3.0103;FS=1.040;MLEAC=1;MLEAF=0.500;MQ=60.00;MQRankSum=0.000;QD=13.49;ReadPosRankSum=-0.339;SOR=0.650;ANN=T|synonymous_variant|LOW|ENSSHAG00000000575|ENSSHAG00000000575|transcript|ENSSHAT00000000655|protein_coding|5/8|c.1008A>T|p.Ile336Ile|1203/3623|1008/1410|336/469||	GT:AD:DP:GQ:PL	0/1:118,101:219:99:2982,0,3746	219	synonymous_variant	ENSSHAG00000000575	ENSSHAG00000000575	ENSSHAT00000000655	c.1008A>T	p.Ile336Ile
GL867593.1	830684	.	T	C	0.5	2.209	1104.77	PASS	AC=1;AF=0.500;AN=2;BaseQRankSum=-0.432;ClippingRankSum=0.000;DP=219;ExcessHet=3.0103;FS=2.209;MLEAC=1;MLEAF=0.500;MQ=60.00;MQRankSum=0.000;QD=5.04;ReadPosRankSum=0.345;SOR=0.517;ANN=C|intergenic_region|MODIFIER|Metazoa_SRP-ENSSHAG00000011621|ENSSHAG00000019932-ENSSHAG00000011621|intergenic_region|ENSSHAG00000019932-ENSSHAG00000011621|||n.830684T>C||||||	GT:AD:DP:GQ:PL	0/1:164,55:219:99:1133,0,4852	219	intergenic_region	Metazoa_SRP-ENSSHAG00000011621	ENSSHAG00000019932-ENSSHAG00000011621	ENSSHAG00000019932-ENSSHAG00000011621	n.830684T>C
GL864844.1	53516	.	A	G	0.5	0	2977.77	PASS	AC=1;AF=0.500;AN=2;BaseQRankSum=0.670;ClippingRankSum=0.000;DP=218;ExcessHet=3.0103;FS=0.000;MLEAC=1;MLEAF=0.500;MQ=60.00;MQRankSum=0.000;QD=13.66;ReadPosRankSum=-0.959;SOR=0.703;ANN=G|synonymous_variant|LOW|ENSSHAG00000002861|ENSSHAG00000002861|transcript|ENSSHAT00000003280|protein_coding|1/8|c.219T>C|p.His73His|219/1350|219/1350|73/449||,G|synonymous_variant|LOW|ENSSHAG00000002861|ENSSHAG000000…	GT:AD:DP:GQ:PL	0/1:121,97:218:99:3006,0,3849	218	synonymous_variant	ENSSHAG00000002861	ENSSHAG00000002861	ENSSHAT00000003280	c.219T>C	p.His73His
GL869922.1	1073	.	C	T	0.5	4.433	1620.77	PASS	AC=1;AF=0.500;AN=2;BaseQRankSum=0.742;ClippingRankSum=0.000;DP=218;ExcessHet=3.0103;FS=4.433;MLEAC=1;MLEAF=0.500;MQ=60.00;MQRankSum=0.000;QD=7.43;ReadPosRankSum=0.945;SOR=1.025;ANN=T|intergenic_region|MODIFIER|||||||||||||	GT:AD:DP:GQ:PL	0/1:159,59:218:99:1649,0,5683	218	intergenic_region
GL857025.1	325640	.	G	A	0.5	3.808	3210.77	PASS	AC=1;AF=0.500;AN=2;BaseQRankSum=-0.978;ClippingRankSum=0.000;DP=223;ExcessHet=3.0103;FS=3.808;MLEAC=1;MLEAF=0.500;MQ=60.00;MQRankSum=0.000;QD=14.80;ReadPosRankSum=-0.328;SOR=0.677;ANN=A|synonymous_variant|LOW|HSPB11|ENSSHAG00000007536|transcript|ENSSHAT00000008770|protein_coding|5/5|c.327C>T|p.Asp109Asp|327/432|327/432|109/143||,A|downstream_gene_variant|MODIFIER|ENSSHAG00000007365|ENSSHAG0000000…	GT:AD:DP:GQ:PL	0/1:114,103:217:99:3239,0,3773	217	synonymous_variant	HSPB11	ENSSHAG00000007536	ENSSHAT00000008770	c.327C>T	p.Asp109Asp
GL848408.1	1763	.	C	T	0.5	4.03	4984.77	PASS	AC=1;AF=0.500;AN=2;BaseQRankSum=2.135;ClippingRankSum=0.000;DP=217;ExcessHet=3.0103;FS=4.030;MLEAC=1;MLEAF=0.500;MQ=60.00;MQRankSum=0.000;QD=22.97;ReadPosRankSum=0.932;SOR=0.479;ANN=T|intergenic_region|MODIFIER|||||||||||||	GT:AD:DP:GQ:PL	0/1:77,140:217:99:5013,0,2345	217	intergenic_region
GL861744.1	97451	.	G	A	0.5	1.771	5122.77	PASS	AC=1;AF=0.500;AN=2;BaseQRankSum=0.676;ClippingRankSum=0.000;DP=218;ExcessHet=3.0103;FS=1.771;MLEAC=1;MLEAF=0.500;MQ=60.00;MQRankSum=0.000;QD=23.61;ReadPosRankSum=1.016;SOR=0.547;ANN=A|intergenic_region|MODIFIER|ARFGAP3-CHR_END|ENSSHAG00000003065-CHR_END|intergenic_region|ENSSHAG00000003065-CHR_END|||n.97451G>A||||||	GT:AD:DP:GQ:PL	0/1:73,144:217:99:5151,0,2275	217	intergenic_region	ARFGAP3-CHR_END	ENSSHAG00000003065-CHR_END	ENSSHAG00000003065-CHR_END	n.97451G>A
GL835417.1	18419	.	A	G	0.5	1.224	1829.77	PASS	AC=1;AF=0.500;AN=2;BaseQRankSum=-0.551;ClippingRankSum=0.000;DP=216;ExcessHet=3.0103;FS=1.224;MLEAC=1;MLEAF=0.500;MQ=60.00;MQRankSum=0.000;QD=8.47;ReadPosRankSum=0.295;SOR=0.560;ANN=G|downstream_gene_variant|MODIFIER|GNRH1|ENSSHAG00000001309|transcript|ENSSHAT00000001484|protein_coding||c.*3914A>G|||||3490|,G|downstream_gene_variant|MODIFIER|DOCK5|ENSSHAG00000002033|transcript|ENSSHAT00000002311|…	GT:AD:DP:GQ:PL	0/1:155,61:216:99:1858,0,5710	216	downstream_gene_variant	GNRH1	ENSSHAG00000001309	ENSSHAT00000001484	c.*3914A>G
GL834626.1	564042	.	AC	A	0.5	0.542	3368.73	PASS	AC=1;AF=0.500;AN=2;BaseQRankSum=2.339;ClippingRankSum=0.000;DP=217;ExcessHet=3.0103;FS=0.542;MLEAC=1;MLEAF=0.500;MQ=60.00;MQRankSum=0.000;QD=15.60;ReadPosRankSum=3.524;SOR=0.640;ANN=A|upstream_gene_variant|MODIFIER|SLA2|ENSSHAG00000009334|transcript|ENSSHAT00000010921|protein_coding||c.-11964delG|||||3463|,A|intron_variant|MODIFIER|NDRG3|ENSSHAG00000009595|transcript|ENSSHAT00000011243|protein_co…	GT:AD:DP:GQ:PL	0/1:115,101:216:99:3406,0,4392	216	upstream_gene_variant	SLA2	ENSSHAG00000009334	ENSSHAT00000010921	c.-11964delG
GL835417.1	18847	.	A	G	0.5	0	1329.77	PASS	AC=1;AF=0.500;AN=2;BaseQRankSum=3.008;ClippingRankSum=0.000;DP=216;ExcessHet=3.0103;FS=0.000;MLEAC=1;MLEAF=0.500;MQ=60.00;MQRankSum=0.000;QD=6.16;ReadPosRankSum=1.837;SOR=0.688;ANN=G|downstream_gene_variant|MODIFIER|GNRH1|ENSSHAG00000001309|transcript|ENSSHAT00000001484|protein_coding||c.*4342A>G|||||3918|,G|downstream_gene_variant|MODIFIER|DOCK5|ENSSHAG00000002033|transcript|ENSSHAT00000002311|p…	GT:AD:DP:GQ:PL	0/1:168,48:216:99:1358,0,5813	216	downstream_gene_variant	GNRH1	ENSSHAG00000001309	ENSSHAT00000001484	c.*4342A>G
GL868827.1	922	.	A	G	0.5	5.753	7503.77	PASS	AC=1;AF=0.500;AN=2;BaseQRankSum=-0.641;ClippingRankSum=0.000;DP=216;ExcessHet=3.0103;FS=5.753;MLEAC=1;MLEAF=0.500;MQ=60.00;MQRankSum=0.000;QD=34.74;ReadPosRankSum=1.223;SOR=0.284;ANN=G|intergenic_region|MODIFIER|||||||||||||	GT:AD:DP:GQ:PL	0/1:30,186:216:99:7532,0,628	216	intergenic_region
GL869375.1	379	.	A	G	0.5	0.685	846.77	PASS	AC=1;AF=0.500;AN=2;BaseQRankSum=3.388;ClippingRankSum=0.000;DP=235;ExcessHet=3.0103;FS=0.685;MLEAC=1;MLEAF=0.500;MQ=60.00;MQRankSum=0.000;QD=3.92;ReadPosRankSum=1.236;SOR=0.698;ANN=G|intergenic_region|MODIFIER|||||||||||||	GT:AD:DP:GQ:PL	0/1:181,35:216:99:875,0,6125	216	intergenic_region
GL848404.1	482	.	C	T	0.5	0	967.77	PASS	AC=1;AF=0.500;AN=2;BaseQRankSum=1.522;ClippingRankSum=0.000;DP=216;ExcessHet=3.0103;FS=0.000;MLEAC=1;MLEAF=0.500;MQ=60.00;MQRankSum=0.000;QD=4.48;ReadPosRankSum=2.553;SOR=0.721;ANN=T|intergenic_region|MODIFIER|||||||||||||	GT:AD:DP:GQ:PL	0/1:175,41:216:99:996,0,5984	216	intergenic_region
GL850161.1	121930	.	G	C	0.5	5.682	3568.77	PASS	AC=1;AF=0.500;AN=2;BaseQRankSum=-0.996;ClippingRankSum=0.000;DP=215;ExcessHet=3.0103;FS=5.682;MLEAC=1;MLEAF=0.500;MQ=60.00;MQRankSum=0.000;QD=16.60;ReadPosRankSum=0.771;SOR=0.677;ANN=C|upstream_gene_variant|MODIFIER|HSD17B14|ENSSHAG00000004801|transcript|ENSSHAT00000005548|protein_coding||c.-666G>C|||||666|WARNING_TRANSCRIPT_NO_STOP_CODON,C|upstream_gene_variant|MODIFIER|HSD17B14|ENSSHAG000000048…	GT:AD:DP:GQ:PL	0/1:91,124:215:99:3597,0,2588	215	upstream_gene_variant	HSD17B14	ENSSHAG00000004801	ENSSHAT00000005548	c.-666G>C
GL849555.1	1525015	.	T	C	0.5	1.729	3420.77	PASS	AC=1;AF=0.500;AN=2;BaseQRankSum=1.110;ClippingRankSum=0.000;DP=226;ExcessHet=3.0103;FS=1.729;MLEAC=1;MLEAF=0.500;MQ=60.00;MQRankSum=0.000;QD=15.91;ReadPosRankSum=0.652;SOR=0.846;ANN=C|missense_variant|MODERATE|POLA1|ENSSHAG00000013218|transcript|ENSSHAT00000015638|protein_coding|5/37|c.338A>G|p.Asp113Gly|1099/5255|338/4494|113/1497||	GT:AD:DP:GQ:PL	0/1:116,99:215:99:3449,0,4023	215	missense_variant	POLA1	ENSSHAG00000013218	ENSSHAT00000015638	c.338A>G	p.Asp113Gly
GL856821.1	885102	.	A	G	0.5	0	3659.77	PASS	AC=1;AF=0.500;AN=2;BaseQRankSum=-0.133;ClippingRankSum=0.000;DP=220;ExcessHet=3.0103;FS=0.000;MLEAC=1;MLEAF=0.500;MQ=60.00;MQRankSum=0.000;QD=17.02;ReadPosRankSum=0.401;SOR=0.686;ANN=G|synonymous_variant|LOW|CRTC2|ENSSHAG00000011653|transcript|ENSSHAT00000013749|protein_coding|11/13|c.1249T>C|p.Leu417Leu|1249/2563|1249/1905|417/634||	GT:AD:DP:GQ:PL	0/1:104,111:215:99:3688,0,3454	215	synonymous_variant	CRTC2	ENSSHAG00000011653	ENSSHAT00000013749	c.1249T>C	p.Leu417Leu
GL834782.1	2044450	.	T	C	0.5	0	3160.77	PASS	AC=1;AF=0.500;AN=2;BaseQRankSum=-0.321;ClippingRankSum=0.000;DP=215;ExcessHet=3.0103;FS=0.000;MLEAC=1;MLEAF=0.500;MQ=60.00;MQRankSum=0.000;QD=14.70;ReadPosRankSum=2.200;SOR=0.689;ANN=C|intergenic_region|MODIFIER|USP39-TMEM150A|ENSSHAG00000016049-ENSSHAG00000016184|intergenic_region|ENSSHAG00000016049-ENSSHAG00000016184|||n.2044450T>C||||||	GT:AD:DP:GQ:PL	0/1:111,104:215:99:3189,0,3528	215	intergenic_region	USP39-TMEM150A	ENSSHAG00000016049-ENSSHAG00000016184	ENSSHAG00000016049-ENSSHAG00000016184	n.2044450T>C
GL834414.1	22862	.	A	G	0.5	16.039	1833.77	PASS	AC=1;AF=0.500;AN=2;BaseQRankSum=-0.981;ClippingRankSum=0.000;DP=214;ExcessHet=3.0103;FS=16.039;MLEAC=1;MLEAF=0.500;MQ=60.00;MQRankSum=0.000;QD=8.57;ReadPosRankSum=5.184;SOR=0.694;ANN=G|intron_variant|MODIFIER|MKI67|ENSSHAG00000001614|transcript|ENSSHAT00000001832|protein_coding|13/22|c.3159+891T>C||||||WARNING_TRANSCRIPT_NO_START_CODON	GT:AD:DP:GQ:PL	0/1:148,66:214:99:1862,0,5167	214	intron_variant	MKI67	ENSSHAG00000001614	ENSSHAT00000001832	c.3159+891T>C
GL857064.1	54682	.	C	T	0.5	3.858	2981.77	PASS	AC=1;AF=0.500;AN=2;BaseQRankSum=-0.730;ClippingRankSum=0.000;DP=218;ExcessHet=3.0103;FS=3.858;MLEAC=1;MLEAF=0.500;MQ=60.00;MQRankSum=0.000;QD=13.93;ReadPosRankSum=2.065;SOR=0.508;ANN=T|missense_variant|MODERATE|ENSSHAG00000001138|ENSSHAG00000001138|transcript|ENSSHAT00000001290|protein_coding|19/33|c.2327C>T|p.Thr776Met|2327/4788|2327/4788|776/1595||WARNING_TRANSCRIPT_NO_START_CODON	GT:AD:DP:GQ:PL	0/1:109,105:214:99:3010,0,3339	214	missense_variant	ENSSHAG00000001138	ENSSHAG00000001138	ENSSHAT00000001290	c.2327C>T	p.Thr776Met
GL864906.1	2523	.	A	G	0.5	3.451	5060.77	PASS	AC=1;AF=0.500;AN=2;BaseQRankSum=-1.338;ClippingRankSum=0.000;DP=237;ExcessHet=3.0103;FS=3.451;MLEAC=1;MLEAF=0.500;MQ=60.00;MQRankSum=0.000;QD=23.65;ReadPosRankSum=-1.330;SOR=0.470;ANN=G|downstream_gene_variant|MODIFIER|AHNAK|ENSSHAG00000001066|transcript|ENSSHAT00000001208|protein_coding||c.*3973T>C|||||3973|WARNING_TRANSCRIPT_NO_STOP_CODON,G|intergenic_region|MODIFIER|CHR_START-AHNAK|CHR_START-E…	GT:AD:DP:GQ:PL	0/1:74,140:214:99:5089,0,2415	214	downstream_gene_variant	AHNAK	ENSSHAG00000001066	ENSSHAT00000001208	c.*3973T>C
GL848426.1	845	.	G	T	0.5	2.396	2951.77	PASS	AC=1;AF=0.500;AN=2;BaseQRankSum=-0.780;ClippingRankSum=0.000;DP=214;ExcessHet=3.0103;FS=2.396;MLEAC=1;MLEAF=0.500;MQ=60.00;MQRankSum=0.000;QD=13.79;ReadPosRankSum=-0.030;SOR=0.537;ANN=T|intergenic_region|MODIFIER|||||||||||||	GT:AD:DP:GQ:PL	0/1:121,93:214:99:2980,0,4308	214	intergenic_region
GL848403.1	3703	.	A	T	0.5	1.43	686.77	PASS	AC=1;AF=0.500;AN=2;BaseQRankSum=-1.378;ClippingRankSum=0.000;DP=214;ExcessHet=3.0103;FS=1.430;MLEAC=1;MLEAF=0.500;MQ=60.00;MQRankSum=0.000;QD=3.21;ReadPosRankSum=-0.434;SOR=0.655;ANN=T|intergenic_region|MODIFIER|||||||||||||	GT:AD:DP:GQ:PL	0/1:177,37:214:99:715,0,6602	214	intergenic_region
GL864998.1	92668	.	C	T	0.5	2.437	4606.77	PASS	AC=1;AF=0.500;AN=2;BaseQRankSum=3.580;ClippingRankSum=0.000;DP=213;ExcessHet=3.0103;FS=2.437;MLEAC=1;MLEAF=0.500;MQ=60.00;MQRankSum=0.000;QD=21.63;ReadPosRankSum=1.504;SOR=0.910;ANN=T|synonymous_variant|LOW|CENPE|ENSSHAG00000003188|transcript|ENSSHAT00000003665|protein_coding|37/59|c.4995G>A|p.Leu1665Leu|4995/9165|4995/8037|1665/2678||,T|synonymous_variant|LOW|CENPE|ENSSHAG00000003188|transcript|…	GT:AD:DP:GQ:PL	0/1:85,128:213:99:4635,0,2485	213	synonymous_variant	CENPE	ENSSHAG00000003188	ENSSHAT00000003665	c.4995G>A	p.Leu1665Leu
GL834447.1	147335	.	A	G	0.5	0	3141.77	PASS	AC=1;AF=0.500;AN=2;BaseQRankSum=-0.389;ClippingRankSum=0.000;DP=213;ExcessHet=3.0103;FS=0.000;MLEAC=1;MLEAF=0.500;MQ=60.00;MQRankSum=0.000;QD=14.75;ReadPosRankSum=1.415;SOR=0.691;ANN=G|missense_variant|MODERATE|BMS1|ENSSHAG00000005062|transcript|ENSSHAT00000005856|protein_coding|10/24|c.2123A>G|p.Gln708Arg|2123/3927|2123/3927|708/1308||WARNING_TRANSCRIPT_NO_STOP_CODON	GT:AD:DP:GQ:PL	0/1:103,110:213:99:3170,0,3003	213	missense_variant	BMS1	ENSSHAG00000005062	ENSSHAT00000005856	c.2123A>G	p.Gln708Arg
GL868472.1	1558	.	C	A	0.5	2.218	791.77	PASS	AC=1;AF=0.500;AN=2;BaseQRankSum=-1.010;ClippingRankSum=0.000;DP=213;ExcessHet=3.0103;FS=2.218;MLEAC=1;MLEAF=0.500;MQ=60.00;MQRankSum=0.000;QD=3.72;ReadPosRankSum=-1.327;SOR=0.505;ANN=A|intergenic_region|MODIFIER|||||||||||||	GT:AD:DP:GQ:PL	0/1:170,43:213:99:820,0,5503	213	intergenic_region
GL841369.1	22364	.	A	G	0.5	3.48	3112.73	PASS	AC=1;AF=0.500;AN=2;BaseQRankSum=-0.142;ClippingRankSum=0.000;DP=283;ExcessHet=3.0103;FS=3.480;MLEAC=1;MLEAF=0.500;MQ=60.00;MQRankSum=0.000;QD=14.68;ReadPosRankSum=9.059;SOR=0.526;ANN=G|synonymous_variant|LOW|MTDH|ENSSHAG00000000065|transcript|ENSSHAT00000000073|protein_coding|2/13|c.63A>G|p.Gln21Gln|199/1938|63/1428|21/475||	GT:AD:DP:GQ:PL	0/1:113,99:212:99:3150,0,3939	212	synonymous_variant	MTDH	ENSSHAG00000000065	ENSSHAT00000000073	c.63A>G	p.Gln21Gln
GL841357.1	1418208	.	C	T	0.5	0.906	6735.77	PASS	AC=1;AF=0.500;AN=2;BaseQRankSum=-0.453;ClippingRankSum=0.000;DP=212;ExcessHet=3.0103;FS=0.906;MLEAC=1;MLEAF=0.500;MQ=60.00;MQRankSum=0.000;QD=31.77;ReadPosRankSum=1.592;SOR=0.562;ANN=T|synonymous_variant|LOW|TUBB2B|ENSSHAG00000014187|transcript|ENSSHAT00000016819|protein_coding|4/4|c.817C>T|p.Leu273Leu|948/1469|817/1338|273/445||,T|upstream_gene_variant|MODIFIER|ENSSHAG00000014179|ENSSHAG00000014…	GT:AD:DP:GQ:PL	0/1:20,192:212:99:6764,0,163	212	synonymous_variant	TUBB2B	ENSSHAG00000014187	ENSSHAT00000016819	c.817C>T	p.Leu273Leu
GL834626.1	564044	.	C	G	0.5	0	3377.77	PASS	AC=1;AF=0.500;AN=2;BaseQRankSum=4.086;ClippingRankSum=0.000;DP=213;ExcessHet=3.0103;FS=0.000;MLEAC=1;MLEAF=0.500;MQ=60.00;MQRankSum=0.000;QD=15.93;ReadPosRankSum=3.435;SOR=0.689;ANN=G|upstream_gene_variant|MODIFIER|SLA2|ENSSHAG00000009334|transcript|ENSSHAT00000010921|protein_coding||c.-11965G>C|||||3464|,G|intron_variant|MODIFIER|NDRG3|ENSSHAG00000009595|transcript|ENSSHAT00000011243|protein_cod…	GT:AD:DP:GQ:PL	0/1:111,101:212:99:3406,0,4392	212	upstream_gene_variant	SLA2	ENSSHAG00000009334	ENSSHAT00000010921	c.-11965G>C
GL850396.1	40872	.	CA	C	0.5	0	1934.73	PASS	AC=1;AF=0.500;AN=2;BaseQRankSum=1.631;ClippingRankSum=0.000;DP=278;ExcessHet=3.0103;FS=0.000;MLEAC=1;MLEAF=0.500;MQ=60.00;MQRankSum=0.000;QD=9.13;ReadPosRankSum=1.735;SOR=0.718;ANN=C|3_prime_UTR_variant|MODIFIER|SCHIP1|ENSSHAG00000002085|transcript|ENSSHAT00000002377|protein_coding|5/5|c.*104delA|||||104|WARNING_TRANSCRIPT_NO_START_CODON&INFO_REALIGN_3_PRIME	GT:AD:DP:GQ:PL	0/1:122,90:212:99:1972,0,2799	212	3_prime_UTR_variant	SCHIP1	ENSSHAG00000002085	ENSSHAT00000002377	c.*104delA
[truncated: 9,081 more rows]

## Sheet: T2
Table S4, Related to Figure 1: Variant calling analysis
[truncated: 12,447 more rows]

## Sheet: T3
Table S4, Related to Figure 1: Variant calling analysis
[truncated: 9,857 more rows]

[truncated: 2 more sheets: T4, Fibroblasts]
