# Supplementary material for: The ERBB-STAT3 Axis Drives Tasmanian Devil Facial Tumor Disease
Source: Cancer Cell. 2019 Jan 14;35(1):125–139.e9. doi: 10.1016/j.ccell.2018.11.018 (PMC6335503; doi:10.1016/j.ccell.2018.11.018)
Supplement: Table S6. Differential Analysis of DNA Methylation, Related to Figure 2 [file mmc7.xlsx]

## Sheet: Diff. Analysis - Avg Promoter
Table S6, Related to Figure 2: Differential analysis of DNA methylation
Gene	log2 Fold-Change	PVal	meanMethHealthy	meanMethTumor	Mean	DFTD.meth	Tumor_Narawntapu.meth	Tumor_Narawntapu.meth	Tumor_Wisedale.meth	Tumor_Wisedale.meth	Tumor_Cradle.meth	Tumor_Cradle.meth	Tumor_Kempton.meth	Tumor_Kempton.meth	Tumor_Kempton.meth	Spleen_Narawntapu.meth	Spleen_Wisedale.meth	Spleen_Cradle.meth	Spleen_Kempton.meth	Skin_Narawntapu.meth	Skin_Wisedale.meth	Skin_Cradle.meth	Skin_Kempton.meth	BrachialNerve.meth
NT5C	-5.02089	7.39726e-05	1.22507	71.2407	36.2329	88.3721	85.7778	72.2222	79.4613	0	68.0337	80.735	88.0759	79.6381	87.2222	0	2.22222	2.5641	0	NA	2.5641	0	NA	NA
LPCAT2	-4.81329	1.6969e-06	0.575697	43.3013	21.9385	0.543478	46.5286	20.8514	35.4605	0	39.0373	9.90585	89.557	60.3129	88.0581	0	0.568182	0	1.04167	0	0	0	0	3.57143
F2RL1	-3.69018	0.093086	0.790895	22.1167	11.4538	40	0	NA	NA	0	8.33333	0	51.0417	35.8262	59.6154	1.5625	0	0	0	0	5.55556	0	0	0
SIX6	-3.5102	0.000759165	4.0043	56.0189	30.0116	50	51.7162	61.9048	55.9091	31.4722	46.2753	56.7708	65.0714	64.4643	75	8.33333	3.1348	0.543478	8.22581	1.19048	0	5.55556	0	6.05204
ARHGEF5	-3.48908	6.87113e-05	3.02501	44.1943	23.6097	79.1331	48.5865	23.2213	35.2246	7.85561	39.3925	16.7361	64.6608	84.5281	68.5552	1.66467	5.20036	3.20895	3.23529	4.75997	0	4.97819	2.61538	1.50376
TMEM179	-3.41996	0.0635707	0.497626	15.0293	7.76344	0	31.4815	20.2381	11.688	0	7.61905	6.92641	13.7403	30.6667	12.9032	0	0.757576	0.314465	1.02564	0	0	0	0	2.38095
TRAF1	-3.41544	0.000246159	3.67165	48.8448	26.2582	87.5806	66.7734	18.0556	32.2804	16.476	17.4126	56.3364	84.6607	63.6129	83.9951	0	7.14869	0	2.81746	6.62055	0	5.26335	7.33007	3.86473
LAMP5	-3.38047	0.000863913	3.32933	44.0864	23.7079	66.8413	66.5608	34.3137	39.9764	2.01152	29.467	36.9035	63.3275	50.7822	70.1771	0.396825	1.16959	3.12169	3.39095	10.694	1.38889	3.94137	4.05644	1.04167
GGT7	-3.32846	0.0128774	4.83329	57.5976	31.2155	34.0909	51.1364	NA	36.9318	NA	26.1905	30.0705	94.1667	72.5	92.1875	3.33333	10.1974	0.657895	0.625	1.13636	0	21.1538	NA	1.5625
BICDL1	-3.03121	0.311483	0.277778	9.44577	4.86177	NA	0	NA	2.38095	1.85185	0	0	28	10	33.3333	0	0	0	0	0	0	0	NA	2.22222
GPR6	-3.02388	0.0485536	4.14386	40.8376	22.4907	48.5714	36.7347	16.6667	22.8571	12.1495	33.3333	36.9231	86.1538	75.8065	46.9136	8.62069	0	10.8911	7.8125	2.10526	7.86517	0	0	0
KL	-3.00963	0.000490264	4.84654	46.0857	25.4661	61.0642	42.6906	37.9866	34.0156	6.59766	28.2122	37.878	71.0343	89.5625	78.0114	3.53721	1.7094	5.89463	15.2005	1.26263	0.268817	4.89837	1.28205	9.56526
TAC1	-3.0067	0.00764	3.60458	36.0081	19.8064	42.1818	41.5013	31.25	37.8585	6.87135	22.9167	26.0086	45.6516	52.9129	55.9304	6.43939	NA	3.57296	1.78571	3.03131	3.28874	3.33333	3.76794	3.61722
P2RY11	-2.86678	0.00298595	3.70448	33.3161	18.5103	37.5	51.4706	NA	NA	20.3704	24.8918	15.5172	21.875	48.4611	50.6266	9.67742	0	0	0	13.6364	3.26087	3.06122	0	NA
SST	-2.84865	0.0162697	5.06194	42.6659	23.8639	14.8256	75.3831	30.1887	39.6859	2.20588	42.9062	31.105	51.1181	64.2593	37.7827	11.0586	3.16092	2.17305	10.2564	7.67857	5.82589	3.18182	2.22222	0
GATA3	-2.83491	0.0161517	4.59082	38.8904	21.7406	44.799	49.7925	28.8462	27.2156	28.4173	27.6223	28.6826	45.3824	50.9064	57.2488	4.06533	2.61445	6.92186	1.81465	4.46841	1.83895	3.37503	3.25792	13.2967
NME5	-2.8259	0.0281174	2.11976	21.1208	11.6203	9.9542	39.5253	0	28.9649	5.87165	2.92579	3.1332	21.4596	56.7088	21.0395	4.41709	1.49733	3.64989	1.76471	1.57895	0	2.28687	0	3.45905
ADRA2C	-2.74991	0.140407	2.82148	24.7062	13.7638	15.8992	23.57	7.61215	27.0748	2.39762	4.80917	9.63961	46.9039	47.9394	47.0072	2.57263	2.67447	4.03041	3.32461	2.6017	0.486227	3.19314	2.23062	3.98337
LHX3	-2.73907	0.00660201	4.41278	35.1379	19.7753	11.5152	39.6686	26.8864	20.9314	0.483092	26.3919	38.1191	60.1336	43.7758	54.8603	7.64206	1.83333	5.33744	7.90711	0.629426	1.31242	10.0856	4.28571	0.653595
CACNG2	-2.71477	0.183064	1.05405	12.4846	6.76933	37.8776	7.14286	0	0	0	0	6.60377	27.551	47.3214	17.5	0	0	0	2.5	5.40541	0	0	0	NA
HOXB6	-2.68075	0.129606	0.904437	11.2111	6.05774	0	0	0	8.53302	1.7094	7.31707	0.595238	36.5854	15.7672	30.3922	0.70922	1.75439	0	2.89855	0	2.77778	0	0	0
NPBWR1	-2.67478	0.0176156	5.62415	41.2978	23.461	30.7556	61.5385	57.5	46.9565	4.51613	31.8517	31.25	50	69.5124	16.5455	8.79257	0	7.68145	18.1176	7.82051	2.96296	0	1.53846	3.7037
PROK2	-2.65645	0.209892	3.41031	26.806	15.1082	53.5384	37.5	26.8301	28.2258	4.16667	5.5	2.5641	32.1061	58.7094	45.6522	3.43137	2.7305	3.46154	1.08696	1.49254	5.48419	7.31123	5	0.694444
TRPC3	-2.64928	0.039379	7.19897	50.4367	28.8178	37.8261	47.7058	NA	30.172	14.1617	24.6698	28.8076	84.2878	84.816	88.0417	4.8913	4.98003	8.32253	9.95859	7.21628	6.39925	7.10145	5.47009	11.2636
SEC14L1	-2.64172	0.00978582	3.89276	29.5344	16.7136	22.5041	36.6087	23.3766	28.2827	16.2535	19.6159	33.6569	32.2631	44.6316	29.0685	3.71461	6.52778	4.91533	10.046	1.17663	2.75772	2.84386	3.11966	0.621118
GARTSON	-2.64022	0.307708	0	5.23427	2.61714	16.6667	0	NA	NA	0	6.06061	0	25.641	0	4.93827	0	0	0	0	0	0	0	NA	0
CORO2A	-2.63783	0.0985624	3.07122	24.3391	13.7051	28.1866	28.9376	3.84615	46.2562	3.09347	16.8589	16.6444	34.7643	28.2174	34.2352	3.83908	0	4.69987	3.08429	1.71958	4.48718	2.47321	2.70655	3.18139
CRIP3	-2.63106	0.0463191	6.36261	44.6099	25.4863	58.4058	63.82	58.4615	59.0238	11.2554	38.9634	44.4879	43.1373	54.8759	39.3351	7.99201	10.085	1.02916	8.38591	6.70535	8.192	4.52766	5.15152	5.19481
SOX8	-2.60526	0.0445143	4.14542	30.31	17.2277	55.8036	35.2564	0	45.9581	15.625	25.9721	32.5752	36.5242	36.6992	22.2222	2.37269	0.833333	0.493827	6.92424	2.22465	3.00665	6.91392	1.0582	13.8049
FERD3L	-2.57765	0.053692	5.2012	36.019	20.6101	1.07759	38.7538	0	34.9046	0.909091	20.2955	34.1057	47.4129	53.3608	49.8595	8.06316	6.83768	5.636	6.97196	0.657895	4.62949	6.87899	1.98413	5.10182
MAPK13	-2.53869	0.550014	3.61316	25.8053	14.7092	0	40	0	38.8889	15.1515	3.7037	25	71.6981	12	NA	0	12.2807	0	4.54545	0	0	8	7.69231	0
FRMD1	-2.50509	0.14735	1.91978	15.5751	8.74746	25.6842	30.0752	NA	46.875	6.66667	3.7594	10.3175	11.8813	27.8571	9.52597	3.95604	0	5.06776	3.00752	1.55079	1.47783	0	0.714286	1.50376
ADM	-2.48273	0.0447853	4.40804	29.2286	16.8183	39.4643	47.2159	17.5	21.7218	3.58443	20.7274	25.295	31.1336	49.8663	30.0099	8.23579	4.42961	1.48753	1.61133	4.0975	3.57782	2.88977	0	11.4691
MAB21L1	-2.4735	0.00273015	4.93743	31.9758	18.4566	41.2574	40.795	46.1069	37.8936	29.9143	23.1612	29.0135	27.7481	34.6199	18.8725	4.69136	3.39506	5.92343	12.8571	0	0.617284	1.16959	1.62037	17.6825
SLC17A6	-2.46731	0.0861624	2.08654	16.069	9.07775	0	20	2.5641	28.9855	2.92398	0	6.17284	35.5932	19.0476	29.3333	6.96517	0	0.980392	0	0	0	6.66667	0	4.16667
DUOX1	-2.44976	0.224679	2.06551	15.7476	8.90657	4.54545	19.7802	0	37.037	0	11.5207	0	33.3333	44.2744	0	0	1.71429	3.35589	3.52941	0	3.59547	1.39456	1.42857	3.57143
LRRC31	-2.44279	0.0903237	11.1439	65.0255	38.0847	100	56.4103	37.5	100	95	51.1111	71.875	60	13.3333	100	0	30.7692	20.5882	8.69565	3.7037	0	11.5385	0	25
ANGPT4	-2.44139	0.0698434	5.12097	32.2469	18.684	10.8516	7.35294	9.375	46.875	10.3896	3.47222	2.92308	67.1875	75	67.6471	9.31818	3.03309	6.62055	NA	5	2.5	6.25	NA	3.125
HEY1	-2.43954	0.0450565	2.3258	17.0414	9.68361	10.2083	16.1364	19.0476	0	4.54545	35.4563	11.218	6.82624	40.7831	23.6842	0.909091	1.78571	0	0	0	0.819892	0	2.5641	13.6905
MAL	-2.42894	0.0782253	2.07262	15.546	8.80932	12.0879	4.35897	5.71429	1.2987	4.94572	8.47686	4.34783	35.9832	27.0092	44.9703	2.38095	5.51752	0	0.840336	2.1645	0.952381	2.22222	1.73993	2.85714
PRLHR	-2.42811	0.0678447	3.37187	22.529	12.9504	2.87319	36.5678	32.7894	20.2444	1.97572	4.14684	6.64946	24.22	45.4689	35.3618	4.80736	4.92766	2.13452	3.25485	2.44136	4.14529	1.3046	6.34921	3.82883
NEUROD1	-2.41362	0.00521591	5.8931	35.7271	20.8101	40.2019	36.3494	29.3239	30.0385	6.53388	24.4089	36.1183	44.558	64.2888	41.2989	7.10426	4.62773	5.45387	5.70055	6.68934	6.69845	5.61033	4.10793	7.08028
RIMKLA	-2.41089	0.137726	0	4.31802	2.15901	0	0	NA	9.61538	0	0	0	0	1.85185	23.0769	0	0	0	0	0	0	0	0	NA
ATMIN	-2.38832	0.189163	0.444444	6.56234	3.50339	6.25	5.76923	NA	0	NA	2.66714	0	0	29.1667	8.33333	0	0	4	0	0	0	0	0	0
NTSR1	-2.36319	0.135618	3.02974	19.7333	11.3815	43.4524	27.9503	NA	22.1429	0.324675	12.4736	9.52381	33.6081	43.3862	0	3.8961	1.0989	2.83479	1.34637	2.09059	2.80849	0	0	11.8939
MSC	-2.35093	0.00111701	8.29551	46.4215	27.3585	65.3846	64.3228	26.6667	51.8496	13.0323	48.9502	43.3294	55.779	60.2359	53.6275	5.16322	5.04061	4.40094	4.329	7.69231	2.3569	6.73401	9.2723	29.6703
BHMT	-2.35059	0.0031524	7.71059	43.4269	25.5687	2.85714	81.6667	30	50.8333	10.7527	20.9596	15.942	66.5451	62.963	44.697	7.97619	8.82353	7.9016	4.68975	7.40741	16.721	4.0404	8.20433	4.16667
C11orf87	-2.34128	0.325814	1.48914	11.6138	6.55145	2.38095	1.78571	0	0	0	1.2987	3.42857	47.7305	11.4846	32.1594	1.11185	0	2.34192	0	3.2967	0	3.7594	1.19048	0
CENPE	-2.33184	1	0.3861	5.97826	3.18218	0	0	NA	0	0	0	0	0	0	47.8261	0	0	2.7027	0	0	0	0	NA	NA
ESR1	-2.30986	0.0117542	8.6814	47.0037	27.8426	NA	56.5217	47.2222	35.2941	17.5926	45.0534	42.8571	64.9123	46.9136	66.6667	20.4678	25.4902	5.59427	0	1.19048	0	11.4453	5.26316	NA
DOCK2	-2.29865	0.00184127	5.4981	30.9705	18.2343	49.5838	39.0339	17.5608	14.3409	9.91825	19.3805	25.8554	58.4598	39.0925	52.8571	3.76623	6.86562	1.85639	11.2811	9.02778	3.49037	3.19088	8.41667	1.78571
NGB	-2.29849	0.0791898	3.40109	20.6509	12.026	79.1197	52.2273	18.8492	24.8706	3.57143	16.872	2.25564	4.21844	52.328	6.34058	2.30415	1.16667	2.95238	1.86335	6.14646	3.32226	9.77011	1.2987	1.78571
GAP43	-2.28809	0.00377228	1.5494	11.4515	6.50045	30.303	25.9191	10	5	8.95522	4.7619	12.8205	0	32.5	2.38095	0	0	0	6.66667	4.80769	1.04167	1.42857	0	0
GABRB2	-2.28643	0.0410273	4.02029	23.4913	13.7558	43.9909	20.9273	25	25.2101	4.09825	4.64286	8.8188	51.3456	43.3412	31.6667	5.05148	7.66129	3.27869	2.85714	6.06126	1.37363	2.85714	9.09091	0
KRT18	-2.28383	0.0432078	4.32968	24.9539	14.6418	9.99953	22.741	0	11.3895	5.23965	6.17229	4.31489	48.464	54.3453	56.4444	1.1139	3.73891	6.33404	2.59387	2.625	6.1112	4.56841	5.84596	5.71429
LAMA3	-2.28383	0.0879262	2.52226	16.1523	9.33727	8.79608	3.5	2.5	3.57143	2.80644	2.6659	0.892857	34.1885	52.8719	42.3735	2.60294	0	3.27077	6.25	0	3.4879	0	5.95238	1.13636
DMGDHBHMT2	-2.27451	0.217516	0.3125	5.35033	2.83142	2	6.45161	NA	6	0	7.18182	13.1692	0	0	10	0	0	0	0	2.5	0	0	NA	0
FOXP4	-2.26339	0.000437891	11.5576	59.2913	35.4244	71.4286	86.4389	83.3333	60.6667	41.902	37.3529	46.7335	69.3627	55	97.561	0	0	8.19892	0	0	10.6481	33.0819	9.52381	42.5652
PROCR	-2.25435	0.00252861	4.50856	25.2825	14.8955	39.7059	35.8696	38.8889	26.2981	7.5	18.0208	46.0633	13.2519	33.0224	15.4304	2.27273	0	7.97414	0	11.1751	0	12.3737	NA	2.27273
KCNK12	-2.25227	0.229665	2.66423	16.4575	9.56088	38.9706	0.357143	0	1.41554	0.735294	3.61485	0	37.0939	37.1696	51.3369	5.56595	5.21372	0.713012	2.49608	1.79405	2.47199	2.48366	1.89542	1.27279
GRIN2C	-2.24972	0.0823473	2.33622	14.8668	8.6015	32.624	15.6109	4.82456	12.0258	15.671	7.6221	12.7076	9.20452	47.5374	4.11905	0.844278	5.61363	4.16667	0.420168	1.13864	3.36743	0.877193	2.06349	1.73611
LHFPL4	-2.24567	0.0021945	7.08995	37.367	22.2285	44.3803	38.783	8	35.8445	13.2721	33.4158	31.3664	50.0466	46.5309	50.4804	4.85308	6.24019	11.8093	10.1807	3.37013	5.54945	7.67222	5.48214	9.07842
PTGIS	-2.2141	0.0393735	7.89233	40.2596	24.076	0	37	11.6071	37.5	8.40074	31.5217	36.9318	52.5	71.875	75	8.78378	6.1553	5.49716	4.7619	11.5385	7.94118	12.8289	NA	5.63187
NR2E3	-2.20402	0.00305315	11.554	56.844	34.199	68.1818	38.1746	40	79.085	41.6311	34.0081	56.0606	68.2171	86.4198	68	13.7255	15.4762	14.2857	30	0	3.22581	3.0303	18.1818	6.06061
PCDH19	-2.20071	0.0568175	6.65793	34.2039	20.4309	16.4518	25.6131	NA	13.8095	6.28792	27.0354	29.887	70.2123	33.2293	67.5568	3.06122	3.57143	6.12103	9.96622	0	4.21769	12.3892	1.2987	19.2959
CNKSR1	-2.19513	0.0089407	12.8602	62.4699	37.665	88.1734	53.7387	NA	48.5714	1.78571	59.5946	70.056	91.3214	66.9985	95.5556	18.3333	20.9524	15	16.4444	2	2.5	15.6777	0	14.5455
NHLH2	-2.18793	0.0256339	2.29942	14.0339	8.16664	8.31233	16.3984	16.9866	13.1133	5.22148	7.33623	8.00391	25.4906	19.6195	15.0742	2.6142	2.18023	0.946766	0.901391	6.66314	0.932181	1.84411	1.64553	3.0432
GPR149	-2.18785	0.0716937	3.76821	20.7253	12.2467	37.8577	22.858	22.2222	16.7281	6.21918	12.4049	13.8756	33.6753	32.3849	27.0362	3.01034	4.19753	6.14703	4.38418	2.95309	2.37536	1.58371	3.40466	5.61531
DLX1	-2.18711	0.131376	1.9934	12.6317	7.31257	22.2936	15.0463	16.3243	12.1389	4.97412	7.27741	11.6407	14.4091	19.4179	12.7648	4.12717	0.115375	2.04157	1.51538	0.406495	1.62237	1.73868	2.27456	4.09899
IGF2BP1	-2.18565	0.0103809	2.37483	14.3531	8.36397	9.16783	9.55941	10.4509	15.0946	3.34152	3.7651	9.81209	21.1569	38.6567	15.9472	3.83151	0.992063	2.96997	2.03498	2.38095	1.50234	1.65899	3.81264	2.7035
RASSF6	-2.18372	0.000990198	15.1506	72.376	43.7633	100	94.3503	69.0476	67.6743	17.9966	64.5913	65.275	90.9404	89.3816	92.1264	13.7289	18.0465	14.5857	28.4187	4.44939	1.96078	5.59044	11.1623	38.4127
ESPN	-2.18341	0.0712995	3.47001	19.3039	11.387	15.1465	0	NA	7.8125	0	8.85093	5.82096	32.5116	45.1335	42.2369	0.735294	7.47608	7.90855	0.961538	0.657895	0	8.60119	0	2.7208
NMNAT2	-2.18238	0.113995	0	3.53902	1.76951	0	0	NA	0	6.97014	0	13.6364	0	4.16667	NA	0	0	0	0	0	0	0	0	NA
SOX17	-2.18004	0.113723	2.29431	13.9287	8.11149	2.76498	1.94236	0	2.04082	5.38462	3.37332	3.28947	28.0842	23.8818	41.3095	0	1.12782	4.211	0.952381	2.22716	4.58177	0.47619	4.2328	5.17241
FEV	-2.17162	0.0963987	3.63483	19.8813	11.7581	10.2306	26.1897	11.7168	27.2398	4.03733	10.1736	10.3656	40.3777	15.0287	31.9445	5.68634	3.38052	1.6497	2.81321	3.34954	6.3955	4.59211	2.39813	1.99488
TRIM67	-2.16031	0.261167	5.59577	28.4838	17.0398	0	13.4962	NA	NA	0	9.64795	0	35.1441	91.0985	50	3.75	0	0	10.4437	4.24837	16.5514	7.5	NA	2.27273
APCDD1L	-2.15633	0.751588	0.396825	5.22678	2.8118	0	NA	0	0	18.4211	5.26316	0	12.9032	NA	0	0	0	0	3.57143	0	0	0	0	0
GUCA2B	-2.15296	0.11194	4.16297	21.9618	13.0624	30.0871	23.5983	28.1692	21.3996	3.09052	15.5313	17.2605	29.7432	38.9469	20.7418	6.33555	4.51092	6.5334	4.62035	3.14577	0.747347	3.3086	4.3437	4.87513
INSM2	-2.13975	0.0566843	7.09989	34.6952	20.8975	48.271	32.5524	62.303	27.0273	13.4571	29.1063	34.4309	45.4596	39.8018	36.3636	8.442	3.06256	5.30104	9.01922	1.5942	1.79739	14.168	13.0952	9.80159
CRMP1	-2.11792	0.0442796	4.45364	22.6724	13.563	8.06155	26.8966	44.8718	6.45448	7.13235	9.57155	10.1921	44.6206	28.8121	35.3819	5.11427	5.10512	4.61598	12.1247	0.666667	6.20456	2.60256	3.09334	0.555556
SH3BP1	-2.11749	0.0310978	3.23158	17.3624	10.297	27.7459	13.8903	10	11.1111	4.55037	8.17006	9.34091	47.0813	30.9623	51.7241	2.7535	2.49506	4.70779	3.32546	4.87603	2.50784	5.35714	0.714286	2.85714
PRR7	-2.11329	0.00612985	10.5862	49.1307	29.8584	60.6294	53.6906	22.7273	56.8466	18.4982	41.3833	57.9792	59.9166	61.8814	48.2112	3.69158	8.65667	4.67345	15.4336	22.4171	7.512	7.34082	13.4782	13.3738
HMX2	-2.09485	0.110999	4.17735	21.1167	12.647	10.9932	21.3617	9.64004	15.7678	5.79356	7.04678	10.9314	45.1683	30.735	39.9814	1.76325	5.71984	4.74674	1.99382	3.66994	6.4856	5.50336	3.31218	4.2952
SLC6A2	-2.07793	0.325004	3.07146	16.1897	9.6306	0.783863	11.8769	7.207	0.158228	5.06749	3.93429	7.46528	34.2136	29.0824	43.334	3.42657	2.1503	2.40099	1.6511	6.77934	2.03694	1.7488	4.86347	2.80965
NPTX1	-2.06943	0.307734	1.4905	9.45313	5.47181	NA	1.28205	NA	0	0	0	11.7647	1.99005	60.5882	0	0	0	0	0	NA	0	7.7573	0	4.16667
NKX2-5	-2.05333	0.00176884	9.26124	41.5907	25.426	46.8667	53.5848	55.8741	50.1896	5.19928	26.817	35.4142	47.8312	49.4026	48.7941	3.68626	3.49268	10.1737	6.38744	14.3406	14.3095	11.8359	9.24468	8.50893
DRGX	-2.04292	0.149222	1.95621	11.1819	6.56906	18.3857	7.71429	6.07628	3.57758	5.37285	13.4368	9.75195	16.6002	22.9331	11.4379	4.65546	0	3.38965	2.38971	0.27027	0.125	0.833333	2.05058	4.7619
CDO1	-2.02532	0.0084723	11.7823	51.0345	31.4084	98.6667	64.7619	66.6667	59.1747	19.066	38.0696	43.6219	53.256	59.843	62.6667	9.57633	13.2312	14.8767	20.7729	0.775194	4.81453	4.86111	NA	25.3501
KCNAB3	-2.02379	0.205468	2.04775	11.3937	6.72074	14.4545	8.29493	0	17.4359	1.45455	3.36842	0	17.8182	37.0106	17.161	1.2	1.89145	0	1.41247	1.39535	5.21442	0.37037	4.16792	2.77778
IPCEF1	-2.01898	0.0201985	10.8045	46.8432	28.8239	59.8718	65.5364	42.7193	50.058	23.4614	19.7279	49.3674	63.4615	50.5524	55.1786	8.79843	0	5.37881	7.34749	5.16975	1.69923	7.33796	34.2919	27.5298
NMU	-2.00723	0.330161	4.73049	22.0371	13.3838	24.532	7.35914	0	1.30435	3.35135	2.88445	2.47159	52.3701	58.9339	56.4366	3.67988	9.19799	4.67693	6.86736	0.697674	6.17409	1.25	7.11111	2.91941
ASCL1	-2.00499	0.0547494	4.99388	23.0586	14.0262	42.6108	19.9346	15.7407	31.4363	9.90728	17.197	15.1204	38.361	24.99	34.8398	6.43739	4.27609	10.6001	8.18713	2.02509	1.16959	2.25817	3.57143	5.62963
MTMR11	-1.97363	0.888098	1.5625	9.06433	5.31341	18.1818	57.8947	NA	NA	0	0	0	0	5.55556	0	0	0	0	0	0	0	0	12.5	NA
WNT2	-1.97224	0.00897287	6.24754	27.4376	16.8426	37.9925	26.5546	20.1657	32.4887	6.69404	23.0819	35.8034	30.9627	33.2082	35.5556	7.44859	1.48148	9.43634	10.0208	2.7898	3.63606	13.1414	6.00841	4.4833
FGF20	-1.97067	0.0862027	5.59356	24.8434	15.2185	25.5138	36.9314	33.3647	29.3938	2.98478	22.7579	17.5183	19.7222	34.0853	26.8324	2.18599	12.7251	6.01852	12.685	0	1.98257	5.43064	0	6.51741
ESAM	-1.96899	0.00348918	12.9831	53.7431	33.3631	88.7097	61.1275	49.0198	48.9857	21.7972	40.4223	38.212	75.6436	76.4555	80.3781	10.4238	2.62626	10.2063	5.59733	11.6997	20.4615	24.7265	22.0461	12.0815
MRI1	-1.96751	0.214173	0	2.91094	1.45547	0	0	NA	6.06061	0	0	0	0	2.94118	14.2857	NA	0	0	0	0	0	0	0	0
KCNC1	-1.96414	0.103726	4.45954	20.302	12.3808	7.96554	14.6329	9.61271	13.8366	2.42942	6.26648	8.55867	33.5743	53.6635	34.6317	6.53597	7.44609	4.96701	7.98195	3.65305	2.95216	1.7531	2.38279	2.82955
FGF4	-1.95755	0.0100657	9.16813	38.4933	23.8307	46.1312	41.176	54.0642	38.4029	15.7315	29.2915	35.3578	46.7287	47.5106	45.0532	10.0042	9.01591	6.66951	7.65607	13.1517	10.6279	10.1806	8.12511	5.65461
PCSK2	-1.95145	0.0761298	4.78641	21.3798	13.0831	47.6048	8.40406	9.44056	5.25388	3.84943	20.2317	40.9722	32.0779	51.1592	14.6198	10.9882	4.57115	5.10623	3.53696	1.42351	2.89983	3.54887	5.98214	7.46994
TPBGL	-1.94485	0.153741	5.45996	23.8706	14.6653	44.8604	21.2562	21.4349	13.5814	3.00159	19.4747	19.2686	31.6933	48.3119	36.5565	6.42014	7.56357	11.1853	7.01991	4.13286	4.22508	2.22426	2.76023	3.26109
RNLS	-1.93377	0.813038	0.740741	5.65052	3.19563	0	0	NA	NA	0	15.3846	0	18.5185	0	NA	0	0	0	0	6.66667	0	0	0	0
BICDL2MMP25	-1.93123	0.569081	6.94737	29.3097	18.1285	88.8889	62.5	NA	38.8889	6.77966	26.3158	0	22.8571	NA	47.8261	31.5789	0	0	24	0	0	0	0	NA
HOXA6	-1.92322	0.0780831	4.74551	20.7908	12.7682	20.5445	22.4041	NA	28.8	0	16.1267	15.0862	22.2308	24.9189	35.619	10.766	14.6667	0.8	1.90476	1.88679	0	0	0	44.4444
KCNH6	-1.91781	0.0891556	3.32888	15.3566	9.34273	29.6296	0.892857	11.3636	6.06061	6.66667	4.74138	8.22193	22.8556	54.03	23.3766	3.0303	0	10	3.125	0	4.54545	3.96154	0.714286	4.58333
FAM136A	-1.91202	0.86219	0.892857	6.12348	3.50817	NA	38.4615	0	0	10.5263	0	0	0	NA	0	0	NA	0	0	0	0	0	0	7.14286
PITX3	-1.90858	0.0747171	1.27467	7.54004	4.40736	7.75692	NA	NA	0	0	9.41011	3.57143	5.26316	29.9901	4.54545	0	0	1	2.65957	0	0	0	0	7.8125
E2F6	-1.90642	0.439039	4.03141	17.8617	10.9466	5.5336	48.4578	33.1169	30.303	0	12.7795	16.5698	1.66667	0	0	1.68919	2.22727	1.94111	15.2679	2.05729	1.67141	2.25134	6.42857	2.74868
BARHL1	-1.90177	0.123973	3.44455	15.6081	9.52631	12.4103	12.149	2.30159	5.12613	2.99224	10.9387	7.60077	28.1754	28.1706	32.5398	3.28501	4.39895	3.18871	5.34927	4.82404	3.86677	2.1936	1.07143	2.64199
ADGRB1	-1.8973	0.226498	2.02091	10.2534	6.13714	45.4943	9.9894	NA	2.49084	2.54545	10.606	4.08805	6.11433	29.7222	16.4706	3.09646	4.06504	4.04082	0	1.52395	2.04082	2.18043	0	1.25
MBD6	-1.87915	0.758219	0	2.67857	1.33929	0	0	NA	0	0	18.75	0	NA	0	0	0	0	0	0	0	0	0	0	0
TARBP1	-1.87562	0.273942	0.154321	3.23588	1.6951	0	0	9.09091	17.9487	0	0	0	0	2.08333	0	0	0	0	1.23457	0	0	0	NA	0
NR2F1	-1.87148	0.00405521	14.9554	57.3817	36.1685	63.042	85.2308	50	63.1197	20.9471	33.475	36.6406	67.6548	86.0897	70.325	10.2899	12.8333	17.2911	25.8163	10.7	16.8644	13.3737	4.16667	18.75
OXTR	-1.87057	0.264569	2.16977	10.5911	6.38043	10.3328	12.1997	4.77855	5.40047	0.242718	2.41058	1.66667	13.6438	35.7845	17.7397	3.77525	1.64502	3.54458	4.91848	0.434028	0	1.23457	1.92308	1.2931
WNT16	-1.86842	0.118581	7.11214	28.62	17.8661	8.88889	10.4167	NA	26.1905	0	15.6863	25	66.6667	51.6667	33.3333	15.0877	10	13.1808	5.12821	0	7.69231	0	NA	5.80808
LHX5	-1.85339	0.135737	4.28396	18.0935	11.1887	9.77021	18.6267	3.75923	25.7715	5.41491	12.7003	6.48471	21.5755	39.5382	23.0651	5.31088	4.32169	5.39938	4.09405	3.87422	5.22428	3.52743	3.06078	3.35647
OPRL1	-1.8506	0.458144	1.22797	7.03516	4.13157	0.885025	0.833333	0	2.94118	0	2.88462	0	34.7826	3.18943	18.6853	0.714286	3.06122	0.828168	1.88679	0	0.632911	0.384615	0.714286	2.82946
C6orf132	-1.84477	0.0233743	8.22085	32.1208	20.1708	50	52.619	NA	48.5714	3.84615	38.1746	19.4444	34.4624	37.5	22.3485	7.5	22.3485	1.28205	10.7143	7.14286	0	16.6667	0	8.33333
ARHGAP9	-1.84061	0.148518	2.45216	11.3643	6.90822	8.09524	10.0758	0	4.7619	0	10.5655	27.7778	0	52.5	2.5	0	0	3.13545	6.25	0	1.25	6.25	1.92308	3.26087
EOMES	-1.83464	0.0967745	4.84871	19.8613	12.355	21.232	23.6372	24.2402	27.0927	5.29419	16.4272	16.254	19.7617	29.0751	20.3921	3.95548	7.49961	4.18859	5.26554	4.49166	5.9689	3.79918	2.51068	5.47557
CDX2	-1.83127	0.172967	3.45329	14.847	9.15013	22.9204	17.2931	22.2222	16.0053	3.0407	4.80199	5.57612	18.6674	28.9434	21.4111	2.25428	3.35172	3.48023	3.8923	1.42089	3.00806	8.62919	2.33554	2.88928
TRUB1	-1.83109	0.197862	1.02458	6.20357	3.61408	1.37931	21.746	30.7692	1.96078	5.78241	5.33333	0	2.77778	2.19219	3.22581	0	1.11111	0.645161	4	0	0	1.73913	1.11111	0
SLC22A31	-1.82356	0.0214111	6.82067	26.6815	16.7511	14.1667	42.3529	25	29.2034	8.14796	13.9079	28.984	37.3333	10.6702	44.3099	9.77778	7.22963	5.92623	4.0873	6.85714	5.91403	3.72024	9.69499	16.6667
LRP6	-1.81967	0.201615	0.929962	5.81277	3.37137	5.76923	0	6.25	8.62069	1.66667	4.71698	0	22.7273	0	8.33333	0	0	0	0	0	6.75676	0	0	1.6129
DOK7	-1.81577	0.0769394	2.32431	10.7032	6.51374	22.504	10.2463	8.19865	13.4075	3.56091	7.12198	11.9508	13.9809	12.7154	14.7939	2.73565	3.32313	1.34674	1.87093	2.24747	3.49279	2.71571	2.51748	0.56917
PTX3	-1.81538	0.292639	2.30423	10.6293	6.46677	16.1039	3.45238	0	2.52101	1.01541	3.66131	0	12.7041	44.3177	19.6404	3.2517	0.641026	2.741	2.92208	3.37068	0.426888	3.24675	4.59268	0
NDUFB4	-1.81245	0.134264	1.26263	6.94722	4.10492	0	20.8333	NA	0	NA	9.61538	0	18.1818	0	0	0	0	0	0	0	0	11.3636	0	0
KCNK6	-1.80429	0.344126	2.07973	9.75616	5.91794	7	10	NA	2.35294	4.1	1.29032	2.22222	5.32764	43	NA	3.125	6	1.11111	3.33333	0	2.85714	0	2.5	0
NQO1	-1.79944	0.288795	0.568182	4.45859	2.51339	7.69231	3.33333	NA	15.5172	0	0	0	0	0	16.8182	4.54545	0	0	0	0	0	NA	0	0
SLC32A1	-1.79894	0.110561	2.2427	10.2834	6.26307	11.5459	13.3333	28.3333	10.9524	0.537634	11.4286	17.7435	3.76984	4.31894	0	2.09573	1.85185	1.54971	3.25397	0	1.80312	2.89855	3.94336	3.33333
IL1RL2	-1.79728	0.50949	2.38091	10.7508	6.56586	3.30357	0.701754	0	1.30719	2.64898	0	0.761054	19.3556	43.7022	22.3529	2.15125	1.14228	6.44769	1.46628	0.564468	3.1721	2.12202	3.0028	1.4906
LMAN2RGS14	-1.79552	0.758219	6.45899	24.8932	15.6761	31.4815	0	7.14286	0	6.72269	29.4737	33.3333	45.3125	53.1646	48.8889	13.5802	0	14.7727	9.47368	3.22581	3.125	0	13.9535	0
CLVS2	-1.79405	0.0258146	7.81736	29.5774	18.6974	40.5352	28.5184	20.9524	29.9394	25.8897	20.9652	33.0052	32.8033	41.8924	31.8172	10.4437	6.35315	6.08566	10.471	5.49096	16.2509	6.63182	5.37506	1.42857
TRAPPC3	-1.79182	0.131534	0	2.46251	1.23126	0	0	NA	3.125	2.88462	0	0	4.16667	9.52381	0	0	0	0	0	0	0	0	0	NA
C15orf59	-1.78708	0.2855	3.91534	15.9636	9.93949	4.95868	13.0861	0	9.48052	6.73469	9.05638	2.23214	8.48843	55.2656	25.3968	5.9949	1.2987	6.06366	1.33929	4.62662	3.34536	4.0404	NA	4.69636
GABRA2	-1.77509	0.381667	3.054	12.8752	7.96458	8.57143	35	22.9167	16.0264	0	3.44828	2.7551	0	37.1645	0	0.352734	3.96825	3.73048	0	5.78231	4.58416	8.04762	0	1.02041
ALX3	-1.7731	0.00486293	11.6548	42.2523	26.9536	47.063	42.8922	35.7949	44.135	12.7383	30.7104	37.2317	59.9658	53.2669	60.8039	5.43246	6.53635	6.65856	10.7585	12.7381	10.2036	11.0127	21.3517	24.2763
CRHR2	-1.77156	0.242102	5.13786	19.956	12.5469	22.3043	3.76911	5.27778	15.6071	3.29191	3.93203	6.65429	46.1152	38.9944	41.9721	0.735294	0.675676	3.57575	7.6728	6.79215	7.3154	11.4899	7.74194	0.892857
ROBO3	-1.76391	0.311066	2.18183	9.80606	5.99395	2.96296	5.2139	NA	6.40625	0	1.93548	0	20.4905	15.8427	31.25	1.2766	3.72671	0.294118	2.04082	0.888889	1.11111	7.73913	0	2.08333
MSX2	-1.76324	0.288284	2.46704	10.7692	6.61811	0.416667	0	4.16667	8.34253	7.73876	8.72032	10.1287	5.06147	45.5838	3.07311	0.480769	1.65215	4.22024	2.53247	4.26587	2.60785	2.36842	0.47619	1.53846
HELT	-1.76123	0.312378	2.66989	11.4405	7.05518	11.3901	7.65223	5.30303	4.66218	4.02738	5.47068	1.90033	17.6385	33.8475	18.6708	2.33642	1.42447	3.30722	0.871028	2.82398	3.07968	5.10766	2.99646	2.10825
ESYT3	-1.75055	0.758219	0	2.36486	1.18243	0	NA	0	0	18.9189	0	0	0	0	0	0	NA	0	0	0	0	0	NA	0
MYOD1	-1.74901	0.114959	3.23859	13.2471	8.24283	23.4921	16.6667	NA	18.759	6.39326	19.3963	34.049	2.02284	7.40741	1.28205	3.82429	1.74314	2.79042	3.06878	5.3953	4.10256	3.28616	4.93662	0
SAAL1	-1.74884	0.0252078	3.5504	14.2933	8.92185	13.742	9.36548	5.93228	9.20098	4.44966	8.07154	8.35474	30.1164	18.5603	32.3405	4.82627	5.41649	1.86844	5.15557	2.47106	2.3876	3.5219	3.06631	3.04155
DFNB59PRKRA	-1.74237	0.415624	4.03335	15.8408	9.93705	27.5582	0.555556	1.85185	2.38095	2.13675	3.34721	3.28005	38.6485	39.8881	36.3119	4.50669	0.295858	4.0367	5.90585	3.47436	3.52156	9.52909	0	2.8582
AQP3	-1.74138	0.118655	6.59355	24.3894	15.4915	24.4444	8.33333	18.4211	0	30.3704	30	13.6364	33.3333	37.5	31.5315	14.1026	7.40741	2.08333	10	0	7.90598	0	13.447	0
HOXB7 HOXB8	-1.73673	0.0436257	5.05997	19.1965	12.1283	19.0448	9.49007	15.5556	10.1722	5.32781	24.3431	12.9605	32.783	38.7792	22.7505	6.66667	6.08738	9.65909	0	10.1097	2.80797	0	4.30556	0
GNA15	-1.73466	0.0457123	16.0559	55.7622	35.9091	47.8261	75	45.8333	62.3333	13.9066	30.1988	71.3526	67.3485	60.561	69.3686	21.6329	6.31579	13.9347	10.7724	3.84615	3.63636	0	12.0317	72.3333
RHPN2	-1.73253	0.238271	2.80044	11.6292	7.21484	16.6048	12.736	17.4725	10.7658	9.59184	3.23129	11.7739	13.6735	4.55979	22.686	0	4.11525	2.81302	0	8.95604	0	2.6087	2.23665	4.7952
ARHGEF39	-1.72986	0.289458	0.490196	3.94293	2.21656	0	9.09091	NA	0	NA	0	0	15.3846	3.125	0	0	0	4.16667	0	0	0	0	0	0
SLC7A11	-1.71767	1	1.38889	6.85714	4.12302	60	0	NA	0	48	0	0	0	0	NA	0	0	0	0	0	0	0	11.1111	NA
PBX2	-1.69433	0.622003	6.9454	24.7135	15.8294	NA	50	0	0	NA	19.0476	25	5.88235	20	77.7778	15.3846	18.75	14.2857	7.14286	0	0	0	0	NA
LAPTM4B	-1.69366	0.00357383	7.6152	26.8681	17.2417	45.2955	31.7589	40.1947	35.5922	5.85208	35.5699	31.1289	14.8938	28.6716	21.1125	6.96468	6.49681	4.40956	8.24821	5.00618	9.14968	7.02496	11.4545	9.78226
ERMP1	-1.6863	0.26085	0.315991	3.23526	1.77562	2.30769	2.77778	NA	4.35294	1.25	3.5518	3.91304	0	0	9.06593	0	0.833333	0.47619	0	0	0	0	1.78571	0
CHMP4C	-1.676	0.000614646	23.1511	76.1726	49.6618	97.1325	93.1169	73.5178	76.1875	23.6944	58.5654	74.6276	95.4047	95.0786	94.697	25.0541	24.1545	24.5015	27.5629	22.2685	32.7586	22.2877	5.08207	20.1724
POU4F3	-1.67427	0.125853	4.50377	16.5657	10.5347	23.0644	21.318	22.9851	20.6023	3.47856	7.32973	11.291	17.6777	30.189	18.194	4.42177	1.67677	4.80631	2.272	5.81912	3.25246	4.09469	7.00199	7.48595
TMEM92	-1.67002	0.52882	1.87669	8.15417	5.01543	4.97585	0	7.71222	3.35161	8.48928	1.6802	4.80559	22.5791	6.02578	18.4786	3.2812	0.793651	4.94725	3.00752	0.935487	0.915298	0.930233	0.710784	1.36878
RAX	-1.66508	0.353792	7.02805	24.4594	15.7437	34.8982	46.439	21.875	21.9156	6.75676	29.5714	45.1923	6.48148	31.7599	0	12.2159	6.08333	2.65152	4.25532	7.22222	9.68254	3.40909	10	6.34615
ATAD5	-1.66048	0.758219	1.83333	7.95679	4.89506	0	8	40	0	0	0	0	12.5	11.1111	0	0	0	4	0	0	12.5	0	0	0
WNT10B	-1.65672	0.340534	0.961538	5.18473	3.07313	0	0	NA	NA	15	0	0	13.7931	7.5	0	7.69231	0	0	0	0	0	0	NA	0
GATA5	-1.64893	0.0511986	7.17219	24.628	15.9001	44.0773	39.1145	13.7987	38.0031	12.9832	21.0883	28.5949	16.3415	28.7726	15.4913	3.96436	8.22089	3.57877	7.1135	10.7184	9.12229	8.70417	6.98771	6.67567
TRIM35	-1.64604	0.571425	0.891204	4.91898	2.90509	NA	6	NA	0	29.4118	3.22581	0	0.714286	0	0	0	0	0	4.62963	0	0	0	2.5	NA
VAX2	-1.64583	0.115912	5.99209	20.8802	13.4362	27.1325	27.0534	29.7521	11.641	5.34711	11.8833	14.7843	31.7871	32.5403	22.8426	10.3327	4.44064	5.51867	7.49326	4.8607	5.95529	4.02844	5.30117	5.94679
CPN1	-1.64328	0.835774	8.59668	28.9777	18.7872	29.4118	50	NA	30.303	17.3913	22.2222	40.4762	14.2857	57.1429	0	0	NA	39.6825	20	0	0	0	0	9.09091
DHX58	-1.64182	0.214215	0.255102	2.91667	1.58588	0	0	NA	0	0	0	8.33333	0	15	0	0	0	0	0	0	1.78571	NA	0	NA
ARID3B	-1.63977	0.0148046	22.3514	71.7668	47.0591	100	71.4286	NA	94.7368	62.5	54.9603	54.5752	65.8333	98.3333	NA	21.4286	27.2727	15	17.5	41.4286	14.8352	3.84615	37.5	NA
GSX2	-1.63839	0.237902	2.51593	9.94572	6.23082	3.52073	3.1389	5	5.11265	1.79924	4.03942	2.80854	21.2001	15.172	26.0956	2.03173	2.15565	1.48714	3.90185	0.737898	4.89807	2.66006	2.18045	2.55819
WFIKKN2	-1.63395	0.454582	3.21336	12.0766	7.64499	25	1.66667	NA	13.4615	0	17.5926	13.4615	12.2727	25	13.1579	7.35294	0	1.89394	0	9.375	1.31579	5.76923	NA	0
CD19RABEP2	-1.63353	0.38786	1.08025	5.45439	3.26732	6.25	13.6364	NA	0	4.54545	2.85714	18.75	3.84615	0	0	4.16667	0	5.55556	0	0	0	0	0	0
S1PR5 KEAP1	-1.633	0.271044	2.123	8.6862	5.4046	6.06618	0	NA	4.16667	0	0.543478	1.19048	18.75	29.214	15.625	0	0	0.735294	0	5.4878	7.5	3.26087	NA	0
TIMP4	-1.63003	0.733918	1.25	5.96418	3.60709	0	0	NA	19.2308	0	0	18.5185	NA	0	4	0	0	NA	0	0	10	0	0	0
SLC6A5	-1.62973	0.0535404	5.20313	18.1959	11.6995	18.2292	7.72727	0	30	5.65217	11.44	10.4233	35.6205	35.3509	27.9923	6.73684	2.08333	4.47246	10.2198	4.85304	2.9289	7.53413	4.79167	3.08442
CA4	-1.62069	0.217056	1.05734	5.32678	3.19206	17.5	1.53846	NA	14.2836	0	3.15789	11.6267	0	9.87685	0	6.66667	0	0	0	0	1.17647	0	0	1.25
NTRK1INSRR	-1.61992	0.0522375	6.73422	22.7718	14.753	44.9667	23.4884	11.6582	27.1473	2.90476	19.2102	20.2666	26.0754	39.4721	30.754	13.5334	8.1408	7.35187	11.5777	4.19633	2.69017	1.15385	1.0582	8.47987
FREM3	-1.61696	0.15785	5.22432	18.0917	11.658	44.9891	29.2266	0	14.2857	3.07692	11.9107	10	28.5333	31.3228	18.7901	2.22222	2.35294	2.72435	11.7818	5.98441	6.22222	5.87413	8.33333	3.38889
CYP2R1	-1.61612	0.532542	1.8126	7.62203	4.71732	10	0	NA	5.88235	10	8.33333	28.7829	0	4.16667	0	0	4.16667	3.125	0	0	6.52174	2.5	0	0
UPK3A	-1.61142	0.130457	2.27002	8.99164	5.63083	2.36928	7.91667	NA	14.0351	0	5.70437	15.1515	11.6667	12.963	0	0	0	8.69565	0	0.546448	0	5.88235	0	8.51852
YIPF3LRRC73	-1.60883	0.245524	2.19171	8.73487	5.46329	14.7615	2.93899	NA	1.31579	13.3333	4.05702	7.95455	16.7628	19.2308	4.28571	0	2.34375	0	0	7.5	9.88164	0	0	0
ILVBL	-1.60321	0.0505359	1.88608	7.76845	4.82727	14.4765	15.1675	NA	6.03285	3.55742	8.25675	20.5688	5.84795	2.71629	0	2.50896	0	2.24704	0.444444	0	0	5.75397	NA	4.36508
NR4A3	-1.59221	0.386014	0.416667	3.27141	1.84404	6.66667	10.7327	NA	0	6.66667	0	8.77193	0	0	0	0	0	0	0	0	0	0	NA	3.33333
SND1	-1.58739	0.0105579	14.9693	46.9886	30.979	41.224	52.9105	NA	36.9413	10.3273	26.5775	21.5714	66.6539	63.2813	72.2648	19.1337	4.26872	12.4041	16.1295	28.2095	7.95679	19.4167	NA	12.2354
COCH	-1.58559	0.125165	3.67964	13.045	8.36233	20.8365	19.8702	6.34921	22.5713	3.54584	9.08068	12.7183	13.6321	19.6288	8	0.943396	3.16216	2.62327	2.24753	6.37993	3.52453	4.76812	3.3033	6.70455
UPB1	-1.5766	0.0620423	15.3955	47.9023	31.6489	75.6716	77.6136	NA	60.2564	10.7143	19.1739	40.5088	76.7273	41.2	38.2716	27.1798	3.98601	10.4268	13.8171	26.0232	14.2593	18.4848	12.5641	11.8182
TBX4	-1.57524	0.0289601	11.8086	37.1678	24.4882	49.5199	47.6605	36.3735	45.0598	16.1653	31.5259	37.2769	40.8654	42.8338	36.3754	17.5791	11.2299	13.066	14.3428	7.46327	5.9176	7.74061	11.5366	16.9201
SNX15	-1.57184	0.409269	7.96196	25.6424	16.8022	0	0	NA	16.6667	50	6.25	0	46.6667	30	55.5556	8.69565	0	30	25	NA	0	0	0	0
OTP	-1.56929	0.0915118	10.5722	33.3416	21.9569	41.3016	32.0199	17.4725	28.5775	8.24848	16.0622	23.3459	65.1349	57.5918	55.7313	7.8705	7.75284	10.4997	11.5453	12.5496	8.82025	13.805	15.4706	5.02137
SLCO2B1	-1.55973	0.671181	1.31173	5.81494	3.56333	0	0	NA	1.5873	7.30594	0	0	0	37.6263	0	0	0	10.4938	0	0	0	0	0	NA
FZD10	-1.55889	0.00762441	12.9227	40.0199	26.4713	50.6218	54.149	50.7343	51.1459	11.0083	25.4686	40.6073	54.0287	36.2234	45.1054	10.7534	8.00524	1.29927	7.23231	13.1221	15.084	32.2425	15.5082	11.7357
MOXD1	-1.55041	0.674911	0.123457	2.2906	1.20703	0	0	0	0	0	0	0	0	20.6154	0	0	0	0	1.11111	0	0	0	0	0
TUBA8	-1.54069	0.0527454	3.94392	13.3835	8.66372	13.6865	31.0705	18.1818	16.6913	8.32237	10.1644	0	10.5781	18.923	10.119	6.7818	6.14401	5.32863	2.57035	3.73656	0.925926	8.42803	1.24224	0
PKHD1L1	-1.53824	0.148189	10.0665	31.1416	20.604	58.4656	56.5043	27.293	14.4444	13.3901	18.1828	39.5042	32.8397	52.2629	23.7144	6.34921	2.77778	9.14754	5.98291	11.0074	10.5783	11.9923	31.885	12.9993
BARX1	-1.53768	0.0917221	5.25381	17.1565	11.2052	14.6199	24.0579	15.873	13.4801	13.7229	7.79413	11.7284	22.7582	16.2267	27.9828	0.666667	3.32341	4.51551	13.1596	3.38605	6.82683	7.69693	4.95973	1.93603
GAD2	-1.53627	0.265367	6.46127	20.6409	13.5511	0	11.7647	NA	8.07143	4.61538	31.6812	0	59.0476	21.9444	29.8433	18	0	6.73563	7.5	10.6667	3.33333	0	NA	5.45455
FGF3	-1.5344	0.236582	5.22438	17.03	11.1272	8.44326	13.2803	NA	24.119	6.73802	13.2188	10.3208	28.3679	12.9954	27.2002	1.43541	5.20471	5.15634	3.94715	3.87579	8.08222	8.7115	5.71465	5.04554
HOXC9	-1.53348	0.369016	2.34229	8.67539	5.50884	1.29807	1.89394	0.740741	2.73529	5.47334	5.20725	0.855263	15.2855	38.116	3.72479	2.17965	1.6989	2.81161	8.15404	1.64164	3.58045	0	0.203252	0.595238
HTR1B	-1.5328	0.267225	4.27765	14.2707	9.27416	7.16253	12.4887	27.8409	14.7534	1.77954	8.9959	10.9363	19.2507	18.7519	20.4545	0.927644	9.9959	4.89884	9.56483	0.4	3.92182	0.219058	0.694444	5.24357
SLC43A1	-1.52819	0.00961522	16.7954	50.326	33.5607	65.625	61.4035	45.8333	50	36.7677	31.1449	45.9227	54.5369	63.6927	69.2857	7.70474	2.11161	7.89931	12.6374	24.4773	19.7777	32.4302	29.993	12.3948
DENND2D	-1.52043	0.049138	8.9987	27.684	18.3413	49.4318	39.8551	42.0168	32.7688	10.8819	27.1891	35.834	14.9933	25.3284	20.2885	1.48172	3.68881	0.694444	3.22581	12.0009	6.04167	13.7879	4.69208	35.375
ABHD12B	-1.51973	0.398182	12.0586	36.4439	24.2512	66.6667	66.6154	0	15.3846	42.1715	0	16.1667	87.0968	49.244	51.3158	0	0	6.75676	8.33333	28.75	8.74704	32.8634	7.69231	15.3846
HOXC10	-1.51817	0.162667	6.5712	20.686	13.6286	26.8333	23.1149	17.2039	15.286	7.44329	18.1803	25.5826	24.0564	31.8791	23.2861	4.45479	4.26789	4.82905	6.78295	8.32811	8.52682	5.44261	7.46525	9.0582
RAPGEF3	-1.51543	0.35654	2.39379	8.70231	5.54805	10.6038	8.78788	1.40797	10.0302	7.69384	5.69678	14.2591	10.7576	10.7999	7.42857	4.39301	4.34783	2.02975	4.07926	0.533333	3.52089	0.681818	1.91429	0
PAX5	-1.50914	0.266855	2.98501	10.3429	6.66396	24.1667	15.7055	10.3244	20.2105	5.29436	10.9533	20.4284	5.4	3.37644	0	1.25541	2.80272	3.73875	1.57895	6.3361	5.57534	0	0.8	4.77778
SRCIN1	-1.50515	0.0769142	14.803	43.8575	29.3302	34.375	75	NA	37.8788	22.1154	6.46853	NA	61.9565	53.5833	50	0	11.3095	9.28571	2.63158	20	26.0698	49.1271	NA	0
OSR2	-1.50273	0.136483	7.45268	22.953	15.2029	26.0012	18.0276	12.673	21.2672	19.1183	23.4488	19.9616	20.5618	42.4046	25.2391	10.0184	2.77536	5.87356	14.1968	6.18745	5.11216	10.5758	4.57134	8.07532
ARHGAP4	-1.50151	0.0202196	20.7518	60.5879	40.6699	86.4865	85.5769	54.0909	65.541	21.6275	23.2354	62.7431	78.1144	75.5626	78.4135	10.2083	5.56319	14.1459	7.95083	25.4018	23.8487	26.145	100	32.9386
FREM2	-1.4964	0.231736	3.10719	10.588	6.84758	20.7955	1.89335	0	1.51515	2.36938	1.9085	0.757576	22.2238	33.665	25.1838	5.80495	1.81818	2.6601	6.10652	3.28283	2.03018	0.505051	4.3609	1.88383
COMP	-1.49258	0.130677	5.87989	18.3594	12.1196	20.3843	6.19048	NA	5.19481	7.31293	12.3847	17.2078	0	70.6405	14.8299	2.80612	19.8214	3.1746	2.1978	8.33333	1.42857	9.25926	3.54978	4.7619
KLHL20	-1.48647	0.127838	1.70554	6.58096	4.14325	4.6798	4.68254	NA	5.01253	6.54762	1.85185	11.7112	7.22222	13.0556	2.5641	3.84615	1.19048	0	1.19048	1.38889	0	2.08333	1.75439	3.8961
MYF5	-1.48124	0.0300084	18.4216	53.2226	35.8221	68.7755	77.1034	48.3553	56.6182	10.879	43.0228	54.8505	53.8257	66.2678	71.0526	10.0995	7.80478	10.9211	13.2874	20.2123	12.3556	22.3875	42.5201	26.9134
HTR3A	-1.47636	0.0660246	4.61679	14.6285	9.62265	11.4279	9.48311	10.1852	16.1184	2.3158	10.345	8.46217	24.7201	18.1263	42.3331	8.77978	4.37995	4.52904	7.28072	3.48878	5.21192	3.6128	1.23457	1.37845
PAX1	-1.47043	0.0747295	4.80613	15.0891	9.94761	15.5465	15.1361	36.5396	13.8788	8.98568	11.2833	16.6917	17.6561	15.4421	17.7389	4.03428	1.74765	4.38341	1.08171	3.51549	1.11231	6.70496	6.55512	13.8422
VGF	-1.4683	0.342381	1.31292	5.39976	3.35634	3.12834	0	15.625	0	1.73913	0.729443	3.63636	8.79464	5.74634	16.8421	3.71951	0.294118	2.18433	0.294118	0	2.2466	1.76471	0	0
TIE1C1orf210	-1.46565	0.0946339	8.51641	25.2832	16.8998	3.3583	15.4412	27.0833	10.6667	4.01786	15.1724	21.2121	49.1803	43.3775	41.3978	2.67176	3.2	2.31481	2.75229	4.25532	6.06061	11.3445	13.8158	30.2326
KAT6A	-1.45475	0.230258	0.146199	2.14183	1.14401	0	0	4.16667	5.55556	5.05051	1.55039	0	2.42424	0.529101	0	0	1.16959	0	0	0	0	0	NA	0
VSX2	-1.45221	0.167699	5.54966	16.9217	11.2357	22.1076	26.657	29.449	19.94	6.02444	8.28844	6.71771	14.101	37.5483	11.3132	4.04196	4.10397	4.88665	3.13874	5.96073	8.91779	9.06222	3.75286	5.69437
C9orf172	-1.44807	0.00287818	27.91	77.8789	52.8944	98.1125	93.6869	NA	96.6667	42.3494	63.4376	58.0159	99.1667	95.1117	70	29.5455	39.5569	29.9308	35.9794	26.4446	30.8275	32.9153	0	14.3606
LHX1	-1.43429	0.0867185	9.69049	27.8909	18.7907	26.4237	32.2838	21.0714	30.8345	12.6981	19.0115	20.123	32.4195	41.5362	35.3925	8.74	7.29075	5.70177	6.86457	8.96728	11.2843	14.3722	13.2547	11.3233
PTCHD3	-1.43403	0.327963	5.16246	15.6509	10.4067	8.70013	5	6.37255	7.5	3.57143	6.64315	3.96104	27.1854	40.625	40	7.74194	2.04082	8.82543	3.85886	3.66897	2	11.1111	5.39683	1.81818
VSTM2L	-1.43088	0.198666	6.18814	18.38	12.2841	4.64646	12.2143	9.09091	1.18421	1.90763	5.80913	9.87789	38.2539	34.1475	59.9668	3.58696	4.77778	5.83615	6.91683	9.7413	5.0438	7.88719	6.22951	5.69444
TRIM28	-1.42801	0.653789	0.34965	2.63158	1.49061	0	0	NA	0	17.5439	0	NA	0	0	0	0	0	3.0303	0	0	0	0	0	0
MAGT1	-1.4264	0.626827	0.912698	4.14087	2.52678	0	12.5	NA	0	0	3.61446	15.8497	0	1.16279	0	2.77778	0	2.85714	0	0	0	0	NA	1.66667
HAND1	-1.4251	0.00153408	21.7425	60.071	40.9067	84.0523	80.0876	59.7547	64.251	18.3594	55.5225	56.7335	76.2772	80.4868	48.8283	13.2414	5.72529	7.68092	10.681	30.698	33.1066	46.8252	31.0508	15.1526
PGM2	-1.41974	0.157671	1.60824	5.97802	3.79313	1.68162	5.52959	0	3.21004	0.666667	4.60225	6.67035	7.25395	10.4219	10.3365	2.78638	0.963009	1.80586	0.185185	1.43214	1.38109	1.33333	3.32964	1.18835
IHH	-1.41817	0.123701	4.40854	13.4542	8.93136	18.4853	17.8942	5.99747	13.4712	6.44258	11.2036	13.7133	15.7785	20.6473	12.5452	4.86064	6.36284	3.27259	4.37578	5.73642	3.62995	3.45091	3.36257	4.64681
MCM9	-1.41737	0.260079	1.01219	4.37451	2.69335	NA	NA	NA	0	11.1786	3.50877	6.25	2.66667	0	7.01754	0	0	0	0	4.34783	4.7619	0	0	0
CHGB	-1.4159	0.175934	4.30273	13.149	8.72587	45.4924	13.1579	6.25	13.5638	2.10526	0.265957	1.36364	26.7574	23.3173	86.7925	4.6875	0.892857	11.5263	3.19767	2.98507	1.66667	5.97826	2.63158	3.77358
RPL35A	-1.40747	0.315628	0.394997	2.70054	1.54777	2.14286	3.40659	NA	7.60234	3.57143	4.3956	0	2.62832	0	0	0	0	2.76498	0	0	0	0	0	NA
BARHL2	-1.39262	0.0414082	7.55356	21.4578	14.5057	24.7167	36.5219	0	16.2133	6.87338	12.302	11.2308	30.739	37.892	23.6572	5.03645	9.70353	6.58669	8.41098	2.42857	12.0833	6.23477	15.3846	6.29209
ARAF	-1.38928	0.271847	8.64977	24.2773	16.4636	31.8182	50	NA	16.6667	NA	5.35714	13.3333	31.5789	26.9231	26.0823	8.33333	0	5.40541	0	0	4.16667	17.4419	NA	33.8509
DHX16	-1.38866	0.264152	0.794625	3.69897	2.2468	1.47059	2.5	0	0	3.634	4.17957	2.41228	1.58634	0	16.6667	0.961538	0.576923	1.29677	0	0.227273	2.16346	0	0.480769	1.44489
WDR17	-1.38842	0.217039	3.75942	11.4598	7.6096	9.92566	13.4471	19.4444	12.8257	4.56325	12.4568	11.1926	11.4234	10.4671	11.5502	3.66126	7.62449	4.47527	1.76471	0.245098	3.9469	5.41456	2.49811	4.29969
PNMT	-1.37349	0.00035339	26.44	70.0962	48.2681	91.8631	66.2648	69.4139	64.0254	31.5768	60.0284	79.4818	87.1478	92.8335	79.8883	17.7243	23.3561	17.5435	32.0258	26.3102	28.8746	31.5267	35.7682	28.3589
KBTBD8	-1.34936	0.225082	4.90282	14.0404	9.47159	5.61337	19.158	12.0556	4.11779	9.50521	3.19615	6.30468	4.58691	59.8627	5.88657	2.26629	13.8455	5.12491	7.587	1.11817	4.60839	0.836495	2.8142	6.12878
WNT3	-1.34765	0.245598	1.17242	4.52873	2.85057	5.44283	4.26136	4.61538	7.05882	0	3.73105	7.57143	4.70588	0.689655	8.125	0	0	1.33482	0	1.90476	3.21693	0	2.66667	1.42857
TLX1	-1.34699	0.19112	6.42368	17.8844	12.154	16.2475	13.8873	18.6667	11.2165	3.47134	12.9789	11.7357	25.5934	37.8701	25.3638	6.08484	6.94906	4.96873	3.05364	9.87542	7.16301	5.32935	8.75424	5.78785
TRIM60	-1.34608	0.0514421	12.5425	33.4279	22.9852	36.4561	41.2443	19.8718	36.3587	8.2216	34.5999	32.52	35.6034	43.1628	39.8836	16.5612	11.2084	21.7211	18.7413	8.30035	8.31123	6.38287	4.61538	17.2699
NPY	-1.33887	0.435696	4.34073	12.5096	8.42514	5.0744	0	2.77778	1.38889	1.52083	7.8869	10.783	27.8571	42.371	1.25	7.39583	3.40909	5.45485	0.595238	0	3.56061	1.875	10.4167	7.87829
MIGA2	-1.33494	0.0679748	2.28098	7.27679	4.77888	NA	5	NA	25	10.7143	5	12.5	0	0	0	5.55556	0	0	0	0	0	5	7.69231	NA
JAK3	-1.33373	0.0092907	27.9528	71.9766	49.9647	95.3125	98.0769	NA	67.1875	74.5635	29.686	74.0741	76.3158	65	90.9091	37.3671	8.33333	21.7391	32	4.54545	53.4314	6.25	25	62.9085
GNG8	-1.33325	0.161936	2.38436	7.52757	4.95597	26.6207	3.54374	20.8333	5.97222	3.08378	0.977273	4.79167	15.6798	5.07116	16.1113	4.59559	2.42224	1.8211	4.56103	0.735294	0	0.78125	4.98512	1.28205
C1orf115	-1.32744	0.219929	3.85658	11.188	7.52227	20.2786	8.00866	4.77273	12.746	4.99962	5.30612	9.83165	8.95442	35.9197	8.86957	0	11.3131	10.5673	2	3.63636	1.25	2.38095	0	2.38095
DAPP1	-1.32513	0.44765	1.61613	5.55486	3.5855	0	6.89655	13.3333	0	0	9.39394	16.6667	0	0	0	0	0	5.02841	0	6.85012	0	0	0	2.66667
TGFB2	-1.32505	0.559757	0.454545	2.64423	1.54939	0	0	NA	0	0	0	0	0	0	21.1538	0	0	3.63636	0	0	0	0	0	NA
C9orf16	-1.32039	0.304333	1.45745	5.13709	3.29727	NA	0	NA	11.3636	6.81818	6.66667	0	0	11.1111	NA	2.24747	0	10.8696	0	0	0	0	0	0
SLC2A12	-1.31946	0.228957	1.16667	4.4074	2.78703	1.78571	1.31579	2.5	8.57143	5.19568	4.26829	4.41176	8.99621	0	NA	0	2.5	3.33333	0	1.25	0	0	0	4.16667
GATA4	-1.31923	0.366672	5.33632	14.8112	10.0737	29.1794	21.1478	17.399	20.2716	6.8318	13.6504	16.3382	8.85037	25.274	3.89859	6.98321	5.38107	7.36382	5.30989	3.79426	4.45363	0.630252	3.24918	10.616
GSC	-1.31723	0.037688	9.82596	25.9769	17.9015	32.7946	33.0994	33.5838	29.4311	4.08406	20.9576	22.8973	30.9	31.124	30.641	8.95186	5.35787	8.28128	7.86272	11.9757	9.09652	8.38958	11.924	16.5941
AFAP1L2	-1.31551	0.432436	1.53175	5.30127	3.41651	2.42424	10.4167	6.66667	4.6875	2.94118	0	6.25	9.16667	0.78125	7.14286	0	3.26087	0.568182	5.89827	2.27273	0	0	1.78571	0
INA	-1.31538	0.578828	3.31728	9.74428	6.53078	2.50305	3.72198	0	0	3.42064	3.04746	1.51664	31.4557	15.5678	22.7602	4.20638	4.63047	3.56095	4.70085	1.18343	1.50893	3.04487	4.72164	2.5641
TLX3	-1.31347	0.0459664	7.12779	19.2007	13.1642	21.2161	29.5441	20.7373	20.9023	11.6598	23.7015	18.4266	10.3732	19.6416	18.3595	6.61572	4.73287	9.1349	8.10233	5.47288	6.86343	5.82395	8.23025	9.35749
SNAI3	-1.30961	0.478869	1.5491	5.31858	3.43384	37.2727	0	NA	0	0	8.27957	3.125	0	28.7727	1.04167	0	4.97159	1.5625	0	2.5	0	0	4.44444	0
TTC7A	-1.30373	0.0451471	6.93889	18.5985	12.7687	19.2288	24.5281	0	24.1555	7.25802	14.0003	18.2936	22.461	24.6217	21.9235	8.26145	6.69658	6.58792	11.86	1.32102	0.505051	2.78931	5.35895	19.0697
FOXL1	-1.30229	0.0809091	9.28117	24.3553	16.8183	33.4551	27.9032	34.9969	21.1835	17.5524	17.0023	19.0993	25.4774	30.2138	27.0439	7.73209	6.26147	9.4317	6.33205	8.58339	9.10825	7.01076	7.27668	22.5725
PMS2AIMP2	-1.30205	0.162016	5.39565	14.7703	10.083	21.6667	14.0417	42.0635	7.35294	16.4347	3.63636	13.0952	18.5484	12.5	12.0833	13.6524	6.36905	0.555556	5.9375	10.1091	0	2.72727	5.77778	2.77778
ABCF1	-1.30165	0.147128	1.89748	6.14257	4.02003	2.5641	14.2857	20	5	0	4.90196	7.09549	0	4	0	0	5	0	6.52174	0	0	0	5.55556	0
FZD7	-1.29646	0.0573652	15.5411	39.6292	27.5851	85.0746	49.1691	16.6667	46.4953	10.9234	36.7372	49.3615	35.2199	46.7964	46.9231	16.7839	23.6139	20.9437	17.2648	11.6442	12.4325	8.92647	14.0523	14.5529
BTKRPL36AL	-1.29619	0.00639775	9.98134	25.968	17.9747	58.9674	22.9167	34.0909	37.3538	6.48148	35.6122	14.1006	15.6126	41.886	25.6579	0	4.6875	12.069	0	0	0	41.3116	0	31.7641
B3GNT3	-1.29261	0.328958	7.60713	20.085	13.846	13.0342	35.2941	9.2674	26.0032	3.01904	14.5951	24.0175	28.5475	14.9145	23.3032	6.67023	3.28599	5.61208	9.96282	4.43001	6.38889	6.1022	8.33333	17.6786
TMEM192	-1.29235	0.758219	0	1.44928	0.724638	23.8095	0	0	0	0	0	0	0	0	13.0435	0	0	0	0	0	0	0	0	0
DNAH2	-1.28921	0.293999	1.69619	5.5893	3.64275	2.77778	0	NA	1.85185	10.4651	0.909091	0	3.40909	22.0588	3.22581	8.57143	0	3.84615	2	0	0	0	0	0
RNF40CCDC189	-1.28562	0.719667	0.478416	2.60417	1.54129	2.38095	3.125	3.7037	2.5	0	2.60417	2.31481	0	0.675676	9.20139	0	0.320513	1.6363	0.5	0.462963	0	0	0	1.73913
ASPG	-1.28159	0.833	17.2794	43.4385	30.3589	0	15.625	0	68.1159	15.625	29.2135	23.8095	85.0575	87.5	66	3.125	13.0435	20	27.2727	17.0732	25	25	25	0
GRIN3A	-1.27902	0.745336	2.05565	6.41525	4.23545	10.0176	0.42735	0	2	0	1.06683	1.64609	13.911	24.8506	12.4098	4.16667	1.0582	2.38559	3.7037	0	0.694444	2.61905	1.68067	1.78063
KDR	-1.27579	0.294121	2.05115	6.3878	4.21948	3.57143	5.55556	NA	4.16667	1.67084	5.20726	2.51852	4.23611	21.3596	NA	NA	0	2.27273	1.38889	4.17084	1.66667	3.65613	0	3.25397
ZIC1	-1.26297	0.341339	14.2657	35.636	24.9508	70.3704	3.38915	NA	8.98858	6.46729	19.5259	12.9798	75.8069	74.597	83.3333	NA	6.86275	28.2111	17.4338	13.3528	3.32166	21.1538	NA	9.52381
TMEM163	-1.26175	0.026355	3.80495	10.5216	7.16329	14.1638	12.476	11.5432	13.2768	3.32415	8.14917	9.37045	15.1752	11.9406	9.64341	4.47514	3.90417	3.16691	4.05454	2.66672	2.23409	4.53629	5.46192	4.16077
ARHGAP18	-1.26073	0.9139	1.87699	5.89375	3.88537	0	0	12.5	12.766	0	0	0	0	27.7778	0	0	0	0	0	0	11.7647	5.12821	0	0
AIMP1	-1.26017	0.950069	2.00943	6.20833	4.10888	0	0	NA	0	0	0	0	8	6.66667	35	7.14286	0	7.6087	0	0	0	0	3.33333	0
TAF2	-1.25634	0.758219	0	1.38889	0.694444	0	0	0	0	0	11.1111	0	NA	0	0	0	0	0	0	0	0	0	0	0
F2R	-1.25316	0.565592	4.65219	12.4728	8.56248	58.7702	14	NA	5.26316	19.0909	2.32558	0	20	8.33333	30.7692	0	0	4.34783	2.17391	2.38095	11.5385	0	0	21.4286
FOXE1	-1.25197	0.147209	2.62035	7.62247	5.12141	0.3125	3.04872	5.33496	3.5447	6.57086	4.05672	6.40578	12.3754	12.757	14.0107	2.89674	3.23643	1.26574	2.68016	2.29746	2.25747	2.3554	3.70839	3.16841
CYP1B1	-1.25193	0.345244	1.75028	5.55005	3.65016	7.43697	4.35829	2.25999	2.00938	2.18954	0.418799	0.735294	7.92922	18.51	10.9593	3.76356	3.27825	1.83812	2.19822	1.18194	1.3599	0	0	1.33929
JAGN1CIDEC	-1.24495	0.476548	1.53108	4.9989	3.26499	2.66667	5.92593	11.1364	11.25	9.58811	1.5	0	2.35294	1.73913	3.33333	0	0	1.5	0	0	1.53846	4.15789	4	2.58333
EFCAB1	-1.23866	0.0135167	12.134	29.9937	21.0638	23.8911	19.6994	20.0742	19.5023	15.4579	17.7238	17.5297	47.416	60.4251	49.1972	15.9444	14.9518	14.1517	14.1352	6.54536	11.4534	9.23182	11.9531	11.6471
NPPB	-1.23667	0.910383	0.750448	3.125	1.93772	15	0	NA	0	0	0	25	0	0	0	2.77778	0	0	0	0	3.22581	0	0	NA
ARMC7	-1.23612	0.120284	0.15015	1.70933	0.929742	9.72222	0	NA	0	5	1.51515	4.01849	0	3.14103	0	1.35135	0	0	0	0	0	0	0	0
GJD2	-1.23465	0.09275	14.3784	35.1891	24.7838	33.3333	58.9419	23.7968	30.9038	23.3955	35.6871	39.2663	33.5066	47.0588	16.6667	17.3724	15.4985	7.05986	7.1094	27.2368	12.5694	13.1943	14.1026	14.9664
DPP4	-1.23241	0.014001	19.821	47.9209	33.871	79.5556	65.5304	54.7619	49.992	19.025	34.6512	53.3213	51.3624	55.5397	50.3205	27.7989	23.5802	15.0217	20.2239	15.5503	10.8865	28.6335	13.599	23.0952
EDEM3	-1.23232	0.482595	0.975136	3.64047	2.3078	1.28205	1.38889	NA	3.0303	12.6984	3.1746	0	5.05051	2.56757	0	0	0	2.5641	1.66667	3.0303	1.51515	0	0	0
TIMMDC1	-1.23168	0.170396	1.38853	4.60921	2.99887	0	4.34783	NA	NA	20.8333	0	2.08333	0	5	0	0	4.54545	1.63043	0	2.849	0	0	NA	2.08333
RRAD	-1.23145	0.0375288	23.261	55.9655	39.6132	50	75	NA	54.5455	36.9565	32.4561	17.4837	59.6154	93.3333	78.3333	5	23.5294	19.375	5	40.9091	21.2862	NA	47.7273	NA
FLT1	-1.23099	0.164176	5.44164	14.1203	9.78096	18.7254	11.0152	10.0806	8.27692	8.06154	7.95518	10.5983	19.6293	27.8513	22.6044	1.97019	4.42518	2.73607	3.01356	4.08472	9.4529	13.4119	9.68779	1.70742
HOXD12	-1.22791	0.0187265	17.2393	41.7215	29.4804	44.8135	54.5902	21.2302	56.2965	15.9337	25.2264	40.3091	50.3085	50.9634	52.0974	6.13265	5.37751	12.1696	14.6715	33.9712	24.2318	22.4406	11.6667	21.7056
HAND2	-1.22487	0.673388	3.00621	8.36391	5.68506	4.33371	0	6.25	1.68919	1.50862	0	0.78125	1.94444	61.1309	1.44231	0.833333	1.76299	0	1.20968	3.00802	6.96771	8.08087	3.31439	0
CDCA2	-1.21942	0.0412005	1.10402	3.89927	2.50164	7.07071	1.19048	3.0303	1.19048	6.14035	5.55556	8.33333	5.87607	1.30769	2.46914	1.75439	0	0	1.51515	0	6.66667	0	0	0
SLC2A4	-1.21885	0.710951	2.03986	6.07563	4.05775	0	5	6.25	0	2.43902	0	0	16.129	1.64835	23.2143	0	6.53389	0.625	0	6.81818	0	1.35135	0	3.0303
LMNB2	-1.21752	0.453472	1.27394	4.28797	2.78096	1.11111	0	22.7273	7.40741	5.41045	0	1.19048	3.125	3.44828	0	2.08333	0	0	0	0	3.78788	1.88679	1.51515	3.0303
ALDH1A2	-1.21686	0.0152933	17.6137	42.2659	29.9398	80.4348	43.1373	47.1429	68.7527	20.1127	25.1087	39.6833	44.7059	67.6367	27.7308	24.7429	16.3705	16.5068	28.9746	5.15298	8.97943	19.6906	22.2917	18.8333
GLI3	-1.21484	0.19774	4.99388	12.9127	8.95329	4.75327	13.2592	4.16667	12.7404	18.6855	14.341	10.7744	10.8677	15.8776	13.2935	4.98569	4.14835	7.52561	7.57097	3.76666	3.4351	4.23465	1.96831	7.94823
RANGAP1	-1.20777	0.163618	2.42303	6.90655	4.66479	5.77688	6.69789	8.39713	4.46017	1.97593	7.10336	6.91265	8.01545	9.92635	8.77194	5.12181	1.61643	3.52318	2.80169	2.87141	1.37076	0.899243	1.90122	1.48807
CRH	-1.20724	0.689402	0.530968	2.53493	1.53295	0	3.0303	0	5.95238	0	0	1.75439	0.966184	11.1111	0	0	1.81818	0.877193	2.08333	0	0	0	0	0
SEMA4A	-1.2046	0.400339	4.88099	12.5541	8.71755	10.5263	22.8941	31.4815	9.52381	4.51977	12.4638	6.96058	1.90476	15.8795	7.35931	2.84553	11.1992	9.52381	2.77778	3.42371	3.01953	0	7.20721	3.93218
CMTM6	-1.19999	0.514889	3.48385	9.30113	6.39249	NA	0	25	0	2.94118	41.6296	0	1.19048	0	18.1818	8	0	10.6115	0	0	9.25926	0	0	NA
FAM213A	-1.199	0.297184	1.06413	3.73885	2.40149	0	12.5	2.38095	2.77778	0	2.12766	7.35931	2.18579	3.86555	0	2	0	2.22222	0	1.16959	0	0	1.96078	1.51515
TYRO3	-1.19613	1	7.01754	17.3701	12.1938	0	0	NA	0	57.1429	0	81.8182	0	0	0	15.7895	0	8.33333	NA	25	0	0	NA	0
RPS18	-1.19559	0.389729	0.653595	2.78736	1.72048	0	0	NA	NA	14.5503	0	0	0	2.17391	NA	5.88235	0	0	0	0	0	0	0	0
SHOX	-1.19518	0.214716	4.91169	12.5362	8.72396	15.0453	0.833333	17.6471	0.961538	5.95052	9.71955	9.9141	25.9786	13.027	33.2663	3.33333	1.66667	4.26747	11.4899	6.72208	1.68103	9.30819	2.5	2.33218
CCL27	-1.19443	0.119757	9.08624	22.0828	15.5845	39.2091	14.9733	5.55556	20.5351	9.78686	15.1815	15.0466	30.419	48.0508	26.287	11.7391	14.4961	13.2378	15.1295	7.07234	3.58553	5.40404	2.60417	7.61387
EVX2	-1.19152	0.154672	6.75607	16.7144	11.7352	12.1875	17.8571	0	13.2353	3.0433	14.4626	13.4546	18.5712	37.0322	23.0229	11.1236	8.01541	5.56872	8.50971	2.49554	6.3866	8.36466	4.05071	4.02407
BLZF1NME7	-1.19106	0.260799	0.993402	3.55136	2.27238	6.52174	8.88889	NA	3.7037	0	0	0	3.1746	0	12.6437	0	0	2.46914	5.55556	0	0	0.584795	0	0
SF3B3	-1.18958	0.340483	1.58313	4.89177	3.23745	2.08333	1.49287	5	0	1.66667	5	3.84615	8.33333	2.77778	15.9091	2.08333	0	0	0	3.57143	2.94118	3.33333	0	1.92308
PTGFR	-1.18835	0.082611	7.95341	19.4041	13.6788	39.5335	13.8132	5.19899	16.8537	9.75549	17.3121	20.3717	36.1757	5.9152	40.6143	8.75944	4.05523	6.40589	6.03939	9.93264	11.7185	8.26596	8.24469	8.22751
KCNK17	-1.18758	0.224087	6.63789	16.3968	11.5174	32.0031	10.1763	4	38.5673	2.92774	6.875	9.17317	21.1334	32.6883	19.3885	0	9.33066	11.5239	11.7898	12.1133	4.39408	3.4375	7.5366	0.625
FAM83H	-1.18746	0.0146059	21.9547	51.2797	36.6172	55.7185	56.4706	NA	46.6694	30.4786	43.8069	55.0739	57.5152	59.0379	61.1848	59.2593	23.5088	34.1849	34.4828	4.8	4.2202	3.07692	4.19913	60
TMEM52	-1.18714	0.0478741	14.9365	35.2877	25.1121	19.3508	62.3384	50.7792	24.368	8.60588	25.9149	34.0636	38.1249	46.0109	33.2681	24.4921	17.7023	16.2313	21.6825	8.40686	5.61005	6.14221	9.78009	22.6561
ZIC4	-1.18554	0.112824	22.1522	51.6596	36.9059	35.7143	47.1739	20.7576	44.4167	11.8889	68.1394	62.7366	48.3761	94.471	54.6154	6	6	5.56311	10.453	41.3655	27.535	47.5156	32.5	28.6466
LIMD2	-1.18454	0.304312	0.937413	3.40356	2.17048	1.19048	2.99145	NA	2.17087	3.03658	5.37879	1.53846	2.19298	4.59524	5.32407	0	1.5873	1.11111	1.91886	1.04167	0	0	0.925926	1.85185
DOK2	-1.18242	0.00656923	27.4274	63.5182	45.4728	71.875	82.7485	59.596	34.1749	65.2671	31.8362	41.9643	100	88.8889	67.1875	0	0	0	0	74.1616	31.5079	38.75	75	NA
CCL19	-1.18146	0.20022	7.13096	17.4415	12.2862	27.5	8.48485	10	5.45455	5.89639	13.7225	32.3829	14.4581	16.7421	45.0964	3.97892	5.2381	9.71313	13.559	7.10342	7.79221	7.50988	0	4.40185
LDLR	-1.1808	0.107464	0.617284	2.66641	1.64185	4.05844	0	NA	0	0	5.64516	0	7.35294	0	7	0	5.55556	0	0	0	0	0	0	0
FOPNL	-1.17992	0.468429	1.15049	3.87223	2.51136	0	6.66667	NA	1.85185	0	4.12602	18.3333	0	0	0	0	0	0	0	5.74713	1.23457	2.22222	NA	0
MAPK8IP2	-1.17687	0.0154715	8.18306	19.7616	13.9724	19.8075	24.3506	28.6878	23.0029	5.06191	12.2053	16.1748	22.7456	22.6446	24.5565	7.20949	5.24835	13.3071	10.8059	9.83267	4.90857	6.95875	9.04475	6.33191
TTC33	-1.17601	0.233937	2.61355	7.16484	4.8892	3.84615	1.25	7.5	7.32323	8.03571	5.41667	3.3908	2.04918	8.20828	21.3889	2.89855	3.125	2.96756	0	1.58514	6	0	3.33333	2.77778
MAP1LC3C	-1.17395	0.301131	4.86045	12.2228	8.54163	2.0202	3.47692	NA	1.57895	0	3.23269	0.3125	31.7412	23.3788	30.3946	4.61538	3	4.19048	6.88057	6.7154	3.28173	6.66667	3.52273	3.86905
ATG16L2	-1.1721	0.0892888	0.694444	2.81826	1.75635	0	3.33333	NA	8.11966	0	4.54545	4.16667	2.38095	0	0	5.55556	0	0	NA	0	0	0	0	0
PSKH2	-1.16999	0.758219	13.2615	31.0897	22.1756	20	48.5714	8.33333	0	1.66667	27.7778	44.186	59.2593	41.9355	48.0769	11.5385	0	6.15385	0	41.4634	12.2807	10	31.25	6.66667
ABCB7	-1.16642	0.978025	0.78125	2.99809	1.88967	3.44828	0	NA	0	0	17.1875	3.57143	0	3.22581	0	6.25	0	0	0	0	0	0	NA	0
LMO4	-1.16537	0.0325138	16.1303	37.4216	26.7759	43.9286	41.5087	61.9912	35.6158	15.0799	39.0788	34.9309	37.5549	45.4921	36.0714	21.0868	19.533	27.2525	20.1728	5.35047	5.68768	12.559	15.989	18.4936
NPAS4	-1.15956	0.0831852	12.341	28.8023	20.5717	20.9276	22.3103	38.7881	22.365	7.90409	18.5139	18.1523	46.2196	47.1068	41.1764	10.9063	5.91465	12.7335	12.9995	11.5564	11.2518	11.5551	38.4759	11.7133
CSF2RB	-1.15831	0.00829983	30.5016	69.3103	49.9059	78.9199	64.3063	44.4444	73.4902	33.5	41.8813	87.037	93.0556	92.3077	77.193	4.93752	14.9621	20.2776	15.0599	29.4086	53.3333	47.3684	26.6667	62.5
SKOR1	-1.15701	0.216922	5.01004	12.4021	8.70605	12.7083	11.4539	1.66667	6.88314	3.91604	5.29255	6.45873	23.7693	24.0234	22.8959	4.2524	8.16002	1.42267	6.5853	6.61432	2.14216	6.38145	3.64421	6.04273
CEPT1DRAM2	-1.15158	0.511241	0	1.22157	0.610786	0	0.581395	NA	0	2.94118	0	0	0	0	6.25	0	0	0	0	0	0	0	0	NA
TAF15	-1.14664	0.21507	0	1.21398	0.606989	0	3.07692	NA	3.40909	0	3.22581	0	0	0	0	0	NA	0	0	0	0	0	0	0
ZCCHC9	-1.14533	0.486968	0.458333	2.22578	1.34206	2	NA	NA	0	4.70588	0.869565	4.61538	3.57143	1.81818	0	NA	1.66667	0	0	0	0	0	2	0
SUCNR1	-1.14526	0.313967	10.2121	23.7995	17.0058	50	27.7778	NA	36.3636	32.1429	9.09091	35.7143	23.3333	2.17391	NA	0	7.14286	2.5	30	21.4286	3.125	5	12.5	NA
SPRY1	-1.14031	0.498396	4.44444	11.0011	7.72276	NA	0	NA	0	0	10.7143	8.57143	34.375	4.34783	30	12.5	0	0	15	0	0	0	12.5	0
MDGA1	-1.13742	0.204562	6.87	16.313	11.5915	12.9743	15.8956	1.50794	11.9739	1.26293	19.3488	22.3102	25.5766	29.0099	17.0456	9.67221	3.59435	13.6279	9.09638	2.96017	3.39253	10.1986	2.90878	5.98758
PROM2	-1.12799	0.00972498	23.263	52.0277	37.6453	59.0909	62.5	50	61.9048	19.4309	65.5	48.2065	58.4865	57.7553	45.1354	36.9048	36.1873	33.2816	36.6152	6.8227	4.08009	5.07338	2.63158	45.9692
WT1	-1.12505	0.21976	4.71678	11.4688	8.09282	1.88816	10.0184	2.82738	12.8299	7.75384	6.54978	4.07725	15.056	19.668	16.9896	7.36924	2.96575	2.10044	3.26896	7.48692	5.19569	3.87705	4.92204	5.05281
SPIRE2	-1.12295	0.223343	34.009	75.2469	54.628	100	97.4359	27.2727	75.4098	32.6531	89.6552	70.4545	86.6667	97.6744	100	65.7534	48.1481	53.7634	27.7778	12.1951	24.4898	3.22581	22.7273	48
PAX6	-1.12262	0.171744	7.89471	18.3675	13.1311	18.9293	22.0332	27.8832	21.2988	7.79371	13.7392	17.1616	22.8918	18.1665	20.0796	8.02035	9.26622	7.82564	11.945	6.67927	7.04551	11.2646	3.59393	4.52874
TBX18	-1.11861	0.159305	19.5358	43.5908	31.5633	41.6667	59.5238	20.2381	31.9602	31.5508	54.5942	71.5	17.3077	67.4074	38.2353	22.8602	2.5	15.0943	6.81818	24.3386	21.627	27.027	32.1429	34.7826
PKP2	-1.11794	0.188371	2.75912	7.15868	4.9589	7.42401	6.95539	3.63636	5.15852	5.25314	5.05596	7.61905	7.67095	9.72358	12.0343	2.87346	4.3617	2.84334	0.806452	0.543478	1.84106	4.26417	4.40341	2.89502
TIGD7	-1.11583	0.124136	5.98892	14.1463	10.0676	6.93014	10.4129	NA	6.05602	2.12585	9.71092	8.59068	36.406	12.9013	26.9669	6.55767	8.62454	6.83383	3.57143	8.88355	2.28105	7.31293	6.72498	4.05162
RPAP1	-1.1134	0.343598	6.03935	14.23	10.1347	20.3112	21.5278	1.5625	20.4182	5.32683	14.5704	13.5224	10.4588	24.761	10.3546	9.60014	7.7954	8.58698	9.43172	5.73578	1.00996	3.17026	1.55526	7.46863
CAP1	-1.10986	0.274798	25.711	56.6487	41.1799	100	62.5	20	88.2353	25	12	50	95.4545	NA	100	4.44444	0	0	NA	65.3846	52.6316	35.2941	NA	22.2222
SMARCE1	-1.10626	0.247145	0.903763	3.09855	2.00116	4.6875	4.54545	0	2.71739	6.81818	1.44231	0	0	0	12.3636	2.88462	0	0	3.57143	0	0	0	1	0
GATA2	-1.10542	0.251027	3.01897	7.64727	5.33312	9.14364	1.85623	1.66667	2.97328	3.27076	0.974546	2.43588	13.4691	17.4267	20.8227	4.09345	2.13585	2.19314	0.620468	5.27746	4.01997	1.60432	2.69415	4.88785
PSMB6	-1.09991	0.266698	0.981405	3.24696	2.11418	NA	4.2803	NA	3.18182	4.5098	1.31148	1.53846	0	4.07692	7.07692	1	1.81818	1.6	1.81818	0	0	0	0	2.4
HAUS6	-1.09969	0.330018	0.173611	1.51515	0.844381	1	0	0	0	13.6364	0	0	0	0	0	0	0	0	0	0	1.5625	0	0	0
TLX2	-1.09912	0.0953405	9.27106	21.003	15.137	26.4606	27.0713	7.40741	21.0529	11.8606	19.9112	22.099	19.6619	28.3466	20.7465	7.1953	16.1153	12.3023	9.16286	5.57713	5.88278	5.76233	10.2317	12.2077
CD69	-1.09775	0.16927	13.2273	29.4492	21.3382	45.1923	40	34.6154	28.3019	30.7692	23.5955	28.75	21.875	23.3333	33.8028	0	5.72917	0.595238	5.9322	34.6667	26.2887	0	37.5	8.33333
IRX4	-1.09726	0.290419	5.46833	12.8388	9.15358	0	11.4876	0	0	3.90189	12.5069	0	9.9286	64.9824	3.57143	2.11499	9.5	4.50794	9.27995	1.24224	3.68779	6.80272	0.571429	11.5079
ARX	-1.09708	0.128584	12.0672	26.9535	19.5103	26.2179	31.1283	36.7915	15.3348	10.6288	6.73223	17.5013	36.639	34.3037	53.0339	8.63547	8.68001	7.01277	7.33359	16.2538	15.4453	10.8101	16.8904	18.5769
GDF6	-1.09663	0.249251	5.19115	12.24	8.7156	0.645161	1.53846	0	16.1796	5	5.22824	1.35593	23.7867	23.6097	23.6697	1	7.50766	9.70975	9.55633	4.66097	6.0051	0.869565	2.07407	5.55556
SMAD7	-1.09408	0.32439	1.95515	5.30854	3.63185	7.08295	4.87703	1.78486	5.23949	3.67957	4.20334	6.21091	6.40044	8.03783	5.87716	1.22029	0.697873	1.7144	1.41859	3.63208	3.45075	2.16308	1.1632	2.15945
TBX22	-1.09051	0.0382394	13.819	30.5569	22.188	29.2683	32.6982	36.6667	32.87	28.2678	25.8626	16.5771	33.7772	41.5863	31.0836	17.6735	14.9449	14.8038	13.8502	14.6095	10.7634	13.1406	0	15.0749
GTPBP1	-1.08941	0.310495	21.7415	47.3909	34.5662	35.5556	54.5455	NA	65.0794	14.8148	52.5926	55.817	66.6667	34.7319	34.879	61.9048	41.0256	31.6502	29.6296	4.7619	11.7272	0	2.7027	12.2711
JKAMPL3HYPDH	-1.08682	0.55496	0.604206	2.40741	1.50581	NA	0	NA	10	9.25926	0	0	0	0	0	NA	0	1.12994	0	0	0	0	3.7037	0
CH25H	-1.08171	0.517414	6.78353	15.4742	11.1289	8.74408	4.0724	2.77778	1.93603	10.9031	11.1597	9.88871	27.0515	25.2238	37.7908	2.83999	7.6619	7.53677	4.68742	17.6389	5.01592	2.2963	4.93827	8.82673
LDHA	-1.078	0.758219	0	1.11111	0.555556	0	NA	NA	0	0	0	0	0	6.66667	NA	0	0	0	0	0	0	0	0	0
FTL	-1.07688	0.918484	2.63229	6.66218	4.64724	4.87805	13.7931	NA	5.88235	22.2222	6.52174	0	0	4.87805	0	0	7.14286	3.84615	6.45161	0	0	0	0	6.25
LHFPL5	-1.06986	0.288569	10.0452	22.1863	16.1158	20.6905	12.0833	NA	8.94873	4.69118	7.77852	2.8744	42.5892	53.2921	45.2332	9.56349	9.91107	5.81306	7.86967	10	13.4795	21.166	2.83401	8.18713
CLPX	-1.06879	0.48428	1.25272	3.72549	2.48911	NA	5	NA	0	8.33333	0	8.33333	0	4.41176	NA	0	0	0	0	8.33333	0	0	0	2.94118
PLXDC2	-1.06426	0.315308	1.92719	5.12104	3.52411	4.75	5.53039	4.12745	6.29367	3.05262	6.11661	3.66128	6.78678	5.72811	5.28678	3.10297	2.52964	1.50292	1.13636	1.54154	1.526	1.46912	0.91281	3.74304
KCNA2	-1.06388	0.0158716	25.0041	53.3628	39.1834	50.472	50.6724	67.9959	51.0419	47.2791	49.1613	49.2932	55.9683	60.5956	54.8993	25.9113	24.2983	29.5953	33.2069	15.7281	25.5283	24.3048	21.5909	22.4684
FAXC	-1.06365	0.361022	0.784559	2.73011	1.75733	0	5.95238	0	0.694444	0.204918	6.66667	3.38542	0	2.09463	3.86621	0	0	1.25	1.05932	0	0	3.125	0	1.13636
FANCM	-1.0636	0.432299	0.584003	2.31078	1.44739	0.877193	3.1746	4.90476	4.34783	0	5.30474	0	0	3.06513	0	0.512821	0.877193	0	0	0.900901	0	0	1.44996	1.51515
VAV3	-1.05619	0.302205	6.71744	15.0479	10.8826	9.43563	16.6518	28.0392	22.3123	10.6764	14.0314	15.0373	12.0503	8.08909	15.0387	13.3239	6.06633	8.00691	9.43396	2.67857	3.53674	3.6152	0.793651	10.7452
ACRBP	-1.05596	0.0229282	32.8066	69.2873	51.0469	71.4286	66.5072	54.5455	96	37.3016	41.1765	77.6389	70	88.4016	100	36.7273	28.2828	7.14286	56.1828	16.1399	32.2511	41.9355	37.2222	43.9394
NELFCD	-1.05575	0.365647	0.489051	2.09544	1.29225	4.16667	0	0	1.48148	1.88679	2.32558	4.6875	0	5.30303	3.1746	0	0	2.1645	0	1.72414	0.512821	0	0	0
GSX1	-1.05462	0.161165	5.98325	13.5054	9.74433	9.86795	9.26574	7.80904	19.6586	5.56881	19.1969	14.0252	11.792	21.9084	11.1847	3.94721	6.28603	8.27178	4.3615	7.46449	8.97782	2.786	6.46556	4.64939
ZNF451	-1.05184	0.166541	8.09868	17.8631	12.9809	9.81431	15.1582	16.2619	16.8594	3.39766	20.6726	33.4858	19.5688	17.9836	26.3141	2.37707	2.2785	22.4265	2.90902	1.35817	3.03571	12.7407	0.356506	19.2462
ADGRE5	-1.05169	0.106023	38.543	80.9708	59.7569	100	82.6087	NA	80	100	60.7143	60.7143	100	82.7586	NA	0	5.71429	0	42.8571	65	80	37.5	77.2727	NA
WDR72	-1.05167	0.485662	1.46465	4.10904	2.78684	0	13.3333	0	5.71429	1.24378	3.92157	8.36237	0	1.66667	0	0	0	5.05051	0	0	6.66667	0	NA	0
BCAP31	-1.05063	0.351054	0	1.07143	0.535714	27.2727	0	NA	5	0	0	0	0	0	3.57143	NA	0	0	0	0	0	0	NA	0
UCN	-1.05002	0.0656405	32.6103	68.592	50.6011	99.4286	88.8159	NA	84.334	11.5207	33.6742	74.6939	72.6981	93.2331	93.295	49.8472	50.9226	35.5921	48.7528	11.6989	17.8208	14.6008	22.2222	39.0476
PIGO	-1.04847	0.332766	6.67499	14.8745	10.7747	2.93062	22.5694	0	6.25	7.6619	14.424	13.3102	23.5153	23.9683	18.4524	6.71296	11.7647	12.056	7.83019	2.98077	2.17391	3.125	0	13.4314
TBC1D30	-1.04482	0.363748	3.3922	8.06161	5.7269	2.63274	6.31385	3.57143	4.08871	32.6445	5.54379	0.613942	3.9427	3.62244	7.57937	3.84245	4.24772	4.39049	2.64485	3.88163	2.28751	3.43112	3.36835	1.85422
SLITRK5	-1.04475	0.244188	7.15054	15.8146	11.4826	22.0991	19.9353	24.4002	15.2236	5.9108	11.5089	8.27036	18.8786	19.0425	20.8785	5.66365	3.99931	3.71413	13.1186	6.6093	3.45455	4.31465	11.1355	13.1422
CLDN23	-1.0404	1	5.83657	13.0614	9.44901	0	10.3448	NA	9.52381	0	3.57143	NA	6.45161	61.5385	0	0	30.7692	5.55556	0	5.26316	2.94118	0	0	8
MMP9	-1.03856	0.314635	5.96607	13.3095	9.63779	35.848	19.305	16.8512	19.525	3.32338	6.59636	18.6154	13.3727	15.8748	6.32184	14.1869	6.00269	12.9646	9.78339	2.63158	0	0	0.833854	7.29167
ERLIN1	-1.03852	0.257468	1.19189	3.50242	2.34715	0	0	NA	0	6.32184	13.1226	5.55556	0	0	3.7037	0	2.63158	5.7971	0	0	0	0	2.38095	0
MXD1	-1.03828	0.37741	2.19785	5.56767	3.88276	7.5	15.1515	0	7.14286	2.94118	6.75676	5.55556	5.88235	1.11111	NA	1.78571	6	0	0	0	9.72222	2.27273	0	0
PIANP	-1.02687	0.0437744	26.488	55.0096	40.7488	77.1465	58.3889	31.4815	50.2643	17.5688	26.6667	31.0157	87.2982	100	92.4026	28.0702	14.7126	27.755	54.5345	14.2857	30.2838	19.4444	23.8095	25
ARHGEF26	-1.02192	0.237137	6.92568	15.094	11.0099	12.8424	10.027	2.73696	7.06489	4.27026	8.61737	6.08438	36.588	31.5742	31.6411	4.06475	14.4522	15.5609	11.1695	3.48953	3.99166	5.49709	0.285714	1.87065
STARD13	-1.02178	0.424459	0.714339	2.48083	1.59759	1.42857	2.6087	0	0.8	5	0	2.22222	5.26646	5.43779	0	0	0	2.80603	1.46341	0	0.540541	0	0	2.22222
WHRN	-1.02134	0.384433	2.49169	6.08743	4.28956	4.6875	0	13.8889	0	0	1.85185	8.33333	14.2241	1.92308	10	11.3636	0	7.32402	0	0	0	0	0	0
CHST7	-1.02102	0.384034	3.85793	8.85846	6.35819	40.2026	9.30006	3.40969	4.04841	3.13706	0.814942	1.85563	26.7718	3.64881	24.9655	2.51846	2.0202	2.39894	3.18746	3.20262	1.66272	8.69755	10.7112	2.60662
DYNLRB2	-1.01777	0.582214	1.17199	3.39782	2.2849	18.1624	0	NA	0	6.34921	0	0	20.8333	0	0	8.69565	0.680272	0	0	0	0	0	NA	0
GNAI1	-1.01587	0.383917	1.46143	3.9773	2.71936	1.1583	0	16.6667	3.30261	4.89252	3.7594	8.57143	4.04135	0	0	0	0	0	7.03184	0	1.50376	1.64835	0	3.0303
ADRA2A	-1.01535	0.317392	4.04688	9.20174	6.62431	17.1717	12.2818	2.38095	11.7857	7.27489	5.58441	11.2663	7.32737	14.6265	8.23917	4.23906	2.4252	4.52522	1.36054	5.00315	5.5156	4.86406	6.44056	1.5035
DUSP7	-1.01039	0.174627	6.30454	13.7146	10.0096	12.5647	14.0027	NA	10.1351	6.16406	14.648	17.0238	15.2447	12.5096	19.5833	11.5707	15.1763	7.35913	12.8333	2.14646	2.3296	3.81596	1.25	1.53186
HOMER1	-1.00658	0.522536	1.56588	4.15522	2.86055	0	17.8571	0	0	15.3846	0	0	0	0	NA	5.26316	3.84615	1.85185	0	0	0	NA	NA	0
KCNK5	-1.00541	0.136463	3.11821	7.26734	5.19277	0	2.08333	NA	11.7647	19.4444	4.54545	7.14286	13.1579	0	0	0	NA	8.69565	0	0	0	0	10	6.25
RHOV	-1.00254	0.644145	3.75326	8.52329	6.13827	1.25	17.3611	NA	8	2.41228	11.9565	32	1.08696	3.84615	0	5.33009	0	7.71437	12.716	0	0	0	4.42308	3.33333
CCDC142TTC31	-1.00197	0.509679	0.473647	1.95133	1.21249	1.90476	0	NA	6.875	0	4.29119	2.96296	0	1.48148	0	0	0	3.75	0	0	0	0.512821	0	0
PCOLCE2	-1.00081	0.332901	0.728327	2.45859	1.59346	5.43478	0	3.125	8	6.53261	0	2.80303	1.66667	0	0	0	0	1.35135	0.862069	2.22431	0	NA	1.38889	0
LYPD1	-0.998871	0.46185	0.879904	2.75687	1.81838	0.297619	0	0	0	1.93662	1.5	0	11.6938	8.10811	4.2489	0	1.8114	1.11461	0	0.833333	0.755102	0.378788	2.97619	0.657895
CRYBA2	-0.996228	0.509314	7.65494	16.2647	11.9598	12.4215	10.7237	2.77778	20.0538	4.49493	2.27041	28.0588	28.3038	19.845	22.7718	11.4189	11.0889	10.7278	12.0317	4.3956	7.03033	3.28986	2.42258	4.49405
OBFC1	-0.996187	0.194061	1.18717	3.36278	2.27497	12.6697	0	12.5	4.41176	3.24074	1.08696	0	8.33333	2	3.26087	0	9.09091	1	0	0	0	0	0	0
VIPR1	-0.99576	0.212488	6.00827	12.9754	9.49184	9.86645	6.19397	2.77778	20.9687	5.1938	11.2798	11.4043	20.3456	14.8559	19.3885	6.12091	4.48889	4.57789	4.78002	8.77303	5.16607	5.95979	8.36268	6.18151
MLXIPL	-0.994497	0.0366796	4.91277	10.7805	7.84664	18.539	6.99164	14.915	7.24364	2.85297	4.80599	3.97955	25.0444	10.7667	23.1802	4.20447	6.23095	4.03944	4.91824	4.97582	3.1514	5.91779	6.96765	3.30175
TUSC2	-0.994322	0.677472	0.414372	1.81763	1.116	0	0	3.33333	2.38095	0.849257	5.23416	0	3.9604	0.600601	0	0	0.938967	0.909091	0	0	0.980392	0	0.900901	0
TLR4	-0.994177	0.191823	13.5732	28.0289	20.8011	50	36.3636	55.5556	30.5556	2.15517	18.3184	36.5836	29.1466	21.5385	86.6667	0	0	2.20588	0	15.3361	29.7794	27.0833	30.5556	13.8049
PLEKHH3	-0.991436	0.125066	7.18438	15.2719	11.2281	17.7982	17.1688	53.7656	17.021	12.5351	11.5341	11.4611	12.8099	17.4181	16.3904	6.93371	7.46186	6.65017	9.25618	5.13214	7.74196	7.13138	6.89103	7.58497
ZDHHC22	-0.990848	1	2.94159	6.83333	4.88746	0	12	NA	0	0	16	0	26.6667	0	0	0	0	3.44828	7.14286	0	10	0	NA	NA
AREG	-0.989045	0.0950841	18.2058	37.1211	27.6634	50	40.8654	39.2857	19.2308	4.16667	31.7073	75	50	55.6522	NA	30	16.6667	30.4348	31.25	5.55556	3.84615	2.38095	0	34.6154
TMEM5	-0.988192	0.316339	0.931167	2.83085	1.88101	0	5.80836	0	5.47699	0	1.71472	6.41509	0	1.42138	3.50877	0	0	2.92646	0.666667	1.93548	0	2.32558	0.526316	0
FNDC5	-0.985087	0.51549	3.36701	7.64421	5.50561	0.45045	7.48619	0	0	4.88664	4.55102	7.32202	6.82164	29.4715	5.2359	7.31041	3.07654	5.68619	4.75427	3.43872	1.8315	0.555556	1.01103	2.63889
ADCYAP1	-0.984519	0.208813	1.53076	4.00749	2.76913	1.16959	1.28205	2.22222	1.57233	4.72089	2.32804	0	12.1555	2.79245	12.1951	1.08696	0	2.10668	0.892857	1.96078	0	0.653595	6.82082	0
DYNLT3	-0.98381	0.746974	1.71646	4.3723	3.04438	0	3.125	NA	9.25926	1.66667	1.85185	4.7619	0.980392	0	13.3333	0	0	4.16667	3.51852	0	2.94118	1.38889	NA	NA
RNF32	-0.98262	0.939946	1.25	3.44612	2.34806	0	22.807	NA	0	4.7619	0	0	0	0	0	0	0	0	0	4.7619	1.90476	0	6.25	0
SPCS3	-0.980981	0.225732	2.08252	5.08429	3.5834	4.71491	11.1111	1.19048	1.93798	0.632911	2.29717	8.14815	16.5208	1.04167	0.282486	0	5.08698	2.94677	3.83513	3.62319	0	0	0	4.54545
SCG5	-0.978413	0.523433	4.49443	9.82565	7.16004	2.85714	1.16279	5.32468	14.881	4.74195	7.11451	1.92308	9.77787	22.1198	14.2857	2.95091	2.82588	1.93427	3.16185	4.67687	7.52252	8.69213	8.10185	1.0989
DUOXA2DUOX2	-0.977805	0.155488	3.52899	7.9197	5.72435	4.94505	3.54247	0.833333	1.924	2.39277	6.86113	4.18733	4.15281	31.5842	8.51977	3.85101	1.54679	2.83749	2.29612	2.10227	3.62803	5.53285	6.77017	3.20521
PDE4B	-0.9767	0.022815	31.8569	63.6611	47.759	69.2606	79.811	38.1481	70.8126	35.5721	54.3523	65.1633	73.9861	66.9449	69.6341	33.1989	40.3119	33.1077	37.3317	32.5672	31.1107	29.6203	19.8513	26.362
TMEM179B	-0.975827	0.758219	2.41546	5.71742	4.06644	33.3333	33.3333	NA	0	0	0	0	7.14286	5.26316	0	21.7391	0	0	0	0	0	0	0	0
FAM229BTUBE1	-0.974786	0.862418	0.3125	1.57952	0.94601	5.88235	8.33333	0	0	0	0	0	0	5.88235	0	0	0	0	2.5	0	0	0	0	NA
CLDN7	-0.97159	0.0333353	18.2035	36.658	27.4308	35	33.125	34	37	16.077	39.6098	47.2727	42.2224	40	40.6154	26.4328	28.164	31.9945	17.7778	5.77778	9.33333	10.2174	10.2876	23.8462
EFHD2	-0.969488	0.11309	21.8081	43.6616	32.7349	38.1538	37.0337	28.9044	51.5873	15.5714	44.7696	45.6566	60	52.1158	54.5833	36.7818	21.6216	33.0939	36.1438	7.86364	21.0897	21.2315	5.64103	10.5556
ECHDC3	-0.967768	0.951149	1.64475	4.17264	2.9087	NA	0	0	0	2.43902	6.25	0	0	2.77778	26.087	1.92308	0	0.480769	0	5	0	0.877193	0	6.52174
PCDH8	-0.965709	0.00589966	37.0135	73.2412	55.1274	84.058	83.2122	67.197	80.303	40.4784	69.6822	78.1889	85.5349	74.3201	94.281	25.0961	26.1793	37.8974	10.9375	51.1531	51.8651	37.0306	0	50.9028
MYD88	-0.964841	0.398548	5.33675	11.3684	8.35257	10.6148	12.8427	0	10.4167	12.6607	3.95604	7.84793	16.0779	15.3829	16.4984	2.1645	3.2967	1.91073	4.11255	1.2987	8.71212	15.0588	10.7143	0
EEF1AKMT1	-0.964414	0.758219	4.07888	8.91028	6.49458	0	0	NA	11.7647	0	18.4211	13.3333	12.5	5.26316	10	0	0	2.85714	0	4.7619	20	0	9.09091	0
IRX1	-0.963578	0.905117	1.2012	3.29265	2.24693	0	0	0	21.7391	0	0	7.89474	0	0	0	0	0	0	0	0	0	10.8108	0	0
ATG10	-0.962123	0.422971	0.103359	1.14954	0.626448	1.58313	0.97561	0	2.52874	0	2.53521	0.652174	0.727273	0	2.92683	0	0	0	0	0	0.930233	0	0	0
FGFBP3	-0.958616	0.454165	6.46609	13.5099	9.98801	4.60317	10.3896	0	0	4.35993	5.42361	15.6772	9.15926	41.0204	21.6991	4.57143	19.5767	7.16707	3.36735	8.01282	3.60714	4.7619	3.7037	0
DRAM1	-0.956507	0.280649	13.3166	26.7829	20.0497	33.3333	30.8642	7.40741	31.746	20.4522	25.5656	26.1924	32.4058	26.6204	33.3333	4.5977	0.42735	15.5073	12.6543	19.3915	9.85105	19.2256	24.9735	13.2211
ATP2A1	-0.953415	0.0540397	28.2602	55.661	41.9606	73.1788	59.3344	86.875	61.4884	31.0033	46.2535	33.6874	53.6264	80.4249	70.5514	63.2018	25.4633	24.2319	22.4973	21.2176	22.1088	23.7327	94.0285	34.4933
DMRT2	-0.952874	0.197124	7.25947	14.9881	11.1238	20.6298	20.8819	16.5311	8.60434	9.0825	17.5222	15.0744	19.3054	9.28657	17.6145	10.4193	6.00229	15.8316	5.41006	3.1558	2.89296	5.51037	4.6418	11.471
OXR1	-0.951874	0.40327	0.38448	1.67812	1.0313	0	1.38889	NA	2.22222	0	2.7027	4.44444	0	2.66667	0	0.793651	0	0	0	0	0	0	0	2.66667
ERCC8	-0.9482	0.458901	2.30374	5.37445	3.83909	3.57143	2.7027	NA	0	5.55556	4.16667	8.69565	0	21.875	0	3.40909	0	0	0	4.16667	0	0	0	13.1579
IP6K2	-0.94638	0.0112234	34.2251	66.8799	50.5525	59.6555	80.4831	79.7222	81.0714	11.9465	79.7631	66.7026	62.0686	74.7975	65.3642	66.7245	83.538	67.6115	54.8789	6.33769	6.67996	8.48718	6.7507	7.01754
PLRG1	-0.946319	0.334765	0.69161	2.25965	1.47563	8.33333	0	8.33333	4.16667	0	2.89855	0	0	0	4.93827	NA	1.66667	0	0	0	3.1746	0	NA	0
FYCO1	-0.939386	0.0933726	15.8933	31.3965	23.6449	38.8734	41.0173	29.8878	23.8659	18.1475	23.8146	36.1521	24.7024	37.2353	44.2917	16.4741	0	16.2123	18.3366	16.1072	18.1818	33.3333	19.3182	0
PPCDC	-0.937786	0.0253705	32.6291	63.4194	48.0243	81.8315	82.5926	62.4615	70.6897	54.3916	49.8397	60.2846	60.2263	77.119	52.8507	34.5629	22.7642	24.6021	20.282	28.3707	27.521	43.3333	34.8831	57.3427
ARAP3	-0.936979	0.402529	1.72627	4.21948	2.97288	0	8.35913	NA	0	7.14286	3.90625	0	11.7835	2.5641	0	0	0.735294	0	3.40909	0	0	1.70455	9.6875	0
GNMT	-0.936724	0.521069	12.7575	25.3342	19.0459	59.2593	26.9841	NA	NA	0	47.8261	37.5	23.088	41.9414	0	0	5.33428	31.5271	19.3651	0	8.33333	0	NA	37.5
THNSL2	-0.935957	0.00765424	37.8938	73.41	55.6519	82.3533	81.4815	56.25	75.5556	77.7939	51.7782	71.5338	80.4942	76.0847	80.1852	25.4509	24.1323	52.4561	27.275	44.4444	34.0539	40.7407	52.1923	42.2222
CHRNE	-0.935733	0.386194	4.12156	8.79685	6.45921	0	0	NA	10.5263	0	0	8.33333	13.6364	13.6364	24.2424	6.52174	0	0	0	3.84615	7.14286	0	6.25	13.3333
VPS53	-0.931748	0.0548223	10.0178	20.0175	15.0177	27.4372	15.8635	16.9925	18.4558	19.9083	13.3361	20.7108	29.0598	25.2751	19.421	7.34917	5.9033	7.31859	7.20676	13.3205	10.3306	7.93754	12.6091	19.934
CTC1	-0.930834	0.553125	0.577201	2.00674	1.29197	0	NA	4.16667	0	0	0	0	9.80392	2.08333	0	NA	0	0	0	0	4.0404	0	0	NA
RASGEF1B	-0.930396	0.64635	5.0409	10.5128	7.77683	6.37037	0.595238	1.66667	6.76692	1.28114	3.40136	1.98413	31.694	11.1264	33.5714	9.41426	4.79592	4.35203	3.22129	0	3.125	0.840336	2.08333	17.536
MAP7	-0.928366	0.472692	2.74914	6.13506	4.4421	5.62397	0	0	6.27101	0	4.22078	3.47331	1.84332	28.2925	6.73235	5.80706	3.96599	2.24225	5.89147	0	4.15705	0.997732	1.68067	0
STX17	-0.927578	0.4579	0.273268	1.42186	0.847564	0.529101	3.96825	0	0	0	3.7594	0.37594	3.59423	0	1.0989	0.714286	0.446429	0	0	0	0	0	0	1.2987
TMEM127CIAO1	-0.926801	0.329038	1.02041	2.84091	1.93066	0	0	NA	0	0	0	0	22.7273	0	0	7.14286	0	0	0	0	0	NA	NA	0
SH3RF2	-0.926726	0.205277	8.5796	17.2104	12.895	22	22.2222	0	16.4762	15	21.4481	14.1176	21.3636	20.899	19.925	9.86014	0.625	11.5256	11.6951	19.296	10.5263	3.57711	3	7.11111
STK32B	-0.926237	0.00556478	33.2301	64.0479	48.639	NA	65	66.6667	66.6667	55.1515	59.4542	63.4921	66.6667	66.6667	66.6667	37.7866	41.1111	33.9981	52.4731	22.4928	16.9116	7.7342	53.3333	NA
EPHA4	-0.924978	0.407411	1.49767	3.74221	2.61994	3.28613	1.32937	1.2987	1.90823	0.908504	3.28853	0.939937	5.2348	16.7291	2.84626	0.487908	1.91451	1.67966	1.76025	1.76107	1.76623	1.09578	1.58926	1.44336
NKX6-1	-0.92333	0.442317	4.3867	9.21582	6.80126	5.4671	1.13239	4.28571	3.13258	3.02366	5.74717	12.7329	13.9683	24.3871	12.8892	4.31279	3.43415	4.52531	5.06664	2.74343	5.46953	5.19604	2.96135	5.12076
FAM83A	-0.922298	0.034513	26.2051	50.5572	38.3812	62.5	60.3528	41.1429	53.4103	33.6093	58.1808	55.5567	53.6368	49.2045	46.3905	46.0453	44.923	42.6937	47.7406	11.3442	4.15425	0.961538	7.08333	31.5707
PTAR1	-0.921218	0.660844	0.609997	2.04887	1.32944	1.78571	0	0	0.332226	4.54545	2.20802	0.686813	5.73422	0.621118	1.97044	1.55844	1.04651	0	1.42857	0.705467	0	0	0.402414	0
PRDM12	-0.917373	0.154338	8.09486	16.1772	12.136	27.275	12.1055	12.9943	13.1131	6.38929	12.9662	13.227	27.6203	23.6812	22.0977	9.29726	8.67675	5.52872	9.78477	8.76766	5.31478	10.6659	8.45965	6.21695
PPM1J	-0.914189	0.392302	3.95681	8.34116	6.14899	19.5912	7.9595	0	7.15311	5.1186	4.22534	4.99954	13.4058	11.9628	12.5098	4.06501	7.28851	3.23941	5.33425	3.64802	1.58761	2.72004	4.39128	3.27637
ATP6V1G1	-0.912522	0.303172	2.63809	5.8481	4.24309	11.8681	11.4028	NA	6.98462	8.88889	0	10.3258	6.84336	0	0	0	0	0	7.05357	0	3.33333	5.55556	0	7.27273
IL17RE	-0.912303	0.156774	22.7899	43.7737	33.2818	50	50	NA	44.1176	NA	40.9091	37.5	45	50	38.8889	37.5	20.8333	23.4375	32.5	13.6364	0	25	NA	29.4118
DNAAF5	-0.908896	0.460495	3.08949	6.67846	4.88397	0	0	NA	6.25	0	10.8696	0	7.40741	NA	22.2222	0	0	0	0	0	15.625	9.09091	NA	0
KIAA1147	-0.908054	0.156462	4.10553	8.58059	6.34306	0	11.9048	0	0	6.25	1.21969	6.66667	2.5	48.6842	0	6.45161	0	4.08163	0	3.44828	0	6.25	7.89474	8.82353
SLC37A1	-0.904112	0.29237	6.38189	12.8144	9.59815	9.82639	10.1684	12.7083	8.54167	8.14794	16.8103	8.85417	16.8498	20.7226	12.5	5.88235	10.3632	9.192	10.5	0	0.852273	12.5122	7.62235	4.34404
RNF125	-0.90243	0.332137	1.58473	3.83141	2.70807	0	1.66667	NA	3.63636	0	4.54545	0	5.55556	0.961538	14.2857	0	4.62963	0	0.877193	0	0	1.6129	0	7.14286
SVOP	-0.900303	0.342321	1.69216	4.02481	2.85848	29.4737	7.65152	NA	5	1.05263	5.48759	0	2.85714	6.94444	3.20513	1.86147	1.11111	2.5	0	1.66667	4.70588	NA	0	NA
DEGS1	-0.898092	0.292874	0.756614	2.27362	1.51512	1.38889	1.96078	NA	2.94118	1.11111	0.833333	4.16667	3.125	0.925926	3.125	1.5873	1.19048	0.666667	0	1.85185	NA	0	NA	0
GPR12	-0.89807	0.268899	13.4932	26.0091	19.7511	6.66667	0	9.69697	12.8079	36.485	11.6667	14.5626	50	59.9359	38.254	17.0476	26.9841	19.4444	18.438	0	7.14286	11.5942	8.08824	3.7037
TLL2	-0.897629	0.169056	31.7725	60.0553	45.9139	81.8838	70.9877	54.3651	62.3926	1.50785	62.58	64.8485	82.4475	77.3533	65.9946	2.61659	2.88608	2.9582	8.85156	60.4798	56.0638	64.5837	64.3659	18.8345
ATF1	-0.896641	0.409514	0.983595	2.69291	1.83825	0	2.63158	NA	8.125	1.92308	5.11364	0	2.5	1.25	0	0	0	0	0	NA	2.38095	0	5.4878	0
CHTF18	-0.89587	0.190064	1.10639	2.91943	2.01291	0	0	NA	7.40741	0.854701	3.26797	1.8018	3.77358	4.16667	2.08333	0.793651	0	5.44872	1.75439	0	1.96078	0	0	0
SLC25A46	-0.894963	0.440828	1.54321	3.72926	2.63623	0	0	NA	11.9048	15.1515	2.77778	0	0	0	0	0	0	2.46914	0	0	0	8.33333	NA	NA
PAM16	-0.894693	0.473198	0.31746	1.44944	0.883451	0	4.7619	NA	0	1.19048	0	0.735294	2.34375	2.5641	0	0	0	0	0	0	0	0	0	2.77778
BCL11B	-0.893758	0.206584	2.97399	6.38371	4.67885	7.43787	6.00658	5	3.885	5.13976	8.34517	5.79345	5.04734	11.2602	5.80808	4.30688	3.26797	2.72959	3.94872	0.653595	3.14003	3.81724	0.892857	3.77778
OTUB2	-0.893649	0.450273	1.91353	4.41296	3.16324	7.25309	5.55556	0	4.0404	2.38095	4.16667	4.27984	3.56125	6.1233	6.66667	4.83405	0.925926	0.505051	0.925926	1.5873	3.24074	1.19048	1.11111	4.07407
SLAIN1	-0.890196	0.544804	1.7396	4.07765	2.90862	0	3.8042	NA	0	1.65289	0.626959	1.97628	3.49376	16.9652	1.13636	1.70455	1.11111	1.25392	2.27273	0.699301	0	1.47059	5.58081	0.769231
BID	-0.888962	1	2.61301	5.69074	4.15188	0	7.14286	NA	0	0	25	NA	7.69231	0	0	0	11.1111	7.14286	0	0	5.26316	0	0	0
DUOX2	-0.8861	0.179955	14.4889	27.6262	21.0576	9.44444	18.1818	NA	37.5	21.25	35.4248	19.4444	70	25.9259	23.6364	8.45411	21.1111	2.08333	0	30.74	8.99471	30.5556	28.4615	0
POP7	-0.884371	0.673883	0.849533	2.41416	1.63185	0	5.55556	0	0	0	0	5.69106	0	2.94118	7.53968	2.77778	0	3.1746	0	0	0.843882	0	0	NA
PHOX2B	-0.88422	0.373528	5.83555	11.6168	8.72619	13.9616	7.63839	5.47386	14.4721	6.65429	6.01572	4.90266	19.5366	16.1269	22.0381	2.15943	7.90577	4.71045	4.66835	6.78287	7.78622	8.68429	6.3593	4.3219
G2E3	-0.883807	0.418431	1.42709	3.47856	2.45283	0	0	6.06061	0	0	1.75439	0	0	6.8254	16.6667	1.23457	0	6.66667	0	0	2.5641	0	NA	0
GABRG2	-0.881639	0.160063	8.51216	16.5258	12.519	16.3889	8	22.2222	7.81773	12.2733	27.4603	13.3193	15	5.74074	37.4359	18.7302	2.38095	12.9032	6.77259	9.6	6.72222	8.21429	2.5	0
NOTUM	-0.881534	0.356226	2.18092	4.86031	3.52062	0.995025	3.84615	6.17284	7.18954	10.3395	8.63799	1.23457	3.07018	3.25203	0	0.595238	6	0.45045	4.30108	3.4188	1.49832	2.17391	1.19048	0
PDGFRL	-0.881063	0.0591844	18.798	35.4626	27.1303	55.6329	32.0588	NA	24.2051	30.4575	15.8589	22.8571	49.7143	46.3636	80	18.75	25.0725	25.9048	19.7326	16.4394	11.2554	23.8413	30	2.66667
POGLUT1	-0.880387	0.304981	1.86047	4.26574	3.0631	NA	0	0	7.5	17.9739	2.06897	3.63636	2.0936	0	0	1.66667	5.55556	0	4.44444	0	0	2.66667	1.66667	0
RUNX1	-0.879441	0.0337414	32.0386	59.7799	45.9092	66.6667	65.0794	100	58.998	63.9344	40.2956	50.6982	66.6667	57.9772	61.1828	11.6492	0	2.75848	17.9459	50.2053	54.7491	41.7427	57.6485	51.6484
GINM1	-0.876709	0.329884	0.727416	2.17185	1.44963	0	0	NA	0	0	2.67857	5.17241	0	3.57143	5.95238	0	0	0	2.14286	3.67647	0	0	NA	0
POLR2B	-0.874435	0.406562	1.35286	3.31347	2.33317	2.67857	7.14286	NA	7.56303	0	2.10801	0	6.12245	3.57143	0	2.47432	0.680272	2.67857	0	3.1746	0	NA	1.42857	0
TMX3	-0.87396	1	4.58639	9.2381	6.91224	0	0	NA	NA	30	4	NA	0	0	21.4286	0	0	0	0	0	0	15.3846	18.75	7.14286
PLA2G2F	-0.873424	0.0853437	49.8124	92.0887	70.9506	100	97.8723	72.7273	84.6154	100	86.4865	100	93.5484	93.5484	100	9.52381	55.5556	56.1644	50	49.0566	37.7778	48.2759	69.2308	72.7273
INTS7	-0.873098	0.359056	2.02742	4.54499	3.2862	2.5463	5.10815	0	3.42262	1.58427	4.78679	0.490196	12.4669	6.84986	4.70833	3.08642	0	2.47856	1.92308	0.961538	4.35957	1.59091	3.35648	0.490196
CFAP45	-0.872726	0.150982	2.63072	5.64828	4.1395	0	3	0	10.72	9.20513	3.33333	6.36364	3.87931	4.10024	9.52381	0	2.66667	1.66667	2	0	1.33333	0	0	10.2222
CTR9	-0.872323	0.397368	0.957977	2.58429	1.77113	4	0	NA	5.49784	1.17647	0	12	0	2	0	0	0	3.84615	NA	3.07692	0	0.740741	0	0
AATF	-0.869078	0.24605	0.830771	2.3439	1.58733	0	1.48221	9.72222	0.980392	2.63158	2.46914	0	0	0.47619	3.33333	0	0.757576	0	2.17391	2.27273	0	2.27273	0	0
ZDHHC14	-0.868652	0.829615	0.275129	1.32833	0.801729	1.69492	0.352113	0	8.82353	0	0	0.231481	0	0	2.43902	0	1.21951	0	0	0.337838	0	0	0	1.5625
SLC2A6	-0.865356	0.908762	48.1504	88.5417	68.346	100	78.5714	NA	NA	71.4286	100	100	NA	100	81.25	12.5	9.09091	17.8571	10.5263	28.5714	83.3333	92.3077	87.5	91.6667
HOXA11	-0.864689	0.396383	7.16068	13.8602	10.5104	10.0208	8.02636	8.7387	6.99609	3.13913	4.03676	6.42176	26.9397	31.2223	25.0012	2.81387	2.22263	6.27182	6.81482	10.8042	10.1002	12.4341	6.90305	6.63107
BICDL2	-0.863664	0.187937	17.1636	32.0514	24.6075	23.4437	44.5652	28.5714	27.0918	6.83006	29.7311	29.5661	46.5517	25.5556	50	17.09	32.8337	37.1429	31.8489	1.6129	2.80725	9.45055	4.06165	17.6245
ZFYVE1	-0.862274	0.394758	1.33914	3.25233	2.29574	8.3818	2.72269	2.2792	6.33256	3.39286	2.30825	0.953268	4.49219	4.93176	1.25	0.284091	1.37649	1.63066	0.138889	2.04444	1.36719	3.56725	0.625	0.568182
INPP5D	-0.86056	0.040236	35.7797	65.7824	50.781	72.8898	79.3061	45	58.6295	80.2168	49.2045	60.043	66.2552	68.8229	72.6716	6.09625	4.86208	2.93729	11.2685	53.3404	66.9807	57.5015	66.6667	70.0132
LRP11	-0.857152	0.401215	1.07039	2.75044	1.91042	1.23153	0	0	0	3.98246	0.840336	8.16327	4.97558	3.256	0	0	0.911854	1.04675	1.90476	0	0	2.84161	2.92857	0
KCNS1	-0.856774	0.317082	13.3009	24.8987	19.0998	46.5152	32.381	NA	35.7963	2.44683	37.4043	33.7481	17.3864	29.641	8.88889	7.66506	12.3333	28.3216	14.4651	9.72222	2.82828	25.9788	0	6.66667
MDM1	-0.856549	0.422474	1.18251	2.95188	2.06719	2.5	7.20588	NA	0	0	2.85714	1.66667	7.38095	2.14286	0	0	0	0	0	2.05263	2.85714	3.35664	0	1.66667
CTDP1	-0.854521	0.411591	1.40309	3.34517	2.37413	NA	2.35294	NA	10.6667	0	6.30273	0	0	2.43902	5	0	1.61388	1.45455	0	5.22581	0	2.43902	2.22222	0
FAM189A2	-0.849249	0.19525	1.83528	4.10794	2.97161	3.50877	4.16667	0	5.55556	6.01093	0.606061	5.55556	0.823045	6.17284	8.08081	0	4.67836	3.29218	0	0	8.54701	0	0	0
SLC39A2	-0.848268	0.0470641	33.9826	61.9805	47.9815	67	56.0714	32.1429	62.2549	50	72.9167	73.8889	71.6667	67.9739	50	53.6836	47.6562	42.1108	52.2727	15.622	18.468	23.75	6.25	30.3442
OSR1	-0.847414	0.339304	11.3283	21.182	16.2552	15.67	21.5603	10.8349	10.925	46.6096	11.5875	18.5802	17.2653	28.5953	16.8511	9.93079	5.24916	6.16663	7.42822	13.2109	17.8828	9.71427	7.98437	23.1338
FGFR3	-0.847175	0.355553	2.58838	5.45541	4.02189	3.14127	2.90799	1.7734	1.44277	2.05645	1.7207	1.93196	8.8239	13.1338	12.5814	3.90851	3.54619	2.47023	2.60943	1.48394	2.70509	0.865801	3.24998	2.51925
SNX31	-0.84525	0.562093	1.35807	3.23645	2.29726	0	2.31481	0	1.85185	1.20773	2.20588	3.08642	0	16.3246	2.13675	2.72222	0.980392	2.17593	0	1.34409	3.33333	1.66667	0	0
CEP68	-0.844187	0.244068	49.3066	89.313	69.3098	100	100	53.8462	100	76	96.5517	100	77.4194	100	100	85.7143	81.5789	76.3158	82.8571	25	7.69231	17.6471	17.6471	NA
KATNAL1	-0.840931	0.70911	0.660381	1.97408	1.31723	0	0	NA	1.33333	7.75194	2.1097	0	4.5977	0	0	0	0	0	0.680272	0	0	0	5.26316	0
MAL2	-0.840626	0.466776	1.91293	4.21655	3.06474	1.28205	5.66667	NA	8.33333	5.71429	2.97619	0	0	7.77778	0	0	0	2.77778	6.11111	1.19048	1.51515	2.27273	0	3.0303
MTNR1A	-0.839927	0.888003	9.96524	18.6273	14.2963	0	0	NA	8.33333	10.3448	42.1053	0	0	88.2353	0	21.7391	18.3673	21.2766	11.1111	6.66667	0	0	10.5263	0
CNOT11	-0.838507	0.457268	1.20084	2.93555	2.0682	0	5.90385	NA	0	5.28425	0	2.45902	3.64035	4.05405	2.14286	0	4.62963	0.490196	1.5625	0	0	2.92443	0	NA
ODF3L2	-0.835504	0.159005	36.0088	65.0414	50.5251	92.3856	74.9351	46.1538	60.7726	27.5078	73.1293	54.927	86.4979	89.1178	71.7778	42.9167	15.6605	42.7082	46.7835	29.5946	38.9052	36.6667	44.8889	25.9546
ADGRA2	-0.829682	0.249896	10.8239	20.0146	15.4193	16.3043	9.99164	66.6667	20.9524	25	21.5509	24.9648	14.9021	19.0476	12.037	7.14286	7.40741	12.7193	9.84848	14	19.205	12.5	7.14286	7.44949
EVX1	-0.829271	0.198285	5.07615	9.79602	7.43609	4.66235	8.58783	2.98422	11.1489	2.75933	7.24146	11.7704	17.3162	10.3538	15.3389	6.39877	5.2301	3.07422	5.35487	6.53308	1.97617	7.27673	4.57177	5.26962
ATP1A2	-0.829221	0.0446448	24.7357	44.7253	34.7305	43.5232	49.6617	48.254	47.6145	23.5231	49.1246	50.2568	47.5399	41.1736	44.1147	27.4713	27.5517	26.0627	35.5739	19.3798	14.9599	16.2632	16.046	34.8002
ATP6V1H	-0.827724	0.0701664	3.32027	6.66798	4.99412	8.01319	5.24211	18.4848	7.15651	5.56567	3.41794	9.05486	6.48374	4.01781	9.81685	6.4754	0.217865	3.20377	5.51238	2.32163	2.83903	1.94042	3.6186	3.57454
KCNH4	-0.827379	0.256138	5.05287	9.74058	7.39673	21.6091	6.86286	16.6667	9.20754	7.42794	6.1556	3.36279	13.9671	22.9444	6.93084	2.31092	8.89194	4.49644	2.50194	5.52754	7.19868	6.84982	0.826446	6.43447
CCDC116	-0.827313	0.15178	16.8699	30.7079	23.7889	50	NA	NA	NA	10.5217	9.47917	28.9474	22.2222	90	23.0769	11.7692	46.6667	17.3469	9.09091	15.5556	9.67742	4.7619	28.9474	8.01282
FGF8	-0.825365	0.462309	1.7564	3.8843	2.82035	3.66959	4.46429	7.33392	2.05594	3.82452	3.87763	2.8741	2.95815	4.18542	5.1548	1.13848	1.53541	2.12345	1.14736	1.38798	2.61161	1.4096	3.21877	1.22115
UBE2R2	-0.820598	0.0260394	1.16369	2.82137	1.99253	0	2.27273	NA	7.8125	0	2.90698	4.16667	0.462963	1.10294	3.84615	0	1.06383	0.892857	0	6.73077	0	0	1.78571	0
GLB1LSTK16	-0.820272	0.913612	15.8683	28.7851	22.3267	41.1579	0	NA	38.7019	43.8492	48.1366	60.8696	4.44444	27.2727	6.25	29.6784	12.069	30.4196	14.2857	10	6.81818	0	25	15.3846
SIX1	-0.819787	0.403791	6.05446	11.4522	8.75331	17.7483	13.9259	12.8527	7.14578	26.1732	2.92943	9.65897	10.0391	6.12176	14.2101	5.50018	5.26957	4.22939	4.4559	5.44704	4.38817	2.2416	8.80433	15.1362
RPL7AMED22	-0.818681	0.532238	3.66901	7.23518	5.45209	1.72414	19.7674	NA	8.03571	0	5.83333	6.25	7.14286	10.8036	7.63889	4.91071	2.34375	12.268	2.88462	0.462963	0	3.57143	3.7037	2.88462
NUP214	-0.818405	0.520719	1.20964	2.8966	2.05312	2.5	3.92857	NA	0	0.769231	3.55723	3.54083	0	9.26339	1.31579	2.67857	5.56319	1.13295	0	0	0	0	0	0
CX3CL1	-0.818061	0.0125259	39.8682	71.052	55.4601	65.822	77.1362	64.2479	74.0608	69.0914	59.9556	57.6883	77.5223	74.2347	81.6851	58.1126	52.7755	51.0708	54.158	16.0386	22.6375	15.1596	18.9574	68.2542
CRYAB	-0.817644	0.8112	6.3773	12.0027	9.18999	9.09091	27.7778	NA	0	41.5584	0	6.34921	8.33333	NA	0	3.1746	6.06061	9.09091	NA	7.69231	12.5	12.5	0	0
PFDN4	-0.816473	0.235655	1.58377	3.55027	2.56702	2.66667	4.93827	NA	0	0	4.7619	0	3.22581	0	15.4762	0	0	0	0	0	7.14286	0	4.44444	2.66667
GMNC	-0.815901	0.384751	9.49202	17.4701	13.4811	24.5977	13.0952	24.3519	10.4275	10.7883	12.1067	11.1864	14.4253	47.3981	14.5596	10.3159	6	7.53154	15.5429	5.0201	10.9123	18.3735	5.57143	6.74854
POU4F2	-0.814844	0.399274	4.3475	8.40682	6.37716	27.2207	19.0342	35.0784	6.19863	5.27962	9.70449	7.72566	0.833482	3.63289	0.18797	1.68254	4.87246	5.11435	3.83936	10.9114	2.41929	4.83495	1.1243	3.56135
USH1C	-0.812889	0.359118	7.50251	13.9366	10.7195	1.02564	9.9853	3.98046	5.1844	5.46633	10.8149	21.7688	14.1795	34.1697	14.5189	12.2948	15.0937	4.45242	9.93577	6.35368	5.00833	1.6642	7.59157	5.12821
CMPK2	-0.812681	0.274938	1.13298	2.74652	1.93975	0.396825	2.38095	NA	2.47253	1.75439	0.47619	2.67094	1.96078	0	10.2564	0	3.7037	1.44928	0.877193	0	0	0	4.16667	0
ITGA4	-0.811401	0.461947	5.6105	10.6009	8.10568	7.52688	0	0	10	16.9591	8.51064	1.88679	19.697	25.8333	5.88235	0	0	0	8.88889	0	13.75	4.57516	17.7249	5.55556
KIAA1324L	-0.810123	0.458317	1.31203	3.05383	2.18293	2.10526	0	0	5.90476	0	8.1994	2.03106	6.66667	3.57143	1.11111	2.06897	0	1.42857	0	0.740741	3.79845	0	1.42857	1.81818
GALM	-0.809236	0.0919738	16.9068	30.3777	23.6422	12.0877	12.9422	27.9916	16.5762	19.2937	13.5114	19.5789	51.7063	50.8438	59.8325	10.3041	15.6613	14.8633	21.4029	13.3409	17.548	14.5479	24.3014	23.474
NAGA	-0.808484	0.0434821	23.4078	41.7471	32.5774	47.1053	47.8628	82.5	49.0028	27.6582	30.5337	35.2735	38.2098	60.3069	31.4438	23.7301	21.0625	21.978	20.9583	18.1239	22.0465	23.7942	40.8369	29.163
MMD	-0.806991	0.331542	0	0.749559	0.37478	0	0	0	0	0	0	0	0	6.74603	0	0	0	0	0	0	0	0	NA	NA
COL4A4COL4A3	-0.8063	0.561156	4.10981	7.93564	6.02272	2	6.70588	10	1.53846	0	0	4.45	22.1053	3.60071	23.8462	3.63636	3.07692	3	4.11565	4	3.67965	3.80952	0	10.4779
KPNA6	-0.806156	0.0446846	24.9652	44.4013	34.6832	47.1014	43.5484	50	42.7711	50	30.4688	41.6667	50.3521	47.1429	43.662	14.5161	3.06122	15.2344	15.5172	27.6119	40.9449	34.375	42.3913	31.0345
NR2E1	-0.805602	0.23543	9.67765	17.6632	13.6704	10.9505	24.3412	20.8564	12.8954	5.83819	14.1653	12.6975	14.3799	37.8285	16.6517	11.4134	8.84259	10.9086	10.9169	9.89999	8.50241	5.29728	5.37355	15.8178
LACTB	-0.805036	0.796368	1.25774	2.9447	2.10122	2.63158	5	NA	0	NA	8	0	1.6129	6	0	0	0	3.125	0	1.31579	0	0	6.25	0
BORAMZT1	-0.804994	0.941278	2.46415	5.05235	3.75825	0	0	25	6.97674	0	6.08696	7.40741	0	0	0	0	0	8.25688	0	0	0	4.54545	9.375	0
ILDR1	-0.804898	0.0145757	43.5079	76.7562	60.1321	86.8421	95.6522	61.1111	95.6845	8.90269	96.9697	85.8333	80.0604	94.7874	63.9822	77.9545	70.5704	87.7887	68.0966	23.5177	10.2273	4.25725	19.9013	29.2572
PHF21B	-0.804283	0.221095	2.88704	5.78785	4.33745	3.98705	6.26282	4.6875	4.89122	2.10629	5.20371	2.31005	9.61552	8.81444	6.9104	1.94993	1.17363	5.03269	1.93621	4.58947	4.63608	0.343249	5.44425	0.694444
ARSD	-0.800022	0.415762	0.730382	2.01282	1.3716	1.43369	0	1.85185	5.49383	1.31418	1.71228	0.854701	0.813008	3.7963	2.2792	0.322359	2.07063	0.287356	0	2.29053	0	0.213675	0	1.38889
SLC39A10	-0.79919	0.721228	0.873941	2.26089	1.56742	4.7619	NA	NA	0	0	5.55556	1.07527	9.1954	0	0	0	NA	2.82486	0	0	0	0	0	4.16667
SLC16A13	-0.799044	0.147598	54.615	95.7672	75.1911	100	100	100	66.6667	100	100	100	100	95.2381	100	100	62.5	63.1579	91.2281	41.6667	0	26.3158	6.66667	100
TATDN3NSL1	-0.79886	0.0780493	0.641662	1.85604	1.24885	3.47222	1.78571	3.125	NA	3.25269	0.78125	1.25	2.27273	0	2.38095	0	0	0.641026	0	3.57143	0	0	0	1.5625
ZDHHC21	-0.797956	0.964929	0.294118	1.25	0.772059	0	0	0	0	0	10	0	0	NA	0	0	0	2.5	0	0	0	0	0	0
GCNT3	-0.796489	0.635273	2.64367	5.32857	3.98612	1.03269	2.04082	2.86772	1.06383	0	3.63679	1.82927	6.16438	17.3719	12.9825	6.4236	0	3.82387	2.80112	5.93664	1.341	0	0.766284	2.70049
TWF1	-0.795494	0.420672	1.28311	2.96273	2.12292	0	0	NA	6.25	1.78571	3.49206	0	3.96825	0	9.14502	0	0	2.25564	1.5873	1.50376	1.5873	3.69748	0	0
PAX7	-0.79408	0.326854	8.47075	15.422	11.9464	15.0962	22.2825	15.0599	24.6294	4.5987	9.57114	10.3369	15.0572	22.6037	14.5319	5.80974	4.22477	4.8732	2.46364	12.348	16.4443	6.51241	17.0191	9.10624
TBCE	-0.793261	0.264133	1.12889	2.68934	1.90912	2.25916	4.90351	7.40741	2.51662	1.62896	1.91843	2.61438	1.96078	2.66266	2.47678	0	1.56863	2.24006	0	0	1.66667	1.56863	1.06952	1.55971
NDUFS1	-0.789167	0.487627	0.704436	1.94539	1.32492	0	0	7.14286	0	5.26316	3.0192	0	2.08333	0	0	0.617284	0	0	0	0	3.96825	0	0	1.75439
FBXL19	-0.788664	0.412111	0.62425	1.80585	1.21505	0.205761	2.06444	0	6.16193	0.326797	1.88568	0.292398	1.11111	0.803998	3.0888	0	2.68939	0	0.3003	0	0.740741	0.957854	1.38889	0
PTCD2	-0.787469	0.498417	0.690842	1.91847	1.30465	2.11795	0.909091	NA	3.75	1.14379	2.48718	1.17647	0.714286	0.434783	4.73214	1.37931	1.17647	0.333333	0	0	1	0	0.505051	1.85185
ARC	-0.785861	0.30674	13.769	24.4636	19.1163	24.5777	5.33769	31.5385	12.6225	11.9225	25.4636	22.6765	30.8532	53.8555	25.9163	23.6861	5.71552	17.772	18.7216	14.3941	9.00612	6.46585	11.0756	15.6225
CYP24A1	-0.785483	0.579948	1.13304	2.67666	1.90485	9.09091	0	0	0	3.33333	2.63158	0	3.125	15	0	0	2.63158	0	NA	0	0	NA	4.16667	NA
WNT7A	-0.785014	0.0359229	21.8668	38.402	30.1344	48.0492	27.2876	35	27.0247	31.7997	33.0866	37.7946	53.2407	52.2854	53.2591	12.5356	26.5873	30.8474	29.3014	11.9334	18.9487	20.5905	14.7727	28.9195
IFIH1	-0.783529	0.0875839	2.1855	4.48331	3.3344	3.34249	2.02381	3.57143	7.40741	6.77083	1.66667	11.7163	1.19048	2.76915	2.77778	1.92308	0	5.02302	2.5	1.13636	1.5625	4.19118	0	3.33333
CWC25	-0.782928	0.259673	1.11022	2.63088	1.87055	2.79264	0.425532	0	6.11201	4.95421	3.56252	2.12054	2.18515	1.01323	1.2	0.212766	3.84073	2.91667	0.666667	0	0.227273	1.15385	0.5	0.625
PALMD	-0.782902	0.563038	0.619048	1.78571	1.20238	0	0	0	12.5	NA	0	0	0	NA	0	0	0	3.57143	2	0	0	0	0	0
MRPL1	-0.782578	0.692652	1.01566	2.46734	1.7415	0	4.32099	NA	0	0	0.769231	3.33333	6.95652	3.125	0	3.96825	0	1.04167	0	0	0	3.62319	0	0
PKD2	-0.776978	0.44602	1.84725	3.87887	2.86306	5.19481	4.20168	NA	6.93878	NA	3.0303	2.85714	1.63265	3.2967	5.19481	0.492611	0	1.50376	5.48654	0	0	4.08163	3.47339	1.5873
DNAJB1	-0.776806	0.21348	2.7504	5.42569	4.08804	6.06061	0	NA	5.55556	0	16.6667	NA	0	9.09091	6.66667	2.22222	6.17284	0	6.09537	3.50877	5	0	0	1.75439
H2AFY	-0.775508	0.510018	1.18355	2.73778	1.96066	0.909091	2.5	3.33333	0.480769	1.61905	7.09604	6.38158	2.3064	0	0.769231	0	1.19048	0.935789	3.33333	2.1875	0	1.47059	0.892857	0.555556
EFS	-0.774598	0.267146	7.56548	13.6531	10.6093	14.2169	15.3558	10.5983	17.2243	4.6822	15.4268	15.6571	16.1339	9.53508	16.3844	12.8831	11.3332	15.3178	11.8789	1.45363	3.20813	5.42571	2.40741	3.46955
ADAM15	-0.771786	0.15297	24.0548	41.7781	32.9164	42.4708	38.5918	NA	23.0769	34.9206	36.2424	54.2593	53.2051	55.6122	36.5854	12.9167	0	9.25926	8.33333	36.6667	49.0079	39.6296	50	5.88235
CRABP2	-0.770673	0.293537	2.09388	4.27837	3.18612	0	7.98855	9.03846	4.28571	5.71429	5.70994	1.53846	0	1.72988	2.5	2.77778	5.66502	1.93548	3.33333	0.8	0	0	0	4.33333
CCKBR	-0.767694	0.214474	28.9185	49.9376	39.428	80.4444	56.3596	45.0794	48.1975	24.1762	64.8804	70.3605	32.9386	62.4207	37.3016	30.4203	27.5304	57.5956	12.4716	21.6667	5.32107	41.9192	16.8333	38.7047
OTUD4	-0.767376	0.019026	33.4659	57.6668	45.5663	55.6085	58.4083	50	46.3217	35.9448	57.9452	54.5796	66.395	71.8808	72.0497	42.3078	59.287	44.5357	45.8057	4.69066	19.3772	21.0254	20.6931	43.4703
ADCY8	-0.767023	0.325339	0.763305	2.00071	1.38201	0	4.40698	8.33333	0	1.5444	3.19728	0	0	3.57143	0	0	NA	2.5	0	0	0	0	3.06122	0
SUPT20H	-0.766991	0.685795	0.906014	2.2435	1.57475	0	2.5641	NA	0	8.33333	0	2.7027	0	4.34783	0	0	1.07527	0	0	0	6.17284	NA	0	0
FAM160B1	-0.766055	1	6.05135	10.9916	8.52149	4.34783	0	NA	10	33.3333	3.84615	0	NA	19.0476	10.7143	11.1111	0	14.6341	7.69231	0	9.09091	0	NA	5.88235
MB21D1	-0.76509	0.547079	1.41291	3.10069	2.2568	2.78585	3.06342	0	4.4181	1.08696	2.96014	5.92105	4.5095	1.04167	0	0	0.833333	2.24505	0.595238	1.31579	0.961538	0.446429	3.9101	2.55102
LBX1	-0.763394	0.347679	5.86059	10.6457	8.25314	10.2849	3.33989	6.95753	7.11346	11.0899	8.01186	6.93379	17.0774	21.6614	12.4135	6.54122	4.7541	3.50403	6.12438	6.81105	6.21305	7.35071	4.51294	6.9838
RPN2MROH8	-0.762957	0.185165	1.1378	2.62777	1.88278	0.568182	0.555556	0	5.37879	6.62698	2.27523	2.77778	2.5672	1.10217	0.833333	2.33333	0	1.80312	2.25573	0.694444	0.694444	0.490196	0	1.5873
TRPV2	-0.760812	0.758219	0	0.694444	0.347222	0	NA	0	0	5.55556	0	0	0	0	0	0	0	0	0	0	0	0	NA	NA
JPH3	-0.75911	0.195609	17.1895	29.7847	23.4871	28.8367	38.3099	37.5	32.9809	11.0663	27.4847	23.5753	39.4778	27.5436	37.1691	17.685	8.08628	18.7061	19.9105	17.2757	17.0572	20.3304	16.1787	20.161
SNF8	-0.757031	0.715485	0.570063	1.65342	1.11174	3.1746	0	0	0	9.1954	0	0	0.456621	5.22876	0	1.90476	3.22581	0	0	0	0	0	0	0
SWAP70	-0.755634	0.708687	0.965166	2.31793	1.64155	0	0	0	7.87037	1.57658	0.155763	3.28502	4.16667	3.42067	0	0.891892	1.57658	0.93633	0	0	2.81848	0	1.26068	1.25
PDX1	-0.75554	0.0788408	24.0002	41.2069	32.6035	51.4881	41.7548	36.5741	62.5657	67.1893	30.9524	39.5833	26.1905	35.3158	43.9312	6.61765	24.0385	18.8268	22.0345	55.4054	34.8324	35.5738	13.8889	20.4861
RRP1B	-0.752198	0.386351	0.814958	2.05704	1.436	0	0	0	0	6.36364	2.85714	0	2.85714	1.33333	3.7037	0	0	0	4.16667	1.05263	0	0	0	2.96703
RASIP1	-0.751837	0.309728	8.02664	14.2003	11.1135	12.3882	15.0567	0	16.6042	6.45524	8.70803	10.242	19.0892	20.0726	21.1111	9.57285	9.06849	10.6351	9.49088	9.80958	4.20438	6.8755	1.5625	8.28947
DCUN1D5	-0.748753	0.436093	1.10865	2.54325	1.82595	11.6667	0	NA	0	0	2.70468	9.21053	6.57895	1.85185	0	0	0	1.08696	NA	4.03226	3.75	0	0	0
ISYNA1	-0.748744	0.186587	14.2645	24.6494	19.457	32.102	10.7269	50	25.2199	10.6061	32.0171	20.6564	19.5551	49.7248	19.4165	26.9424	11.2298	18.5086	25.1889	9.25419	15.0846	8.25068	0	13.2353
LRRC43	-0.74819	0.0795056	40.2044	68.2104	54.2074	93.2692	72.6562	82.3529	24.569	5.44671	84.4048	73.7132	92.7418	79.0662	84.1932	65.5718	58.9899	68.1291	68.3186	17.0977	2.77778	23.7319	14.0693	43.1536
SPPL2C	-0.747954	0.0182154	34.5818	58.7563	46.669	60.7418	59.8875	64.2424	59.578	40.012	61.0761	63.2296	55.3909	60.5672	65.9782	55.4656	40.1089	26.8159	53.3804	19.0044	27.1732	14.0215	44.8721	31.0006
YPEL4	-0.747669	0.179471	7.40663	13.1154	10.261	12.7728	19.2445	14.7002	15.2896	6.16004	10.8259	8.07018	12.6719	15.6648	16.0453	8.41179	4.94286	8.83985	6.90449	4.91317	6.58242	6.71526	3.45399	16.1472
ZNF692	-0.746747	0.391182	0	0.678005	0.339002	0	5.10204	0	0	0	0	0	1	0	0	0	0	0	0	0	0	0	NA	0
DFNA5	-0.744738	0.0151481	40.6831	68.8471	54.7651	88.5763	89.7433	58.8889	58.5437	39.8	60.6946	66.2256	73.8442	84.9441	82.8876	10.9091	20.4878	24.4543	23.2727	67.7285	61.8346	80.0799	63.7701	19.0199
SH3BGRL	-0.743473	0.285326	15.1772	26.0838	20.6305	46.0526	34.7403	25	14.4231	30.6034	9.7146	22.5981	27.7652	45.082	24.8276	3.97727	0	1.38889	1.6954	34.5023	34.5745	21.0604	19.4444	19.9512
RTN4R	-0.743129	0.0458918	25.681	43.6588	34.6699	49.4671	51.1193	NA	47.9881	31.9418	36.1791	38.8115	48.2972	49.5377	44.8084	20.9339	21.8553	20.0998	25.9121	29.3771	26.5395	24.2991	33.7659	27.3509
MAP4K4	-0.742974	0.264295	0.396825	1.33776	0.867292	0	1.74419	0	7.14286	0	1.11111	0	0	2.04167	0	0	0	0	0	0	0	0	0	3.57143
SLC16A14	-0.740054	0.0265256	0.992146	2.32736	1.65975	1.51515	0.724638	NA	5.8018	2.22374	3.44828	2.94118	1.0101	2.46914	0	0	0	0	0	2.77778	0	5.37634	0.775194	0
RNF144B	-0.739408	0.465717	4.59234	8.33636	6.46435	20	85	1.04167	0	2.36111	3.47826	10.2128	10.2192	11.1162	11.47	0	0	2.40741	1.46341	0.810811	8.89249	7.60839	7.27273	12.8758
TRIM3	-0.738586	0.157432	28.2817	47.8577	38.0697	56.682	55.0433	72.2222	48.9428	32.3943	41.993	36.3907	56.145	56.1141	46.2008	35.5753	28.2495	29.0729	25.5341	26.7359	26.6993	32.8471	9.58333	29.1005
FBXO36	-0.737861	0.363818	1.43729	3.06467	2.25098	1.9656	0	8.33333	4.22494	1.68056	3.33333	1.89566	3.66188	2.86499	1.5873	1.28962	0	0	2.70147	0	0.574713	3.04762	4.41595	0.8
NFE2	-0.735538	0.143826	53.0325	88.9651	70.9988	81.8182	97.7273	NA	92.5	95	61.1111	79.4805	87.037	95.6522	89.2857	37.5	9.18367	7.57576	33.2375	46.6667	77.2727	93.5065	100	95.8333
CCDC93	-0.73323	0.538879	1.25539	2.74926	2.00232	0	10.832	5.55556	0	0	1.3289	3.33333	1.42857	0	0	0	3.7037	4.01407	0	0	0	3.40136	0	0
ALKBH8	-0.73286	0.220469	1.46564	3.09772	2.28168	1.5873	3.7037	6.25	1.24224	1.62338	4.65237	5.71429	2.78474	2.1645	1.54553	1.47783	2.00501	0	2.497	3.40136	0	3.80952	0	0
PPP1R3DFAM217B	-0.732716	0.508084	1.50811	3.16789	2.338	2.5	0	NA	1.17647	6.31579	2.85088	0	0	0	15	1.11111	0	1.81818	0	0	0	0	6.58009	4.7619
SALL1	-0.73097	0.218322	4.6391	8.35952	6.49931	12.7159	10.282	3.67725	9.12567	7.10778	9.15275	8.44974	10.4941	12.0459	1.81907	2.68538	1.54248	5.15337	4.03081	1.31596	6.30388	6.3094	6.02103	8.55579
GBA	-0.730464	0.339774	1.71913	3.5115	2.61531	0	3.14432	3.0303	6.29604	5.17872	2.74551	0.629955	4.52566	3.07146	2.63158	2.60943	0.757576	3.93117	1.20523	0	0.505051	0	0	4.74456
SYNM	-0.728702	0.584733	0.583738	1.62449	1.10411	1.01351	0	8.33333	1.01351	0.694444	0.320513	0	0	3.22312	4.38988	0	0.462963	1.51515	1.80225	0	0.240385	0.925926	0.520833	0
EFCC1	-0.728082	0.341436	2.15764	4.23043	3.19403	0.809717	5.84818	1.96078	0.6742	0.728745	2.30981	3.50258	4.98931	12.658	2.5672	0.574163	2.93489	0.911541	4.16667	5.27868	0.394737	0.877193	1.60994	2.52682
CAMLG	-0.727853	0.455299	1.78632	3.61462	2.70047	3.02154	2.61294	2.02429	5.25952	0	2.84864	1.78571	7.36532	7.13207	2.81385	0.892857	3.88471	0.663315	0.4329	1.25661	3.43454	3.35632	1.00334	0.595238
KRR1	-0.726365	0.386891	1.43411	3.02715	2.23063	0.833333	0	NA	8.8	0	3.13725	7.14286	2.10993	0	NA	4	0	0	1.66667	0	6.66667	0	0	0
KLF3	-0.726064	0.18069	26.6201	44.687	35.6536	65.4654	45.4901	59.2593	46.6408	4.16667	60.6522	43.1922	44.2308	51.3934	50.8007	68.9189	31.9444	32.013	51.8352	9.14291	17.1932	7.55348	9.91228	40.4762
TTYH2	-0.725823	0.0956221	1.63266	3.354	2.49333	0.512821	4.87805	1.96078	1.51515	5.71138	1.47059	4.22535	2.16846	1.04905	7.20721	0	0	1.5873	4.30108	0	3.1746	0.813008	2.85714	1.96078
SSR3	-0.724236	0.581346	0.420168	1.34615	0.883161	0	0	NA	0	0	5.76923	0	0	5	0	0	0	0	0	NA	2.94118	0	NA	0
SLBP	-0.722291	0.129682	17.6173	29.7148	23.6661	36.5252	34.876	72.6667	30.4754	17.3565	31.0594	23.3634	41.7003	25.186	27.4775	25.6565	26.8981	29.1774	21.142	8.27526	2.95626	12.8903	8.26007	23.2999
RHPN1	-0.719553	0.128023	7.65581	13.2533	10.4545	14.0659	14.0816	31.9149	19.7778	2.00267	14.0186	12.461	14.4835	14.4032	11.33	17	6.13472	11.0996	9.23345	5.02675	3.25286	3.147	8.33333	7.79221
GCM2SYCP2L	-0.719502	0.12189	47.4877	78.8405	63.1641	76	100	NA	83.3333	73.4127	71.7391	78.8462	78.75	50	94.6429	61.7647	18.4211	30.848	46.4167	63.0435	68.75	13.1579	77.5	NA
SNX9	-0.718923	0.00555709	53.107	88.0576	70.5823	100	100	NA	NA	100	39.1304	77.2727	100	100	100	37.5	50	60	54.0541	33.3333	62.069	55.1724	72.7273	NA
LAMB1	-0.715613	0.703802	1.06644	2.39346	1.72995	4.34783	5.26316	2.17391	5.38462	2.30563	0	0	2.24719	4.16667	0	0	0	3.88889	0	0	0.462963	1.85242	1.47059	1.92308
ALDOB	-0.71493	0.0549492	29.6351	49.2845	39.4598	42.7778	91.6667	92.3077	43.266	30.0878	43.1373	30.4074	56.4103	40.098	44.8618	19.2308	33.3333	40.0091	23.3864	28.6325	34.8611	29.0323	31.0606	NA
C16orf87	-0.7149	1	9.72222	16.5991	13.1607	NA	0	NA	12.5	0	9.52381	0	30.7692	0	80	10	0	6.66667	11.1111	0	0	0	NA	50
PLTP	-0.71396	0.307479	9.24398	15.8032	12.5236	38.8365	12.3571	1.11111	31.9834	5.26023	16.6561	9.50671	11.3369	46.6696	1.02529	1.81025	2.5974	4.26519	4.96474	24.9316	17.9467	16.085	7.76768	0.833333
STC1	-0.713959	0.521619	5.4002	9.49824	7.44922	8.89701	1.36364	NA	0.221729	5.15379	8.82056	2.42424	19.9481	25.8069	14.147	9.87969	7.76772	6.95789	11.8966	5.60551	0	1.53846	3.96825	0.727273
IL18BP	-0.712772	0.266102	12.093	20.4588	16.2759	27.3798	21.217	8.99449	15.0299	20.075	20.8606	18.198	17.8385	36.0276	22.4949	16.5698	1.61249	11.9666	9.9237	7.47425	9.93055	16.5802	11.8235	22.956
CYBRD1	-0.712396	0.402221	1.14809	2.51969	1.83389	2.75	0	1.28205	0.775194	7.18202	2.59119	1.51515	1.77305	1.33333	13.6364	0.497512	0.387597	2.89903	0.37037	0.416667	0	4.47958	1.28205	0
PGM2L1	-0.711798	0.690764	0.461641	1.39394	0.92779	0	4.7619	1.85185	0	0	2.12766	2.35644	0.970874	0.242718	0	0	0	0.496689	0	2.08333	0.764893	0	0	0.925926
PITX2	-0.709888	0.249959	5.49088	9.61699	7.55393	4.16667	2.83333	63.6364	3.56427	5.41905	7.34747	11.6832	10.285	18.4203	12.182	1.97997	5.10264	5.5639	5.65606	4.12748	9.49516	4.53392	5.42328	7.34848
C1orf198	-0.709221	0.758219	0	0.634921	0.31746	0	0	0	0	0	0	5.71429	0	0	0	0	0	0	0	0	0	0	0	0
ARHGAP1	-0.709019	0.162914	47.0167	77.4925	62.2546	90.2099	96.6667	87.5	88.1911	44.8276	53.7277	66.0897	94.2584	88.2888	85.8889	34.1845	4.16667	24.3975	41.7521	48.7526	46.1539	68.5846	67.506	79.0824
TNFRSF1B	-0.706973	0.589076	2.92598	5.40868	4.16733	6.53595	3.39506	0	0.574713	1.94308	0.47619	1.69872	1.96078	32.2285	3.69674	5.70547	0	0.533367	0	0	0	10.2631	10.2564	3.24074
C1orf109	-0.706967	0.212754	7.57337	12.9949	10.2841	14.5161	17.0533	23.3333	0	6.7951	12.8322	12.8205	11.1111	17.7029	21.0526	2.38636	2.08333	10.0993	7.05882	7.36842	6.13636	22.381	4.31818	3.34821
PMPCB	-0.704705	0.500256	0.537223	1.50538	1.0213	3.22581	0	7.03704	0	1.36054	1.91195	1.11111	1.62602	0	0	0	0	0	0	0	3.64583	1.0101	0	0
BEST2	-0.703611	0.118428	24.8139	41.0399	32.9269	42.7129	61.7395	12.7778	47.3265	18.1583	30.3541	34.9917	41.489	58.5606	45.4735	33.6938	25.1727	25.3834	26.753	23.1697	24.2419	21.4541	19.2316	24.2248
IQGAP3	-0.703524	0.408921	2.44356	4.60777	3.52567	3.0303	1.96078	11.1111	NA	7.69231	7.01754	0	2.5641	1.75439	4.7619	0	1.75439	0	4.16667	5.55556	0	6.40523	NA	1.66667
LIPG	-0.701685	0.453437	1.12716	2.45962	1.79339	0	2.05505	1.0989	2.00105	0.435044	2.3841	2.2936	5.42083	1.70989	4.96592	2.48587	1.92596	1.21294	0.492308	0.334448	2.68589	0	0.43956	0.520833
KLHL42	-0.700782	0.439937	0.924237	2.12763	1.52593	0	2.17949	4.54545	0	4.29733	0	5.61008	0.3125	3.01619	0	0	0	0	1.45833	1.17647	0.833333	2.5	0	1.90476
VASP	-0.700225	0.0270214	34.2882	56.3349	45.3115	64.9223	67.1049	36.6013	58.366	47.7616	40.8125	56.9813	65.9285	59.7255	63.8922	18.2823	24.256	32.7438	25.8788	38.274	34.498	46.3831	34.1847	55.9553
BHLHE23	-0.699584	0.67071	9.72263	16.4139	13.0683	1.72414	4.375	5.26316	4.30108	5.47195	12.7396	13.3333	21.952	48.5417	25.9317	4.23789	6.37255	15.8644	12.2855	16.9375	6.26959	10.6366	9.77273	5.12685
KREMEN2	-0.697997	0.274856	20.7442	34.2745	27.5093	41.3052	42.171	3.48485	35.0028	31.3013	37.5317	40.3266	38.5303	44.5874	21.8502	19.4684	13.7216	8.47488	14.6746	36.3095	33.2579	30.5522	22.5065	7.73177
FAM43A	-0.697775	0.160099	31.8069	52.2128	42.0098	46.4792	46.4401	37.5	46.8531	66.6667	57.0465	36.5414	64.2082	67.1657	49.4473	28.4898	38.2653	40.78	29.5261	25.9282	26.0123	44.6809	NA	29.9682
ACTR5	-0.697671	0.384568	1.51151	3.07337	2.29244	1.80949	1.85185	1.23457	4.90258	3.4965	0.877193	1.69492	11.1774	2.42532	0	0.505051	0.456621	1.76471	0.416667	1.25926	4.11967	2.05128	3.0303	0
GALE	-0.697614	0.221655	13.1973	22.0255	17.6114	37.0414	29.6183	0	30.2315	3.5	21.6728	26.1298	23.2325	28.8556	23.9763	19.5537	15.3543	19.4658	25.7292	2.7416	2.54636	9.02899	4.35606	20
TBX2	-0.697336	0.255706	6.80149	11.6502	9.22583	10.8144	11.7345	4.1958	12.9796	15.0195	7.74489	9.01356	13.3257	16.0599	10.4145	9.89816	3.62925	5.43315	5.39904	5.97761	5.8268	5.91583	9.30206	10.2384
NOLC1	-0.696125	0.268911	1.07574	2.363	1.71937	2.22222	0.925926	NA	4.86779	3.42088	2.15162	0.740741	1.19048	2.00342	5.54545	3.05556	1.66667	0	0	1.11111	2.89242	0	0	0.740741
ZNF516	-0.696064	0.925938	2.16761	4.13178	3.14969	0	0	11.5385	0	1.81159	6.92308	5	4.81283	1.49254	5.60748	1.55039	2.55474	3.33333	2.72727	3.30579	0	1.26582	3.52113	1.25
PMVK	-0.695795	0.242183	1.68974	3.35678	2.52326	5.55556	2.29885	3.1746	8.33333	2.83688	3.73832	2.5641	3.4188	1.9943	1.85185	1.94679	1.14943	3.7037	1.66667	1.6129	0	0	5.12821	0
LBX2	-0.695278	0.250384	18.4467	30.4881	24.4674	32.2951	24.7492	NA	16.2112	25.4845	28.9028	26.0923	26.7948	48.8888	45.6827	17.7615	10.4337	13.9006	14.9449	24.9779	21.8177	16.2382	29.2929	18.2991
PCK1	-0.694914	0.343636	3.13359	5.69141	4.4125	5.71399	0.277778	0	8.08824	4.66492	5.67374	5.9799	4.1975	12.3279	7.24472	4.54811	2.37831	5.96435	3.81264	1.71607	1.64502	3.78484	0.892857	3.10977
AGBL3	-0.6931	0.379049	1.72295	3.40234	2.56264	0	0.872093	11.1765	0	3.23822	6.19705	0.520833	6.18444	1.38889	3.95833	0.347222	3.23061	0.271739	1.76768	3.60412	2.08333	3.125	0	0
NIT1PFDN2	-0.692857	1	3.20051	5.79004	4.49528	0	27.2727	NA	0	0	4.16667	0	9.09091	0	NA	6.25	9.09091	5	0	5.26316	0	NA	0	0
GPS1	-0.692477	0.191802	0.673401	1.70431	1.18885	6.17284	0	NA	6.31529	0	4.51977	0	1.07527	1.72414	0	0	0	0	0	0	0	0	6.06061	0
PDGFA	-0.69166	0.441145	3.11098	5.63981	4.3754	4.7577	6.83163	3.71173	4.13813	2.50643	5.90179	4.86714	8.66706	7.40423	6.13118	5.3441	5.70258	2.91627	4.56246	2.17673	1.36918	2.25808	1.8097	1.74851
MITF	-0.691339	0.582822	1.30582	2.7234	2.01461	2.02081	6.25	0	0	6.66667	3.57143	0.892857	2.5	4.62963	0	0	2.14286	1.41509	2.22222	2.5	0	2.08333	1.38889	0
ELL3	-0.689892	0.125719	31.5762	51.5508	41.5635	49.5455	54.5455	64.8148	50	25	46.9337	60.8696	43.5913	58.8235	NA	56.058	48.8063	47.1176	49.2063	6.02941	3.63636	20.9091	10.4743	41.9487
SHCBP1	-0.689667	0.820947	7.92127	13.3892	10.6552	0	0	NA	32.1429	4	11.1111	20	26.4706	0	NA	0	15.2174	32.2581	8	7.89474	0	0	NA	0
HERC6	-0.68692	0.387577	1.53277	3.07736	2.30506	0.571429	3.0303	3.84615	0	8.01887	4.20763	3.40909	0.187266	5.12468	0	2.38791	4.46429	0.657895	1.28205	0	0	0	4.24383	1.73611
PTGDR	-0.685368	0.57915	2.68364	4.92371	3.80367	3.33333	1.63043	4.31235	1.33929	10.0886	0.462963	10.9897	0	15.3372	0	2.27273	6.98507	1	6.48668	0.416667	1.6129	0	1.51515	3.57143
HTRA1	-0.684049	0.518725	1.0527	2.29796	1.67533	1.19048	0.854701	4	3.7037	4.04223	2.84238	1.0582	0	2.71465	2.22222	1.11111	0.641026	3.29861	0.505051	0	0.617284	1.17647	1.0101	0
SPARC	-0.683428	0.390331	6.29314	10.7124	8.50279	0	14.4928	12.5	20.5128	32.6692	2.77778	2.5	7.47126	4.6798	0	0.980392	16.9811	6.90883	14.7059	5	2.47967	5.38695	0	0
MFSD11	-0.683213	0.184093	2.03704	3.87661	2.95682	NA	4.2735	NA	2.66667	6.66667	6.66667	0	0	6.86275	NA	0	0	0	0	0	10	0	8.33333	0
BSG	-0.682811	0.36759	0.56486	1.51201	1.03844	3.0303	3.01812	0	4.7619	0	2.38129	1.32576	0.772765	0.70028	0	0.178571	0	3.45077	0	0.198413	0.892857	0	0	0
MAPK3	-0.68087	0.360152	1.65442	3.25532	2.45487	3.01378	3.22129	0	2.55102	5.14433	2.97333	3.57143	2.9672	2.22222	4.94505	1.66578	1.52332	1.25635	3.06043	0.274725	2.60417	1.22972	3.7037	0
EDNRB	-0.680166	0.330051	0	0.602324	0.301162	0	0	NA	0	2.77778	2.04082	0	0	0	0	0	0	0	0	0	0	0	0	0
MAP2K5	-0.679024	0.190414	2.23058	4.17234	3.20146	0	0	3.7037	2.5641	0	5.7971	5	5.20833	4.16667	11.1111	0	12.2807	0	3.33333	NA	0	0	0	0
TCTEX1D1	-0.678245	0.222587	12.5389	20.6648	16.6018	5	0	25	6.34921	17.0455	9.61538	17.7099	29.3706	41.867	31.9444	23.6349	3.84615	15.4688	6.25	9.72222	2.77778	15.625	22.2222	15
MPEG1	-0.677678	0.187324	33.5564	54.2752	43.9158	71.1151	60.6313	64.9471	44.5783	55.849	45.1515	38.922	54.0404	64.0625	62.7415	12.4	6.72568	8.40081	15.6613	65.7639	63.1092	55.1587	43.3333	39.1304
ISL2	-0.676874	0.212024	12.5505	20.6628	16.6066	23.5139	15.5935	22.619	13.4438	14.3759	13.8463	18.4886	23.5866	45.4474	17.5135	6.60916	5.01822	6.9979	10.2935	19.6913	14.1554	12.0593	27.5552	13.529
PLOD3ZNHIT1	-0.675915	0.81783	0.992063	2.18254	1.5873	NA	8.88889	NA	0	8.57143	0	0	0	0	0	0	0	2.14286	2.22222	0	3.57143	0	NA	0
TPM2	-0.675502	0.312429	1.23903	2.57608	1.90755	2.70654	0.461211	0	2.568	0.814703	1.86448	1.85205	9.38241	1.04999	3.65813	0.173511	2.30769	1.98413	1.15036	1.28398	2.33738	0	2.35294	0.304676
FAM110C	-0.67441	0.00296156	34.9005	56.2951	45.5978	58.2705	67.6549	64.8416	60.8791	8.86644	65.6647	59.1264	57.5471	63.4009	60.8114	52.9081	48.9324	48.9126	49.0919	14.9644	13.5354	14.5026	20.0073	47.5263
GAREM2	-0.672965	0.104913	15.5356	25.3634	20.4495	25.1332	26.7493	24.3537	16.4951	22.7023	23.3343	29.1112	25.6925	33.6978	24.9246	16.5925	13.3875	18.9285	16.3334	15.0661	11.832	13.4899	17.8078	16.4881
TMEM25	-0.672926	0.0194239	40.9856	65.9379	53.4618	66.9513	73.0537	97.2222	62.9799	44.7497	55.402	67.2654	72.6798	67.4571	67.7381	38.108	30.4751	42.9259	27.3307	39.3383	56.9728	41.7748	40.3451	51.5087
PIGV	-0.670023	0.0637116	45.6882	73.2855	59.4868	81.8182	89.0278	100	91.8919	37.1066	51.7857	58.1439	90.5172	82.755	83.0287	41.9246	29.3913	40.3773	47.1865	63.8889	61.3636	24.359	15.5435	66.6667
SLC35C2	-0.669962	0.621656	2.24352	4.16054	3.20203	2.77778	1.51515	NA	1.33333	5.89372	10.2888	6.41026	7.84314	0	0	0	0	1.23457	2.22222	0	0	0	7.84314	8.14394
SRD5A2	-0.669	0.261994	5.63477	9.54908	7.59192	12.6452	4.32462	53.8462	15.5065	2.25053	12.5596	3.13638	9.58315	16.4862	8.70717	4.82918	2.54762	10.8957	8.98748	8.95587	0.987654	4.30311	8.16327	1.21212
NLE1UNC45B	-0.66892	0.840908	4.49871	7.7423	6.12051	14.2857	0	NA	8.33333	19.1489	14.2857	15.625	4.54545	0	0	9.52381	0	14.8148	0	3.84615	0	0	5.55556	NA
RASAL1	-0.668327	0.917827	11.64	19.0879	15.364	6.66667	5.12821	NA	0	24.5098	33.3333	9.52381	33.3333	13.5417	33.3333	17.8571	23.4568	15.1515	16.0494	0	6.66667	2.29885	NA	NA
FRZB	-0.664278	0.29323	22.0909	35.594	28.8425	35.2941	38.0517	100	36.7521	31.1894	32.5107	39.1304	28.7069	33.1807	34.4953	38.5168	19.0341	24.8682	25.3383	19.3069	14.7487	17.7285	19.5623	18.4783
CHCHD7	-0.661672	0.336117	0.559427	1.46688	1.01315	0.3367	1.43269	1.38889	2.29279	1.45945	3.49376	0	0.181836	0.628988	2.30934	0	0	0.324675	0.653738	1.17302	0.318979	2.46272	0	0
INHBB	-0.661588	0.588284	11.893	19.3945	15.6437	16.1754	13.5721	3.69624	16.8413	4.45274	18.6309	15.3836	29.0212	25.8347	35.7219	12.5888	11.8667	19.4609	12.1784	9.25717	11.8407	12.7969	12.4195	1.32576
FAM35A	-0.661507	0.374137	1.30929	2.65268	1.98098	1.38733	0.625	0	6.02941	3.22702	0.666667	3.16071	2.08408	4.33919	2	3.7037	1.68498	2.55556	0.277778	0.695187	0.47123	1.03448	0.347222	0.821018
GDI2	-0.66062	0.419781	1.45076	2.87406	2.16241	0	5	0	5.46875	2.06897	2	0	4.7451	3.22581	2.72727	2.54545	0	3.20346	0	0	4.89899	0	0	1.53846
CHMP6	-0.66053	0.314389	1.04167	2.22719	1.63443	0	0	0	0	6.77966	0	0	0	8.33333	4.93169	0	0	0	0	0	0	0	0	9.375
SPEG	-0.65979	0.356117	19.0897	30.7388	24.9142	28.5714	3.57143	26.1111	10.3448	16.6667	57.1429	32.7273	40	53.8462	26.0417	27.7778	23.9423	27.5687	25	7.98872	12.069	2.94118	0	26.9006
TSPOAP1	-0.659563	0.0372175	56.2471	89.4277	72.8374	86.6667	93.4211	NA	89.6086	88.8889	96.25	75.3045	92.3188	79.6296	100	12	28.0868	54.3478	30.5833	94.4444	90.9091	97.2973	NA	42.3077
GNAT2	-0.659185	0.000648444	39.013	62.1881	50.6005	66.6667	66.6667	66.6667	64.4144	62.2222	65.7143	64.9832	54.2821	66.6667	48.0769	52.8568	27.039	47.3854	46.8153	41.3479	26.0862	22.6716	25.8033	61.1111
TWIST2	-0.659003	0.00540963	41.2964	65.7856	53.541	75.9615	78.7765	59.0909	72.4373	56.357	65.3122	65.1472	59.4258	71.2925	60.8841	46.756	49.2903	48.1431	28.1452	45.2071	41.1532	36.5997	47.7273	28.6458
SRP68	-0.658283	0.467853	1.4492	2.86534	2.15727	1.85185	1.8923	1.0989	4.00776	0.626959	3.71314	2.40385	1.50249	3.46115	9.48773	0	0.295858	3.0857	0	1.52782	4.88604	0.295858	0.925926	2.32044
CASKIN2	-0.658256	0.123087	27.1313	43.3961	35.2637	34.2857	50	26.9231	50	29.4118	41.6667	45.3125	48.3871	48.8636	50	48.4848	35.7143	42.8571	36.9048	7.40741	11.7021	0	16.6667	44.4444
SLC38A6TRMT5	-0.657549	0.327486	1.28422	2.60314	1.94368	0.617284	0	0	4.81481	1.49292	0.227273	1.62162	8.18078	4.0884	2.66382	3.81246	0	3.37829	0	0	1.36752	1.28788	0.714286	0.925926
SAV1	-0.656102	0.389666	1.4282	2.8264	2.1273	2.95102	4.60456	2.0683	2.21317	3.55016	2.56652	2.05488	4.61159	2.39136	0.501672	0.756201	3.94606	2.101	1.27428	1.39401	0.573005	1.34843	0.401259	0.962499
LRRC9	-0.654577	0.421038	1.23125	2.51233	1.87179	0.601238	2.15307	3.09524	0	2.13768	1.17647	2.17391	0.526316	1.03316	10.3151	0.967742	1.58755	1.2545	0.952381	0.27027	1.6844	2.01802	2.47253	0.37037
EDAR	-0.654327	0.440047	6.11347	10.1958	8.15461	9.45055	12.381	29.8611	12.4518	2.58065	7.59259	8.92857	15.7652	7.98432	8.82353	7.38636	7.84314	7.11046	7.77736	1.79863	2.60317	5.10256	0.413223	13.1223
GHITM	-0.654093	0.552245	1.30627	2.62921	1.96774	2.78087	1.81306	5.55556	0	3.29365	1.54559	2.42915	6.36095	3.78727	0	0.933258	1.61799	0.4158	0	0.869963	1.90476	2.05128	4.80769	0
LTB	-0.653934	0.0247996	53.4705	84.7067	69.0886	95.5556	83.3333	NA	86.6667	100	70.202	78.022	87.5	71.9298	100	4.7619	65.2778	15.929	12.6479	60.6061	79.5699	79.7101	81.25	81.4815
TRAF5	-0.653749	0.400725	10.835	17.6195	14.2272	14.5343	12.57	9.21537	12.7072	11.6678	12.2529	14.9592	26.5039	23.2754	36.2997	11.5483	15.6548	14.6735	9.20408	5.8572	10.0464	10.7266	3.38853	17.5608
CSF1	-0.653188	0.444712	2.84756	5.05082	3.94919	10	0	9.61538	0	3.63636	18.3929	10.559	4.16667	0	0	0	3.47826	2.98628	6.34102	1.05263	3.33333	1.11111	1.92308	5.21739
TACC1	-0.651464	0.525205	0.41408	1.22118	0.817632	7.79533	0.543478	0	2.15333	0	0.347222	1.25	2.17014	3	0	1.04167	0	1.28236	0	0	0	0	0	0.833333
WARS2	-0.651029	0.591239	1.1523	2.37974	1.76602	0	1.16279	2.63158	0	6.97674	0	0	2.73533	2.40385	7.89474	2.08333	0	0.78125	1.54219	2.34375	1.35135	0	0	2.08333
ARMC8	-0.650783	0.124608	19.8044	31.6633	25.7338	24.4079	28.8462	73.3333	78.9474	25.0458	26.0244	24.1379	25.9151	24.053	86.5385	21.9231	14.3939	18.3673	21.0317	22.7108	22.4265	19.4444	23.5185	14.4231
TAX1BP1	-0.650464	0.162141	19.4959	31.1718	25.3338	40	38.4333	50	24.7619	2.25	34.7619	36	33.8393	31.7967	40	26.6667	23.2997	24	32.5926	11.9093	14.9273	9.56716	6.66667	25.8333
CMTR1	-0.650393	0.433199	1.887	3.53143	2.70922	1.32293	2.61764	5	2.51561	7.04474	2.82473	1.51786	1.46562	7.43765	1.90972	0.990396	3.07018	4.3042	1.9765	0.761218	0	1.38889	2.66522	1.5625
ARF5GCC1	-0.645957	0.424507	1.78622	3.35981	2.57301	0.555556	3.24675	2	3.01471	3.33333	1.68803	5.38462	2.40476	4.40394	4.48718	1.71429	5.13158	2.54017	0	0	2.08466	0.833333	0	2.5
RNPC3	-0.645867	0.384379	1.08772	2.26661	1.67716	2.80303	5.38462	NA	0	3.57143	0.543478	4.21196	0	0	3.57143	0.520833	0	0	NA	2.27273	2.88462	2.34375	0	0
DRG2	-0.645252	0.371185	1.12055	2.31657	1.71856	2.12121	3.27759	1.25	3.64583	3.22751	2.04185	0.833333	1.91667	0.5	3.88889	1	1.16883	1.33552	3.5	0.8	0	0	0	1.94444
MED15	-0.644596	0.0427683	39.774	62.7421	51.258	NA	100	65	80	46.8632	55.2941	45.5357	65.1852	67.2727	65.8929	42.1953	43.7551	58.6097	57.5	20	22.5	32.9714	28.6154	100
DHX57	-0.644243	0.740458	3.85802	6.5927	5.22536	3.0303	0	NA	0	30.303	8.46774	0	7.37813	0	NA	0	0	0	0	12.5	0	22.2222	0	0
ST14	-0.643247	0.758219	1.86129	3.46887	2.66508	0	0	NA	0	8.10811	10.7143	4.16667	0	4.7619	0	0	0	0	0	10.3448	0	4.54545	0	NA
KCNG1	-0.643208	0.758219	0	0.561798	0.280899	0	0	NA	0	4.49438	0	0	0	0	0	0	0	0	0	0	0	0	0	NA
CCNB2	-0.643099	0.271557	0.874317	1.92708	1.4007	0	0	NA	0	10.1562	0	0	0	3.33333	NA	0	0	0.757576	0	0	3.04878	0	2.5	1.5625
HOXA7	-0.640822	0.0192228	18.5493	29.4816	24.0154	34.9914	35.1892	26.1795	31.9895	5.32456	20.5686	23.6836	36.0131	47.7953	38.7373	14.2299	18.1483	17.2176	18.9468	19.6644	17.8677	19.0863	24.3756	18.4994
ATF3	-0.640819	0.377439	1.3007	2.58729	1.944	1.08101	0.555556	2.5	1.59091	3.86905	1.99864	3.15271	3.21705	2.78668	3.5641	1.29227	0.574713	0.838509	3.74269	0.877193	0	2.35714	0.980392	1.21212
SH3RF1	-0.639906	0.0424452	27.0146	42.6531	34.8338	44.2134	42.9924	51.7949	40.3917	28.9138	46.7068	40.8797	41.6171	43.5653	49.3016	34.9696	29.8566	34.3826	36.7784	16.8262	14.6942	16.7424	20.7963	38.0849
ZMYND19	-0.639061	0.599114	1.46924	2.84539	2.15732	4.1958	3.57143	NA	0	5	4.23291	1.78571	1.92308	2.08333	4.16667	3.01233	0	2.5128	0	0	2.72953	1.08696	1.25	2.63158
THBS1	-0.638512	0.568422	0.789474	1.78571	1.28759	0	7.14286	0	6.25	0	0	0	0	0	NA	0	0	0	5	1.31579	0	0	NA	0
ACAD8	-0.637949	0.529269	1.30208	2.58231	1.9422	5.43478	0	NA	0	3.33333	6.25	0	3.94737	4.54545	NA	0	0	0	0	10.4167	0	0	NA	0
RNF180	-0.637915	0.0350165	24.9263	39.3433	32.1348	40.7895	36.9767	35.7143	38.3333	45.3361	46.0626	38.8668	31.9963	41.875	38.9286	39.3438	31.5789	22.6758	18.75	29.1667	25.431	2.5	19.6223	35.2679
TBX15	-0.63699	0.257534	7.15595	11.6832	9.41955	0.777311	14.978	15.2397	6.92473	3.96469	5.44597	4.69635	17.6639	18.916	17.7375	6.25325	6.40245	10.1814	4.63804	8.62857	3.51737	3.7228	7.17563	15.0101
BRPF1	-0.636935	0.842137	1.36785	2.68205	2.02495	0	0	0	0	0	0	5.12821	11.6667	5.55556	0	3.0303	7.40741	0	0	0	0	0	1.51515	0
NEPRO	-0.635903	0.23378	1.60152	3.04252	2.32202	3.33333	3.55556	0	14.8148	0.757576	2.4256	0	4.4362	0.378788	0	0.877193	0.833333	1.25	3.44828	0.793651	2.5641	0.961538	1.38889	2.08333
SPON1	-0.635828	0.52372	3.99033	6.75412	5.37223	2.83561	6.78007	3.20261	3.01016	5.88636	7.96458	8.19677	5.43561	14.8963	4.91471	5.3415	3.34108	3.45199	2.909	5.81187	4.55717	5.82383	0.7493	3.33173
ZNF821	-0.635266	0.468554	1.46564	2.82969	2.14767	5.55556	0	NA	6.25	1.78571	2.5641	1.92308	0	7.28495	NA	3.26087	2	0	0	0	1.66667	4.59656	0	1.66667
NAGPA	-0.634964	0.423154	3.02576	5.25159	4.13867	2.22222	5.40196	0	2.66667	10.6838	5.9324	0.666667	3.61905	7.14286	8	0	0	2.54335	10	3.33333	1.66667	1.875	0.925926	5.35714
AGO4	-0.634016	0.289854	3.51787	6.01119	4.76453	4.16667	4.50368	NA	3.125	8.33333	1.08696	7.5	10.6618	8.33333	4.54545	0	14.6465	2.5	NA	1.92308	0	5.55556	NA	0
PSMD4	-0.630557	0.206519	1.23656	2.46255	1.84955	2.77778	1.42045	7.11538	2.38318	3.125	0.284091	0.791855	2.81478	1.54234	3.5583	0.604839	0.903361	0.838085	2.34375	0	1.61341	0	2.25275	3.06838
POU2F3	-0.629621	0.268833	61.5144	95.7196	78.617	100	100	NA	100	77.7778	95.122	100	92.8571	100	100	100	60.6061	89.6552	86	40	15.8537	NA	0	100
MORN5NDUFA8	-0.629118	0.359154	0.547875	1.39397	0.970925	4.09091	0.492611	4.44444	1.19048	0	2.54957	3.64327	0.822773	0.649351	0.714286	0	0	0	0.750518	0	0.15528	0	0.446429	3.125
RASL12	-0.629007	0.725415	6.19823	10.1321	8.16515	15.0202	8.06452	0	3.65854	10.2273	1.36364	5.35714	19.0476	25.4143	18.0556	10.2941	14.0702	3.66279	13.2083	6.45833	2.77778	0	1.5625	3.75
PACRGL	-0.628725	0.236063	1.30775	2.56823	1.93799	0	3.66342	NA	5.10417	5.78571	0.721154	0.446429	3.78331	1.04167	0	0	0	0	0	4.84375	0	1.38889	0	4.22932
HTR1A	-0.627956	0.0992012	35.0405	54.696	44.8682	54.4201	60.6909	71.0526	63.4659	31.9876	40.8345	43.9219	59.3084	56.5934	66.8227	22.9339	18.9743	16.4653	43.5908	36.3202	44.0887	58.3742	56.4198	4.72222
ABHD4	-0.626655	0.977999	1.08696	2.22222	1.65459	0	0	0	0	0	0	0	0	0	20	0	8.69565	0	0	0	0	0	0	NA
CDKN2AIPNL	-0.626527	0.30918	0.277778	0.97269	0.625234	0	2.77778	0	0	1.85185	1.85185	0	2.27273	0	0	0	2.5	0	0	0	0	0	0	0
PLAA	-0.625369	0.441108	0.646624	1.54009	1.09336	0	1.62626	0	1.16667	0.909091	0.239234	3.88627	4.95868	0	0.378788	1.3986	0	0.781499	0.478469	0.733138	1.39191	0	0.699301	0.3367
MSL3	-0.625194	0.667987	1.36133	2.64216	2.00174	0	0	0	2.85714	7.11207	1.74419	5.95238	3.0303	3.08333	0	1.16279	0	2.88409	0	2.27273	1.44231	0.78125	0	3.70879
SMYD1	-0.625017	0.52672	6.67611	10.8383	8.75721	3.7037	3.72222	2.38095	9.27885	4.59883	4.64766	1.62555	21.6594	33.0485	10.0405	7.66247	3.7783	10.5959	3.63763	4.71166	13.5877	8.27429	5.27009	2.56692
KLF15	-0.624342	0.000738548	57.69	89.4711	73.5805	98.3333	100	84.375	100	58.8717	92.5433	100	100	84.7973	84.6522	65.9938	71.2406	85.6322	80.8974	54.559	25.4902	26.9928	40.8088	77.5
PHOX2A	-0.623162	0.288586	5.15409	8.47882	6.81646	15.971	9.39153	6.66667	1.5227	8.68657	1.95087	2.37614	23.6476	13.6612	10.332	7.58651	5.85317	4.80436	8.16327	3.8609	5.87845	0.840336	4.11281	5.28703
SCLY	-0.622971	8.39828e-05	47.8237	74.1906	61.0072	81.3847	82.0204	78.8438	79.1267	43.8386	72.8973	76.0719	80.0939	80.0771	78.8701	51.8503	43.0831	48.685	50.5427	43.6668	47.5708	53.0414	51.8524	41.2891
PARVB	-0.622235	0.758219	41.144	63.8705	52.5073	100	72	78.5714	72.7273	95.5556	25	33.3333	67.6471	80	50	0	0	4.81928	11.5942	75.7576	100	78.125	45.4545	54.5455
C1orf174	-0.622127	0.739218	56.575	87.6162	72.0956	100	83.3333	NA	87.5	63.4921	86.8421	83.3333	100	100	96.4286	48.3871	50	55.102	100	46.7742	42.5926	34.375	44.4444	87.5
LAMTOR2 RAB25UBQLN4	-0.620678	0.209724	0.610501	1.4763	1.0434	NA	1.90002	NA	2.79958	1.42857	0.420168	1.7619	1.8315	1.66867	0	0	0	0	0	0	5.49451	0	0	0
MLF2	-0.619863	0.462523	1.21785	2.40823	1.81304	3.72414	3.7037	4.54545	0	0	7.14286	0	0	1.28205	5	0	4.41176	0	0	0	2.7027	0	3.84615	0
TP73	-0.618391	0.674927	55.0037	84.9747	69.9892	100	100	NA	88.8889	0	100	100	100	90.9091	100	72.2222	NA	100	100	17.6471	0	25.9259	NA	69.2308
REPS1	-0.618348	0.798057	1.00267	2.07434	1.53851	0	2.22222	NA	0	0	0	0	10.5263	3.84615	0	0	0	0	0	0	2.27273	0	12.5	0
NLE1	-0.618339	0.293542	1.23649	2.43325	1.83487	2.78571	2.31119	0	4.88129	3.95495	1.64226	1.84234	1.83923	2.87972	1.33168	0.260417	0.219298	2.45497	0.501253	0.746269	1.98616	0.724638	0.892857	3.12268
MEF2D	-0.617945	0.367339	13.5868	21.3861	17.4864	26.4151	29.8246	8.88889	22.0513	31.0389	14.6341	12.2507	27.6923	23.9437	22.1505	3.53535	3.92157	0	1.98413	23.2975	25.4902	26.4368	31.8182	5.7971
CENPM	-0.616542	0.401269	1.53027	2.8794	2.20483	NA	0	NA	6.66667	0	1.73913	8	0	3.75	NA	0	0	2.22222	0	0	1.66667	4.34783	4.28571	1.25
NAV1	-0.615254	0.229734	25.3677	39.3908	32.3793	36.6757	47.6448	18.5185	33.8995	20.2379	42.9281	36.8911	42.5498	44.1041	56.9633	33.9676	36.3138	34.0671	36.254	18.8428	15.113	7.68084	10.742	27.6135
FUOM	-0.615156	0.706233	2.46716	4.31073	3.38895	0	0	0	1	6.25	17.0718	13.3971	0	0	0	0	0	2.41935	2.85714	10.2941	0	0	0	8.33333
SERPINH1	-0.613577	0.445502	1.45889	2.76222	2.11056	3.7037	3.33333	NA	11.1111	0	4.69556	0	4.35185	1.38889	0	2.5641	1.81818	2.08333	0	0	0	4.58824	0	0.925926
CBX7	-0.613193	0.435568	1.13476	2.26542	1.70009	0	4	NA	4.46429	0	1.70455	0	0	7.95455	0	5.35714	2.58621	0	0	0	0	0	NA	NA
ABCD1BCAP31	-0.612833	0.299656	2.06609	3.68885	2.87747	0	0	NA	0	0	6.43207	9.375	0	10	3.7037	0	0	1.66667	6.73077	0	6.25	3.94737	0	0
TNRC18	-0.612666	0.0607279	50.3008	77.4431	63.8719	98.0769	84.5906	77.7778	82.1429	74.7115	75	64.5722	75.641	96.0526	62.963	10.2273	0	12.5	34.2879	81.8182	88.4274	63.3547	NA	81.9444
FAM69B	-0.610245	0.575508	1.94407	3.49418	2.71912	11.3636	2.27273	NA	7.8125	7.63027	0.78125	2.59524	1.38889	5.47252	0	0	2.1981	2.34375	0.925926	4.82955	1.61887	0	0	3.63636
PHLDA1	-0.610006	0.272965	0.652465	1.5221	1.08728	3.43137	3.33333	0	0	0.915751	3.67399	1.19048	2.22222	1.85578	0	0	0	1.53241	0.555556	1.85185	1.93237	0	0	0
CNNM4	-0.609018	0.303476	5.30664	8.61902	6.96283	2.38652	3.98538	0	6.69717	3.00325	9.52381	8.68059	10.9091	15.5555	14.8677	8.62299	3.125	9.23037	10.2453	4.55777	3.00484	2.22505	1.93237	3.80592
SLC7A8	-0.608896	0.47808	0.121503	0.710396	0.415949	0	0	0	0.47619	0	0	5.68057	0	0	0	0	0.424646	0	0	0.177305	0.136612	0.314465	0	0
KPNA2	-0.608389	0.177408	11.1556	17.5319	14.3438	15.5556	17	NA	8.33333	22.5641	19.0091	8.64706	26.4411	18.2609	20	5	2.72727	14.1176	9.70626	15	31.1987	18.6667	0	3.84615
ACHE	-0.606809	0.284445	12.4999	19.5589	16.0294	18.2345	16.4295	31	16.3889	19.6384	16.3271	17.1413	16.549	25.2061	23.9552	13.3333	15.4418	17.772	18.636	7.98827	6.78255	14.5614	0.446429	15.5368
NHLH1	-0.605412	0.295834	19.5622	30.2836	24.9229	34.8485	16.1111	55.7573	22.5427	12.184	36.895	40.2632	15.5934	47.1861	30.2651	26.7142	21.1262	42.4894	25.4407	7.85024	13.852	2.89855	10.8547	24.8338
FASN	-0.605207	0.0382255	42.7381	65.5343	54.1362	72.9167	75	100	65.8333	32.2619	75	69.0909	60.9497	73.6486	63.8736	66.0428	52.5649	61.0348	68.0556	28.4571	12.9167	13.3467	0	62.1345
BBS2	-0.604997	0.29406	1.23332	2.39682	1.81507	1.04993	1.85185	8.10185	3.35917	2.21845	1.43762	1.37058	2.15953	1.2012	3.0406	0.740741	2.59259	1.83184	0.343643	1.65979	0.3003	0	3.10185	0.529101
SEC24C	-0.604862	0.695677	0	0.520833	0.260417	0	0	0	0	4.16667	0	0	0	0	NA	NA	0	0	0	0	0	0	NA	0
FAM183A	-0.603723	0.0889357	44.5721	68.2529	56.4125	67.9515	63.7544	25	72.6706	65.0214	45.466	62.438	80.0068	93.9319	79.7619	62.3395	34.5408	50.2438	28.7688	59.9875	68.0346	28.9063	23.6862	35.1482
NNT	-0.603228	0.406649	0.997821	2.03491	1.51637	0.952381	1.23932	1.45688	1.90632	1.67026	3.47139	4.65278	0	3.17468	0.694444	0.992063	0	1.52246	0	0.641026	0.531915	0	5.95238	0
DYRK1A	-0.602234	0.812089	0.133333	0.720474	0.426904	12.1212	0	0	0	0	0.775194	0	5.22876	0	0	0	1.11111	0	0	0	0	0	0	0
FOXRED1SRPRA	-0.602112	0.44397	0.977206	2.00127	1.48924	0.304147	0.666667	0	6.20455	2.04082	2.87813	0.30303	0.989247	3.75199	0	1.26984	0.568182	1.06564	2.92959	0.178571	1.87094	0.666667	0	0
SOX14	-0.60145	0.278468	4.7562	7.73353	6.24487	0	8.03448	11.1111	2.82878	3.75359	4.18234	3.07143	6.35294	16.8663	14.4141	5.5504	9.23077	3.87806	2.85057	6.84678	0.939655	4.28571	4.28571	5.03522
GABBR1	-0.601417	0.432149	11.8494	18.4952	15.1723	21.2321	21.1207	4.77425	18.6998	13.2598	20.3153	22.9614	16.9111	16.2854	28.3636	15.5311	2.1314	16.9831	16.5908	9.76795	15.1786	4.9826	11.8697	10.0557
KHDRBS1	-0.6007	0.683807	2.06929	3.65444	2.86187	0.811688	0.160256	1.11111	1.6791	8.99762	6.30261	1.37363	1.38889	3.304	7.61898	0.320513	1.46296	1.26812	3.22178	1.15412	1.62338	4.86965	2.18471	2.85714
PCBD1	-0.599744	0.230652	48.5155	74.0382	61.2769	100	86.3636	NA	69.697	0	96.9697	86.9565	90	62.3188	100	61.4719	15.7895	54.2161	28.7879	NA	83.3333	NA	75.5556	20.4545
PRKAG1	-0.596756	0.292805	1.94113	3.44791	2.69452	1.35135	5.33626	NA	2.27273	0	4.44773	0	1.78571	2.37722	11.3636	0	0	0	1.92308	0.735294	8.35714	0	3.75	2.70468
PSAT1	-0.5964	0.964005	1.05713	2.11025	1.58369	5.26316	6.94444	1.96078	0	0	2.39476	2.5641	0	5.12821	0	0	0	0.877193	0	3.46379	2.60909	0	0	2.5641
TYMS	-0.595998	0.426043	2.2612	3.92936	3.09528	0	1.51282	NA	2.66667	3.33333	4.58874	0	12.6667	0	6.66667	5.71429	0.769231	0.666667	1.88679	0.923077	5.625	1.48148	0.869565	2.08333
PRMT5	-0.59417	0.502656	3.81037	6.26176	5.03607	0	22.2222	NA	6.25	3.84615	7.89474	0	0	9.88095	0	2.38095	6.62055	9.25926	2.5	4.16667	0	0	NA	5.55556
EXTL2	-0.593738	0.228297	1.67533	3.03747	2.3564	2.67857	3.1826	NA	2.78912	0	2.52101	2.85714	5.19481	2.04082	5.71429	6.34921	NA	0.621118	0	0	0	4.28571	1.42857	0
HFE	-0.593466	0.100476	59.7372	90.6443	75.1907	100	81.6667	75	72.7273	92.1739	100	100	100	94.2308	100	67.8571	28.9474	69.697	79.3651	56.0976	26.087	53.3333	75	81.25
EP300	-0.593004	0.347166	37.5767	57.1885	47.3826	46.3384	59.6681	63.0952	55.8442	36.3061	62.2681	62.6244	58.6184	56.8807	55.8442	50	62.3805	63.1545	62.8993	3.61271	14.2765	10.1201	3.57143	62.2896
FANK1	-0.592924	0.0631456	32.6797	49.7991	41.2394	58.2378	50.7638	58.9962	45.2565	32.811	43.2158	47.7455	57.8567	63.671	54.6091	35.8766	27.3742	32.413	31.2092	35.7639	28.3511	40.4636	27.0214	33.9412
NCF1	-0.592725	0.232114	31.8152	48.4884	40.1518	57.1429	54.2203	44.7348	63.8847	52.8727	28.1046	50.9689	42.8571	43.7185	54.4974	2.85714	15.2597	18.6201	21.9466	41.9328	46.2372	58.7302	37.7315	43.8667
WBP4	-0.592598	0.303232	0.988094	1.99797	1.49303	0	3.125	NA	2.22222	1.11111	1.96799	1.53846	0	1.53846	4.70588	0	2.36111	2.10526	0	0	1.17647	1.25	2	0
VIMP	-0.591288	0.259978	1.11986	2.19376	1.65681	0.3125	2.42459	0	2.94643	1.75876	0.970874	0.166667	2.39538	2.42318	5.01261	0	2.9856	0.528169	2.08333	1.15741	0.568182	0.793651	1.70389	0.290698
FCF1	-0.591185	0.398012	0.971735	1.97039	1.47106	0.653595	0.542005	3.44227	4.16667	0.757576	0.854701	1.38889	1.26984	1.5625	3.7037	1.11111	4.59035	1.38889	0	0.529101	0	0	0.37037	0
NOL6	-0.589742	0.319369	2.44672	4.18723	3.31698	0.549451	0.987654	7.79221	3.90739	7.37394	7.00485	5.50682	1.96687	4.11095	0.933333	1.53846	2.85714	1.43739	3.08642	3.18431	0.843492	3.10023	0.595238	6.28788
FRAT1	-0.589321	0.427336	0.744558	1.62476	1.18466	1.1583	2.85714	NA	0.446429	0	1.88808	5.3064	2.5	0	0	0	0.714286	1.0582	0.460829	1.0582	1.94805	0	0.840336	0.621118
KIF22	-0.588706	0.188713	2.09633	3.65655	2.87644	2.97794	3.33333	NA	3.66667	3.07692	2.75268	7.38095	3.22109	1.02273	4.50824	1.94444	2.4	2.92857	3.26923	0	0.416667	3.31169	NA	2.5
SIRT6	-0.58614	0.442862	1.86361	3.29893	2.58127	2.38095	13.8889	NA	NA	0	0	3.57143	0	2.29885	3.33333	5.74713	0	7.40741	0	0	1.75439	0	NA	0
AMFR	-0.585974	0.266174	0.756705	1.6369	1.1968	0	0	NA	0	0	0	3.125	0	NA	8.33333	0	0	4.31034	0	0	0	0	0	2.5
ENC1	-0.585513	0.550506	0.716804	1.57619	1.1465	2.94118	1.04167	NA	0	0	0.694444	1.5625	5.76923	0	3.54167	0	0	1.79622	1.875	1.70796	0.892857	0	0	0
C1QL4	-0.585506	0.494075	12.9873	19.9888	16.488	6.76705	4.49996	46.6667	3.06122	12.3206	7.82179	7.39954	37.1429	37.5183	44.4294	27.6081	12.684	8.54015	22.7476	7.08328	8.28609	12.3816	3.94124	12.0027
RBM48	-0.58535	0.491518	0.647706	1.47222	1.05996	1.4245	0	0	0	6.25	7	0	0	0	0	2.90698	0.757576	0.961538	0	0	0.555556	NA	0	0
SPATA18	-0.585081	0.369099	1.48997	2.73527	2.11262	1.66084	1.90748	2.08927	7.12719	1.69082	3.62938	2.98932	2.95829	0.837418	0	0.833333	4.22454	0.609756	3.77987	0	0.595238	1.94444	0	1.38889
UGGT2	-0.584823	0.560755	0.596937	1.39517	0.996055	3.57143	0	0	2.94118	0	0	0	0	9.61538	0	0	4.6875	0.684932	0	0	0	0	0	0
CD302	-0.584648	0.586273	0.512204	1.26781	0.890007	0	0	2.08333	0	0.625	0	0	2.27273	0	6.42923	0	0	0.877193	0	0	0	2.34375	1.38889	0
SDAD1	-0.584455	0.444486	2.03995	3.55831	2.79913	0	3.82206	3.125	5.43478	1.66667	1.46116	12.5	0	1.51515	2.5	3.26087	1.66667	2.31481	0	1.92308	2.63158	1.5625	0	5
PLOD2	-0.583654	1	2.34827	4.01786	3.18306	0	0	NA	0	0	0	32.1429	0	0	0	3.57143	0	2.85714	0	14.7059	0	0	0	0
PHF23	-0.58254	0.282645	2.44349	4.15657	3.30003	3.66541	1.07456	0	3.125	10.3946	2.6481	4.73532	5.49242	5.51404	5.73593	8.57143	1.45349	3.79128	1.92779	1.13636	1.26488	0.961538	1.92308	0.961538
ERMAPSVBP	-0.581533	0.259041	1.63547	2.94381	2.28964	0	2.08333	NA	0	9.72222	4.04568	0	1.44928	6.25	0	2.89855	0	0	1.85185	0	0	0	NA	8.33333
GMPS	-0.58118	0.284347	30.5027	46.1304	38.3166	61.6667	64.4026	NA	46.2963	55.8308	21.7316	37.9545	49.6914	46.2437	51.6204	18.3333	17.0139	12.5246	25.2525	44.1667	52.1429	25	50.3663	28.3333
STX12	-0.580969	0.276182	1.23661	2.34564	1.79113	0	4.13853	NA	2.35294	0.740741	0.526316	NA	3.33333	3.84615	1.48148	0	1.37931	2.10526	2.6087	3.33333	0.833333	0	0	0.869565
GIPC2	-0.579041	0.136412	30.0893	45.4429	37.7661	50.8072	49.3307	26.8619	50.341	35.2651	40.5544	41.6802	51.7487	51.6917	48.0726	35.2234	29.0862	35.2452	38.3275	29.5971	27.2316	25.1179	23.8349	25.0832
LAT2	-0.578975	0.0750599	38.0885	57.3899	47.7392	57.0353	66.7455	49.7222	59.9514	65.814	37.6682	47.1704	62.2496	63.4174	59.8823	17.1532	23.1431	19.311	16.4925	47.724	60.7488	59.062	59.3979	41.5192
APBB1	-0.578884	0.0609492	57.3245	86.1189	71.7217	100	100	NA	74.5098	81.7367	73.5632	NA	76.4706	100	96.5517	NA	70	62.8847	63.19	27.0833	53.0303	41.6667	74.0741	66.6667
CHST13	-0.578424	0.977308	18.62	28.2969	23.4584	33.3333	26.8519	31.8841	33.3333	20.9402	19.6429	27.2222	31.5789	29.8851	33.3333	7.18954	3.62319	20.9877	5.12821	33.3333	33.3333	33.3333	24.4444	0
GRIA3	-0.577417	0.0109598	34.6049	52.1287	43.3668	50.2957	48.8889	75	56.4103	49.4048	45.7384	52.1944	50	50	49.1453	29.9769	44.2029	21.9362	47.4561	45.8384	39.7908	13.8669	53.125	25.1685
HCN3	-0.577261	0.475936	2.00687	3.48629	2.74658	2.4269	7.52269	0	5	5.95862	1.96196	3.69048	0.326087	5.30557	1.76056	0.983607	1.20192	0.84507	3.57143	1.81818	1.66667	3.95833	0.766284	3.12629
GNB2	-0.577015	0.538142	1.84595	3.24548	2.54571	0	0	NA	8.88158	3.57143	2.68542	2.94118	2.38095	3.59848	1.90476	2.08333	0	0	5.35714	6.57895	0	0	0	2.94118
IAH1	-0.574765	0.26209	7.04855	10.9878	9.01817	8.39286	8.15789	16.6667	10.4608	11.4035	14.1762	10.9434	9.25	10.6957	11.1111	8.83761	2.32558	7.7027	9.21053	5.19231	7.95238	7.61905	7.5	7.09677
MID1IP1	-0.573881	0.366766	4.83634	7.68752	6.26193	11.0352	12.2239	4.26287	9.09127	3.49471	6.66626	6.62499	11.0506	5.63952	9.85604	7.08995	7.71657	9.18626	11.4076	1.78022	1.52792	0.15625	2.11977	1.38889
C3orf33	-0.573642	0.690573	1.47038	2.6766	2.07349	6.68103	4.04719	0	5.31746	4.40341	1.17997	0.520833	0.333333	1.4881	4.79167	0.396825	0.3125	1.38889	3.74053	0	3.61111	2.23214	0	1.14286
SIT1	-0.573611	0.0893234	35.896	53.9102	44.9031	61.8042	61.9096	61.1267	57.9686	53.8881	38.128	47.8684	53.2726	59.9759	54.8524	24.2053	21.2153	18.2361	24.9114	45.7969	45.0507	46.7144	56.5797	49.3954
ADORA1	-0.572906	0.395273	5.2495	8.29623	6.77287	15.9667	2.68148	NA	14.3636	8.87302	5.09202	0	21.5277	2.19508	25	6.64983	3.53017	7.57447	9.82573	3.1859	1.77866	7.96992	4.71429	2.5641
GRSF1	-0.569987	0.719913	1.30108	2.41598	1.85853	2.22222	0	0	3.47475	2.69231	1.36986	2.80702	2.1123	1.30435	7.5	0	1.6	0.229885	0.57971	0	1.66667	3.57284	0	4.06061
PAX9	-0.569208	0.33024	18.6372	28.1359	23.3865	33.316	52.9125	34.6154	1.81818	25.075	15.3353	31.7422	12.1379	27.9024	35.8934	16.9616	3.07692	17.1443	12.5956	20.3571	19.1429	35.2922	26.5833	16.5806
ATOH1	-0.5684	0.220195	1.41597	2.58258	1.99928	0	2.41875	NA	6.89223	3.36134	1.0503	0	1.19048	5.0097	0	4.38312	1.46617	1.39373	0	2.92517	0.510204	0	0	0.649351
TMEM69	-0.567663	0.681305	1.29344	2.39916	1.8463	0	0	NA	0	1.85185	0	0	16.6667	2.63158	6.94444	0	0	1.38889	0	0	0	7.31092	2.94118	0
MRM2	-0.567535	0.523087	1.50221	2.70824	2.10523	1.56789	3.47251	4.41684	3.37046	5.80251	2.1412	1.43808	1.46834	0.646307	2.86576	0.983437	1.42086	0.790394	1.7596	1.52831	1.17334	2.56882	2.04412	1.1942
HEATR1	-0.567454	0.228659	2.33613	3.94382	3.13998	6.78571	2.73719	11.0256	3.36134	3.90123	4.30052	0.641026	4.87805	6.09883	2.0915	0	3.0719	1.83575	2.5641	4.64015	2.63158	4.46128	0	1.5625
SLC2A8	-0.567063	0.719773	1.53598	2.75706	2.14652	0	6.66667	0	0	0	3.53535	5.55556	3.96825	3.33333	1.75439	0	2.08333	0.724638	3.84615	0	4.95495	0	0	1.96078
MPP3	-0.566496	0.43163	3.13555	5.12443	4.12999	0.701754	1.0219	0	4.39024	5.9322	4.15873	5.21015	10.8475	0.833333	13.7258	1.03175	6.57313	4.07006	3.16864	3.16476	2.64151	1.91781	4.54118	1.11111
TCF21	-0.566426	0.00275595	41.5849	62.0619	51.8234	77.8205	73.29	70.3209	55.8095	33.2883	61.7644	69.5462	73.3713	62.7529	64.0351	49.7769	32.5388	36.6705	50.7416	29.6645	40.4262	30.8011	84.8718	47.631
IFT20	-0.565526	0.159027	1.64676	2.91701	2.28189	NA	9.25926	NA	5.55556	0	0.584795	0	0	0	7.93651	0	0	4	3.0303	2.22222	0	0	3.92157	NA
EPB41L3	-0.564656	0.227429	2.17029	3.68897	2.92963	2	3.07692	NA	0	6.89655	1.90476	11.0145	3	2.66667	0.952381	2.22222	4.16667	2.95238	5.55556	4	2.78846	0	0	0
DHX30	-0.564469	0.721485	0.731747	1.56098	1.14636	0	0	0	2.95139	0	0	0	0	3.42593	6.89103	2.67857	0	1.5625	0	0	1.6129	0	0	0
KIAA0513	-0.563443	0.430658	7.70347	11.8619	9.78269	39.3596	11.0136	9.4697	18.2617	3.30343	8.34886	12.0713	17.1838	13.5359	12.9808	8.56935	6.31464	7.41683	9.34373	7.55676	5.97967	6.78927	9.28901	8.53444
DENND5A	-0.563349	0.0329683	44.3618	66.0309	55.1963	75	75	47.2222	72.9167	33.8118	75	69.1176	75	66.6667	75	47.4692	55.8333	51.3228	58.8116	30.2083	20.915	28.3333	36.3636	71.7391
KHSRP	-0.562603	0.613673	0.661376	1.45374	1.05756	0.833333	0	NA	0	3.92157	0	0	0	1.04167	6.66667	0	5.95238	0	0	0	0	0	0	0
SETDB2	-0.562505	0.149242	1.45999	2.63298	2.04649	1.1544	4.9244	4.09091	1.82838	3.79798	2.09833	2.08967	0.446723	2.40803	2.46805	0.324675	2.0471	0.978535	2.0045	0.736663	0.809717	2.44318	1.89033	1.74603
YAE1D1	-0.562237	0.712735	1.97968	3.39967	2.68968	2.63158	0	NA	0	3.1746	2.34568	2.60417	3.82448	1.91511	13.3333	0	0	0.966387	3.20441	3.33333	8.33333	0	0	0
LRFN5	-0.561862	0.183646	26.3077	39.3108	32.8092	23.5294	50	46.6667	50	36.9159	22.4138	5.35714	48.9362	47.6744	45.8333	33.6538	28.3333	34.252	42.7273	20.6522	14.5455	8.18182	26.9231	27.5
CDH24	-0.561347	0.474732	2.168	3.67484	2.92142	1.08696	7.71825	NA	0	7.14286	0	3.44828	3.20513	5.80087	2.08333	7.28495	1.72414	2.58621	0	0	6.25	0	0	1.66667
EIF4B	-0.560277	0.3789	1.25382	2.32338	1.7886	2.52404	1.3085	0	4.10831	2.20588	1.16614	4.98902	3.67647	0.892857	0.925926	0	6.07143	1.27551	0.657895	0	2.2379	1.04167	0	0
TCTA	-0.559343	0.30704	1.93845	3.33009	2.63427	1.11111	5.9596	4.16667	NA	6.25	4.56349	1.78571	2.87356	0	1.04167	0.793651	0	2.403	1.51515	0	0	5.88235	5.18519	1.66667
ATCAY	-0.559016	0.234413	10.3688	15.7493	13.059	14.4144	12.9167	8.76623	7.97464	9.67954	10.5016	20.0105	25.0471	17.0256	29.8216	9.13198	9.4086	10.4235	15.1743	15.8865	8.02512	8.84512	12.6869	3.73737
ZC3H7B	-0.558417	0.486791	63.3466	93.7603	78.5535	100	100	NA	NA	89.6552	100	100	75	91.6667	100	80.9524	82.0513	82.7586	68.75	64	78.2609	33.3333	NA	16.6667
SSTR2	-0.557472	0.219389	22.2384	33.1997	27.719	0	25.3165	42.4107	21.1538	43.4964	37.8496	35.119	15.9716	45.5357	31.9436	8.40278	17.3913	12.827	20.4167	30.5707	20.0822	20.5762	50.7764	0
IBA57	-0.556549	0.896665	1.37058	2.48652	1.92855	0	0	NA	NA	3.84615	0.505051	0	0	10.2767	2.77778	0	0	6.77966	0	4.16667	0	1.38889	0	0
SRGN	-0.556295	0.21934	22.6683	33.804	28.2361	54.9445	54.7648	48.3333	44.8139	52.7888	26.7073	25.9885	8.6249	29.0851	16.4314	0.649179	0	0.583333	0.4329	54.4783	50.8567	53.2869	50.7222	15.4141
RRN3	-0.55556	0.573593	1.18567	2.21236	1.69901	0.892857	3.27767	NA	4.47368	4.59184	3.01768	0	1.0393	1.2987	0	0	1.0989	0.772201	2.85714	3.57143	NA	0	0	NA
MATN3	-0.554147	0.0923229	44.8861	66.3746	55.6303	74.8377	75.2861	NA	55.5337	54.5478	63.1267	61.9427	75.6494	70.0761	71.0069	38.9111	33.8733	46.165	58.4722	52.0736	27.7075	42.6721	51.3889	63.4955
PLEKHG6	-0.552635	0.173645	14.3638	21.535	17.9494	19.4379	16.101	37.0536	18.81	22.0178	20.2429	19.7292	21.0702	28.0681	21.4658	22.8749	17.6836	22.6196	20.3538	3.37525	3.23068	8.76403	8.72856	22.3742
FAM78A	-0.55226	0.717879	0.378618	1.02158	0.700099	7.57576	1.23457	NA	3.0303	0	0	2.46914	2.27273	0	0	1.66667	0	0	0	0.769231	0	0.847458	0	0
ENPP5	-0.551808	0.433728	1.5102	2.67975	2.09497	0	0	0	0	8.86293	2.79076	1.72414	1.90476	1.14286	7.69231	0	0	3.41667	1.33333	1.6	2.85714	2	0	1.17647
NUP205	-0.551439	1	1.924	3.28526	2.60463	0	NA	7.69231	0	12.8205	5.76923	0	0	0	0	10.3448	3.84615	0	0	3.125	0	0	0	0
MOB3C	-0.550673	0.0547574	43.5201	64.2117	53.8659	70.1289	75.7908	48.1818	69.2679	60.5054	59.0343	53.6844	69.0406	68.951	62.7528	23.7563	20.9644	24.2822	25.0063	64.9968	60.9125	65.4701	70.762	44.9618
SHROOM4	-0.550062	0.16395	30.8105	45.5753	38.1929	49.2308	50	53.3333	45.3753	31.8452	36.9048	47.4138	50	48.4289	48.8161	28.2258	29.4118	20.1262	44.0956	35.0369	45.5882	14.7817	35.2941	24.7343
RASAL3	-0.549936	0.882387	57.1801	84.1768	70.6784	100	82.2222	NA	81.5789	90.4762	59.5238	NA	88.4615	94.1176	92.8571	42.8571	0	33.3333	0	100	100	81.25	100	NA
RAB2A	-0.545761	0.293753	45.1423	66.3581	55.7502	19.2308	89.8333	NA	100	47.2944	47.8723	39.5238	68.0912	67.4167	70.8333	NA	63.8889	68.1034	50	56.5217	45.1389	5.55556	49.359	0
CRYBB1	-0.545761	0.0293643	57.3901	84.2373	70.8137	98.9247	88.4168	100	84.6667	89.1222	51.4199	76.3333	96.2963	83.9286	95.8333	15.7875	26.1905	23.4681	42.5905	78.5287	96.1601	71.8421	85.8974	83.2721
ABI3	-0.541659	0.23814	27.1781	40.0173	33.5977	100	23.1322	NA	51.8939	75.641	22.7941	34.7222	33.9768	45.3463	32.6316	19.9074	21.6667	7.89474	2.94118	54.5455	53.875	40	25	37.7778
TUBGCP4ZSCAN29	-0.541427	0.507795	1.97864	3.33514	2.65689	3.49003	0	0	4	8.24544	2.99471	2.94118	1.11111	1.05556	7.40741	2.30769	0.4	3.17251	1.43725	2.08575	0.322581	4.27778	0	3.81944
TMEM242	-0.541218	0.336119	2.43298	3.99567	3.21432	2.38095	3.84615	8.33333	NA	7.35294	1.78571	6.25	4.39723	0	0	2.94118	1.38889	4.59957	NA	2.77778	1.66667	2.08333	4.00641	0
PFDN6WDR46	-0.540715	0.361756	1.63544	2.83376	2.2346	2.7924	5.03053	4.92424	0.70028	1.92788	2.6983	4.3667	1.12912	3.80288	0.445709	0.526316	3.14741	0.533333	2.50093	2.17828	1.39731	1.71567	3.125	0.289855
ASPM	-0.540255	0.401009	0.960702	1.85131	1.40601	0.574713	0.904977	0	0.34965	1.42857	2.55885	5.30569	1.55416	1.36267	1.2605	2.28233	2.51785	0.192308	1.02041	0	0.201115	2.13675	0	0.245098
CACFD1	-0.539667	0.687406	0.792939	1.60628	1.19961	0	0	0	0	0	2.61905	1.50376	0	1.47392	7.48299	0	0.680272	2.20509	0	0	0	0	0	3.57143
BARX2	-0.539401	0.518051	2.8649	4.61713	3.74102	3.125	4.06977	NA	0	0	7.95756	1.92308	9.52381	0	10	3.7037	3.84615	8.16038	5.35714	0	2.77778	0	0	0
PSPH	-0.539375	0.509326	1.09681	2.04739	1.5721	0	0	2.5	0	2.08333	0	1.5625	4.91071	0	7.53968	3.62903	0.694444	0	1.08696	0	0	7.14286	0	0
FUT4	-0.538984	0.360586	1.80439	3.07463	2.43951	0	0	7.63889	6.06061	7.69231	0.505051	0	0	1.38889	4.38596	8.99471	0	0	0	3.33333	0	0	0	3.00926
PSMA3	-0.53735	0.464801	6.1191	9.33198	7.72554	5.26316	11.4583	8.33333	9.09091	11.1111	8.38221	13.75	9.54416	3.73932	8.57843	1.31579	9.30736	15.5994	5.27778	0	NA	8.20833	NA	3.125
MYCL	-0.537259	0.495948	1.23778	2.24749	1.74263	0	3.88889	NA	0	0	5.09224	2.46914	0.653595	1.7094	4.16667	0	0	1.63399	3.90823	0	0	3.7037	1.48148	0
UBE2L6	-0.537231	0.345719	1.78786	3.0457	2.41678	NA	3.125	NA	0	0	0	0	7.14286	3.57143	10.5263	0	0	9.61538	0	4.6875	0	0	0	NA
CDKN2AIP	-0.537092	0.45925	1.56858	2.72713	2.14785	3.40171	1.17949	NA	1.76927	3.09645	1.56196	1.49925	5.68439	2.81957	4.36508	1.25	2.08333	1.42964	1.51515	1.88596	1.21907	0	1.33547	3.36752
MFSD13A	-0.535852	0.671787	45.9926	67.1298	56.5612	NA	85.7143	NA	74.0741	100	30.7692	38.2353	57.1429	82.3529	68.75	33.3333	NA	38.2353	40	25	33.3333	44.4444	64.7059	88.8889
BROX	-0.535312	0.491649	1.43206	2.52468	1.97837	0	2.77778	5.26316	0	0	5.15845	0.961538	2.7231	0.510204	5.43478	3.57143	0	0	0	1.5625	4.62963	0	3.125	0
LHX2	-0.534418	0.501145	4.56415	7.05888	5.81152	39.141	17.3086	22.2222	7.89683	4.86111	5.18519	5.90278	4.48718	4.77273	0	3.96825	12.6042	10.8943	3.33555	3.33333	1.92308	3.33333	3.125	0
XPOT	-0.533956	0.412759	2.20784	3.64461	2.92622	3.96825	4.44444	5.12821	10.019	0.854701	4.66962	0.775194	3.80952	3.10078	0	4.44444	0	0.952381	5.37634	4.34473	2.37167	0	2.38095	0
ONECUT1	-0.533101	0.536733	3.07853	4.90177	3.99015	1.88889	7.24497	7.85367	6.8605	2.88076	6.28889	4.6723	2.18929	2.52977	4.75948	2.32564	3.7268	1.79397	4.01138	4.81999	2.33381	3.17845	3.28432	2.12018
TCTN2	-0.531772	0.125981	40.2332	58.611	49.4221	50	60	100	100	31.1171	57.8839	58.1818	60	58.2609	60	57.6	49.1304	52.7222	45.8667	20	28.8639	12.1812	38.5918	57.1429
CDC26PRPF4	-0.530271	0.362301	2.2366	3.6743	2.95545	1.1739	0.729847	1.25	4.93039	4.45764	0.748471	6.34855	6.47413	3.32345	3.59664	3.81223	1.1766	2.40057	1.12487	3.6645	1.69935	2.56456	2.36425	1.25707
SDF2	-0.530087	0.47456	1.84286	3.10514	2.474	1.81048	2.15814	4.22078	1.76782	1.88565	3.35307	4.12314	6.47619	1.65372	2.90279	4.13337	0.652778	3.76955	0.408702	1.59226	1.64343	1.48844	0.606061	2.71255
PDRG1	-0.530052	0.492685	2.10339	3.48123	2.79231	0	3.75	5.35714	5.92055	0.87146	3.0632	0.941176	5.15215	2.96255	5.15152	0.639386	2.71293	2.74638	0.735294	0.367647	3.61289	0.210084	9.68254	0.452489
PCBD2	-0.529662	0.384939	0.965798	1.83781	1.4018	NA	0	NA	3.57143	5	1.16279	2.77778	1	1.19048	0	1.5625	0.543478	0	4	0	2.58621	0	0	0
MMP28	-0.529513	0.0312564	31.6676	46.1538	38.9107	41.0496	60.3436	57.4476	44.1143	32.3317	43.8092	45.0205	48.1818	45.0353	39.1003	53.3049	33.4615	38.8321	40.0469	12.3922	16.0136	25.1694	23.4921	56.506
ACOT9	-0.529227	0.557715	2.06039	3.41662	2.73851	1.11111	2.5	0	0	1.33333	5.55556	6.58333	2.65528	2.34519	8.41026	0	0	4.70769	1.11111	1.81818	2.30769	1.66667	4.16667	2.5641
TFAP2E	-0.527696	0.0807239	26.1094	38.0817	32.0955	38.2204	35.8192	50.1299	32.4934	41.8637	37.9932	40.102	35.3593	34.3497	38.8768	20.4267	28.9768	22.1772	16.7827	29.996	25.9202	29.0254	30.9788	28.1759
2002-03-01	-0.526963	0.397885	10.4704	15.5276	12.999	35.9705	17.9304	31.8292	8.75322	1.97395	16.6599	24.9214	14.1007	13.5981	15.4154	13.751	15.0083	17.0941	9.80859	5.14286	6.7929	6.24673	5.30378	12.7532
EIF4H	-0.52587	0.380078	1.65425	2.82159	2.23792	5	0	NA	3.52941	7.37931	1.46341	4.24242	5.21739	0.740741	0	2	2.85714	6.66667	1.37931	0	0	0	0	0
ACCS	-0.525692	0.807188	4.24628	6.55267	5.39948	3.07044	4.54545	0	0.373832	3.90267	3.8128	3.21722	18.4615	6.25	15.7895	9.58694	1.48148	7.40067	4.75257	0.526316	2.05128	3.44828	2.66667	5.87302
RAB26	-0.525619	0.119897	1.54534	2.66414	2.10474	NA	0	NA	0	6.06061	3.33333	0	0	3.0303	8.88889	0	2.5641	2.66667	4.44444	1.85185	0	0	2.38095	0
AGBL5	-0.525433	0.0120547	15.4741	22.7122	19.0932	19.3173	20.4365	38.8286	14.2156	15.118	21.7559	19.8349	25.7531	27.4369	28.0367	22.5758	16.1222	15.8189	16.9447	13.41	14.4985	13.4511	12.3736	12.6389
SLC5A6	-0.525429	0.471533	1.59325	2.73263	2.16294	0.422833	2.38027	3.31439	3.4024	2.85257	2.40418	1.76554	0.748319	3.05553	4.82912	0	0.1998	2.31514	1.67732	3.5799	0.961394	1.89261	0.80848	2.90464
TOX2	-0.524996	0.237539	9.27436	13.7841	11.5292	12.6104	14.4054	7.53205	9.01204	12.7395	10.9389	13.4416	15.3247	17.1282	18.9814	5.7593	5.93881	3.01482	11.2863	11.2737	14.4793	9.27984	12.8671	11.1868
LSM4	-0.524907	0.32964	0.870154	1.69085	1.2805	2.04082	2.1978	3.7037	0.921659	0	1.7316	0	1.97279	2.26891	3.57143	0.649351	0.621118	1.73993	0	0	1.78571	0	3.57143	0
BMP2	-0.523442	0.609306	1.77038	2.98209	2.37624	0.396825	2.91871	0	1.73932	6.93603	3.08679	0.143678	3.1354	1.72833	5.65954	1.55123	1.06838	1.7404	0.641026	0	4.18155	2.5842	3.125	1.04167
KCNK1	-0.523348	0.361129	0.742049	1.50382	1.12294	0	0	1.66667	1.33154	3.61905	1.34969	1.08696	3.94412	0	0	0.5	1.22855	0.508475	2.10526	1.08696	0	0	1.5873	0
GNPDA1	-0.522848	0.369419	3.03119	4.79197	3.91158	1.48148	7.5641	NA	6.66667	9.55865	3.6204	2.63158	1.66667	3.38095	3.24675	0.740741	3.90244	6.69549	8.10458	1.11111	1.22449	0	0	5.12821
SFTPC BMP1	-0.522683	0.407191	68.9254	99.4565	84.191	100	95.6522	NA	100	100	100	100	100	100	100	100	85.7143	84.375	100	37.5	30	36.5854	46.1538	100
COG4	-0.522401	0.334781	1.37846	2.41628	1.89737	3.94897	1.70718	0	1.78571	5.19928	0.959888	1.76542	2.90667	1.33547	4.00433	0.416667	1.69923	0.417711	1.26263	1.21212	0.833333	2.62219	0	3.70127
CTDNEP1	-0.521008	0.684374	1.83657	3.07035	2.45346	1.76835	3.96382	0	2.24135	1.92918	1.94264	1.48829	2.50541	5.77423	6.10501	0.399668	1.28205	1.57878	1.56973	1.99032	1.11627	5.56636	0	2.13723
EPHA2	-0.520965	0.0172749	50.2572	72.5497	61.4035	84.6561	68.125	59.4276	75.8037	66.1231	65.747	80.7181	77.5985	70.3835	80.2587	30.2713	33.9736	41.4427	45.9333	74.7305	57.7001	64.4231	61.8376	42.4219
SPINT1	-0.520269	0.465417	4.04866	6.24091	5.14479	NA	0	0	0	3.0303	3.7037	10.7143	20.7143	11.7647	NA	0	1.28205	3.06527	8.33333	0	4.83871	2.94118	8.33333	7.64411
APBB1IP	-0.519631	0.0938637	22.9283	33.3033	28.1158	42.8189	28.3163	29.5455	28.1076	40.9452	23.7124	25.7924	40.2001	42.3141	42.4603	7.23077	5.59184	12.6711	8.42689	40.0399	26.8773	48.4034	35.5922	25.9524
COL7A1	-0.518455	0.0925102	23.4934	34.0848	28.7891	38.5551	27.1673	NA	39.1614	36.5721	34.5048	27.8496	30.7431	34.0741	46.1566	31.5696	28.1918	39.1949	41.777	7.07257	8.79878	5.82863	15.6022	30.1359
IRX3	-0.518421	0.146435	14.4841	21.1792	17.8316	9.7623	19.0901	23.5003	13.9289	19.385	16.5253	14.79	29.5428	32.8456	22.72	5.53974	4.43832	5.93714	4.52858	23.4879	22.7981	30.7778	23.1968	7.7192
LRRTM4	-0.518149	0.144962	1.97833	3.26531	2.62182	0.446429	0	3.33333	1.66667	2	1.68919	9.21053	4.64286	2.08333	4.7619	0.862069	3.47222	2.85093	0	2.27273	3.23242	4.33333	0	0.78125
CTH	-0.517632	0.681525	1.25916	2.23422	1.74669	0	0	NA	0	0	4.0404	10.4167	2.08333	1.33333	0	NA	4.16667	0	0	0	2.08333	0	NA	2.5641
POLR2E	-0.517382	0.512452	1.44319	2.49707	1.97013	0	0.735294	NA	1.92308	4.01936	2.75911	0	7.6087	0.986842	4.5	0	0	5.23504	1.44231	3.67325	0	0	1.66667	0.694444
GPAA1	-0.517083	0.244402	2.2527	3.65481	2.95375	3.08642	4.54545	NA	7.79848	0.980392	3.7037	6.25	0	4.67836	1.28205	5.33333	4.5977	0	3.6036	1.04167	0	3.84615	1.85185	0
ZBTB12	-0.516965	0.668481	1.53092	2.6216	2.07626	0	5.71429	0	0	1.71569	5.12821	9.80392	0	0	0	0	6.66667	0	3.84615	0	0	2.5	0	0
LXN	-0.516603	0.0796889	40.7382	58.71	49.7241	91.9601	66.0202	NA	80	37.8089	51.3348	53.3016	55.5556	87.9866	41.3889	47.1072	22.3515	40.3478	27.4211	46.4997	49.5383	60.3651	43.1389	29.8745
PARM1	-0.516398	0.0874595	62.8368	90.3109	76.5738	100	75	100	100	100	80.4878	68.4211	100	88.8889	100	34.1463	45.7143	51.1628	27.7778	74	97.7778	84.6154	NA	87.5
SMLR1	-0.516396	0.161767	37.1344	53.5466	45.3405	53.3333	66.0819	43.3333	66.6667	20.9877	46.0958	53.0167	65	50.6667	66.6667	33.8061	38.3023	43.3128	41.0053	8.69565	37.4074	27.5132	44.4444	52.6797
HDHD2	-0.515928	0.240417	1.2423	2.2063	1.7243	1.51515	0	1.85185	1.85185	3.47222	4.16667	0	2.77778	2.403	3.33333	4.68975	0	0.952381	0	NA	1.33333	1.11111	0	1.85185
AGPS	-0.515548	0.876009	1.99916	3.28741	2.64328	0	7.14286	NA	0	6.06061	0	0	12	0	0	0	12.963	0	0	0	3.0303	0	NA	0
SMNDC1	-0.51529	0.358606	1.00483	1.86547	1.43515	0	0	NA	0	14.9237	0	0	0	0	0	4	0	0	0	0	0	0	NA	5.55556
CDKN1A	-0.513409	0.21236	26.1131	37.7018	31.9075	22.7371	45.236	28.2051	50	28.5953	46.2302	36.3489	25.4637	46.0294	30.8333	36.6551	34.5922	32.1558	38.172	10.3604	19.5094	15.1042	23.2955	25.1736
SGK1	-0.512057	0.372966	1.42395	2.45675	1.94035	3.40979	1.99813	0	1.28205	3.27061	2.00589	1.77515	3.29938	1.61054	5.80357	0.941915	3.82694	0.082713	1.02564	2.69632	1.28205	0	0	3.10977
C12orf29	-0.511746	0.269572	12.0838	17.6545	14.8692	15.1786	15.1587	NA	17.013	17.6957	19.1304	2.15054	27.6747	11.7493	21.8045	10	19.6392	16.5118	13.5714	12.8571	11.7939	10.8593	9.16667	4.35464
PRELID1	-0.509553	0.364885	0.9375	1.75824	1.34787	0	0	0	7.69231	1.92308	3.57143	0	0	NA	0	0	0	0	0	0	0	0	NA	7.5
ICE2	-0.508728	0.471531	1.24774	2.19807	1.7229	2.89855	0	8.33333	0	0	1.11111	0	0	0	12.963	0	2.89855	0	5	0	2.08333	0	0	0
PGLYRP1	-0.508462	0.308594	29.7472	42.7389	36.2431	57.7635	54.0289	55.5556	49.3152	51.4693	23.3629	31.0006	47.2909	38.8135	39.6346	20.2889	8.125	16.0713	11.2335	44.5562	43.874	32.4592	56.9625	42.3159
SLC27A3	-0.50836	0.0804562	38.6432	55.3898	47.0165	65.3112	64.7072	59.8898	55.957	57.5164	56.5087	51.5024	45.6077	69.0533	41.7674	47.5353	44.3444	46.698	47.6487	36.5189	34.8903	32.1619	27.3696	29.5546
VSIG10L	-0.507902	0.491775	17.3048	25.029	21.1669	20	20	NA	40	28.657	21.9355	20	14.7368	20.8679	100	22.7273	19.0351	20	30.9091	14.4828	20	20	0	2.08333
SWSAP1	-0.50773	0.0797247	48.6287	69.5627	59.0957	71.7529	75.1111	NA	63.9153	64.1359	56.3316	59.5244	68.0946	79.5342	100	27.3377	16.3059	24.8832	27.4596	63.1292	80.2299	71.3611	64.8013	64.8551
FBF1	-0.507422	0.397078	1.63419	2.74452	2.18936	0	1.72414	0	0	1.85185	2.28175	3.33333	6.01792	3.77091	3.89114	0	0	4.63582	1.66667	0	2.36928	0	1.51515	7.40741
CETN1	-0.505866	0.717811	23.5376	33.8428	28.6902	18.0556	41.3043	66.6667	21.0526	36.1446	34.0741	36.1111	13.0952	37.3134	18.8235	52.9412	30	29	40.9091	0	16.3265	8.82353	11.1111	22.7273
LRSAM1RPL12	-0.505761	0.465976	2.95293	4.61265	3.78279	3.66556	1.42857	14.8148	1.93939	12.1871	5.60802	3.52395	5.3799	3.42743	3.38624	3.54776	2.43056	2.53032	3.5	2.98599	2.7924	3.80019	1.00108	3.46561
GMFG	-0.5048	0.285061	49.2389	70.2853	59.7621	85.4406	70.8438	NA	69.7712	83.0079	34.9577	51.3023	81.3915	82.6022	88.4058	0	0	7.00337	38.7464	87.1187	85.1015	87.4074	81.9444	66.73
MCATTSPO	-0.504028	0.0676727	40.0335	57.1925	48.613	79.386	64.3561	NA	53.4357	40.6977	45.53	39.9931	70.625	72.6187	70.2835	44.445	37.3123	45.8049	65.7196	28.8889	18.9906	36.4777	44.8718	36.7402
RBX1	-0.50377	0.502531	2.23302	3.58415	2.90859	7.36283	6.57659	1.78571	5.21416	4.30428	2.26718	4.14329	2.8823	1.96025	2.46262	3.32251	0.803689	0.846168	1.19192	2.8899	3.4406	1.11111	5.83333	2.57815
FZD5	-0.502831	0.390624	5.15095	7.71585	6.4334	6.81951	16.4286	5.68182	2.71739	10.0429	2.29291	0.738119	7.37482	17.9689	2.93651	5.07188	6.5721	4.79265	4.85162	2.72654	0.444444	5.61265	3.64949	11.9844
MAD2L1BPGTPBP2	-0.502348	0.696423	1.11183	1.99144	1.55164	0	0	0	4.04762	4.15901	0	1.76768	2.20588	2.73646	2.03488	0	0	1.32858	0	2.60417	0.423729	1.8911	0	3.61991
OAS2	-0.501603	0.160617	15.7903	22.7715	19.2809	21.7601	26.167	36.5079	13.8383	22.0912	19.8508	18.4668	23.985	30.6174	18.3249	22.3048	20.5431	13.7923	22.7757	4.0144	15.1025	10.0717	11.4501	23.1031
PICK1	-0.501385	0.385445	30.7374	43.9265	37.3319	50.4748	49.9754	0.952381	28.6467	41.0677	39.2136	42.2259	51.6929	51.9243	47.9152	12.5483	16.1717	15.8582	16.004	48.1704	47.6495	47.4222	42.5736	31.6737
KLF1	-0.500602	0.441678	60.2907	85.7143	73.0025	50	100	NA	NA	100	100	100	42.8571	57.1429	100	20.8333	52.381	20	90	55.5556	50	100	100	53.8462
CTDSP1	-0.500205	0.419184	4.92494	7.38032	6.15263	6.60734	9.81086	15.2778	11.6056	3.80266	10.2508	6.65696	4.56613	3.90312	6.73308	3.61938	5.38055	5.31926	6.50927	4.32805	3.89573	4.5389	3.9599	8.9011
RUNX2	-0.499843	0.261538	16.3224	23.4949	19.9086	28.8247	25.8386	20.2615	15.5615	12.738	11.9994	15.2003	41.665	37.8571	31.4702	18.9354	17.9499	15.2612	20.9074	13.5432	12.2289	17.1288	10.3886	20.9909
DDX47	-0.498477	0.416885	0.661376	1.34706	1.00422	2.27273	2.22222	0	0.952381	4.5045	0	0	4.44444	0	0	0	5.95238	0	0	0	0	0	0	0
SOX12	-0.496917	0.501864	12.4149	17.9311	15.173	26.9577	10.5556	20.5128	21.0495	11.5383	14.4918	13.3367	21.8832	16.2185	34.0735	10.8701	15.694	15.0196	12.4536	9.66171	9.71728	10.9482	13.2708	14.5202
HNF1B	-0.496529	0.278649	30.4809	43.4138	36.9474	45.6875	45.7847	40.8394	50.2092	45.7426	33.1408	46.4103	39.5458	43.9246	43.6884	7.89252	7.59043	8.46763	9.29269	59.1919	55.8798	54.9439	55.3824	22.5504
FANCI	-0.496374	0.298946	1.21417	2.12345	1.66881	2.79291	1.52381	2.08333	3.30914	1.25356	3.27006	1.11111	0	4.63636	1.81818	0	0.701754	1.92683	2.44444	1.11111	1.76189	0	0.740741	2.24074
FAM92B	-0.495414	0.0316729	57.4239	81.3617	69.3928	87.6653	83.3333	67.1053	83.0933	76.7248	84.9285	84.8911	79.8333	85.156	78.1915	76.4198	85.478	80.2986	79.3636	39.379	24.8791	40.7452	25.9882	67.6838
MCFD2	-0.495089	0.577183	1.79953	2.94568	2.37261	5.33333	6	NA	1.11111	3.07692	2.32558	0	4.92647	3.81766	2.30769	3.80952	1.17647	1.53846	5	1.53846	1.33333	NA	0	0
UNC13D	-0.495051	0.180628	39.2749	55.7622	47.5186	76.1538	56.5438	NA	48.2842	69.317	41.9121	45.1986	54.1829	61.1134	69.5459	14.4006	8.61407	9.64862	31.5639	66.3419	64.908	58.7477	68.2179	48.1127
RPL37CARD6	-0.494412	0.489056	2.08948	3.35229	2.72088	2.85714	4.39815	NA	0.555556	8.2304	4.19419	0.555556	2.38095	4.98834	1.51515	0.520833	3.125	0.617284	2.27411	3.24074	1.01732	2.84188	0	4.29293
RPRD1B	-0.49428	0.340129	0.935269	1.72605	1.33066	2.2807	1.0101	NA	5	2.5463	0.694444	0	3.51074	0.966184	0.444444	1.96078	0.617284	0.569801	0	0	0.483092	2.77778	0.793651	1.11111
CLEC4G	-0.49389	0.335764	67.8809	96.0006	81.9407	100	100	NA	100	85.3659	100	93.75	100	88.8889	100	93.75	4	51.3158	100	89.6552	45.6522	97.1429	29.4118	100
HORMAD2	-0.493758	0.679111	62.0205	87.7397	74.8801	100	100	86.6667	100	19.5652	97.7778	98.2143	95.2381	96.5909	95.6044	95.5056	36.2069	65.3061	66.6667	56.25	89.5833	51.3514	35.2941	NA
PSMG2CEP76	-0.493161	0.610435	1.17502	2.0614	1.61821	3.21983	0	5.71429	0.699301	2.61438	6.64488	0.320513	2.21107	1.82832	0.47619	1.29371	0.961538	0.739553	1.92308	0.853954	1.15174	0.909091	0.641026	2.22163
METTL25CCDC59	-0.493111	0.512318	1.1551	2.03325	1.59418	0	2.67857	12.5	2.32804	4.67836	1.23457	0	0	4.0293	0	1.5873	0.833333	1.0101	0	0.444444	0.42735	3.7037	2.22222	0
MRAP2	-0.492968	0.284247	0.396825	0.965805	0.681315	0	1.13636	0	0	3.19149	0	0	0	3.26087	0.862069	0	0	0	0	3.57143	0	0	0	0
DEAF1	-0.491987	0.00531402	65.2811	92.2165	78.7488	71.9921	87.3327	90.368	84.031	92.2847	93.8678	93.3995	91.6179	96.7857	95.6139	88.8075	72.0563	94.8739	83.7553	33.6615	47.0417	40.0332	35.5163	94.7293
PHPT1	-0.491736	0.346886	1.66902	2.753	2.21101	0	0	0	8.88889	3.22581	0.925926	0	5.26316	5.55556	0	1.5873	0.793651	0	0.606061	0	0	3.44828	5.55556	3.0303
PPARD	-0.491581	0.288474	28.1807	40.0276	34.1041	47.5	48.913	34.6154	47.5	12.1458	34.322	38.3824	47.0724	50	47.2973	21.2061	1.53061	4.11616	13.0106	41.3793	48.3402	42.3611	45.9677	35.7143
KIF5A	-0.491146	0.515022	5.4838	8.11338	6.79859	7.40644	6.42063	3.84615	6.22004	4.17043	11.5996	9.25	7.05782	13.0552	7.57576	10.2293	7.77992	8.36335	7.95357	3.021	1.51515	6.92791	1.25	0.833333
YWHAQ	-0.490552	0.403826	0.592581	1.23755	0.915065	2.08333	0	0	5.65931	0	0	0.666667	0.555556	3.43137	0	0	2.12121	0.546448	1.38889	0	0	0	0	0.980392
SAT2	-0.490083	0.324801	2.9152	4.499	3.7071	0	2.25184	8.33333	2.17391	5.76923	2.21014	1.19048	9.09091	5.625	3.84615	0	0	1.97368	8.22511	3.1502	5.55556	0.892857	0	6.43939
COASY HSD17B1	-0.489984	0.170189	37.671	53.3107	45.4909	38.1476	60.9954	66.6667	59.0254	21.4661	36.899	50.2968	61.6033	75.0367	55.0921	22.3626	31.8698	9.25791	12.2578	49.3174	54.2358	64.2534	68.3333	14.5455
ITGA8	-0.488162	0.620519	5.6486	8.3257	6.98715	0	0	NA	0	NA	0	10.4167	5.55556	42.3077	0	20.119	9.375	0	9.74235	4.16667	1.78571	0	NA	0
BOC	-0.48813	0.584478	2.94055	4.52712	3.73384	5.30303	0	0	7.40741	2.96296	7.51634	20.3331	0	0	0	0	6.98925	6.60173	2.84553	1.5873	0	1.78571	6.66667	1.85185
MAN2A1	-0.487409	0.553926	1.64554	2.70885	2.1772	8.77778	4.7619	0	1.38889	0	0.657895	4.72973	7.8125	0.862069	4.16667	0	4.03226	1.85185	0	5.35714	1.92308	0	0	0
GPR135	-0.486182	0.367204	1.68498	2.76094	2.22296	11.1111	0	9.09091	0	0	6.66667	0	9.09091	0	0	0	0	0	6.66667	0	0	NA	NA	5.12821
PER1	-0.485845	0.330731	1.97181	3.16175	2.56678	11.1111	2.02991	0	3.02198	9.25926	2.38095	2.54386	0	0	7.63889	0	0	0.416667	0	2.38095	1.38889	7.40741	NA	4.1806
IGLV6-57	-0.485496	0.216485	2.1334	3.38697	2.76018	0	0	0	0	0.645161	6.08696	0	0	0	20.3636	4.25339	1.15385	6.25875	2.92929	1.875	0.377358	0	0	2.35294
NFIC	-0.485234	0.0297529	71.1525	100	85.5762	100	100	NA	100	100	100	100	100	NA	100	81.25	0	73.6842	80.9524	100	66.6667	66.6667	NA	100
EBF3	-0.483362	0.427331	20.0645	28.4481	24.2563	9.52381	19.0809	NA	11.5385	9.11565	10.7163	14.6617	47.0006	56.25	47.1429	30	16.7437	19.8214	30.7359	13.8095	16.9643	8.79121	19.3362	28.254
HMCN2	-0.483157	0.350974	23.9771	33.913	28.9451	44.7983	36.1284	34.4444	21.0092	19.0279	30.2713	30.4793	40.9565	48.133	44.8996	16.1585	26.0387	28.0723	20.4624	24.3519	35.7255	31.3089	22.4302	11.2456
MGAT5B	-0.482575	0.54506	6.77118	9.85817	8.31468	16.8433	20.6202	12.4444	2.5	3.63636	15.9882	8.42365	11.0958	10.125	0	12.6388	12.5	0.869565	4.78161	3.1746	7.12121	5.45455	NA	6.19048
PCYT1B	-0.48206	0.164347	26.137	36.9032	31.5201	40.0966	43.0599	40.6349	39.0582	16.8372	33.7075	29.7537	43.6196	43.2727	42.1854	22.5108	31.8665	25.1709	32.3434	32.353	21.3889	30.4285	21.7768	17.3942
PSMD14	-0.481832	0.384424	1.54356	2.55212	2.04784	0	8.75	0	0	7.5	0	0	6.08108	0	0	6.66667	0	0	0	5.68182	0	0	NA	0
UBE2V2	-0.48162	0.253225	1.42271	2.38285	1.90278	0	1.4175	3.3125	6.32684	2.76746	2.16938	0	2.55418	0.208333	3.47826	0	2.94776	1.30407	3.33333	1	2.13506	1.08824	0	0
ASNSD1	-0.480146	0.399743	0.956266	1.72877	1.34252	1.00671	0.37037	0.520833	4.67264	4.30203	0.32619	1.98964	1.67206	0.930212	0.533333	0	2.27053	1.81828	1.70422	0.759339	0.403226	0.155039	0.574713	0.734127
WNK2	-0.480127	0.419797	9.03089	12.9917	11.0113	28.8701	10.7011	2.08333	12.2666	8.34405	10.7942	9.44394	14.9433	25.1265	15.6708	9.19969	5.89549	4.72919	10.2953	9.08022	8.45006	9.74233	14.506	10.2221
SCRT1	-0.480011	0.708291	3.11812	4.74377	3.93094	1.90476	12.2222	NA	0	9.99755	1.30139	0.571429	1.08894	9.53575	0	0	6.09391	3.54762	4.12311	5.74634	1.19048	1.2987	4.28571	2.38095
POLR2D	-0.47775	0.409273	1.04326	1.84539	1.44433	2.46154	0	0.980392	1.875	1.78571	1.71329	2.02551	2.4959	0.5	5.01645	2.36951	0.520833	3.75345	0	0.434077	0	0.416667	1.83747	0
SLC30A4	-0.476633	0.0811608	40.8176	57.1888	49.0032	NA	66.6667	NA	30.9524	35.9207	55.5556	62.585	100	58.9588	66.6667	37.7778	52.0437	49.2593	66.6667	25.1301	24.7475	36.1111	15.1282	60.4938
TNFAIP8L2	-0.476186	0.28313	46.5552	65.1522	55.8537	54.697	66.0198	66.6667	70.4265	60.9179	45.673	61.9129	72.0071	72.1768	69.697	36.4109	3.48432	17.5667	24.0696	62.3323	73.8851	64.0853	78.8235	63.1093
CA14	-0.476063	0.0913052	25.6237	36.032	30.8279	44.362	37.4006	19.4444	38.0777	32.0458	27.7578	27.0877	45.7146	43.4229	41.7255	14.2398	15.5848	13.4139	12.1389	32.5979	35.0942	36.2561	41.065	28.0749
CYB5D1	-0.475932	0.399306	0.764239	1.45373	1.10899	2.85714	0	NA	3.48148	1.78571	0.114943	0.982143	2.63533	2.63025	0	0.263158	0	0.344828	0	0	1.85185	0.857143	1.78571	2.64662
LRRC1	-0.475306	0.553203	2.03987	3.22607	2.63297	0.512821	3.25892	2.20588	2.38264	1.19755	1.20592	2.83208	1.81951	9.9495	4.16667	0.4	0.31746	2.58908	0	3.99	2.91579	1.44231	3	3.75631
GDPD3	-0.475054	0.209102	57.5294	80.3542	68.9418	98.2759	93.3794	NA	83.3333	11.4379	92.8571	96.6667	100	77.6587	87.5	96.1538	95	86.6667	90.9091	37.5	29.1667	15.702	8.33333	58.3333
PGBD5	-0.473537	0.282024	1.96456	3.11632	2.54044	1.35747	1.58869	0	2.81905	2.66667	3.06505	4.30828	2.83945	2.85575	5.8264	1.52778	3.22222	0.504909	0.833333	3.08226	0.714286	3.89474	1.37393	2.75421
ASRGL1	-0.473344	0.935312	5.17805	7.57713	6.37759	11.9985	10.2411	0	6.17284	10.9495	1.2012	7.67901	10.1481	6.28931	8.77778	7.35043	5.42328	5.01879	27.5362	4.78927	6.65971	15.0943	0.854701	2.5641
RPH3AL	-0.473163	0.286008	16.1037	22.7424	19.4231	8.47546	19.6675	NA	22.8194	15.1174	19.2312	13.8451	25.2069	36.9591	29.7616	12.4875	18.8689	15.4307	15.7693	12.3253	23.5598	17.8521	17.6742	10.8521
PNLIP	-0.472501	0.325761	63.9057	89.0575	76.4816	100	93.3333	85.7143	83.0144	55.4627	94.3452	95.4762	100	95	97.5	58.893	70.9677	81.2157	56.7647	39.5614	68.2366	63.8763	71.5	71.4286
TMEM151A	-0.472283	0.374518	3.29957	4.96481	4.13219	8.5	4.32794	NA	1.95122	0.625	3.61887	9.17749	3.75	4.14027	12.1277	6.12338	0	2.85714	0	5.18519	4.51613	7.8	0.833333	2.38095
TMEM154	-0.472078	1	10.0125	14.2756	12.1441	0	31.25	37.5	NA	0	0	0	0	0	45.4545	0	20.8333	0	17.1429	0	7.69231	44.4444	0	0
GFPT2	-0.472034	0.974407	0.219298	0.691244	0.455271	0	NA	NA	0	0	0	0	0	0	4.83871	0	0	0	0	0	1.75439	0	0	NA
DDB2	-0.472018	0.429203	2.47354	3.81798	3.14576	16.5079	0	NA	NA	0	1.55039	13.3333	0	3.50877	8.33333	0	0	3.33333	0	0	7.40741	6.66667	NA	2.38095
PAIP1	-0.470473	0.646076	0.750361	1.42524	1.0878	0	0	NA	1.96078	3.33333	0	3.88889	0	0.793651	0	0.877193	0	0.980392	0	1.92308	0	0	3.33333	0
RNF20	-0.470308	0.404131	4.1555	6.14247	5.14899	9.1675	7.15814	4.6875	5.52067	4.05668	4.16204	6.58114	7.98139	5.40781	9.69657	4.08611	5.82903	3.12679	5.85701	3.41167	3.70939	3.14941	3.16742	4.87451
STARD10	-0.470301	0.283434	18.9865	26.6892	22.8378	38.6896	22.3347	28.7258	27.3102	3.5883	31.3517	32.211	35.1479	25.3025	33.4099	33.9613	32.4226	32.463	31.0586	6.19307	6.32306	5.45394	5.25048	17.4948
NAGS	-0.469669	0.599235	6.21161	8.98658	7.59909	23.7895	2.46914	NA	9.37567	0.462963	4.28492	7.70578	6.44247	40.4572	0.694444	7.93651	9.9082	12.615	0	2.39791	3.0303	3.7037	4.44444	9.10774
SLC16A8	-0.469291	0.109208	44.4623	61.9394	53.2009	70.4545	66.0714	NA	NA	67.6974	29.9925	64.7933	74.1071	68.4139	62.5	35	11.1111	21.1345	30.0731	54.1126	54.8611	69.4444	58.8542	65.5702
SIL1	-0.468574	0.500169	1.39062	2.308	1.84931	2.47824	0.982801	0.862069	4.5066	1.45122	2.13199	2.06777	2.30682	4.72169	0.986168	2.1645	1.86831	2.17898	1.49319	0	1.38112	0.115075	0.333333	2.91667
BZW1	-0.468482	0.356271	1.81769	2.8987	2.35819	0	3.67063	0	0.909091	4.90196	2.94118	3.9468	1.5625	0	5.55556	5.55556	1.55385	0.666667	0	2.63158	0	0	0	4.69577
TMEM203	-0.467388	0.210058	1.2621	2.12759	1.69485	0.625	2.38095	2.94118	0.384615	4.02039	2.00333	0.847458	1.63934	1.40845	3.52259	0.675676	2.92488	0.406504	0.588235	2.50931	0.757576	0.555556	0	2.94118
NRG1	-0.466904	0.459322	5.12577	7.46668	6.29622	2.30302	9.40476	4.49021	8.54701	11.2332	8.10409	6.14765	4.64633	10.2895	4.03968	7.52148	5.65956	2.30412	8.82718	5.13299	5.43268	3.36317	1.91642	6.06865
CCDC53	-0.466304	0.0414023	18.0603	25.333	21.6966	24.5337	20	29.3981	23.6364	20.1709	24.7334	23.3232	26.1137	25.4254	41.0084	16.5476	0.649351	19.1912	23.2098	16.0543	14.4697	20.1754	26.5114	27.7778
MCRIP1	-0.466293	0.448492	14.1004	19.8621	16.9813	10.8696	4.7619	2.27273	36.5385	17.2414	23.7288	38.3333	0	55.8824	0	0	11.4672	10.9756	6.66667	19.0476	25.7576	16.6667	NA	22.2222
TBC1D8	-0.465759	0.452137	1.48771	2.43564	1.96167	0	5.70544	14.8148	4.98692	0.58309	1.50546	0	0.952381	0.446429	0	0	3.57143	0	1.36054	1.50916	2.81593	5	0	0
CAPRIN2	-0.465334	0.0370457	18.0148	25.2525	21.6337	19.4872	50	50	21.8182	50	20	20	20	20	20	10	10.0544	16.6537	18.5714	20.1509	20.5556	20.9091	18.5714	26.6667
TMEM253	-0.465067	0.12908	20.8589	29.1737	25.0163	18.3333	23.9583	NA	33.3333	27.7163	34.281	33.3333	27.8431	38.8889	14.0351	32.3803	8.48252	16.6667	41.4673	21.4286	14.5775	11.9391	5.26316	25.1282
RAB3GAP1	-0.462814	0.450637	1.68068	2.69458	2.18763	0.701567	3.75541	0	3.61917	0.536062	2.62256	3.38341	2.82067	2.14931	3.26883	3.48043	3.89793	1.16772	1.7166	0.327731	2.06353	0	2.01525	0.723208
VGLL2	-0.460992	0.716686	3.07008	4.60241	3.83625	0	1.36364	0	10.2564	3.6129	4.65459	3.62434	2.37288	16.3782	0	0.588235	0	1.2029	16.449	2.1777	1.66667	1.17647	2.94118	1.42857
OPA3	-0.46084	0.298068	25.4869	35.4551	30.471	48.4211	39.7022	15.7895	24.0431	42.4797	37.7356	40.3807	42.9029	28.8325	34.8269	8.92857	6.2987	9.375	5.30303	51.2694	44.4048	53.9747	54.1935	9.87795
ABCG1	-0.460771	0.523811	0.812378	1.49433	1.15336	0	0.877193	0	3.14465	2.31769	2.89855	1.11582	0	1.37097	1.72414	0	0	2.7658	0.203252	0.277778	2.3088	0	0.925926	0.833333
SLC9A3	-0.45969	1	3.7037	5.46875	4.58623	0	0	NA	0	0	0	43.75	0	0	0	0	0	0	33.3333	0	0	0	0	0
TULP1	-0.459643	0.554315	1.16743	1.98066	1.57404	1.03806	3.67825	5.55556	2.59104	0	3.16699	2.17087	1.87908	1.26211	0	1.97456	1.61683	1.68072	0.691484	0	0.196078	1.07168	1.88034	1.56294
CCR10CNTNAP1	-0.459523	0.296501	25.7698	35.8109	30.7904	21.4286	40.625	45.4545	39.5833	43.6364	17.9104	26.9231	41.9643	35.5556	30.6452	11	15.9091	15.7609	13.2353	39.7727	41.8367	38.4615	41.6667	14.2857
MAP3K7	-0.458991	0.553893	2.34095	3.59241	2.96668	0	1.05263	7.69231	2.90909	6.66667	8.06897	0	2.6087	2	1.33333	4.28571	0	0	5.55556	1.25	0	4	3.63636	NA
ARPC2	-0.458113	0.266762	1.47734	2.40323	1.94028	0	0.173611	14.7917	1.13665	1.60147	4.41194	0.47081	0.411523	0.938697	4.57516	2.04678	0	0.542005	2.72739	3.38772	1.12994	2.18695	0	1.25
MARS	-0.45756	0.834889	0.520833	1.08844	0.804634	0.757576	0	NA	0	0	7.61905	0	0	0	0	0	0	0	0	0	0	0	0	12.5
LCT	-0.456152	0.0948123	44.7606	61.7779	53.2692	63.8889	66.6667	NA	62.2807	46.2554	66.6667	67.2727	66.6667	56.9396	66.6667	56.5807	55.1282	58.3333	57.1251	34.4086	33.3333	41.1111	0	44.4444
AQP2	-0.455956	0.324677	58.6193	80.7793	69.6993	100	100	100	67.8571	79.4118	67.5	60.8696	100	59.375	92	61.9048	44.4444	67.8571	23.0769	71.4286	47.3684	67.8571	80	63.6364
KLHL34	-0.455644	0.0507288	49.6577	68.4717	59.0647	74.8299	82.7068	48.3333	69.7703	61.148	71.5072	56.8659	69.7802	77.3545	67.2714	56.0137	44.709	40.0901	38.6373	51.7266	51.5208	60.5378	59.6591	48.3109
PEBP4	-0.455247	0.161939	55.499	76.4611	65.98	80.0358	90.3361	66.6667	93.3943	18.259	100	80.4487	84.3137	66.0131	88.7179	75.498	94.8718	63.1114	74.7053	26.9231	20.7596	44.7368	13.468	85.4167
LPCAT4	-0.454596	0.522906	1.21904	2.04097	1.63	0	3.83772	NA	1.00575	3.06695	0.555556	1.78847	0	1.25	4.48314	2.83465	0	0.965074	2.25926	1.93122	0.14881	0.416667	0.297619	2.11806
RORA	-0.454153	0.865866	3.19768	4.75073	3.97421	7.57604	6.66667	NA	2	7.78912	2.33846	9.93763	1.90476	7.36923	0	2.76078	3.44828	4.47691	0	4.24242	7.42857	2.35294	0	4.06923
H1FNT	-0.453102	0.0037235	65.1234	89.5216	77.3225	93.1034	100	95.8333	100	38.5965	87.3389	94.6667	89.2593	100	100	58.3333	31.4815	56.25	51.641	96.9697	82.6087	69.3333	91.6667	47.8261
CPSF4	-0.452941	0.309859	1.94353	3.02919	2.48636	2.58689	4.23254	1.85185	1.14719	6.46465	2.94074	3.16804	0.941372	3.24515	3.78233	2.91431	3.14719	1.49964	1.5625	2.24575	0.695913	2.22727	2.823	0.595238
KIRREL3	-0.452902	0.156119	37.2516	51.3584	44.305	50.3064	58.75	50	52.0403	50.6773	52.3146	43.4689	54.223	50.0722	50	34.2473	39.5047	35.3208	40.1295	19.419	38.5681	51.2238	31.3568	50.7895
KCNK15	-0.452339	0.593828	0.819911	1.49011	1.15501	6.10526	0	0	0	0	0	5.15152	2.06897	6.19048	0	1.11111	NA	0	0	2.35294	0	0	0	3.09524
LSM8	-0.452292	0.242755	1.19401	2.00187	1.59794	1.85185	5	4.34783	0	1.38889	0	0	3.33333	1.21951	2.72727	0	3.125	0	1.85185	0	0	5.76923	0	0
ITPRIPL1	-0.452161	0.00105594	59.9371	82.3674	71.1523	82.4176	85.7143	100	80.7143	72.1429	81.7687	80.9524	84.9624	86.4662	81.1801	63.1513	29.3445	46.6883	67.7941	65.625	68.4211	71.7857	76	65.9562
OR52E4	-0.451861	0.0896896	33.2419	45.8362	39.539	47.4138	50	44.4444	45.5128	33.8028	50	42.4242	48.7805	47.561	50	32.5397	24	24.7706	38.8889	38.3333	32.8125	27.0833	35.2941	45.4545
EFHC2	-0.451616	0.645929	1.30271	2.14912	1.72591	0	2.77778	NA	1.08696	0	0	4.80769	2.02703	4.70779	1.78571	0	0	1.16342	0	1.13636	0	1.78571	2.08333	5.55556
FAM175B	-0.451087	0.503517	0.320418	0.805103	0.562761	13.0909	0	NA	2.53247	1.96078	0.754472	0	1.33333	0	0	0	0	2.69151	0	0	0	0	0	0
PEX11A	-0.450566	0.632108	1.02527	1.76769	1.39648	0	3.75533	3.33333	2	0	4	0	2.44317	0.377358	0	0	0	1.57303	2.19324	0	1.36364	0	3.14516	0.952381
DBX1	-0.450535	0.239717	5.30421	7.61499	6.4596	21.8933	6.77083	8.48485	6.05305	3.81944	5.02598	4.76895	11.2231	16.9118	5.65826	4.43673	7.18864	2.78077	7.89917	3.45238	10.2046	0.649351	4.99533	6.29392
MMADHC	-0.450307	0.238582	3.55749	5.22704	4.39227	0	0	6.25	2.77778	12.4542	0	7.01754	12.8205	0	3.98099	NA	17.9487	0	6.25	0	0	2.38095	2.77778	0
BAHCC1	-0.449351	0.282469	11.2046	15.6645	13.4345	17.0377	14.2934	0.78125	13.9494	13.7819	16.6797	15.6964	20.4759	18.224	18.6287	13.3545	8.85181	11.4924	16.8365	11.2734	7.48207	7.04735	7.08752	16.6065
PCSK1	-0.44896	0.139941	0.506757	1.05681	0.781782	0	1.16279	NA	0	0	7.29167	0	0	0	0	0	0	0	4.05405	0	0	0	NA	0
FEZ2	-0.448884	0.661842	2.12756	3.26907	2.69832	2.72727	1.875	0	0	5.55995	4.7619	1.79798	14.9268	0.5	0	11.4105	0.666667	1.71429	2.5	0.526316	2.38095	0	0	0
TNFAIP8L2 SCNM1	-0.448277	0.265878	50.7181	69.5647	60.1414	47.9167	68.1818	NA	65.3846	61.7188	68.75	71.4286	74.1667	73.6111	73.2759	30.7065	38.8889	50.2604	61.1111	55.5769	NA	61.5385	NA	56.9444
LGALS2	-0.448147	0.440143	28.1252	38.7351	33.4302	43.6177	47.6976	15.3846	31.3184	24.8128	42.2192	35.5006	34.8362	58.8564	36.7627	34.7464	26.1649	29.1901	29.394	27.7273	14.7912	21.1884	34.4298	41.9659
POLR2A	-0.448117	0.395747	1.02198	1.75851	1.39024	3.37793	2.47441	0	2.90476	1.66667	1.00113	0.909091	1.48897	0.723476	3.23529	0	1.25	0.902597	0.46875	1.25148	0.909091	1.11111	2.65152	0.588235
CNIH4	-0.447905	0.270298	1.68292	2.65966	2.17129	0	1.13636	7.62868	3.35938	1.4245	0.409836	3.21252	2.46953	5.60873	1.17188	3.64399	0	0.581395	2.47685	1.78571	0.568182	0	3.31565	2.5641
FTO	-0.447662	0.410497	1.09975	1.8637	1.48173	0.4	4.07738	1.11111	0	2.9798	2.53728	0	1.70213	4.3656	0	1.47059	2.21447	2.15299	0	2.1875	0.285714	0	0.416667	0.666667
ARL6IP6PRPF40A	-0.447609	0.619667	1.01982	1.75458	1.3872	1.33486	1.8797	0.534759	0	3.06487	0.854817	0.987807	2.23896	1.99976	4.10217	0.388266	0.748194	1.84139	1.64305	0	1.29458	2.15305	0.37594	0.793651
MIPEP	-0.446765	0.565757	1.29226	2.1243	1.70828	0	1.59151	0	5.45455	4.02299	3.70395	0	1.9636	1.67343	1.70672	0.0957854	2.15517	1.30701	1.31184	0.862069	0.544465	1.32184	3.08642	0
ST8SIA3	-0.44543	0.675764	4.4692	6.44752	5.45836	18.1818	0	2.38095	0	3.77358	7.7321	5.81747	2.35294	23.1501	12.8205	6.57895	8.59375	6.0241	7.74401	0	0.793651	7.54717	2.94118	0
MCAM	-0.445074	0.201377	31.5424	43.3027	37.4226	35.6667	37.0183	6.25	44.3968	49.063	47.2727	49.1155	49.2734	40.3008	44.8025	30.9115	28.5316	42.6292	48.03	19.9067	30.4581	15.1018	17.672	41.9021
FOXH1	-0.444643	0.645283	46.3492	63.4412	54.8952	85.4167	66.2366	47.7273	76.3441	38.4028	63.0994	71.3131	72.8395	67.779	59.0909	45.3333	32.0528	39.1371	49.1546	67.4419	65.7407	52.7473	62.5	0
SHF	-0.444118	0.409563	2.92575	4.34092	3.63334	2.77778	4.6875	5.35714	NA	0	1.43375	0	13.7446	1.66667	7.8377	1.19048	6.94444	3.4731	2.63158	2.77778	4.61355	0	2.77778	1.92308
FOXC1	-0.443903	0.256479	17.0873	23.6038	20.3455	16.6518	29.1319	20.8333	18.7166	5.85434	20.1316	27.3148	17.3676	59.2102	13.181	13.3811	23.1399	25.4493	18.337	6.33117	16.451	12.3248	10.7292	26.7157
HAPLN4	-0.441896	0.141125	37.3012	51.0279	44.1645	56.926	56.7598	42.2222	45.3423	37.566	57.461	59.5151	53.652	54.391	50.0728	47.1709	47.9404	39.9522	43.6622	20.6915	34.7989	21.0183	27.7564	50.1645
TOP2A	-0.4412	0.892917	0.792899	1.43428	1.11359	0	0	NA	3.0303	0	4.56134	0.757576	0	0	3.125	0	0	1.52439	0	0	0	1.47059	NA	3.34821
MRPS26	-0.44028	0.314429	1.88367	2.91276	2.39822	1.73913	6.62963	0	0.714286	3.0303	4.66436	4.23977	3.80952	1.37931	0	0.526316	4.67391	0	0	2.67857	3.60526	0	3.24675	2.22222
KCNS2	-0.439996	0.146857	26.3275	36.0725	31.2	42.3077	50	NA	50	35.7143	41.3793	1.72414	26.4286	50	33.3333	33.3333	22.4138	35	24.0741	15.625	29.1667	26.3158	18.5185	32.5
UCP1	-0.439692	0.295048	42.7813	58.3812	50.5813	82.4561	70.2279	68.5606	63.5272	12.2308	51.6384	51.8717	81.746	59.0278	69.9939	56.9078	18.1548	54.5197	50.4365	65.7149	42.0752	56.6805	17.1275	23.415
GRAP2	-0.438431	0.674927	55.6439	75.7599	65.7019	42.3077	96.2963	NA	85	100	50	34.7826	100	50	90	18.6047	7.69231	28.5714	28.5714	92.5926	94.1176	80.6452	100	50
SPRED2	-0.437916	0.453448	1.11545	1.86569	1.49057	0.576923	0.106383	0.529101	2.98691	2.22222	3.26676	2.74043	1.92425	1.40689	1.20726	2.16187	1.73008	1.913	1.13208	0.430108	0.526316	0.533333	0.754717	0.857558
MED11	-0.437784	0.581268	2.24153	3.39073	2.81613	8.65385	4.08333	NA	1.78571	0	2.75359	2.77778	0.657895	2.91385	12.5	0.78125	1.19048	1.85185	1.66667	2.17391	9.72222	0	0	1.66667
SCOC	-0.436748	0.0390439	42.7701	58.245	50.5075	64.6465	66.6667	60.8696	65.4545	55.7845	57.8947	65.5914	46.2096	48.3796	57.3542	43.3333	44.5736	52.971	47.8252	33.2445	32.3949	40.2433	49.1667	41.1782
CDC25B	-0.436706	0.239085	23.1074	31.6296	27.3685	33.3333	33.4207	33.2702	0	33.2127	39.9089	36.3333	36.58	30.8072	31.6884	32.8258	33.4696	34.3759	31.154	5.76567	30.2361	17.0467	7.34524	3.1339
C11orf96	-0.43648	0.693337	3.20747	4.69396	3.95071	2.67661	4.54944	2.60504	4.59136	6.03486	3.20242	3.77061	5.87491	3.57205	6.76881	1.77142	6.36495	3.18209	2.25904	1.47501	3.01147	1.86046	6.49037	3.70081
MPSTTST	-0.435605	0.411174	15.6447	21.5116	18.5781	24.4519	24.6797	1.23457	17.2159	7.27323	28.5636	26.2107	24.781	24.3298	24.5057	25.1211	25.0582	21.9749	23.4091	8.66889	10.0963	4.59339	4.61538	13.7546
MS4A1	-0.435321	0.0571114	32.2787	43.9998	38.1392	41.8605	50	42	45.6522	19.4915	42.3077	50	47.3404	49.2063	50	40.3509	20.7317	30	38.2353	24.6753	39.8305	29	25	42.6843
ADAM33	-0.434954	0.425334	2.08263	3.16731	2.62497	2.42798	2.5626	2.6087	1.23758	2.52304	1.18622	0.978535	2.10659	7.44042	7.61385	1.8109	1.94405	1.80189	1.04463	3.10004	1.48777	3.78329	1.97005	1.6624
RBBP5	-0.434771	0.311587	2.19137	3.31376	2.75256	2.43056	4.02778	NA	3.20513	8.00926	2.17949	1.45202	1.5625	3.27581	2.7512	1.57658	4.64286	0.416667	1.80303	1.28205	7.98611	0.462963	1.90476	0.416667
HCAR1	-0.434406	0.105735	44.673	60.7204	52.6967	53.125	48.2759	44.4444	66.5317	72.2222	52.0569	47.6744	71.5278	68.75	75	75	80.9524	50.1781	84.3651	17.3913	12.5	0	NA	36.9969
PSRC1	-0.433965	0.0923806	38.6154	52.5181	45.5667	55.931	52.3959	40	54.0365	52.2054	53.6996	51.6192	52.1744	55.0179	53.3167	42.3977	46.1143	42.1282	45.7914	31.0543	31.6753	30.4208	32.6132	43.2434
LMNB1	-0.433434	0.353079	1.74929	2.71277	2.23103	2.59259	2.46914	NA	3.85802	0	4.60601	2.80956	5.58507	1.38889	0.462963	0	1.6835	1.98587	2.04248	0.584795	4.16667	3.1746	1.11111	0.617284
PYY	-0.433374	1	46.8931	63.6743	55.2837	100	85.7143	72.7273	100	41.5385	50	63.4146	38.4615	33.3333	87.8788	44.8276	53.4483	23.5294	38.8889	60	62.5	68.4211	23.5294	NA
RCBTB1	-0.433119	0.226424	2.06422	3.13715	2.60068	0.144928	1.66667	0	2.20085	4.18752	8.60322	4.09774	2.60135	2.14505	0.222222	4.00499	1.777	1.04403	0.30303	2.72727	2.05927	1	3.42857	2.27273
GFRA2	-0.43305	0.165847	2.31333	3.47328	2.8933	3.75	5.56319	0	1.66667	0.490196	3.67063	4.53297	4.22241	3.33333	6.91176	0	0	2.94118	5	0	2.08333	6.25	2.27273	2.27273
CRTAC1	-0.432795	0.0897102	60.7113	82.3008	71.5061	62.7273	71.7949	NA	80.1587	91.6667	83.6996	92.8105	100	75.4167	74.6589	49.8575	82.3529	42.8571	83.7037	67.3509	40.6669	48.4848	70.4167	NA
KRTCAP2	-0.43237	0.144186	53.2098	72.1533	62.6815	63.3333	77.907	NA	56.5217	100	80.7692	73.913	45.6522	100	42.4632	NA	55.4113	45.8333	56.5217	48.4375	44.7368	NA	43.75	77.7778
MDH1B	-0.431491	0.351514	1.11811	1.85654	1.48732	2.45435	2.91129	2.49779	1.73219	0.602109	1.32814	2.9663	1.76923	0.975442	2.08333	1.24832	0.992063	0.591716	2.69231	0	1.67224	0.591716	2.04513	0.21978
SNAP23	-0.431433	0.441821	2.87864	4.23063	3.55463	4.5809	7.86961	4.16667	2.79323	3.18393	6.86813	1.43541	3.09091	5.08042	3.47826	4.50952	6.45282	4.81214	3.09888	0.879765	0.940285	1.74825	3.4661	0
KRT19	-0.431077	0.154564	20.6539	28.1947	24.4243	27.4552	28.8498	27.8472	23.1467	28.6616	32.182	29.5521	27.666	33.2311	22.6155	33.6985	13.082	23.4845	21.8084	14.2196	16.0266	21.8905	18.8172	22.858
TCTE3	-0.431042	0.368226	13.473	18.5126	15.9928	30.6306	32.4521	15.1852	19.8227	20.3941	33.8923	37.963	4	0	2.90404	11.1111	22.0019	28.4644	10.5263	11.5942	13.6054	8	6.06061	9.89305
FAM98A	-0.430888	0.4486	1.96839	3.00157	2.48498	1.97044	0.94518	7.34314	3.69393	3.1588	2.75723	3.67953	4.70251	0.577862	2.55114	1.07005	1.5988	3.04515	0.59998	3.19847	2.44566	1.74347	2.31662	1.74825
ANKRD33	-0.430645	0.195616	31.4655	42.7581	37.1118	44.0075	64.0278	91.6667	21.5508	32.3447	43.5359	49.0736	22.0627	58.2192	37.2271	35.4574	35.6187	31.7882	37.8594	14.3291	15.2174	25.4444	16.9516	61.8146
DZIP1	-0.43053	0.618891	20.1704	27.532	23.8512	40.4598	15.5102	16.1067	35.119	0.324675	29.3594	27.0426	37.1429	53.0014	36.8403	4.51128	13.4454	7.0659	15.3061	38.4737	22.0779	35.033	36.7739	8.84663
HERPUD1	-0.429988	0.329978	0	0.347222	0.173611	0	0	0	0	0	0	0	2.77778	0	NA	NA	0	0	0	0	0	0	0	NA
LRRC10	-0.429745	0.13923	45.034	61.0076	53.0208	60.7596	60.3314	NA	66.6667	58.8235	61.271	63.6642	60.5673	64.0107	44.4444	54.8908	59.8291	54.7049	62.8066	56.5351	30.7018	13.908	21.9298	50
ALX1	-0.427748	0.580589	5.72533	8.04646	6.88589	19.4915	17.3077	0	9.67742	0	0	15	0	23.6538	3.57143	4.08163	0	3.33333	11.1111	1.35135	15.1515	0	0	13.6364
GPR68	-0.427328	0.197697	62.2212	84.0161	73.1186	100	98.7179	61.1111	87.7193	71.8324	90.6971	84.7222	80.4598	83.9153	96.9697	61.4035	22.4561	47.5397	74.9671	61.6959	79.8333	NA	70.7071	79.1667
MTRRFASTKD3	-0.427283	0.432244	1.78977	2.7514	2.27059	0	0	6.81818	NA	0	2.77778	8.92857	0.735294	0	NA	6.81818	0	0	0	0	0	NA	7.5	0
MBOAT1	-0.426875	0.463798	1.35052	2.15985	1.75518	0	1.19048	0	10.6494	2.52101	0.529101	0	2.87115	0.75188	0	4.12334	1.47783	2.35666	0	2.25108	0.595238	0	0	0
PLXNB3	-0.42574	0.0358754	61.3485	82.7503	72.0494	85.3247	87.4074	NA	87.6645	71.1815	67.4411	83.0161	88.4802	87.0195	90.2156	82.9027	80.3545	65.9861	88.1085	34.5857	54.2677	37.2426	57.4531	50.8813
VDAC2	-0.4257	0.355291	21.2866	28.9359	25.1112	37.4282	37.1925	0	30.0044	23.9787	34.9181	24.3741	26.6105	28.4834	36.3421	34.7721	28.7232	36.5123	21.2095	8.40062	15.1429	19.4808	4.13462	9.71176
SLC26A4	-0.425215	0.344599	2.4072	3.57509	2.99114	1.78411	4.38158	3.74034	3.90643	3.20215	2.98888	3.22272	1.24579	6.62092	2.94118	2.40248	3.98563	2.83692	2.07832	0.822222	3.04868	3.46762	1.37016	1.11358
TMEM114	-0.425189	0.815396	7.01769	9.76574	8.39171	22.963	29	16.1017	4.05405	8.62069	4.77941	0	11.1111	2.13675	12.0879	2.63158	8.01887	3.68421	15.5172	10.2273	4.29688	8.24742	9.28571	1.25
RASSF10	-0.424536	0.138535	18.4887	25.1566	21.8227	24.6753	12.4183	43.75	12.987	5.77981	15.5591	28.5714	43.6224	37.3198	39.6825	21.0149	20.1872	20.2857	22.5793	7.14286	6.76324	13.276	19.3506	58.8783
GXYLT2	-0.423832	0.615234	71.2457	95.9167	83.5812	100	83.3333	NA	100	100	100	100	100	100	84	21.4286	NA	100	100	59.375	81.25	36.6667	NA	100
EMILIN3	-0.422659	0.241335	11.3236	15.5185	13.4211	19.0092	38.7819	4.46429	17.72	11.8786	16.6448	16.6521	8.76925	17.0776	12.3278	19.9257	14.2866	18.243	17.0559	3.11189	11.5855	8.60121	5.51025	1.8743
TMC7	-0.422372	0.499274	1.3212	2.11071	1.71596	2.00003	0.783883	0	2.76175	1.61039	1.07118	2.15574	4.9827	1.24692	3.96172	0	2.23875	1.73978	1.31148	4.18889	2.14771	0	0	0
INF2	-0.420804	0.18819	66.1842	88.9377	77.561	100	98.75	NA	93.913	96.6667	52.9412	69.2308	100	100	100	25	0	40.4444	48.6667	95.5556	NA	100	100	93.3333
HIST2H2BE HIST2H2AB	-0.420041	0.454763	1.59771	2.47564	2.03667	0.649351	1.68998	5	3.30361	1.58275	1.83911	5.57258	1.29953	1.44827	2.05957	1.61905	2.94326	1.65305	1.43892	0.322581	0.437276	4.31236	0	1.33333
SLC39A3	-0.419655	0.591262	1.73689	2.66088	2.19888	0.961538	0	6.25	0.986842	0.543478	1.89483	4.19034	8.41751	0.694444	6.66667	1.37649	0.833333	0.510204	3.94737	0	0.657895	2.49008	4.46429	1.35234
SGPP2	-0.419143	0.126	11.9357	16.2968	14.1162	9.95671	14.1818	NA	11.6202	11.7143	12.8794	12.0833	29.8239	21.4876	16.5835	10.3183	12.6017	16.7191	11.5548	5.40619	9.64954	8.32546	20.3463	12.5
GATA1	-0.419126	0.194664	71.5155	95.9617	83.7386	100	100	93.3333	NA	100	98.3607	80	100	96	100	66.6667	NA	10	61.1111	69.2308	100	90.9091	77.7778	96.4286
SRFBP1	-0.418732	0.37137	20.3155	27.4935	23.9045	13.8896	18.4628	30.9524	13.8528	16.4069	17.7393	17.3525	47.8961	49.5443	36.8067	19.4462	16.8468	16.7482	18.5723	17.8336	17.1937	17.803	31.6636	36.8831
NEMP1	-0.418719	0.601724	1.2265	1.97626	1.60138	1.66311	0.595238	NA	0.555556	2.89855	3.54762	1.89394	0	2.29139	4.02778	0	0	1.1413	1.25	1.04167	0.462963	3.42857	4.70588	1.95532
RAB11FIP1	-0.418636	0.618175	2.42903	3.58346	3.00625	1.13636	7.89474	4.7619	0	7.54444	4.6798	3.125	1.5625	1.48026	0	0	3.99306	3.56139	1.06383	0	0.986842	3.125	0	7.91667
HCFC2	-0.418531	0.305482	2.92467	4.24558	3.58512	1.89918	5.07923	6.25	4.60055	7.79654	2.30312	0.891608	2.84285	7.66234	2.05951	2.20261	2.93921	1.83987	3.67908	2.54894	4.42322	1.39028	5.28904	1.66667
HOXB1	-0.418233	0.265426	37.0459	49.8404	43.4432	53.4211	58.9586	53.2357	55.0482	17.0407	47.4776	52.8526	42.712	66.5146	52.1246	30.1707	20.1429	19.7042	31.8073	37.6883	38.6954	59.0542	44.7778	53.1575
COPB2	-0.41736	0.406296	1.84367	2.79767	2.32067	0.47619	2.73846	3.63636	3.25826	3.90729	2.80946	0.997783	3.14252	0.714286	4.39394	0.53249	2.51788	2.81653	0.947982	2.55803	2.65246	2.80911	0.581315	1.02199
FGFBP1	-0.416866	0.020289	42.8165	57.496	50.1562	50.6349	55.582	50	76.6667	34.2258	65.4762	58.9744	61.7593	64.5062	51.6667	60.2564	26.9608	24.7475	58.122	0	47.438	28.8176	77.7778	61.8182
TAF1D	-0.416624	0.414363	1.2521	2.00611	1.62911	0.512942	1.32979	9.09091	0.480186	0.318979	1.36109	4.56126	1.33399	0.1443	3.29889	1.17101	2.66881	2.17547	1.14315	1.03306	1.00294	0	1.12948	0.945001
APMAP	-0.416533	0.194278	6.6784	9.24848	7.96344	11.2877	8.00894	13.1793	11.5084	5.92593	9.20217	7.15287	9.46613	10.0986	8.58308	9.45491	2.58125	2.76645	6.25718	4.37497	5.8171	11.6816	10.0791	7.09301
BMP15	-0.416343	0.44938	67.7012	90.6845	79.1929	90.8088	100	NA	93.75	86.3636	85.873	66.6667	97.3684	95.4545	100	60.7692	100	85.4839	NA	40	100	23.5385	81.8182	50
BYSLMED20	-0.416312	0.477285	4.24871	6.00446	5.12658	5.46115	6.46322	37.8049	4.19347	2.41892	7.85022	5.15873	5.28912	6.04104	8.89328	5.4972	4.84307	5.55867	3.36735	3.39286	3.9438	4.87013	2.886	3.32676
BMP1	-0.416087	0.457749	1.32059	2.09638	1.70849	0	1.99005	0	2.22533	0	1.63433	4.47154	5.32207	2.73973	0	0	0.21645	0.16835	2.5641	0	7.13465	1.8018	0	0
FARP1	-0.415053	0.588595	2.96684	4.28918	3.62801	4.75207	3.367	6.25	0.833333	8.14553	1.51905	7.00584	2.6959	3.17319	4.84848	1.34199	0.649351	1.37529	3.10397	5.91899	3.01712	6.01852	2.58333	2.58838
CLEC2L	-0.415025	0.215304	22.1609	29.881	26.0209	48.3631	33.3333	NA	33.3333	26.9841	33.3333	32.7778	17.8571	28.0952	33.3333	17.9487	31.4815	25.8316	11.4583	33.1434	26.0402	25.323	9.09091	0
HEY2	-0.414681	0.217077	16.7638	22.6792	19.7215	45.8471	34.9785	22.8811	17.9171	20.5375	22.5	11.4133	28.558	13.8015	28.9848	35.2046	2.25806	6.10825	12.586	44.4633	9.58742	9.74734	9.20143	16.9046
ALAD	-0.414479	0.409543	1.05719	1.74186	1.39953	0	1.19048	11.1111	1.337	2.80612	0.714286	0.15873	3.34403	2.07459	0	1.36917	2.31808	2.89116	0.501253	0	0	1.78571	0.649351	0
PKP4	-0.41431	0.6608	2.16989	3.22439	2.69714	0.269542	0.888889	0	1.82796	3.46185	3.09259	7.02195	3.09453	2.12202	5.00189	5.16109	1.80041	2.21403	0.740741	2.94705	3.80952	0.352734	0.955166	1.47059
PNKD	-0.41426	0.319697	1.59707	2.46089	2.02898	11.3579	1.87357	0.980392	0.779727	4.96864	3.13378	4.71211	2.44749	0.714286	2.04451	1.34921	2.3569	1.4406	3.99938	1.70455	1.40689	0	1.0582	1.31115
SFXN5	-0.414071	0.116436	47.4101	63.5035	55.4568	50	57.7778	91.6667	57.3333	66	66.6667	57.5758	66.6667	63.8298	62.7907	57.8431	49.3506	55.8559	55	37.9845	41.1111	25	50	54.5455
URB1	-0.413927	0.424981	1.01167	1.68016	1.34591	NA	0	0	0	0	1.70455	2.94118	6.75305	2.77778	0	3.7037	0	1.69492	0.675676	2.77778	0	0	0	0
MYF6	-0.41384	0.122446	48.851	65.4128	57.1319	78.2254	71.4625	59.2222	79.5238	30.6872	63.5344	70.4264	77.6339	61.6715	73.4312	40.5174	47.9942	48.9188	46.5271	59.3558	58.5231	44.3044	45.5729	43
FAM171A2	-0.413671	0.523032	21.9862	29.6193	25.8028	35.2343	34.3715	0.549451	33.1204	2.17265	30.3637	34.033	34.641	35.0225	34.0413	22.7191	28.3666	19.8529	20.054	30.1555	14.3521	0	30.0166	32.3595
CAPN5	-0.413641	1	2.78938	4.04762	3.4185	3.44828	0	25	0	0	0	0	11.4286	0	0	0	0	0	0	5.26316	0	0	5.55556	14.2857
VAPB	-0.412902	0.292605	20.0218	26.9877	23.5047	0	50	22.2222	22.7273	1.96078	35.7143	29.3103	21.1538	32.8125	NA	46	41.6667	23.2143	43.1034	0	0	0	12.8788	13.3333
SNX5MGME1	-0.412881	0.497635	0.0823045	0.440917	0.261611	1.38889	3.96825	0	0	0	0	0	0	0	0	0	0	0	0	0	0.740741	0	0	0
SLK	-0.411546	0.544137	0.588235	1.11253	0.850382	17.8846	NA	0	0	0	0	6.12245	0	2.77778	0	0	5	0	0	0	0	0	0	0
SF3B5	-0.41129	0.207636	1.309	2.07069	1.68985	6.75505	1.66667	NA	2.0202	1.4881	4.52967	1.96078	1	0.225225	3.67063	2.38095	0	2.60458	1.38889	1.25817	3.33333	0	0	0.378788
SVIL	-0.410839	0.580936	69.4973	92.7232	81.1103	85.7143	100	100	100	100	87.5	89.2857	75	90	NA	50	25	42.4242	76	100	86.3636	100	76.1905	NA
YME1L1	-0.410344	0.570995	1.41111	2.20438	1.80774	4.26036	6.66329	0	2.32684	0	1.89842	2.62103	2.89459	1	0	1.9467	2.5641	1.94493	0	0.961538	0.857347	3.5503	0	0.549451
ZADH2	-0.408894	0.183792	9.32581	12.7092	11.0175	16	15.3846	NA	14.7059	8.81033	12.4579	10.636	14.7018	11.9774	13.5191	9.38897	24.958	9.36572	7.03704	10.9	5.74074	9.44444	12.8189	2.96296
CCDC58	-0.408506	0.321271	1.98606	2.96342	2.47474	0	2.18254	9.04762	2.38636	0	2.61432	1.16311	9.44316	1.97368	1.51401	0.444444	0	6.54096	5.4174	0	3.54131	0	0.811688	0
B3GALT4	-0.408366	0.329063	7.70318	10.5507	9.12694	16.2325	6.27066	17.2109	9.5636	4.5052	10.6021	6.84093	14.5691	8.50532	19.3104	8.00747	10.672	12.841	7.36039	4.01416	2.20408	7.41226	8.06576	9.35041
CAPN3	-0.408093	0.508443	64.7509	86.2469	75.4989	NA	100	NA	69.2308	94.8148	NA	39.6825	100	100	100	33.0357	3.92157	83.7209	56.3675	94.8148	75	92.3077	76.9231	66.6667
DLAT	-0.407736	0.107187	1.16466	1.87164	1.51815	1.16959	4.24837	0	0.833333	6.33259	2.46914	0	2.62467	0	0.3367	0.775194	0.787402	NA	0.689655	1.89873	1.20482	1.61812	0.438596	1.90476
KLF9	-0.407149	0.431618	1.0391	1.70398	1.37154	9.61538	3.58923	7.69231	0	1.16822	2.20588	1.96078	0	1.71356	0	1.04167	2.17391	0	0	0	0	0	6.13636	0
PHYH	-0.406932	0.721105	1.97103	2.93918	2.45511	1.19048	0	14.2857	9.89975	6.89907	1.42857	0	2.63736	0	0.607903	0.234192	1.14286	3.19001	3.77929	2.07792	2.38095	1.02041	5.71429	0
PDIK1L	-0.406437	0.366939	1.87276	2.80758	2.34017	8.65385	10.0247	NA	1.68919	0.694444	0.480769	3.33333	1.85185	2.63158	0	1.98579	0	2.38095	1.38889	1.5625	3.15789	0	5.20833	0
C3orf38	-0.406382	0.423825	2.29759	3.37049	2.83404	0	0.909091	0	11.2308	9.35673	0.689655	0.8	0	0	6	4	4.28571	4.26471	0	0	0	2.5	2.87081	NA
KRT5	-0.405385	0.291427	57.9252	77.043	67.4841	90.7225	75	NA	58.9744	NA	59.6491	76.1905	100	79.4872	90	57.5758	72.2222	86.2745	53.7037	62.5	15.7407	33.3333	NA	82.0513
ABHD16A	-0.40492	0.387041	1.65281	2.51236	2.08258	0	3.11111	4.7619	2.29885	0	5.53846	1.70455	5.08065	0	0.769231	3.91741	0.526316	1.82005	0	1.22751	1.26812	0.961538	2	2.72727
INTS2	-0.404723	0.251885	2.24654	3.29789	2.77222	0	22.8938	NA	0	0	0	0	0	3.48933	0	0	0	3.22581	0	0	0	NA	NA	12.5
CEP120	-0.404481	0.269824	3.43212	4.86641	4.14926	1.78571	7.01122	NA	0.877193	6.14035	5.31884	5.55556	7.42913	1.85185	4.6875	5.16827	7.14286	4.63542	2.77778	7.71062	0.387597	0.462963	0	2.94118
BATF3	-0.404078	0.614355	1.25492	1.98381	1.61937	0	3.125	NA	0	2.63158	2.63158	2.27273	3.22581	0	NA	2.08333	3.45238	0	NA	0	2.94118	0	1.5625	0
BCAT1	-0.403955	0.295028	25.3393	33.8503	29.5948	34.7222	29.0309	50.8929	21.3043	32.9397	45.5	28.8889	35.0746	33.2196	33.3333	24.8858	0	28.933	28.1481	23.3025	21.2797	33.3333	41.4773	13.468
KIF9KLHL18	-0.40385	0.601569	2.56044	3.71059	3.13552	0	2.2964	NA	0	NA	0.862069	10.9458	5.2032	0	6.66667	7.14286	0	2.41935	4.54545	0	0.78125	5.88235	2.27273	0
TDRD5	-0.403339	0.599331	45.2536	60.1735	52.7136	100	100	70	95.3968	5.59441	73.2468	100	17.1498	20	NA	37.8889	76.7677	75.1804	17.3333	6.36364	40.9091	31.3158	68.75	60.6061
RPL5	-0.402424	0.287591	1.48167	2.28009	1.88088	0	4.44444	NA	2.5	0	2.5	2.96296	0	5.83333	0	0	2.22222	0	6.25	3.7963	0	0.909091	0	1.11111
NARS	-0.402309	0.20026	2.7147	3.90943	3.31207	12.8571	2.63158	0	8.33333	3.57143	3.26087	8.33333	0	6.78161	2.27273	1.72414	8.69565	0	4	5	0	2.38095	2.63158	0
ECM1	-0.40189	0.0855268	58.0345	76.9986	67.5165	82.8521	77.5625	NA	76.5537	80.1704	75.2312	65.4664	79.7786	80.2067	81.0193	63.5016	46.2898	50.0309	52.4442	58.109	56.1934	62.5037	67.4932	75.8052
CLASP1	-0.401796	0.454026	2.07772	3.06614	2.57193	0.185185	3.49206	6.10632	0.483092	5.13703	1.75505	3.05998	0.705585	2.52212	5.20833	1.58909	0.877193	3.40478	3.43915	3.14589	1.04167	2.47585	1.30719	0.925926
LYL1	-0.400987	0.0948479	41.859	55.5915	48.7252	63.2376	56.3242	NA	36	78.6967	32.7324	40.4737	57.4732	65.1307	68.6486	36.2821	10.5095	0.520833	15.0204	62.0469	63.7931	66.888	70.8357	42.6015
AVPR1A	-0.400852	0.436428	2.27079	3.31839	2.79459	2.08672	9.06433	NA	0.625	4.86111	4.52814	0.434783	1.994	5.62485	2.08333	1.17647	0.555556	8.54248	1.53623	4	2.15564	0.526316	1.94444	0
CDC73	-0.399571	0.486683	3.47064	4.89729	4.18396	3.49224	6.85538	5.45809	9.63088	4.68885	3.43273	12.8921	0	0.714286	0.543478	3.64583	4.26136	5.42594	2.04082	2.51832	3.65361	7.95455	0	0
PHKA1	-0.399498	0.57735	30.455	40.4907	35.4729	47.5	40	50	66.6667	22.3077	39.3635	45.7837	36.4706	40	40	41.3333	9.16667	26.0124	56.6667	0	34.3478	30.8333	50	21.0222
MFNG	-0.39917	0.0145367	57.082	75.5956	66.3388	83.6536	86.6809	72.0253	72.7463	92.7484	81.0328	86.6517	69.6972	53.3122	66.896	52.6432	45.0026	41.6708	52.9387	79.1272	76.4419	71.9391	64.3479	29.627
FGF9	-0.399044	0.647985	2.56893	3.70611	3.13752	1.64083	4.21932	5.66779	1.69414	3.76805	2.7533	1.3652	1.84234	6.00832	6.04344	3.68511	2.00944	2.12755	5.15877	1.28676	0.457296	2.39147	2.23898	4.1958
SDR16C5	-0.396778	0.555067	2.0316	2.99129	2.51144	6.25	12.5	0	0	2.20588	4.34783	2.17391	2.7027	0	0	8.15508	1.78571	2.42308	3.88889	0	0	0	0	NA
HOXB8	-0.395479	0.621331	9.12556	12.3189	10.7223	17.0139	10	3.125	18.75	2.5	10	36.0714	7.81044	5	17.6136	0	5.76923	10.5263	3.57143	18.75	NA	NA	NA	16.1364
OSBPL3	-0.39535	0.0593608	52.8733	69.8575	61.3654	74.4286	64.3143	88.9731	79.8148	58.4276	75.1894	65.9632	71.5472	69.5501	67.3571	63.2572	67.6674	75.9781	72.0027	39.5422	30.8598	36.1274	31.7273	57.6389
XPC	-0.39506	0.447518	2.14244	3.1323	2.63737	2.66876	1.03654	2	2.7927	6.3795	1.99076	3.3252	4.17996	2.44237	3.31579	0	3.55597	3.82358	2.39418	2.48113	2.73199	0.922619	0.446429	2.72783
C1QTNF2	-0.394826	0.156838	75.8187	100	87.9094	NA	100	NA	100	100	100	100	100	100	100	73.8095	18.75	48.2759	100	100	85.7143	100	NA	80
MST1R	-0.394815	0.0432312	52.613	69.489	61.051	73.4035	78.2729	100	67.0429	72.2549	71.8072	71.6395	69.8492	66.4966	57.7874	68.7229	71.2403	72.0404	70.9689	32.0826	43.1702	20.3417	39.4529	56.4955
GLI1	-0.394752	0.211256	21.6063	28.7209	25.1636	22.6276	28.6371	50	28.6131	29.2938	29.8104	27.5498	24.3606	28.0559	24.9206	21.7056	16.8492	22.2617	22.464	22.9379	24.4865	25.401	26.0181	10.3533
RPL32	-0.394449	0.512541	0.800035	1.36604	1.08304	2.14912	0.362976	1.98413	0	1.01049	3.43509	1.11663	1.99564	0.292398	2.42231	1.74992	0	0.292398	0.845348	1.43162	1.66897	0.121359	0.956938	0
METTL13	-0.394059	0.788243	1.94797	2.87389	2.41093	1.96078	0	0	1.9701	6.13566	1.5625	3.90865	0.260417	1.12053	8.99123	2.86327	0	3.7037	0.962733	0.438596	7.00355	1.63399	0.925926	0
MRPL50	-0.393845	0.673855	0.649847	1.16772	0.908783	1.16279	0	0	0.543478	0	0	0.510204	9.16385	0	0	0	0	1.28205	0	1.22951	0	0	1.78571	1.38889
RAD18	-0.392994	0.416573	1.93787	2.85776	2.39781	4.33551	0	9.28571	4.31136	3.7037	2.9511	3.81988	0	0	3.63636	1.96078	4.2328	1.12045	2.5	0	2.12963	1.75439	0	3.40909
PRR5L	-0.392876	0.574621	1.93855	2.85834	2.39844	1.36364	3.23438	NA	1.66667	6.73731	1.41633	2.38095	0.793651	0.47619	5.99097	3.10559	0.952381	2.80672	2.74725	2.63158	3.36134	0	2.5	0
PPP1R9B	-0.392694	0.416463	1.16804	1.8463	1.50717	3.77336	1.4759	0.3125	1.66102	5.52147	1.96558	0.933442	1.44691	0.926299	1.93532	1.41167	0	0.832694	1.99631	0	1.72002	1.54762	1.53846	1.57143
ATP5I	-0.392637	0.210213	10.0489	13.5049	11.7769	3.48991	5.82027	11.4793	8.97257	18.4036	17.8219	6.73266	15.0582	11.6117	25.2385	8.20255	6.67782	11.0074	13.8903	8.32939	12.1733	11.6752	16.0786	5.24217
COLCA2	-0.392619	0.384823	3.35296	4.71446	4.03371	1.5	3.92857	2.77778	6.53453	1.90476	0.503145	0	1.87013	20.6167	3.75	2.01681	2.06433	3.86581	2.08333	4.54429	2.26551	10.9333	1.21359	0
GMFB	-0.392567	0.412632	1.45017	2.2164	1.83329	0.645161	1.95226	2.91667	3.12637	3.01459	1.33635	2.94537	1.88035	1.83108	1.46465	1.01715	2.98524	0.665087	1.83366	1.92696	1.2987	0.229885	1.90476	1.30781
AP2A2	-0.392316	0.186719	45.2248	59.67	52.4474	54.3991	64.1062	46.6667	61.1124	68.9536	50.0942	49.2735	63.0729	65.9636	58.6576	33.5525	28.8605	31.3818	33.3106	60.6984	64.2172	63.5687	62.5256	31.9465
NUAK2	-0.392107	1	2.38095	3.43685	2.9089	0	0	NA	17.3913	0	0	6.66667	0	0	NA	14.2857	0	0	0	0	0	0	0	7.14286
CCDC88B	-0.391964	0.14825	54.2456	71.4922	62.8689	70.2094	77.372	68.75	63.3357	72.5595	69.1722	78.4661	77.6889	63.5498	72.7273	49.5134	30.868	47.4796	42.7055	58.8776	66.4116	60.9918	74.3563	62.1429
S100A8	-0.391265	1	65.0077	85.5719	75.2898	100	82.6087	100	64.7059	100	68.4211	81.0345	NA	100	87.8049	100	37.5	50	100	35	47.3684	85.1852	NA	NA
WNT1	-0.391144	0.801609	3.88826	5.41063	4.64945	0.649351	1.19048	0	0	6.25	5.03663	7.14286	7.85714	16.2014	1.0989	4.49735	9.16667	3.70978	3.53741	0	1.19048	8.76623	0	0.793651
SP7	-0.391039	0.381376	31.2476	41.2875	36.2676	34.4833	24.7817	NA	29.7619	43.6579	16.3275	27.9412	48.5289	53.0032	74.6197	11.3592	10.4167	20.2046	10.2083	45.8986	62.7451	68.75	53.3856	25.8207
NSMAF	-0.390907	0.232431	1.34126	2.0699	1.70558	0	0	NA	2.1978	6.06211	1.70068	0	0.408163	0	6.19048	1.26984	1.2987	0.510204	1.53061	3.06122	1.10053	0.621118	0	2.29592
CLCF1	-0.390788	0.146254	31.4459	41.5402	36.493	40.4336	47.0227	48.6111	35.7869	38.236	35.3228	36.9538	42.4406	48.9853	46.1008	34.7789	26.683	25.8022	31.5926	35.7155	31.6244	32.6939	22.0469	37.8205
SYNPO2L	-0.390454	0.871038	48.8047	64.2842	56.5444	NA	100	41.6667	NA	65.1163	80.9524	100	0	61.5385	65	47.3684	68.75	61.7647	42.8571	50	53.3333	36.3636	30	NA
HM13	-0.390077	0.417744	3.74643	5.22002	4.48322	3.53038	8.33333	12.5	6.75439	4.54545	0.813008	2.38095	3.92157	6.59993	3.33333	8	3.33333	3.58277	7.40741	6.06061	0	NA	0	1.5873
C22orf23POLR2F	-0.389853	0.446065	4.94512	6.78966	5.86739	3.31197	1.81997	NA	3.4188	31.1969	9.42251	1.86724	2.5641	2.18724	1.84044	17.4585	0	6.58808	0.885628	7.19893	2.65228	2.0202	2.22222	1.2987
FBLN2	-0.389433	0.00121006	74.8075	98.2986	86.5531	81.8182	93.3333	NA	100	100	100	100	100	93.0556	100	46.2366	68.5185	82.3529	96.2963	82.2222	85.9649	94.4444	NA	42.4242
RIOK1CAGE1	-0.388517	0.342917	1.25348	1.94992	1.6017	0	0	0	0	8.62069	8.92857	0	0	0	0	0.793651	0	0	3.22581	0	0	0	4.7619	2.5
SOX4	-0.388273	0.509124	2.99377	4.22715	3.61046	0	0	0	13.7931	0	3.84615	1.19048	0	0	21.8841	0	2.41935	0	7.38095	0	0	1.23457	13.6364	2.27273
GADL1	-0.388201	1	39.414	51.8922	45.6531	0	48.3871	88.8889	75	54	56.25	38.8889	64.7059	40.9091	0	46.1538	30.7692	70.2703	72.7273	6.66667	0	19.0476	9.09091	100
MEIOC	-0.387685	0.237506	4.1651	5.75746	4.96128	2.85714	10.6287	4.69136	8.94096	8.51178	7.53309	3.38529	0.584795	1.11111	6.43008	7.48407	9.63636	6.56587	4.7619	1.83838	2.41152	0	3.05435	0
TSC2NTHL1	-0.385247	0.167365	25.9711	34.2266	30.0988	33.3333	40.293	45.6522	41.1765	30.1587	28.1481	28.7356	33.3333	33.3333	33.3333	30.8176	20.9877	22.6667	24.5098	26.5625	31.1111	23.1884	27.7778	26.3158
STX1B	-0.384413	0.35429	9.01294	12.0702	10.5416	1.5	23.6321	9.4188	15.5526	2.05195	19.2286	11.3651	2.61034	14.6111	10.1609	7.8202	14.5913	15.3235	17.2704	4.88925	5.36462	10.1553	1.36364	4.33824
SACM1L	-0.384111	0.700099	32.6535	42.9196	37.7865	53.6508	52.1739	NA	48.1481	58.3333	31.1828	34.4086	22.2222	53.9683	NA	35	0	20.8169	21.5054	34.7826	49.1228	46.6667	53.3333	NA
ACTB	-0.383933	0.530571	1.56032	2.34095	1.95064	1.62937	2.59512	2.85714	1.4923	3.05842	1.01437	2.89593	1.90302	0.949048	4.62087	1.21572	0.891331	0.470958	2.02298	0.461538	1.6859	3.57143	3.03759	0
CTSH	-0.383835	0.475776	1.9655	2.8694	2.41745	6.25	0	0	0	0	2.85714	0	NA	11.7647	8.33333	0	3.125	2.94118	NA	0	7.69231	NA	0	0
FBN3	-0.383723	0.151378	19.5732	25.842	22.7076	22.6667	8.77193	33.3333	35.2827	15.625	25.8763	31.4286	31.2834	17.037	33.9394	27.7778	16.9553	25.4545	33.0256	16.6106	9.25926	16.4158	22.2222	8.43776
SMU1	-0.383325	0.61533	1.84529	2.71123	2.27826	0	7.14286	0	3.33333	6.57895	0.909091	0	0	4.65116	1.78571	5.76923	0	5.42169	0	0	0	3.75	1.66667	0
FAHD1HAGH	-0.383054	0.651004	1.82044	2.67813	2.24928	1.13636	0	NA	7.35931	3.4632	0.40404	7.50529	0.826446	1.13636	0	2.27273	0.2457	3.16206	3.5876	0.699301	1.13636	3.95623	0	0
NOC3L	-0.382296	0.487029	2.0868	3.02338	2.55509	0.66886	7.32429	0	2.66667	1.83761	2.19371	3.33604	3.94773	3.82955	1.39205	1.56019	0	2.51463	2.6611	3.22619	2.07744	0.444444	2.83333	3.19079
HECTD1	-0.381679	0.487959	0.824059	1.37649	1.10027	0	0	NA	4.7619	6.25	0	0	0	0	0	3.96825	0	0	0	3.44828	0	0	0	0
PTH1R	-0.38078	0.595272	4.07717	5.61072	4.84394	3.24988	8.24875	0.416667	5.63234	2.77503	5.98506	3.39457	7.55665	8.2252	6.90104	9.80534	3.43903	2.83792	3.57116	2.92233	3.34727	7.28837	2.07619	0.973299
ME2	-0.380295	0.369756	5.77318	7.81603	6.7946	9.17679	8.75	7.76839	6.61654	8.57375	8.07453	8.76082	8.36899	6.69818	6.72963	7.5399	6.94614	0.641026	6.83314	6.01429	4.60829	7.07714	5.69899	6.23312
PPAT	-0.379329	0.568436	1.85986	2.71992	2.28989	4.54545	0	NA	4.70085	0	2.91337	0	4.88166	1.92308	6.5035	0.384615	2.49663	1.57343	2.0979	0	0	3.61369	7.84031	0
PPIE	-0.377413	0.322328	3.64207	5.0301	4.33608	4.25498	3.09362	0	2.83567	2.45862	5.90873	3.49325	8.92039	7.54821	7.40137	4.00402	8.17464	4.57705	2.6465	0.700305	1.62786	1.39438	4.98492	5.06308
NPTX2	-0.377322	0.362655	2.3415	3.34037	2.84093	7.48106	3.75	8.33333	3.07246	2.77056	2.4	0	8.06324	0	0	0	0	1.14286	3.64372	2.10526	1.53846	2.22222	NA	7.14286
RPS7	-0.376667	0.383189	0.996277	1.59184	1.29406	3.44828	0	0	0	0	5.64784	4.54082	4.13793	0	0	0.784314	2.4	1.53846	0	0.425532	0	1.81818	0	2
ARHGAP22	-0.376043	0.681564	46.9586	61.2396	54.0991	50.6849	65.6716	54.2857	74.359	51.8519	100	98.2456	29.2308	43.4211	34.0909	86.4865	53.0612	60.1852	53.6585	41.3043	33.9286	33.3333	29.0909	31.5789
PARVG	-0.37488	0.0753032	27.9879	36.5896	32.2887	35.1852	33.3333	50	50	31.6054	36.6667	26.6667	33.3333	46.6667	33.3333	34.902	29.8246	42.4885	44.8184	12.9552	19.8413	7.89474	13.3333	45.8333
NES	-0.374811	0.398395	3.09521	4.31013	3.70267	0	4.7397	11.1111	1.77809	4.62963	3.48259	7.77606	0.854701	3.13725	1.28205	0	4.16667	4.77623	4.89418	3.53248	3.94825	3.0303	0	3.50877
SLC37A4	-0.374166	0.589758	0.65611	1.14647	0.901289	0.80884	0	5.32787	0	0.47619	0.589989	0.518945	0	1.48323	2.85714	0.723443	0	0	1.95183	0.765306	0	0	0.67728	1.6934
CPTP	-0.37401	0.242833	41.9549	54.6674	48.3112	46.7618	61.5247	58.9105	53.4594	32.1701	48.5743	54.0868	59.496	62.3518	66.0324	46.5746	56.7821	39.0293	47.19	24.0445	24.9774	32.1816	53.1626	60.275
NEUROG2	-0.372525	0.418697	1.22905	1.88576	1.55741	2.08333	3.57143	0	6.94444	3.52661	0	0	0	0	2.22222	0	0.260417	0	5	2.86232	0.480769	1.73611	0	0.568182
MTHFR	-0.372412	0.198255	32.704	42.6303	37.6672	48.7417	36.8811	42.3362	39.4491	29.6065	44.9724	44.8862	48.4612	50.3775	45.0886	39.141	29.7018	38.9263	43.0195	27.0486	24.6618	24.0491	26.6563	39.3721
RNF122	-0.372133	0.483599	2.44232	3.45527	2.94879	0.703008	3.67086	6.47059	1.52574	9.3982	1.48148	4.6268	1.04651	0.682136	2.79817	1.80457	4.16844	1.41709	6.29454	0.212766	1.16134	1.50022	3.53518	2.10526
KLHL35	-0.371572	0.095051	31.9465	41.6249	36.7857	26.8519	17.1674	NA	38.2155	43.4869	39.4643	30.0126	62.4206	48.0654	54.1667	35.8818	23.0478	33.011	45.6605	12.8722	38.8434	36.5628	49	24.0079
SP1	-0.371019	0.532752	2.14231	3.06384	2.60307	1.25078	0.694444	0	3.88889	5.44118	1.49573	1.47059	3.75497	3.85965	5.20833	0	2.30159	5	0.555556	0.952381	3.33333	0	1.28205	5.39969
CD34	-0.370793	0.756133	1.79367	2.61239	2.20303	3.67378	4.70588	2.20588	0	5.07937	0	4.44444	2.6087	1.05263	3.33333	0.47619	0	3.70821	1.17647	0	0	1.17647	4.80252	4.44444
XKR7	-0.370656	0.323665	1.60951	2.37394	1.99172	0	0	0	0	0.925926	2.12862	8.75	1	5	NA	0	1.72414	0.735294	1.47059	5.55556	0	0	0	5
TLN1	-0.370031	0.374946	24.5273	31.9909	28.2591	21.9577	20.9524	NA	43.4938	46.3333	14.2294	11.2994	44.4444	32	43.1746	13.56	7.18615	6.07287	11.9487	31.8572	28.6667	38.7996	32.1164	50.5376
SLC47A1	-0.369695	0.301854	26.4941	34.5245	30.5093	31.1765	40.1515	100	31.5217	25	44.8718	43.2692	26.1389	22.9808	0	28.3333	18.1818	10.5183	46.2912	25	25	25	25	43.75
TMEM132C	-0.369334	0.340873	18.9294	24.7439	21.8367	23.6364	27.5	42.8571	41.9355	20	16.5	18.4211	20	21.8182	50	20.3077	16.875	12.3077	19.8413	21.4286	18.7018	20.3723	20.8333	19.697
PHB2	-0.369038	0.523402	1.08391	1.69135	1.38763	3.38542	1.31478	0.826446	0.544508	4.63294	1.82323	1.88763	1.95874	2.16578	0	1.46472	0.297619	1.25128	0.398425	0.916749	1.5298	2.52797	0.357143	1.14344
QRICH1	-0.36828	0.758219	59.6185	77.2471	68.4328	100	100	NA	81.8182	57.4468	70	93.75	66.6667	93.75	54.5455	73.0769	66.6667	60.8108	47.619	97.9167	47.619	9.52381	33.3333	100
DR1	-0.368256	0.222375	1.75558	2.55688	2.15623	2.66667	3.9218	3.84615	2.06044	2.10225	3.16348	2.68086	2.36315	0.852025	2.02182	1.53846	1.62583	1.93054	1.28205	1.34033	1.4784	2.31358	2.27273	2.08333
ABCA2	-0.367929	0.00894613	72.1938	93.4566	82.8252	100	100	70	92.5	81.3725	97.3684	98.3871	100	96.2963	100	96.4286	78.8462	82.5	89.2419	55.5736	46.5517	65.9044	15.3846	90.9091
ERCC3	-0.366941	0.526877	2.41613	3.4055	2.91082	1.25	7.09596	2.85714	0	0	1.51495	5.88889	4.67336	2.17193	4.99223	0.892857	1.47059	4.02059	1.95621	0	3.00926	3.96825	4.46678	2.69048
MBD6DDIT3	-0.366916	0.279639	1.07991	1.68223	1.38107	2.99797	1.67298	0	1.63043	2.42308	0.297619	0	2	1.71776	4.55712	0.657895	1.94805	0.932836	1.31579	0.806452	0	0	1.5625	2.60417
PTPRCAP	-0.366406	0.0758453	65.5079	84.7378	75.1228	79.0607	89.6417	NA	77.5009	85.3366	76.5403	90.0244	88.3268	88.4035	77.9742	55.2121	43.6527	40.8732	47.4908	81.915	86.5314	83.4555	72.5481	78.8263
SEMA6B	-0.366317	0.332793	40.0709	51.9427	46.0068	53.7634	55.122	NA	52.2368	53.634	40.2581	38.5	56.1905	58.8235	66.6667	22	45.848	28.75	39.0436	47.2944	54.9615	49.8701	25	38.8278
PTCH1	-0.366145	0.690894	2.1577	3.06998	2.61384	2.55672	3.56727	3.80952	1.78571	3.58727	0.686106	3.86983	3.73019	3.02515	3.97215	2.28122	2.38095	1.52742	0	0.881543	1.89622	3.70301	2.06294	5.10748
CCND3	-0.366012	0.262006	18.6341	24.3041	21.4691	26.9154	17.316	NA	10.3704	22.3567	23.9436	24.6032	29.289	28.5714	51.5762	20.4832	18.3102	26.0985	22.6699	16.1025	16.2623	15	24.3534	9.2437
STUB1	-0.36573	0.316285	19.7871	25.7849	22.786	33.3938	24.9395	0	25.8968	20.5277	24.4537	22.6505	31.8591	27.9931	35.5741	29.0862	37.9711	28.0435	27.7104	10.0115	12.1312	7.72222	1.4652	24.045
LIMD1	-0.365308	0.378329	7.85156	10.4022	9.12688	14.1702	13.8713	12.6316	9.57992	10.4498	4.6619	1.5346	15.3986	13.2605	14.6667	1.25	1.92308	3.52833	6.43769	8.67111	9.22203	15.987	10.6027	13.0422
TIMP3	-0.364459	0.238336	66.4636	85.8525	76.1581	43.1751	81.8896	77.4123	85.049	94.5078	83.321	87.4675	79.2173	83.5453	99.4444	81.7364	62.1509	63.5405	73.1282	69.4505	64.5757	51.3225	83.0065	40
TAT	-0.363931	0.167361	29.633	38.4224	34.0277	24.0909	38.6364	16.6667	44.875	47.043	46.2649	48.7069	32.0747	32.1212	33.9744	28.75	26.0417	27.055	22.5137	40.9091	37.9826	20.155	27.6786	33.2418
ATP1B2	-0.363918	0.577034	6.66423	8.86322	7.76373	4.20588	8.61252	8.01768	3.98056	2.94094	6.81204	3.56228	8.77135	25.9588	10.2341	7.26287	5.05625	9.05768	10.3932	5.72983	6.10196	7.30096	1.59285	5.99545
EPRS	-0.363709	0.437748	1.29216	1.94938	1.62077	0	0	0	1.25	0	5	0	4.06977	6.25	0	0	0	8.06452	NA	0	0	0	0	2.27273
ARV1TTC13	-0.363256	0.358829	1.66411	2.42691	2.04551	0	2.44857	4.35185	2.03081	3.82983	0.391748	3.36121	1.45557	1.32518	3.21362	0.78125	1.84138	3.94519	0	0.46857	3.16693	2.50191	1.02632	0
TTBK1	-0.363213	0.292029	29.487	38.2151	33.8511	50	34.3407	68.1818	40.0595	30.2423	46.0367	35.9944	37.3768	37.3498	35.7588	46.6826	35.9947	47.2221	40.3266	23.5849	15.1261	14.5489	8.61244	26.4545
CHAC2	-0.36311	0.623907	1.01222	1.58811	1.30017	0.545689	0	2.80093	0	1.16114	0.486481	2.30487	0.910282	0.580054	6.29182	0.810811	0.645161	1.1978	0.930834	0.15873	2.88947	0	1.60913	0.868056
FOXQ1	-0.363089	0.82226	0.805844	1.32263	1.06424	0	0	0	5.71429	1.93237	2.7459	0.469484	1.04167	0	0	1.72414	0	0	0.273224	0.505051	1.5873	2.12121	1.04167	0
NXPH2	-0.363077	0.27202	8.57032	11.309	9.93967	21.6373	6.44659	8.83469	5.23095	12.9208	6.46912	7.82104	8.17151	35.8428	8.39827	5.39683	7.69595	11.5995	5.22907	16.4943	7.93599	4.53782	13.9001	3.125
RNFT1	-0.362846	0.758219	1.33929	2.00823	1.67376	5.55556	0	NA	0	0	2.27273	0	13.7931	0	0	10.7143	0	0	0	0	0	0	0	NA
TTC22	-0.361875	0.179356	49.5255	63.9301	56.7278	72.6037	66.1207	51.859	64.9051	29.5198	78.0955	68.1756	70.5322	73.8882	66.7147	72.8304	70.779	67.7274	65.8265	25.1803	32.233	21.1508	27.3097	71.6188
FCHSD1	-0.361528	0.312169	25.1183	32.5565	28.8374	34.4113	36.3636	46.9388	28.719	34.1719	34.5523	17.557	34.6313	32.4464	29.156	33.974	29.7917	33.8706	28.2091	11.884	18.3531	14.3985	22.2222	30.6667
RNF114	-0.361091	0.347461	1.43902	2.13267	1.78585	2.04109	3.52549	0.416667	0.932171	3.30372	3.42069	1.16022	1.80254	1.53531	2.06993	2.10183	1.63943	1.2763	1.23303	2.78119	0.208315	0.888752	1.96611	0.820892
DOK5	-0.358945	0.649711	2.81038	3.88677	3.34857	8.58176	0.877193	2.5641	2.10056	2.94457	3.16191	2.51984	8.20639	0.530762	11.4142	7.23165	4.64438	5.94957	1.24039	1.0087	0.644168	0.173611	2.36111	2.03985
CPLX1	-0.3585	0.13961	49.0528	63.1723	56.1126	66.6667	66.6667	NA	66.6667	39.1297	64.7059	50.6173	58.3333	68.5185	90.7407	NA	38.8889	46.5909	70.8333	58.5213	53.5354	8.33333	NA	66.6667
SYPL2	-0.357596	0.297171	22.8698	29.5842	26.227	16.8074	33.3538	40.7738	29.2902	24.7265	28.4763	24.1173	28.2892	33.9809	29.394	25.0996	23.3561	23.5917	17.7603	25.8424	21.8393	19.3745	25.2271	23.2557
CCT3	-0.357196	0.388555	0.718861	1.20175	0.960304	0	1.42857	0	2.27959	0.446429	0.367647	2.15517	0.446429	0	3.54167	1.08696	0	0.290698	2.49126	1.79211	0	NA	0	0
TENM3	-0.356993	0.549149	1.36189	2.025	1.69344	0.617284	1.49912	0	0	0	3.11452	1.11639	1.24652	8.71282	1.4106	0	1.97044	0.438596	3.09938	0.728597	2.81924	1.8018	0	0.793651
MFAP3L	-0.356191	0.0746584	32.6415	42.0626	37.3521	50	50	50	50	6.89655	50	50	50	46.6667	25	30	42.8571	26.1364	41.3043	32.5581	41.0256	28.5714	35	0
EML4	-0.355846	0.364471	0.935635	1.4771	1.20637	6.73077	1.47059	NA	1.11111	0	4.38596	3.125	0	1.72414	0	0	1.38889	1.15385	0	1.19048	0	1.5625	0	3.125
FAM101B	-0.355844	0.0618891	71.2369	91.4439	81.3404	98.6667	99.3711	NA	92.1569	77.5	90.7692	86.4986	93.8272	97.7778	93.6508	73.2323	90	85.2245	84.4444	40.4762	68.172	51.4286	65.9314	82.2222
C17orf98	-0.355805	0.063275	36.3596	46.8091	41.5844	50	40.625	50	50	41.4474	50	50	50	46.1538	43.0556	48.8889	27.0833	47.3214	47.3684	35.1351	27.2727	43.75	6.66667	43.75
ST3GAL6	-0.355799	0.399863	2.26443	3.17746	2.72095	0	5.55556	NA	0	12.8205	0	0	4.96032	0	2.08333	5.95238	3.125	4.5406	0	4.72222	0	1.28205	0.757576	0
CAMK1	-0.35546	0.238978	42.0086	54.0249	48.0168	32.5696	35.2821	46.7742	64.3124	27.7381	66.7781	67.0035	55.3567	51.7201	60.725	53.3833	51.3889	45.0008	51.3211	39.2157	34.2646	36.6635	24.0842	44.0954
BRINP2	-0.35532	0.419626	69.7837	89.5514	79.6675	68.1818	85.3659	91.6667	85.7143	100	95.4545	93.1034	70	97.561	87.0968	84.2105	75	67.3077	72	62.5	39.5349	50	87.5	90
TMEM109 TMEM132A	-0.355043	0.121637	74.5726	95.6591	85.1158	94.8541	90.7227	NA	97.0513	98	95.1746	94.5689	96.9942	94.3556	100	90.4762	95.3077	92.6809	98.8187	26.9144	48.0735	69.7985	47.2222	86.1416
ATP1B1	-0.354496	0.316172	25.9677	33.4793	29.7235	33.3333	35.0877	25	22.3485	23.3918	39.5833	16.4614	52.2727	58.8889	31.717	52.2368	31.3725	26.3049	24.6449	2.94118	3.1746	12.4467	44.4765	36.1111
CCAR1	-0.354293	0.495373	1.31425	1.95844	1.63634	0	0	0	10.4464	2.02922	0	2.88462	0	0	1.04167	0	0	3.87931	0	1.875	0	0	6.25	5.12821
ADAD2	-0.354221	0.674927	51.5385	66.1597	58.8491	3.57143	68	100	48.4848	93.8776	78.4314	95.2381	48.5714	36.3636	26.4706	56.6038	60.6061	46.6667	50	36.8421	25	42.1053	77.2727	68.75
RAPGEF2	-0.35386	0.568046	1.55006	2.25892	1.90449	3.61204	2.03018	0	0.815169	8.20707	2.82576	1.03175	2.5974	1.59077	0	1.96078	2.60269	2.7876	0	1.51515	2.5974	0	2.85714	0
MED9	-0.353837	0.37134	1.42067	2.0935	1.75709	0.857143	0	6.33333	1.42857	1.22449	1.8543	6.33929	0.714286	0.425532	0.521739	0	0	5.07937	0.526316	2.34043	1.14943	1.33333	0.357143	2
CCDC90B	-0.353732	0.337136	1.2923	1.92925	1.61078	0	0	0	0	0	2.08333	0	2.12494	2.89855	10.2564	0	0	4.90196	2.38095	0	0	4.34783	0	0
CACNA2D1	-0.353637	0.758219	0	0.277778	0.138889	0	0	0	0	0	2.5	0	0	0	0	0	0	0	0	0	0	0	0	0
CLMN	-0.353495	0.869777	1.42314	2.09592	1.75953	1.35234	4.62644	0	0	2.33333	1.21951	1.38889	0.480769	3.33333	3.90909	0.961538	1.44928	1.86782	0	3.125	3.125	1.23792	0	1.04167
CNGA2	-0.353191	0.404061	39.5001	50.7341	45.1171	21.7412	61.8357	58.3333	41.028	24.6835	50.9349	37.6344	58.9431	50.8578	57.5219	56.5217	59.6491	13.0952	54.2353	47.1429	51.1732	26.0394	18.4211	20.2652
SLC3A1	-0.352901	0.0813815	38.4885	49.4318	43.9602	50	50	NA	50	50	50	50	45.4545	50	50	50	41.0714	46.3636	50	17.3913	26.4151	26.6667	NA	50
UBTD1	-0.352829	0.14233	52.0018	66.6866	59.3442	70.3412	69.7637	77.5	74.2067	39.4452	60.188	66.4097	73.2558	68.4211	73.6924	48.7847	42.0786	48.5122	44.776	58.0278	46.3932	52.1013	62.3986	64.9436
ETFDH	-0.352811	0.427518	1.82662	2.60972	2.21817	4.70588	2.5	0	1.33333	5.01961	0	0.769231	0	3.86905	8.95238	2.58065	3.07692	0	0	3.75	0	0	8.33333	0
ZNF367	-0.352732	0.47473	1.20025	1.80967	1.50496	1.80312	1.04167	NA	0	1.33333	0	0	2.08333	6.17284	3.84615	3.08642	0	0.877193	0	3.7037	0.833333	1.19048	0	1.11111
OLA1	-0.352435	0.330172	0.859489	1.37403	1.11676	3.84615	1.61458	NA	0	0	0.581395	4.16667	4.62963	0	0	0	0	1.93995	2.27273	2.27273	1.25	0	0	0
NTN4	-0.351463	0.256956	13.0059	16.8694	14.9377	16.3375	15.9935	7.69231	16.3506	21.2205	18.1782	18.2804	20.1274	15.3954	14.7616	14.5668	14.6481	20.023	9.35876	11.7572	7.13215	13.1605	8.46273	16.786
RPL23	-0.351308	0.407303	1.03099	1.59097	1.31098	2.51555	2.33516	0.5	0.946408	2.50806	2.49662	0.858028	1.66408	1.48175	0.935476	0.140252	1.41119	0.820762	0.727262	1.42841	1.50926	0.891163	0.745342	1.53346
RPL11	-0.350758	0.0585705	44.993	57.6516	51.3223	66.6667	66.6667	NA	52.4823	33.3333	50.7427	66.6667	65.5556	60	65.7658	61.5385	19.1489	45.3901	38.4615	47.619	42.5	54.1667	45.8333	50.2787
LPL	-0.350617	0.235567	1.20679	1.81389	1.51034	0	1.26984	0	1.11111	5.75599	2.85789	0	2.13675	1.98413	0	0.584795	6.25	1.7094	0	0.277778	0	0	0	1.23457
RHOT2	-0.350253	0.197786	34.1025	43.7482	38.9253	40.685	41.977	63.7619	42.1378	42.2488	44.7809	41.4989	38.3571	48.0607	43.0673	34.323	37.396	41.2281	44.6571	35.335	25.6445	22.2314	30.2837	36.3739
TMEM222	-0.349626	0.370806	35.4943	45.5021	40.4982	43.9394	47.0588	50	50	41.129	40	47.2973	42.8571	50	41.1765	28	28.9474	28.3784	37.7778	19.0476	39.5349	50	45.4545	42.3077
FSTL3	-0.349107	0.0956535	20.1088	25.8878	22.9983	NA	35.1641	21.4452	16.6667	4.66667	53.5088	15.6863	24.4444	37.7778	23.6298	28.0435	16.2622	24.6377	34.127	9.45166	15.8249	9.72591	9.57265	33.3333
FEN1	-0.348498	1	6.29301	8.28571	7.28936	50	0	NA	12.5	37.5	0	0	8	0	NA	16.6667	0	0	0	9.67742	4	20	0	NA
FIBP	-0.348003	0.160601	21.7831	27.9983	24.8907	30.7622	31.896	NA	30.8841	28.0087	20.4774	21.9615	31.4845	30.0728	29.2024	14.2178	13.1828	11.3456	10.4163	28.1712	33.1487	30.0503	31.8936	25.5895
SNRPG	-0.347851	0.368661	2.45013	3.39085	2.92049	2.6332	4.92389	4.3956	2.2792	0.300795	2.15442	3.64706	6.87155	1.48148	5.71429	2.01518	0.396825	3.34725	1.221	0.319761	6.40271	0	4.88215	3.97436
SATB2	-0.347482	0.293101	1.24115	1.8515	1.54632	3.31502	2.7386	0	6.81818	1.68724	1.74265	0.699301	1.64792	0.384615	0	2.06928	1.37363	1.06873	0.524476	0.240385	2.21914	0.274725	3.33333	0.549451
BANP	-0.347419	0.55214	1.30639	1.93438	1.62038	3.96923	0.625	0	0	4.56296	1.86047	0	0.606061	1.66667	7.69231	0.645161	4.61538	3.07692	0	0	2.04762	0	0	1.38889
MRPL15	-0.347094	0.918484	3.77977	5.07985	4.42981	11.9403	4.28571	10	0	2.14286	2.34375	1.02041	1.66667	5.92593	18.3333	1.13636	2.6087	12.8788	5.37634	4.7619	5.12821	0	0	2.12766
ITGA3	-0.346894	0.332721	1.63205	2.34749	1.98977	0	1.82346	1.66667	0.853921	3.54637	1.3122	7.41329	1.65276	1.75476	0.420168	3.20447	1.36054	1.49807	2.08534	1.07628	1.08225	1.0304	2.60771	0.595238
EPN3	-0.346768	0.0720702	53.2193	67.9512	60.5852	73.0392	72.6026	74.2424	69.9115	11.3095	73.095	72.4415	67.2418	68.2194	74.1758	52.0322	57.3864	52.8544	68.9659	52.9545	57.0833	57.3276	12.1951	42.1053
EFNB2	-0.346354	0.216268	4.02469	5.3881	4.70639	0	1.78571	0	6.25	0	0.793651	7.72059	10.1935	11.0366	10.6918	2.15517	9.34066	3.91414	0	1.63043	7.08333	8.31448	0	2.77778
FEM1C	-0.345144	0.350632	1.18738	1.77858	1.48298	1.3986	1.47727	0	0.606061	1.7838	2.04883	1.44628	2.27273	0.97561	4.95868	4.17843	0.444444	1.06679	1.1396	1.2987	0.826446	0	0.454545	0
GMIP	-0.344555	0.123897	54.1542	69.0325	61.5934	65.1192	70.3596	88.8889	71.7842	49.7934	62.8097	64.309	74.1702	81.8282	74.7729	71.3277	58.9437	59.1858	52.0384	44.9422	38.1818	48.5686	61.875	56.8
MED14	-0.344527	0.329298	2.33953	3.24031	2.78992	0.571429	0	NA	5.89491	4.22078	3.04612	0.571429	2.33487	0	12.5	2.48447	2.3441	1.00122	2.94118	3.96825	4.78778	1.14286	1.54553	0.840336
DUS1L	-0.344329	0.669121	2.63007	3.60859	3.11933	1.66667	4.51389	NA	6.54572	2.94643	1.91163	1	8.09596	1.77174	2.08333	2.27273	0	2.67857	3.67647	6.67293	2.5	0	1.78571	3.75541
NRP1	-0.344138	0.304247	1.78822	2.53935	2.16378	2.04232	2.81407	0	2.00264	5.76629	2.65349	3.99401	1.8363	1.01924	0.994048	0.746922	1.14416	2.54847	2.21294	1.00322	0.985507	1.81603	3.63532	2.74715
PRDM14	-0.34407	0.383371	5.6243	7.40844	6.51637	2.60032	4.01535	4.86787	3.60505	7.54628	6.12559	5.91416	7.48019	15.6026	9.61495	5.90375	6.69822	3.58449	6.95587	5.23095	5.60523	2.50051	8.80379	5.34427
MFSD10	-0.343768	0.671727	3.5384	4.75953	4.14897	2.85036	3.49099	0	6.47131	4.41166	3.92479	6.72558	0.964591	4.58685	10.1447	1.08466	5.30935	3.30465	6.17013	3.94863	1.59259	3.63636	1.92447	4.9183
SKIV2LNELFE	-0.342943	0.288438	10.8444	14.0227	12.4335	15.7783	13.4012	0	12.9942	14.7619	12.4562	14.1165	14.4517	14.1065	22.5	13.8624	14.2776	13.2578	13.6717	14.4681	12.9724	10.1705	0.407288	0.430403
ANKRD22	-0.342431	0.245359	12.307	15.8719	14.0895	12.4614	20.3186	16.3725	23.6538	14.8319	13.3829	15.1192	8.57939	19.6868	13.5055	16.6306	24.0285	12.7402	19.1885	5.2381	0.904977	5.39019	5.64286	18.627
TMEM214	-0.342319	0.66388	0.871456	1.37262	1.12204	1.58442	3.17944	0	2.04082	1.13154	1.02337	0.332226	0.176367	4.03562	0.238095	0	1.64835	1.23192	0.501253	0.94548	1.55884	0	1.11235	0.879329
CHRAC1	-0.3422	0.62214	1.50743	2.17864	1.84303	0.340136	1.14943	2.452	4.34783	3.67719	0.576991	5.26125	0.854701	1.28834	0	1.07639	0.282486	1.76991	2.54274	1.56663	2.81424	0.961538	0.925926	1.62698
NSDHL	-0.341997	0.0155072	57.7712	73.4931	65.6321	67.5	75	NA	75	75	69.7674	73.3496	69.8276	75	75	45	30	57.1128	53.3553	NA	75	62.5	72.2222	66.9792
NPHS2	-0.341862	0.0637881	47.0799	59.936	53.508	60	72.823	NA	65.686	67.2727	51.0342	23.1405	72.0734	58.8636	68.595	55.6584	35.6126	41.2788	51.22	48.2828	50.3565	43.6862	48.4848	51.3158
EOGT	-0.341853	0.299832	21.0164	26.9032	23.9598	26.25	23.8462	48.125	29.3383	17.4391	23.1583	20.0238	28.2663	33.6915	30.7517	25.4359	23.9185	23.7204	20.0855	9.96503	23.6088	23.0494	19.1351	19.6503
RBPJL	-0.341305	0.41034	6.83621	8.92771	7.88196	8.39161	6.99301	25	8.65385	10.5084	5.97927	8.87901	9.51129	11.2689	8.39161	7.50261	1.89394	6.0266	5.55331	8.60399	7.89359	8.97807	10.7143	5.55556
DUSP16	-0.340977	0.211878	23.2258	29.6847	26.4552	32.2581	33.3333	27.7778	32.6667	19.2982	33.3333	24.3243	33.3333	33.3333	29.7619	23.7179	18.8889	31.1111	25	23.5294	18.0556	13.6364	23.6111	31.4815
CFL2	-0.34086	0.183949	2.04467	2.85611	2.45039	0	1.6129	4.54545	1.5625	4.67949	2.89497	2.85714	4.02032	4.04855	0	0.571429	4.84272	1.55936	2.22222	0	0	0	2.90909	5.47937
ORAI2	-0.339172	0.203658	11.8452	15.2496	13.5474	12.6667	13.3333	5.55556	16.0141	16.3248	17.2885	17.1449	14.0351	14.7158	15.0788	12.8966	26.6912	9.01961	8.96936	12.0452	12.7506	14.2222	0	18.4848
MC5R	-0.338765	0.278091	24.0301	30.655	27.3426	33.3333	33.3333	33.3333	32.7957	24.3781	28.3784	30.8081	31.2865	31.6667	29.9145	21.0884	29.8246	27.4143	24.3056	24.1667	24.8366	17.4129	22.2222	25
PARD6B	-0.337937	0.485046	10.0179	12.9261	11.472	10.2506	15.3846	10.4167	15.2778	9.23661	9.06137	13.0428	16.1643	11.8115	15.4056	20.092	13.0278	9.89466	15.4035	4.11765	7.03949	7.5393	3.05556	10.5868
FAU	-0.337331	0.627072	2.02416	2.82077	2.42246	3.31169	1.11111	NA	2	3.75	0.720779	9.1938	0	4.19048	1.6	1.57407	2.10526	0	2.30769	0	7.63636	2.22222	0	2.37179
ITPRIPL2	-0.337165	0.157574	44.938	57.0321	50.9851	76.1553	65.2698	31.25	61.4962	36.0897	62.9887	59.8299	63.9231	64.2979	53.2698	57.5724	63.3239	50.2871	46.6173	43.7207	29.8376	60.8801	18.3113	28.3297
CALHM1	-0.336944	0.55632	40.6352	51.5885	46.1119	53.3533	52.8597	30.3956	52.5459	54.4814	38.4672	48.4246	61.7796	55.0899	55.4499	24.2157	18.3207	18.4695	32.7791	58.2591	57.9644	56.1278	53.0924	50.7415
BOLA3	-0.336319	0.0519005	51.8254	65.6936	58.7595	96.4103	70	82.5	61.5813	54.3192	67.1469	70.3297	52.6066	68.4253	71.5368	61.54	88.7097	63.7026	45.7823	45.8101	61.1016	46.0404	40.7308	16.9872
CNGA4	-0.336278	0.442395	1.47119	2.11987	1.79553	7.21755	1.38979	0	4.16667	3.125	1.94805	4.08163	0	3.57143	0	2.29741	0	0.549451	0	2.63305	0	3.53535	0	3.1746
TAF13	-0.335118	0.408405	2.38927	3.27549	2.83238	0	0	5.76923	5.55556	9.21053	1.70455	0	1.33333	2	3.90625	1.21951	3.57143	1.45349	2.38095	0	0	2.63158	1.31579	11.1111
ASB8	-0.335045	0.405753	1.9843	2.76445	2.37438	0	0.409836	2.5	7.69231	0.568182	1.5873	8.53495	0	1.31579	0	1.5	0.543478	3.9227	1.47059	5.17241	1.83824	0	0	1.92308
CPT1A	-0.335043	0.296018	36.4101	46.1896	41.2998	56.1929	56.0639	73.2143	46.42	20.2662	45.0598	39.5699	39.5227	63.4717	48.1245	34.1422	26.4628	32.3331	26.9481	53.465	30.6235	41.7353	46.6397	41.5427
PLEC	-0.334648	0.501038	1.19048	1.76234	1.47641	9.09091	0	NA	0	0	6.66667	0	4.99278	1.85185	0	0	0	0	0	0	0	0	NA	9.52381
LRRC56	-0.334606	0.159307	56.3532	71.3243	63.8387	79.7619	76.799	NA	76.3298	81.4815	64.4144	64.9219	68.9697	60.8571	76.8207	40.4762	51.9098	58.5862	45.6818	54.8312	55.2632	62.963	66.3399	70.3871
CAPN12	-0.334331	0.22409	32.4267	41.1441	36.7854	41.4035	38.3877	42.6456	37.8022	44.6081	36.375	48.3472	42.4592	33.3653	47.5548	24.1145	23.3521	21.4437	27.3797	40.5964	35.7412	47.3723	35.6584	36.9048
REM2	-0.333792	0.639163	2.33001	3.19688	2.76344	0.118064	0.519133	0	2.15466	4.94771	8.56474	2.97203	2.21862	2.75876	3.47376	2.01529	4.30852	1.96429	2.85482	2.65338	2.43775	2.21014	2.31405	0
CHST3	-0.333725	0.496634	2.26405	3.11356	2.68881	0	1.11111	3.7037	0	7.76877	0.997426	1.54625	3.29662	2.24081	6.71296	1.54915	0.793651	1.12179	0.827586	6.47117	0.505051	1.30719	7.8373	1.20208
DNAJC10	-0.33361	0.554878	1.46333	2.10419	1.78376	0	8.33333	NA	0	0	4.26829	2.08333	0.438596	0.657895	0	0	1.92308	3.57143	0	0	0	NA	4.54545	1.66667
ABR	-0.333576	0.376134	34.4364	43.6545	39.0454	NA	47.5	NA	37.5	NA	44.1489	40.7184	44.0476	45.8333	45.8333	34.375	30.5108	23.0769	40.7895	40.0782	43.75	25	27.2727	45.0741
UBL4B	-0.333461	0.637519	72.3267	91.394	81.8604	76.1905	95.9184	100	97.8723	90.9091	84.6154	81.3559	100	71.875	100	58.3333	53.125	60.8696	53.8462	91.1765	83.3333	76.9231	100	73.3333
TAF11	-0.333283	0.424152	1.9668	2.7378	2.3523	0	3.0303	14.6667	NA	1.96078	0	2.38095	0	1.85185	0	2.94118	2.38095	1.11111	5.88235	2.77778	0.641026	NA	0	0
NPC1L1	-0.332914	0.147975	72.0393	90.9969	81.5181	NA	91.6667	77.7778	100	66.6667	95.8333	100	94.0476	92.9803	100	85	97.5	100	76.4706	61.5385	55.2557	45.2381	38.4615	88.8889
NDRG4	-0.332851	0.040606	39.356	49.8284	44.5922	64.7278	49.8205	59.9567	54.101	39.4571	45.8058	49.3406	52.2115	50.2843	54.0313	40.2578	39.1101	44.6395	39.6296	33.8435	31.01	38.5644	42.3403	47.2495
P2RX2LRCOL1	-0.33267	0.232447	3.18317	4.26804	3.7256	0	3.08642	NA	0	0	0.877193	1.16279	10.1791	7.72765	11.1111	1.93798	4.91939	3.57143	4.88572	7.24638	2.77778	0	0	3.30983
IP6K1	-0.332394	0.182802	16.2812	20.7588	18.52	26.019	27.1205	6.08466	26.4417	4.39682	26.8206	22.4074	20.6241	11.3319	27.6549	20.8333	23.574	23.0588	25.1043	20.904	6.81818	11.1082	10.6343	1.5949
SMYD5	-0.332148	0.122707	56.0271	70.7907	63.4089	72.6093	70.5893	50	68.0752	44.2658	72.6262	77.795	83.2793	77.5213	79.0129	69.1917	71.1248	76.2853	78.7689	24.0296	20.057	41.2088	62.094	67.1229
TNFRSF6B	-0.331904	0.922383	18.9513	24.1122	21.5318	0	NA	NA	60	0	44.5286	11.5385	NA	3.60624	25	50.5405	43.6782	23.8654	41.1817	6.66667	0	4.62963	0	0
LEPROT	-0.331795	0.121392	13.5038	17.2542	15.379	24.8841	18.2479	28.5714	21.0227	18.9242	18.1804	7.80105	14.4144	19.2377	14.6685	20.1637	15.5859	15.7935	19.0422	12.2035	5.56603	8.51852	2.82982	18.5764
NUDCD3	-0.330841	0.34964	1.07851	1.61423	1.34637	0	1.32626	0	0.721154	2.6783	0.646021	0.333333	2.71493	0	4.57079	0.732601	2.07249	0.301659	1.67224	0.939685	0.582818	0	0	2.24359
JMY	-0.33033	0.390129	1.41821	2.04042	1.72932	2.22039	3.40528	0	0.666667	2.72787	3.8245	2.75121	1.69769	0	2.39283	1.62952	1.86823	1.51425	4.07615	0.528169	0.77524	0.428571	0.231481	1.78015
IFT81	-0.329808	0.4232	2.6396	3.57442	3.10701	2.39113	4.38596	4.28571	3.20397	3.27644	4.64425	3.02679	2.51693	2.88983	4.1514	5.16109	2.4269	4.03711	4.91574	0.285714	2.04209	0.588235	2.28811	2.46667
PFN1	-0.329291	0.46306	3.19036	4.26475	3.72755	0	6.25526	NA	6.66667	0.238095	3.525	1.35135	3.67296	3.92228	8.48636	3.67965	6.05117	4.79739	5.35455	0	1.73611	1.11111	1.78571	2.77778
FAM83G	-0.328835	0.381569	10.4915	13.4333	11.9624	18.0271	13.2051	11.1111	14.7279	9.62638	15.4047	15.1976	11.2178	19.3969	9.99633	14.4932	9.94088	11.8912	13.9834	7.20398	5.40596	7.34533	9.50521	14.6544
TMEM102	-0.328806	0.401024	4.61171	6.04816	5.32994	10.7085	10.4497	10	3.5039	8.25104	6.27943	1.5873	3.84615	3.50422	10.084	1.02041	0.680272	6.01504	10.1276	3.01587	8.27922	2.04082	5.68966	5
NSUN3	-0.32862	0.769617	1.25672	1.83401	1.54536	2.85714	0	0	5.55556	1.8018	1.64875	0	4.16667	0	3.33333	0	0	0	0	0	0	3.33333	3.92157	4.05556
DMRT1	-0.32858	0.462794	2.98584	4.00532	3.49558	1.03107	0.716846	8.44704	2.56093	4.09357	2.20408	1.38889	0.509507	13.9433	2.18379	3.7037	1.28024	3.84332	4.28091	1.8557	1.96045	3.49144	3.78512	2.63239
TSPAN5	-0.328084	0.561291	2.88469	3.87663	3.38066	2.41431	2.70833	8	3.06784	5.71478	2.17883	3.52749	4.65018	1.8563	6.77564	2.72384	0.195531	4.73994	3.07452	5.07165	3.10135	3.59788	0.657895	2.74652
NARS2	-0.327939	0.513658	0.524227	0.913238	0.718733	0	1.85185	NA	0	0	4.54082	0	0	0	NA	0	0	0	0	3.28947	1.42857	0	0	0
HSP90AB1	-0.32745	0.299589	1.9503	2.70202	2.32616	2.89435	7.52516	NA	1.91288	3.50379	2.47068	2.30383	1.17188	2.22132	0	0.595238	2.35294	2.31881	2.85612	1.45733	0.334201	1.92308	8.03656	0.416667
LRRC39	-0.327446	0.160111	40.0791	50.5457	45.3124	82.2917	30.4023	NA	8.24187	30.0321	68.6855	42.87	71.1919	71.3178	81.6239	47.931	48.3516	65.0304	55.2509	0	39.6021	54.2328	27.0833	23.2298
ELOVL6	-0.327342	0.740265	1.91845	2.66178	2.29011	3.0525	5.35673	4.48403	1.17172	2.13328	0.997151	1.50167	0.789669	5.90143	1.02713	2.02551	0.403226	0.618005	4.1436	1.87114	1.39549	0.317407	1.73747	4.75418
NANS	-0.327154	0.82231	55.2377	69.5523	62.395	71.4286	90.625	100	64.8649	82.3529	51.7241	28.0702	41.6667	100	66.6667	100	60	48.7805	91.1765	20.8333	28.5714	36.6667	33.3333	77.7778
FEZF1	-0.326991	0.501481	5.05714	6.59804	5.82759	2.77056	4.29198	1.875	4.14551	3.94279	5.93837	8.24099	5.63451	14.8683	9.4167	3.50151	8.522	3.14159	6.35844	1.33668	4.04677	4.71154	6.01852	8.02502
AP3B1	-0.326605	0.350503	1.02785	1.54304	1.28545	0.490196	1.72917	0	0.617284	2.71429	1.05576	3.125	2.94648	1.17244	0	0.925926	0.67029	3.26076	0.641026	1.33811	0.378788	0	1.57005	0.65438
NAGLU	-0.326274	0.168015	73.3017	92.1573	82.7295	82.8125	100	90.3846	84.5238	90.9091	89.6374	83.4667	95.9815	94.5122	100	47.0588	62.8205	59	38.9441	82.3611	91.6667	96.0526	92.1053	89.7059
GTF3C2	-0.32601	0.560373	21.6854	27.4371	24.5613	10.5128	22.4138	63.6364	33.3333	32.6531	27.2731	14.2857	28.8889	33.3333	15.2494	13.0719	19.0476	20.0289	19.1489	31.3971	30.2273	33.3333	NA	0
KLHL8	-0.325965	0.305048	0.9468	1.44032	1.19356	1.19048	NA	NA	NA	0	2.30263	0	1.33929	0	5	0	0.595238	2.61752	0	2.27273	0	0	1.78571	1.25
IFI30	-0.325579	0.572541	2.64874	3.57249	3.11062	3.57143	4.41176	11.3636	0	2.94118	3.40909	3.84615	0.625	5.55556	0	0	2.77778	3.63985	0	2.94118	2.74024	0	NA	9.09091
FBXW8	-0.325507	0.382115	1.77725	2.48018	2.12872	1.43541	2.66798	0	0	3.34928	1.13636	4.67603	0.505051	1.90795	6.39731	1.21212	7.22408	3.5442	0.617284	2.0202	0.606061	0	1.65289	0.909091
NCAPD2MRPL51	-0.325374	0.149519	1.39412	1.9998	1.69696	0	2.11353	NA	2.68817	4.79207	4.90893	0.854701	0	0	0.641026	0	0.287356	1.78346	6.74962	0	1.28205	0	4.54545	0
ZNF282	-0.32521	0.442403	2.79281	3.75181	3.27231	NA	0	NA	12.1212	2.29885	3.0303	2.5641	5.55556	0	4.44444	7.14286	4.7619	0	0	3.0303	0	0	NA	7.40741
PHYHIP	-0.324858	0.247823	44.1814	55.5916	49.8865	40.1416	56.2719	NA	51.001	42.9182	58.333	54.2314	62.5581	47.6243	71.7949	45.8122	53.4277	55.5065	40.0862	44.4444	36.678	41.5448	10	57.3743
BCL9	-0.324739	0.162114	43.6557	54.9285	49.2921	62.5694	59.0074	100	43.404	40.4013	48.6767	46.4174	65.3438	56.4454	62.8299	55.394	73.125	59.3468	53.0072	21.5499	5.55556	40.0298	24.2857	26.6667
MYO18B	-0.324698	0.922747	48.8628	61.4483	55.1556	53.3333	70.8333	NA	56.4286	64.7059	82.6087	70.8333	61.5613	34.6154	50	70.5882	20.2381	30.6319	50	11.3636	72.7273	NA	44.4444	90.9091
NONO	-0.324324	0.0475016	11.2432	14.3294	12.7863	0	11.1111	NA	18.3333	5.95238	13.0435	16.6667	22.7273	3.0303	23.7705	0	NA	21.6981	0	0	0	24.3902	0	38.2353
KCNJ5	-0.323497	0.634851	6.7748	8.72907	7.75194	26.6667	3.98551	10.6061	10.8243	1.43443	8.18611	4.5952	14.1275	11.8981	12.9044	6.32184	5.82692	10.2855	8.87795	7.13074	5.02193	6.1553	2.64085	8.71212
HIF1AN	-0.323202	0.491799	1.1615	1.70426	1.43288	2.32955	0.178571	1.26671	4.62567	0.3125	2.27517	3.69407	0.581576	2.02729	0.446429	0	1.31579	0.894798	1.14087	0.403226	0.707995	0.520833	2.97448	2.60879
STAC2	-0.322753	0.15752	33.0086	41.5351	37.2718	39.3463	44.9338	NA	38.4706	49.0704	37.6172	37.4626	44.6265	38.9881	42.3671	22.322	10.1109	25.1068	38.8329	45.2727	40.0792	41.7394	45.0723	31.2322
TRIB2	-0.321752	0.412638	2.44381	3.30424	2.87403	2.25263	8.91667	NA	4.45221	3.22415	2.64502	0.833333	2.42857	1.55303	2.38095	3.42857	0.47619	2.94742	5.07246	4.01672	0.555556	1.1267	1.90476	1.90909
RPS12	-0.321643	0.176804	2.20918	3.01068	2.60993	0.544127	2.72109	0.793651	4.52381	1.36054	1.41774	3.12315	4.79471	2.53455	5.5102	1.78571	3.88357	1.53819	1.60854	1.25337	1.22449	2.94741	4.54246	1.0989
C1QTNF4	-0.321516	0.0917036	49.6357	62.2766	55.9561	66.6667	65.9864	NA	52.5253	61.6667	NA	59.0909	66.6667	66.6667	63.3333	54.0896	64.4444	62.2222	42.2222	61.9048	64.5833	NA	30.9524	16.6667
ECHS1	-0.321325	0.449598	1.88301	2.60226	2.24264	NA	7.14286	NA	0	0	2.5641	0	0	0	11.1111	4.16667	0	0	0	0	0	NA	0	10.8974
SULT4A1	-0.32066	0.518108	3.59525	4.73901	4.16713	18.8085	2.7381	2.08333	5.55556	3.16206	3.85878	5.61224	5.82085	1.44928	9.81951	3.06122	8.12325	8.36516	3.31772	1.91982	0.420168	6.30952	0	0.840336
GRXCR1	-0.320657	0.446932	38.1395	47.8813	43.0104	50	47.5	45	50	45.6522	47.619	48.75	50	48.5294	NA	34.7561	36.9565	43.0147	49.359	38.0303	33.5507	39.2551	28.3333	40
HENMT1	-0.320605	0.550386	38.5457	48.3868	43.4662	54.5455	46.7532	46.6667	55.2469	42.8571	44.9036	44.7967	45.8414	46.4569	71.4286	45.4545	0.724638	42.2925	45.4545	42.2078	49.0909	1.51515	41.1765	52.0833
TAMM41	-0.320377	0.174239	1.83679	2.54217	2.18948	1.23457	2.26608	NA	2.5641	10	0.347222	0	1.11111	2.77778	0	0	9.34343	1.04167	0	0	1.72414	0	NA	1.66667
NRBP1	-0.320314	0.795752	4.08557	5.34985	4.71771	3.84615	8.89328	NA	4	9.52381	6.41026	1.96248	0	7.07071	4.93827	1.04167	5.55556	1.07527	11.3636	4.7619	3.44828	0	0	9.52381
WAS	-0.320184	0.330673	59.2967	74.2798	66.7883	80.7579	75.7026	42.3077	74.4582	77.2556	68.4187	66.4603	81.5146	79.9681	81.1181	48.8216	22.9167	59.9414	47.2315	76.6329	75.5923	61.1545	63.0952	68.5423
VAPA	-0.320064	0.503099	1.14338	1.67577	1.40957	0.462963	0.925926	0	2.86595	0.357143	2.052	1.49759	0.832183	2.63981	2.79412	0.503401	0.490196	1.06506	3.42879	0	0.141243	2.19298	1.14522	1.32353
TCEA3	-0.319911	0.387282	35.2608	44.2626	39.7617	29.4091	42.7273	44.4444	63.5545	25.7856	48.8889	35.0281	47.5113	49.8941	46.5085	48.884	54.6413	56.9382	48.9186	15.1073	20.8738	18.5769	20.4348	32.972
PSMB1	-0.319422	0.628597	0.970875	1.45932	1.2151	0	1.6835	5.55556	0.4329	2.73051	0	3.55731	0.699301	0.3367	0	3.1746	0	1.98169	0	0.711569	0	0	1.38889	1.67112
BCL6	-0.318233	0.284824	32.6843	40.9976	36.8409	39.0801	35.6963	NA	35.8471	45.1594	36.1781	40.9524	39.748	52.7068	42.5198	31.9632	34.0186	36.2594	40.1398	34.7844	33.6154	34.9958	2.29741	35.1723
TEX36	-0.318052	0.0278846	52.4945	65.6888	59.0917	67.2917	66.2901	70.4769	60.4281	55.0536	72.0598	70.7158	65.668	66.4694	64.248	49.9088	57.8951	60.5754	61.2148	51.91	48.8808	39.5091	41.3117	58.4493
MOB1A	-0.318034	0.344656	46.2814	57.9424	52.1119	54.0825	62.6473	25.8788	66.0147	68.1505	45.1729	38.8264	62.0732	69.0639	69.4037	8.06842	8.48743	13.8628	16.4749	79.5792	82.672	62.6172	72.307	64.0653
MTPN	-0.317594	0.397259	1.52901	2.15178	1.8404	2.23507	0.163399	3.00265	1.65266	2.5957	3.1593	2.50868	0.683995	3.32604	2.31499	1.29085	1.93062	1.98374	1.94439	1.4001	1.32086	0.780186	0.653595	2.45675
ATG4B	-0.317436	0.402572	2.33167	3.15164	2.74165	0.454545	2.28571	1.11111	4.13333	5.05752	3.17073	3.4705	1.35714	4.59413	3.18457	6.01352	1.22222	1.48171	2.22921	0.434783	2.02356	2.36364	2.10526	3.11111
JMJD6	-0.317384	0.209383	6.928	8.87884	7.90342	7.50423	6.82544	8.77778	10.6639	10.1782	9.92684	8.18549	8.29851	9.54003	7.33443	5.9602	9.84006	4.74005	10	13.1373	9.07034	5.37518	0.480769	0
MGEA5	-0.317338	0.406055	2.00728	2.74716	2.37722	2.11786	1.02041	1.5625	5.22254	3.50093	1.14429	5.32468	1.23563	2.56869	2.81385	5.3759	0.117096	1.73948	0.539084	6.33473	0.458166	0.892857	0.297619	2.31056
HSPH1	-0.317196	1	5.51082	7.11188	6.31135	8.10811	26.087	NA	22.2222	0	5.55556	0	3.0303	0	0	14.8148	17.3913	0	0	0	17.3913	0	0	0
GMPR2	-0.316898	0.642634	1.7689	2.44908	2.10899	0	3.7482	0	5.35202	2.87594	0.0923361	3.15104	0	4.6309	0	1.58843	1.3025	1.64593	5.06073	2.15924	2.1011	0.210526	2.08333	0
IRS2	-0.316828	0.414724	1.13911	1.66445	1.40178	1.51786	0.487805	0	3.54598	2.30769	1.30303	4.05781	0	0.566138	1.71429	0.272109	2.45098	2.81792	0.942928	1.56609	0.266667	0	1.11111	0.512821
HSPB7	-0.316485	0.335862	26.6727	33.4606	30.0667	23.2787	21.501	30.0214	27.2694	28.1042	33.5547	27.6703	49.2204	41.4555	41.2023	30.2886	28.2255	23.2077	32.1701	26.6597	26.2582	26.8709	30.9415	15.4321
INTS10	-0.316311	0.651388	0.781066	1.21768	0.999373	0.694444	1.38889	NA	1.0101	0	0.483092	3.54406	0	1.09308	2.22222	1.16959	1.85185	1.5873	1.23457	0.925926	0	0	0	0
CRHBP	-0.315719	0.26447	2.61458	3.49882	3.0567	0	3.36691	0	7.63158	1.90476	7.08689	0	2.22222	6.94444	0	2.375	0	4.63176	4.41176	0.292398	5.76389	2.8039	1.19048	1.78571
SRSF5	-0.31565	0.609281	0.86984	1.32715	1.0985	0.571429	1.25	0	1.5	0	1.09649	0	2.24747	1.68373	4.16667	0.646552	0	1.42473	0.735294	1.35135	0.892857	0	2.77778	0
HLX	-0.315438	0.327483	8.68231	11.0486	9.86543	23.7266	16.8585	1.71958	3.51906	2.99379	21.3499	14.9073	19.5323	3.9627	10.3535	20.7071	0	19.8537	5.21489	4.89598	5.17271	14.4242	0	5.39773
PUM3	-0.315147	0.273077	1.76082	2.43484	2.09783	1.82663	2.2534	1.5873	4.59086	1.20815	3.55001	1.4126	3.00206	1.42851	2.31562	1.4681	1.85287	0.481876	3.83333	1.23941	2.68559	2.23188	0.454545	1.63399
UBA2	-0.315119	0.367923	1.71548	2.37836	2.04692	0.241546	1.95169	0.434783	1.14416	6.8313	1.58496	0	1.67604	3.26818	3.06645	3.01449	0	1.44928	2.16487	0.438596	3.25616	0	0	2.37697
ZFAND2B	-0.314127	0.175037	21.6052	27.1041	24.3547	25	25	NA	23.9583	36.9231	25	26.1364	25	28.8462	33.3333	27.6316	25	25	29.1667	20.5044	6.81818	22.8261	12.5	25
BAP1	-0.31405	0.593149	0.507437	0.874035	0.690736	0	0	NA	2.63158	0.970874	0	0	0	0	3.38983	2.66667	0	0.471698	0	1.42857	0	0	0	0
MOK	-0.314041	0.424535	1.21042	1.74796	1.47919	0.367647	0	0	1.96154	0.769231	3.57143	2.20705	2.29592	1.42857	2.84238	2.61879	0.714286	1.36476	0	3.20018	0	0.714286	0.833333	1.07601
LRBA	-0.314034	0.391332	1.19026	1.72289	1.45657	0	2.08586	3.57257	1.67365	2.49031	1.6886	1.1873	1.6024	0.434783	0.770492	2.0098	0.37037	2.38672	1.34665	0.0952381	1.35076	1.76471	0.995935	0.392157
CAPN2	-0.313468	0.416981	2.40957	3.23704	2.82331	3.63636	0	NA	0	7.27273	3.80952	3.28407	6.10294	3.48485	0	0	4.53846	2.28571	3.33333	4.28571	0.833333	2.66667	NA	1.33333
CD6	-0.313431	0.173084	52.3677	65.3178	58.8427	68.5522	72.8249	82.381	70.2952	70.0261	44.2494	64.2704	63.2251	73.7097	58.75	48.3334	29.1417	34.1605	37.2195	68.3375	64.8499	61.0414	64.3013	74.7056
SLC35F5	-0.313285	0.458414	0.874711	1.32939	1.10205	2.52317	0	1.11111	0	0.130378	1.57771	4.36536	1.23214	1.91387	1.18577	2.53732	1.88734	0.714286	0	0	1.40351	0	0.620491	0.47619
RPS11	-0.312911	0.258729	51.9222	64.7406	58.3314	65.0553	73.5248	NA	77.0032	58.4075	50.9927	56.551	76.298	64.9599	63.357	40.0126	41.5733	37.3626	34.9958	69.5095	64.5917	67.5553	57.7922	55.1471
DNMBP	-0.312488	0.614155	73.6103	91.6546	82.6324	100	100	NA	100	64	87.7551	100	100	100	81.4815	44.4444	63.6364	71.4286	94.7368	100	41.0256	NA	NA	100
NUDT12	-0.312373	0.486942	2.05629	2.79514	2.42571	0	2.77778	NA	0	0	0	13.3333	0	6.25	0	7.89474	5.55556	0	0	3	0	0	NA	0
CRYBA1	-0.311681	0.209072	28.9582	36.1827	32.5705	43.75	42.4603	NA	41.6667	30	39.7436	44.186	23.3333	44.2623	23.8095	8.69565	10.5263	23.3333	26.6667	37.5	37.8049	35.7143	40.9091	39.4737
C14orf169	-0.31093	0.250899	27.3585	34.1789	30.7687	41.9547	44.5986	17.5543	42.003	13.6448	33.3495	36.1051	42.264	45.1206	18.2029	31.834	31.0099	31.497	32.6663	30.6053	6.65966	26.0676	33.8834	16.2286
TMEM44	-0.308999	0.108382	43.4866	54.1122	48.7994	55.8458	57.4779	20.8333	51.9481	48.3635	55.7051	59.4518	55.7885	54.1091	57.0336	48.555	35.2115	51.012	46.4404	40.1168	35.0206	49.0681	38.809	45.5273
ETV2	-0.307864	0.237319	25.2359	31.4767	28.3563	29.2651	29.9237	50	30.1251	23.4318	27.9891	27.6832	34.2421	48.092	27.1669	24.3841	24.6817	26.88	24.9873	26.8113	22.0552	21.431	37.4147	23.7475
TMEM139	-0.307821	0.0625409	38.6897	48.1294	43.4095	20.8333	50	50	42.3077	42.7273	50	50	NA	50	50	46.0526	NA	43.9024	50	27.5	34.1463	45.7143	42.8571	0
PPP2R2D	-0.30751	0.0850021	47.8309	59.4317	53.6313	56.5802	63.2767	59.1735	64.64	63.97	42.6076	50.3391	62.3142	62.8762	63.4902	39.9917	28.9677	30.4854	34.1863	64.9608	62.9122	62.6429	56.2782	52.0024
CARTPT	-0.306737	0.328574	4.9645	6.37754	5.67102	1.631	4.97685	4.375	3.54515	2.24359	6.06144	6.49459	5.44707	14.66	8.66758	5.55902	2.13675	3.78566	5.70245	2.73316	7.65125	2.63086	7.74476	7.05882
SPSB2	-0.306686	0.494693	1.1144	1.61522	1.36481	0.832751	1.51021	0.769231	0.98163	0.0735294	1.49614	1.28795	0.52568	2.63124	4.83838	0.2	1.23496	0.321637	0.868056	0.935315	0.229885	3	1.72839	1.29021
AARS2	-0.306312	0.527732	1.17939	1.69492	1.43716	0.666667	1.47059	0	4.16667	1.77005	1.83168	0.462963	1.94444	0.666667	2.94118	0.980392	1.14943	0.687358	5.66444	0	0	0.396825	1.04167	0.694444
TTC27	-0.306013	0.635765	1.94591	2.64199	2.29395	0	0	NA	0	NA	0	NA	6.41026	2.29885	7.14286	0	0	0	1.5873	3.7037	6.66667	5.55556	0	0
SMC4	-0.305543	0.365076	2.86332	3.77461	3.31896	0	5.87028	NA	0	7.40741	0	13.8889	0	0	3.0303	5.33333	0	0	0	2.38095	0	13.8889	0	4.16667
SCFD1	-0.304948	0.338442	1.25339	1.78378	1.51859	1.87024	0	1.23457	0.983227	2.57557	3.47369	3.11985	0.480832	2.14286	1.75439	0.634921	0.584795	1.15577	3.59405	1.59521	0.292398	0.562303	2.72727	0.701754
WDFY2	-0.304705	0.476965	1.55097	2.15087	1.85092	0.588235	1.23485	NA	3.78751	1.95512	2.9756	2.37821	2.4886	0.951404	1.70969	1.63611	0.322061	0.631313	1.68515	1.17845	3.04459	1.10577	1.35328	2.73756
EPHB4	-0.304634	0.58668	1.76166	2.41095	2.08631	3.125	0	NA	0	0	1.78571	6	0	9.09091	NA	0	0	4.16667	0	0	4.54545	7.14286	0	0
ZC4H2	-0.304563	0.227087	66.4413	82.2929	74.3671	86.9565	100	NA	NA	42.8571	61.7647	71.4286	100	100	100	82.7586	72	39.3939	68.75	85.7143	100	47.619	NA	35.2941
IL5RA	-0.304267	0.457822	66.3979	82.2223	74.3101	17.3913	100	81.8182	86.3636	44.6809	95.9184	100	46	94.5946	90.625	72.7273	50	72.8395	71.0526	71.4286	78.6885	82.1429	71.4286	27.2727
LRFN2	-0.30299	0.0734773	20.8254	25.9259	23.3756	25	25	33.3333	25	25	25	NA	25	25	NA	22.2222	14.4737	20.6897	21.25	25	25	21.7391	15.625	21.4286
SPTBN2	-0.302776	0.250922	46.7463	57.8959	52.3211	61.1291	64.0469	NA	63.9914	28.1215	66.2111	63.564	58.9291	60.8024	57.5005	67.6583	69.9589	68.6294	70.9957	25.253	22.8458	16.5537	11.6987	57.5652
SGSHSLC26A11	-0.302612	0.260448	3.21968	4.20444	3.71206	1.42857	2.48165	7.07014	1.35499	2.37629	3.42167	1.1129	3.4485	6.3783	11.3679	5.39219	3.17635	5.92036	5.15013	1.02878	0.737898	2.30471	2.347	2.69278
OVOL2	-0.302496	0.460984	1.08038	1.56568	1.32303	0.645161	0	4.44444	0	0.689655	1.70213	0	0	5.03268	2.22222	0	0	0.826446	2.10145	0	0.210526	1.6	0.540541	4.44444
KCNRG TRIM13	-0.302401	0.0497628	76.3523	94.3904	85.3714	94.4444	88.5057	100	87.5	90	100	98.9583	100	94.7531	91.6667	100	95.3086	89.9145	77.5	49.1111	66.2202	59.387	NA	73.3766
WEE1	-0.302076	0.153657	8.475	10.6819	9.57845	18.3125	14.7727	10.915	8.51496	14.4626	9.8101	9.42226	14.9099	11.2477	4.0995	3.04783	1.11111	4.88783	2.01868	14.4686	16.7229	15.5093	13.9256	5.30994
DLL1	-0.301897	0.35697	1.40464	1.96435	1.68449	1.04167	2.88462	4	1.51515	1.59713	0	0	5	0.833333	2.5	0	0	0.521059	1.99147	2.64985	1	1.04167	3.125	2.61538
JUP	-0.301615	0.733671	19.8278	24.6707	22.2493	NA	29.6296	NA	16.6667	0	30.4348	20.6349	33.3333	33.3333	33.3333	21.0526	20.8333	20.2381	23.3333	9.09091	7.40741	33.3333	23.3333	NA
IQCA1	-0.300524	0.733663	65.5127	80.9165	73.2146	64	100	75	100	55	67.6471	81.3953	77.7778	71.4286	100	44.4444	55	45.2381	52.7778	73.3333	80	63.2653	75.5556	100
PRDM6	-0.30045	0.559783	1.68491	2.30655	1.99573	4	0	7.5	4	0	4.28571	0	0	2.66667	NA	0	1.42857	6.1553	NA	0	0	4.21053	NA	0
GABRA4	-0.30039	0.596538	2.21669	2.96129	2.58899	3.0922	0.223214	3.30579	6.06039	1.74539	5.98596	3.44322	1.15679	1.11607	3.68857	1.39635	4.37863	3.23606	1.76006	3.92239	1.08929	0	3.0303	1.05413
SLC25A35	-0.299973	0.601577	1.76455	2.4035	2.08402	0	0	3.33333	0	6.66667	0.70922	1.90476	3.60624	2.38095	3.0303	2.0202	3.125	2.64052	0	0	4.7619	0	3.33333	0
RPIA	-0.2998	0.593152	44.7921	55.3688	50.0804	62.3188	64.6032	31.25	41.3105	56.4324	45.1882	64.1026	59.9947	65.0794	62.3188	43.3333	25.4545	37.5	33.7037	43.2012	56.2963	47.8261	63.3333	53.4914
ST3GAL2	-0.299482	0.0320817	62.5161	77.1694	69.8427	74.5238	66.0837	90.2357	75.3268	76.9841	74.819	84.127	81.4997	79.8418	73.0732	70.9989	73.8869	72.7653	74.1688	56.6488	58.1095	53.4383	55.6044	47.0238
APH1B	-0.298987	0.398824	1.39033	1.94077	1.66555	0	3.23362	NA	0.34965	2.5641	3.33764	0.732601	0.3663	0	6.81818	0.404858	0.34965	1.28841	0.641026	4.37247	0	1.75101	0.826446	2.73569
SLC45A3	-0.298864	0.209013	17.4657	21.7161	19.5909	16.8134	17.1914	3.38828	17.8025	15.5317	19.0819	18.1726	33.908	25.9825	32.4726	17.3286	17.4486	16.1551	17.4795	16.2765	15.439	19.104	20.711	17.9815
KCNAB1	-0.29865	0.0592196	56.5793	69.8221	63.2007	53.2258	75	64.7059	66.0714	63.5802	65.4082	73.0031	75	72.0196	72.3314	64.9585	51.4101	61.7144	59.532	58.8983	64.0772	38.407	56.4904	46.7172
VEZF1	-0.29854	0.622389	30.7915	38.1004	34.446	28.8889	40.3736	63.3124	34.9779	36.2393	37.5909	34.766	33.3333	36.2024	37.3773	23.3025	29.4399	33.9705	22.0905	18.0423	38.3091	37.5225	35.3535	30.9343
UMOD	-0.297657	0.0456123	66.6852	82.1951	74.4401	75.3271	86.4705	67.8571	78.0195	66.2824	83.2126	82.3962	81.5299	92.8446	90.9868	64.8863	62.9474	70.5065	73.0477	72.6173	67.8335	59.4155	74.6243	51.0672
NKX3-1	-0.297554	0.270527	18.4553	22.9118	20.6835	19.1405	17.2939	4.71491	20.5115	22.0513	24.8093	22.7101	28.4732	23.6236	35.9796	20.924	21.5919	23.0206	22.924	15.6212	19.9078	9.29751	13.4644	18.0383
SLC25A20	-0.29752	0.675273	3.47331	4.49784	3.98557	1.78571	0.699301	6.25	1.66667	1.79768	1.24861	0	6.45586	18.1667	5.3719	1.29555	5	2.43336	6.41026	2.66576	1.01928	3.34169	6.0986	2.77056
TBL3	-0.297408	0.398118	30.2926	37.4565	33.8745	41.4286	40.051	NA	45.5433	42.1784	30.3414	18.7026	53.5714	43.2015	30.6667	35.4263	15.2381	20.8333	0	43.5185	39.1873	42.8571	40.9524	0
TBC1D31	-0.296887	0.866873	2.44955	3.23774	2.84364	9.20912	2	0	0	5.33333	5.51136	NA	2.96703	7.5	0	0.625	0	4.50578	2.5	1.25	7.12121	4.61538	0	1.42857
HIST1H2BB	-0.296367	0.554062	1.63136	2.23144	1.9314	1.05622	0	0	3.57143	2.94706	3.75212	2.42329	1.0497	3.12042	1.97183	2.45	0.833333	2.99136	2.75	2.44675	0.763258	1.14985	0.921659	0
SLC35F6	-0.295536	0.166556	49.8145	61.3668	55.5907	50.1838	83.3333	NA	64.2857	35.589	68.6923	77.4194	60.4167	54.7692	46.4286	61.5148	60.1429	69.7145	50	27.0833	36.4035	NA	62.5	37.5
CAMKK2	-0.295452	0.0824013	52.053	64.1103	58.0817	67.792	71.1585	38.959	69.7806	57.7318	60.5377	59.5724	69.3708	67.4959	69.1489	46.3464	43.9754	46.2916	53.281	52.6154	55.1169	57.9479	53.107	61.1911
PRKCI	-0.29532	0.0470417	43.2244	53.2704	48.2474	54.5816	47.8912	55.2047	61.6081	44.8919	44.4072	52.4074	63.4146	47.7083	62.2222	24.3379	22.6634	20.9693	38.5909	44.2992	63.1341	52.6192	65.6776	59.4291
RNF10	-0.295202	0.265592	1.4231	1.97328	1.69819	1.0989	1.73319	NA	0.952381	1.42857	0	0	0.892857	10.7792	0	1.0989	0.892857	0	NA	2.85714	3.68421	NA	1.42857	0
NOXO1	-0.295149	0.751588	59.8093	73.6137	66.7115	90	92.8571	NA	27.2727	50	86.2069	70	100	88.8889	73.6842	50	93.3333	93.3333	NA	25	42.8571	77.7778	NA	36.3636
HP1BP3	-0.295051	0.401692	1.61181	2.2045	1.90815	5.97148	0	NA	4.34783	3.57143	1.38889	0	5.10204	3.22581	0	0	0.833333	0	6.41762	0	3.06122	0	1.5625	2.63158
DHRS11	-0.294913	0.306505	0.942115	1.38261	1.16236	9.21053	2.6936	0	0.290698	0.961538	3.90077	0	3.125	1.05519	0.416667	3.51732	1.01351	1.02459	0	0.304878	0	0.961538	1.13636	0.520833
CHMP7	-0.294731	0.442334	1.30513	1.82761	1.56637	0.90142	3.89539	1.0101	1.4881	1.09539	0.974651	1.42919	0.988372	0.898477	4.22065	2.59649	0.407268	1.09902	0.554017	1.02735	1.07397	0.809717	2.78947	1.38889
TMX1	-0.294419	0.236495	1.73445	2.3535	2.04398	NA	3.22581	0	0	3.125	4.06977	7.98319	2.77778	0	0	0	1.97368	0	4.54545	0	0	0	9.09091	0
MRPL20	-0.294238	0.828485	1.23904	1.7456	1.49232	2.27273	0	NA	0	4.05405	0	3.125	0	1.78571	5	0	3.84615	0	2.94118	0	NA	3.125	0	0
SRRDHPS4	-0.294041	0.0655815	29.4879	36.3803	32.9341	17.1429	22.8856	77.7778	33.6161	22.3016	38.8889	39.2157	33.3333	31.5315	93.6508	27.3092	28.9683	26.1538	28.4848	28.8462	21.0084	35.8165	73.0769	24.7863
METTL21A	-0.293877	0.19871	27.1269	33.4816	30.3042	31.193	36.858	49.5455	37.7778	22.413	33.8542	34.2152	32.7485	27.1698	31.7708	36.7117	27.6116	37.1231	38.1169	15.3558	12.0497	14.232	34.9306	32.209
DDX55	-0.293816	0.438552	1.40769	1.95154	1.67961	0	0	0	0	11.1111	3.1586	0	1.33333	1.96078	0	0	0	3.7037	0	0	6.66667	2.29885	0	0
CDC42EP2	-0.293798	0.0241221	47.6718	58.665	53.1684	54.3125	56.7769	68.1818	57.9415	53.9131	58.2996	55.2007	58.3965	63.1295	62.0937	55.312	61.2519	52.2768	54.8953	44.8293	35.3899	36.7536	38.0024	57.2849
PIK3R4	-0.2933	0.482924	2.76463	3.61332	3.18897	1.76519	2.06878	4.61953	4.21254	3.05464	6.38797	2.5468	2.7524	2.58507	4.6316	2.09524	4.41822	1.56671	3.18968	2.62626	2.8253	0.703704	3.40524	4.05128
GNAL	-0.293288	0.240493	1.39869	1.93943	1.66906	0	0	NA	2.17391	4.06803	3.64583	0	0	2.12766	3.5	2.84091	5.43478	1.58228	1.04167	0	0.438596	0	1.25	0
PLCL2	-0.292941	0.609287	11.6711	14.5238	13.0974	13.2027	15.2265	33.3333	17.1736	26.6997	6.80816	16.1059	7.98493	17.5305	9.54697	8.28632	3.47035	6.91957	4.2861	13.7953	14.3874	20.0864	14.8341	24.5559
HAUS8	-0.292671	0.111697	24.0919	29.7352	26.9135	33.3333	25.2101	NA	26.3736	27.1318	28	97.2222	27.6515	25.9259	28.5714	16.4286	21.1735	25.974	30.7143	22.7273	21.2846	20	78.2609	18.956
STX8	-0.292491	0.52589	1.68808	2.29223	1.99015	2.5641	0.351288	2.63158	0.487013	2.52101	0.250627	5	1.90476	7.44048	0.285714	1.25644	0.892857	4.19152	3.25207	0.675676	1.67202	2.1703	1.42625	0
MDH1	-0.292333	0.599595	1.38161	1.91656	1.64908	1.38889	2.38095	NA	3.0303	4.25372	0	2.0202	0	1.81818	1.998	2.82132	0	0.673401	1.21212	1.45688	3.75079	0	0	1.85185
SLC6A1	-0.292215	0.36703	28.8436	35.544	32.1938	1.42857	45.6653	37.7005	24.0119	48.8418	21.0204	29.0143	65.3846	19.5652	28.6923	35	27.2727	32.2722	39.4737	24.4186	12.1951	25.7246	43.2353	20
RTFDC1	-0.291882	0.600556	0.855536	1.27161	1.06357	1.19048	0	0	1.51515	1.66667	0.181159	1.44033	1.04167	1.92308	3.67647	0	0.735294	2.08077	1.12994	1.90493	0.966184	0.406504	0.47619	0
TMEM30A	-0.291561	0.430526	1.25455	1.75949	1.50702	0.641026	2.99708	2.38636	3.89466	0.953586	2.7745	0.452489	0.64663	2.20756	0	2.40609	1.04644	0.745541	1.737	1.06952	1.54412	0.588235	1.66667	0.568182
ITGB5	-0.291498	0.543629	1.98124	2.64878	2.31501	2.4	0.869565	NA	7.27273	0.253165	3.52941	3.43201	3.33333	2.5	0	2.27273	2.7027	2.57143	0	0	5	2.16216	2.35294	0.769231
ZNF319	-0.291404	0.13588	57.2728	70.3161	63.7944	75.6906	65.492	68.75	70.9524	71.4325	70.1198	73.724	74.4048	71.9626	65.1106	60.7313	65.6616	56.9369	61.3397	53.5369	52.3346	51.0391	45.6085	66.8323
KIF20ABRD8	-0.291057	0.582239	81.5476	100	90.7738	100	100	100	100	100	100	100	NA	100	100	100	0	100	100	83.3333	100	87.5	NA	NA
GPNMB	-0.290973	0.230379	48.2852	59.2987	53.7919	65.5283	57.8726	67.0833	54.8144	64.1347	68.5777	59.8712	53.2483	55.6096	54.9358	59.7702	60.8073	64.3377	65.6028	32.7467	28.725	32.029	39.3935	52.5668
MYO1C	-0.290593	0.62054	29.9056	36.802	33.3538	38.0732	34.0665	41.3793	37.8732	29.407	39.5272	36.2028	39.8836	37.5146	37.2463	36.5994	33.884	32.5212	29.8253	30.9486	29.2682	34.0381	14.2954	17.9312
ELMO3	-0.29012	0.0710557	63.3272	77.6556	70.4914	89.0873	79.1492	88.8889	83.899	33.135	83.2664	77.6441	86.8546	84.2685	87.4524	80.6127	70.9626	69.5737	80.6741	47.2131	45.4709	63.0333	57.453	54.9515
AGAP3	-0.290036	0.12019	67.4463	82.6873	75.0668	47.3315	89.7911	90.9091	84.4444	51.0851	86.1111	86.5385	87.7877	87.9062	82.3529	91.9355	77.8525	81.8772	89.6168	47.3792	40.8241	51.1314	43.5374	91.0256
ASF1B	-0.289989	0.409471	2.75103	3.58613	3.16858	1.92308	4.16667	NA	3.57143	5.55556	0	2.94118	0	4.7619	7.69231	6.52174	2.77778	1.51515	0	0	3.1754	0	5	5.76923
KISS1	-0.289989	0.0585609	53.2272	65.2999	59.2635	60.3175	82.138	66.6667	70.0321	58.2819	85.7143	68.3333	57.7778	52.4436	37.5	45.8923	54.0714	37.8035	45.5556	47.6074	60.8008	49.5455	67.0868	70.6816
RNF44	-0.289908	0.38481	3.18105	4.11159	3.64632	2.89339	2.38095	5.76923	3.72007	3.90787	3.92333	3.51732	4.5271	3.67942	6.9209	4.98143	0	3.77842	3.36032	1.86879	4.08715	1.68357	3.3278	4.24421
RBCK1	-0.289823	0.621443	2.4402	3.20562	2.82291	1.47059	9.375	NA	0	0	1.02041	6	5.61857	1.25	2.38095	3	1.19048	4.92308	5.95238	4.34783	0.625	0	0	1.92308
CTSW	-0.289489	0.611128	59.5525	73.0077	66.2801	90.9091	73.5294	NA	92.7381	90	45.8333	79.1667	45.2083	79.8077	77.7778	34.0476	14.2361	29.0476	32.3529	100	95.2381	93.75	77.7473	NA
INTU	-0.289009	0.308785	2.3858	3.13677	2.76129	2.35294	2.85714	NA	4.44444	1	2.74457	5.66502	3.47826	4.90476	0	3.33333	2.5	0	8.33333	3.75	1.33333	2.22222	0	0
COPS2	-0.288833	0.380388	1.11575	1.58471	1.35023	0.714286	0	NA	1.42857	2.58125	0.94548	1.5444	4.51128	0.47619	1.19048	0	1.71429	0.621118	0.549451	1.5873	0	4.85528	0	0.714286
GATA1 HDAC6	-0.288548	0.397342	43.8672	53.8012	48.8342	54.6288	53.1187	66.6667	52.6455	56.044	54.6779	53.2545	53.2819	51.6766	50.1971	30.4383	15.4842	39.8716	44.7344	55.068	57.1429	45.8438	54.9451	51.2763
TMEM256-PLSCR3	-0.28822	0.646748	2.61108	3.40961	3.01034	0	0	NA	NA	0	2.22222	0	9.52381	0	12.1212	7.84314	2.22222	3.33333	5.55556	0	4.54545	0	0	0
MARK2	-0.288104	0.0638968	60.1082	73.6152	66.8617	71.3986	80.6405	0	79.1422	42.3031	76.5537	77.633	80.3604	78.3896	78.6851	63.7652	66.0613	64.2652	73.6804	50.913	56.416	49.5179	42.1786	74.297
DNAJB14	-0.287707	0.57969	2.01773	2.68374	2.35074	2.66897	0.438596	0	3.58042	6.31579	2.30007	1.77607	3.72563	0.787815	5.55556	2.57035	0.595238	2.55363	0.641026	1.51515	0.95943	6.70996	2.81385	0
TRIM28 CHMP2A	-0.287663	0.345772	68.2518	83.5329	75.8924	93.3333	100	NA	100	NA	79.5455	51.8519	53.3333	100	100	64.5833	61.9048	NA	80	54.1667	70	72.2222	76.4706	66.6667
ACP2	-0.287625	0.149329	43.3982	53.1937	48.2959	49.988	57.7114	NA	58.2115	47.6474	55.8115	48.4538	53.75	51.1872	53.7418	44.9733	51.0059	52.7361	62.0466	27.8024	31.3384	30.1043	41.6148	47.5248
NFASC	-0.287332	0.127082	45.7395	56.04	50.8897	52.5706	60	54.2222	54.8649	54.9495	54.1521	57.5946	54.4774	57.0991	57	51.0797	34.4462	46.6881	40.9677	46.8451	48.2759	46.9226	49.8465	46.5833
SPAG1	-0.286989	0.410036	23.1184	28.4267	25.7726	22.9769	42.4536	0	31.3759	25.6594	33.9875	20.4673	27.0266	36.249	21.0084	19.1339	25.7674	19.1558	11.5845	26.6997	19.629	27.8448	36.79	21.4609
POLR3C	-0.286762	0.314737	5.15023	6.50266	5.82644	1.5625	7.2619	11.4423	8.22434	7.15311	4.40221	3.13525	9.59566	5.92513	3.85384	3.73016	4.18301	6.10125	1.04463	5.47706	6.42877	7.4578	8.43827	3.2159
CCNDBP1	-0.286471	0.355593	0.724713	1.10355	0.914133	0	0	NA	0	0	0.740741	0	5.55556	1.42857	NA	1.25	2.42424	1.57895	0.5	0	0.769231	0	0	0
BRAT1	-0.286463	0.553188	6.04155	7.5882	6.81488	13.1095	5.29625	6.14035	9.25568	7.19408	9.55264	9.41886	4.55626	6.89536	9.49495	6.46946	4.68528	7.11956	8.37411	5.60739	3.37391	9.42178	5.6084	3.3398
IRX2	-0.28632	0.636524	2.40743	3.15545	2.78144	13.4524	0.347222	9.09091	1.11111	7.05882	0.35461	1.62602	1.23457	7.57576	0	5.84064	0	0	1.08595	8.33333	3.78788	1.42857	1.19048	0
WFIKKN1	-0.285905	0.758219	47.137	57.6875	52.4123	86.7257	99.2308	63.2653	84.0909	32.5758	79.1139	53.5714	19.7531	73.6196	13.9665	63.8655	59.6859	66.0606	53.8462	41.4815	29.0155	36.5672	44.9438	28.7671
UBE2M	-0.285269	0.75494	3.66535	4.68537	4.17536	0	1.53061	NA	0	3.65854	11.3706	0.833333	9.27632	0.833333	9.98024	0	3.84615	9.50194	6.0024	7.44485	2.77778	0.555556	1.38889	1.47059
LRRC14B	-0.284972	0.758219	73.1754	89.3743	81.2748	47.619	100	100	97.5	17.7778	89.0909	100	100	100	100	38.4615	19.0476	30.8824	77.0833	100	100	100	93.1034	100
CTPS2SYAP1	-0.284423	0.391671	1.31715	1.82211	1.56963	5	0	0	3.31254	3.15313	1.31073	5.26474	0.324675	0	0.879765	2.47475	0.293255	0	0.3367	2.766	1.8643	2.30769	1.46199	0.34965
NDE1	-0.284303	0.630283	73.9883	90.3223	82.1553	100	96.7742	100	52.6316	76.3158	87.1795	100	100	100	100	89.6552	100	100	63.6364	42.8571	60	69.0909	66.6667	NA
CDCA7	-0.284249	0.395346	1.4122	1.93751	1.67486	1.33333	3.09997	3.50877	5.61466	1.91571	0.888889	0	2.40964	0	0	1.66667	0	1.93237	3.125	3.02276	2.96296	0	0	0
SVBP	-0.283996	0.442697	7.34867	9.16503	8.25685	5.09368	3.90676	1.5873	14.254	8.09211	8.55529	5.57606	14.2321	7.75918	15.2768	3.18996	1.75	3.4442	3.44988	10.8796	9.14425	15.936	9.93005	9.66908
ALDH3A2	-0.283834	0.302714	5.89098	7.38925	6.64012	7.30601	7.11503	4.19428	5.55556	8.71119	11.4905	9.59596	4.59723	7.21076	5.98204	16.1639	6.92845	5.9004	13.7798	3.12261	1.84735	0.396825	0.309598	3.89476
HNRNPU	-0.283606	0.3566	2.28759	3.00177	2.64468	4.9741	0.821359	8.08081	1.21914	3.66042	4.33789	2.1451	1.33691	3.02481	3.65925	1.53257	3.8699	3.15535	0.757576	3.47102	1.2098	0.520833	3.71679	2.57576
TNC	-0.283387	0.339196	75.654	92.2916	83.9728	100	95.5882	NA	97.2222	66.359	95.8333	100	89.8106	95.6028	97.9167	NA	39.0625	52.8686	66.0985	98.4375	100	77.2368	93.75	77.7778
TMEM266	-0.28317	0.08624	45.0473	55.0333	50.0403	61.7347	56.7829	30	51.6667	55.3882	62.7839	50.2925	46.4878	60.6478	61.9264	53.0865	49.2643	54.7422	46.8681	48.7218	38.0214	29.7305	44.7099	40.2807
TMEM59	-0.283022	0.136429	50.0053	61.0603	55.5328	51.6667	66.6667	87.5	56.1438	56.713	44.0741	58.2492	61.0074	64.7541	63.2479	40.696	25.3333	15.1361	71.4286	60.3175	63.3333	62.1622	62.7104	46.7649
STOX2	-0.282357	0.0224361	37.1195	45.3602	41.2399	50	42.7083	33.3333	28.8462	50	50	50.3472	50	50	50	49.5614	45	39.901	30.6259	45.9459	34.2857	23.5294	31.6667	30.5556
SLC41A2	-0.281878	0.117702	52.8236	64.4375	58.6306	60.8333	50	57.1429	75	66.1442	75	75	59.8361	70	45.1754	48.6904	60.5804	67.602	66.8956	29.6827	46.6628	43.948	38.8889	71.4286
JAKMIP2	-0.281836	0.00667645	68.3944	83.3656	75.88	85.7143	81.2836	86.1111	81.6378	82.1344	83.82	80.6748	86.1472	83.1596	85.7143	63.8262	67.0052	63.8476	81.1328	64.2031	64.0685	67.0443	84.375	66.2963
PRKDC	-0.280879	0.410927	1.08131	1.52865	1.30498	2.18487	2.38328	2.08333	0.875688	2.56302	1.42018	0.765306	1.8187	0.857072	1.11643	0.644137	0.912698	0.767868	2.44426	0.865052	0.31746	2.03081	0	1.54663
EXOC8SPRTN	-0.28066	0.497256	1.26306	1.74905	1.50606	0.96094	1.67378	2.3787	2.46932	2.33799	3.00759	1.04095	1.56381	0.82216	0.722122	1.15341	1.57778	1.76736	0.463405	2.80519	0.866725	0.592109	1.03984	1.04026
CKAP2L	-0.280637	0.682918	2.95057	3.79888	3.37473	1.28205	0	9.96377	4.16667	9.01207	1.79487	4.42623	2.99751	4.27812	0	1.58892	10.5288	2.27273	7.75434	0	1.94885	0.847458	2.77778	0.568182
H2AFZ	-0.279953	0.306754	1.40873	1.92458	1.66665	0.952381	4.74265	5	0	0.963855	0	3.01994	1.15385	1.73913	0.701754	0	1.42857	2.92404	1.33333	0.47619	1.25	1.81818	3.44828	0
SCNN1G	-0.279952	0.441584	10.972	13.5359	12.254	29.2367	1.33929	0	8.71192	1.02041	23.635	14.3351	18.4486	29.9486	18.583	15.1552	2.77778	19.5339	5.38033	19.449	13.3471	3.15789	11.7318	2.5
HAS2	-0.279931	1	5.58734	6.99793	6.29264	16.6667	0	NA	15.3846	9.09091	8.88889	14.2857	0	0	8.33333	9.09091	0	4.44444	7.14286	2.94118	0	20	6.66667	0
SNTB2	-0.279685	0.451682	77.3888	94.1585	85.7736	100	94.1176	NA	NA	NA	100	70.8333	100	100	100	100	80	96.1538	100	58.0645	33.3333	75	75	78.9474
TMEM115	-0.279399	0.0852341	24.5484	30.0079	27.2782	31.3657	29.4474	NA	39.1034	18.2848	35.0755	29.1028	29.2759	31.2114	28.5619	32.1642	20.1406	30.6061	31.1791	19.3949	13.0469	23.0887	36.431	14.8942
SHMT1	-0.278941	0.484821	1.70056	2.2766	1.98858	0.350877	2.78571	3.76984	2.07143	1.87024	1.46083	0	3.31884	2.60664	3.28283	1.58052	4.66968	1.89982	1.27205	3.13803	0.47619	0.740741	0.31348	0.416667
APAF1	-0.278299	0.518301	1.9156	2.53593	2.22576	4.55556	0.505051	0	5.11364	2.08333	3.99739	4.16667	3.0303	1.81373	0	1.80375	0	5.60606	0	1.11111	1.96078	1.78571	1.66667	4.69697
DPM1MOCS3	-0.278106	0.803275	1.94779	2.5745	2.26115	5.45809	0	13.3333	0	4	1.07527	0	0	0	4.7619	2.29885	2.77778	5.70881	3.84615	0	2.89855	0	0	0
TMEM39A	-0.277827	0.34017	1.44934	1.9695	1.70942	2.39737	1.36852	1.23457	5.08936	1.7328	0.568219	3.0285	0.505051	2.22222	1.97628	2.6774	0.411523	0.740741	0.925926	0	3.76701	1.94211	1.38889	1.19048
MAD2L2	-0.277764	0.712248	72.4989	88.1038	80.3014	100	100	NA	100	100	90.9091	30.7692	95.6522	87.5	100	62.5	60	0	59.0909	85.1852	85.7143	100	100	100
COL25A1	-0.277645	0.457768	23.1666	28.2951	25.7308	33.3333	25	28.2828	30.2564	26.3403	31.0231	20.915	26.9406	32.5641	33.3333	27.3684	23.1111	15.9844	27.0115	26.6667	23.8994	20.0855	19.5238	24.8485
TNFAIP8L3	-0.277564	0.4316	1.82632	2.42592	2.12612	2.96296	0	NA	2.1164	3.96825	2.18695	3.06878	0	2.22222	6.15385	2.77778	0.740741	1.19048	3.1746	0	1.27088	0.854701	4.16667	3.56125
COQ10B	-0.277354	0.56396	0.97976	1.39941	1.18959	2.77778	5.76923	0	0.78125	0	1.875	1.25	0.480769	1.38889	0	0.735294	2.57937	0.757576	0.520833	2.52547	0	0	1.08696	0
USB1	-0.277142	0.532316	4.47631	5.63615	5.05623	NA	0	NA	0	11.1111	4.65116	23.0769	6.25	0	0	0	11.1111	11.9048	4.54545	0	3.7037	0	NA	4.54545
ANO10	-0.277094	0.0114401	67.8878	82.475	75.1814	93.2398	80.7674	71.733	95	96.9298	62.6092	69.1863	95.5882	91.8895	78.5714	47.4652	40.4762	67.5329	50.926	85.5655	75.0281	80.5556	87.3016	97.0588
SLC25A3	-0.276807	0.374213	2.36737	3.07961	2.72349	1.0219	2	4	1.91781	1.69697	10.7125	0.204082	1.875	3.51587	2.1645	0.560748	3.07692	0	5.33597	3.03797	1.96078	3.22727	4.33824	0
APTX	-0.276666	0.713779	1.56226	2.10391	1.83308	2.15054	1.66667	0	2.77778	4.7619	6.25821	1.25	0.675676	0	0	0	0	2.00231	4	2.44108	0	4.98176	0	0
ARL6IP5	-0.276536	0.185689	59.9842	72.8692	66.4267	80	75.3548	83.3333	67.2387	74.4705	76.8548	77.5	68.3578	78.584	62.5	72.498	73.2927	74.2837	76.1	47.422	42.2059	37.4943	42.5	74.0616
ITGB8	-0.276175	0.0225388	76.314	92.6257	84.4699	98.7359	81.2731	94.1176	85.8397	96.9013	93.4211	91.6808	100	96.808	93.5897	82.953	56.9896	91.2353	83.2658	65.7214	81.179	83.75	87.1711	56.299
C11orf65	-0.276076	0.532015	2.37356	3.08503	2.72929	1.7982	3.97913	12.5	3.84615	3.25941	1.28205	1.53846	5.06141	1.8315	3.15789	1.4652	4.96503	5.01131	0	3.43915	0.965309	0	2.0202	0
CFAP69	-0.275747	0.225665	69.3486	84.1655	76.757	96.1538	95	87.5	62.2807	73.7634	91.129	75.8366	82.2682	97.6058	92.1053	78.9474	57.1525	71.039	60.0379	69.1454	65.1961	51.1905	78.5714	92.8571
TMOD1	-0.275347	0.614899	1.20137	1.66428	1.43283	19.0283	0.806452	0	1.5625	0	2.20588	0	7.14286	0	3.26087	0.925926	0	0	0	0	0	5	1.78571	5
DHCR24	-0.27524	0.0733947	60.1212	72.9686	66.5449	76.6382	74.1148	90	67.3197	64.2183	73.3332	74.0385	75.059	75.6876	76.9231	67.7068	55.1297	66.9627	74.5868	47.2489	51.7628	49.2484	56.5579	74.1124
PROB1	-0.27518	0.236818	29.6526	36.094	32.8733	41.6667	40	31.8182	34.3166	27.7056	37.3429	38.0769	39.2742	44.2857	31.1712	34.5185	41.3285	35.6026	33.5093	28.134	22.165	33.4253	13.9354	21.1111
SPHK1	-0.275106	0.150468	23.9865	29.2358	26.6112	43.253	37.9041	7.03831	34.1616	32.1934	23.8569	25.6922	32.7121	32.0535	28.5849	9.91653	7.23048	6.233	9.10363	38.5407	34.2866	42.7497	40.5775	35.274
ETV1	-0.274752	0.660768	5.3826	6.72158	6.05209	7.78068	2.76632	0	6.33248	5.40779	8.11867	6.4963	13.1061	1.49881	13.5532	9.91948	6.96502	10.4381	7.48721	6.45153	2.07407	0.816171	3.43407	0.833333
UPF3A	-0.274481	0.424096	2.37062	3.07696	2.72379	2.63158	5.71429	1.78571	1.08696	2.64778	6.35417	6.35377	0	3.75	0	0	1.92308	1.16279	1	0.925926	4.50928	8.06452	2.5	1.25
HMGCR	-0.274315	0.393079	1.01026	1.43124	1.22075	0	3.75119	NA	1.75439	3.23985	0	1.72414	0	0.980392	0	0	0	0.387597	0	3.98551	1.77305	0	0	2.77778
KCNF1	-0.274155	0.456176	28.7503	34.9767	31.8635	13.1391	33.3333	31.6667	37.9426	19.0512	38.0651	33.7193	42.7086	39.874	36.7919	27.9443	14.6757	21.2394	29.7726	35.5943	30.8903	33.9286	45.4409	22.8704
PAXBP1	-0.273792	0.373175	2.41816	3.13249	2.77533	0	4.94505	NA	0.595238	4.44444	4.46399	1.42857	2.69097	2.46212	3.3196	5	3.96825	1.58802	1.99483	0	7.03704	0	0	0
OLFM2	-0.273617	0.0124442	76.6024	92.8085	84.7054	87.9599	84.4828	92.8571	92.4113	81.5015	100	94.1818	98.3871	97.9762	93.4783	83.2418	63.4852	83.0357	76.3889	71.8182	81.7708	78	67.0833	92.5926
SORCS3	-0.273454	0.416677	5.10262	6.37622	5.73942	6.16939	7.28315	7.91708	4.45624	1.89718	6.48353	8.38627	4.78664	13.0483	2.93192	6.13296	4.38452	5.54281	6.06229	3.10286	5.90333	4.75996	3.32034	6.63347
MEIOB	-0.273232	0.166774	61.0143	73.945	67.4796	96.9697	100	90.9091	97.7778	48.8095	78.125	85.3333	71.4286	64.94	28.1818	68.8889	38.8889	83.9394	68.1159	70.2652	41.6667	71.4286	NA	44.9206
ACTR1B	-0.27308	0.930367	0.679032	1.02892	0.853974	0	0	0	0	4.41176	0	0	3.33333	0	1.51515	2	0	1.85185	0	0	0.505051	0	0	1.75439
LAMTOR2UBQLN4	-0.273015	0.545609	2.68449	3.45208	3.06828	5.26316	4.17405	NA	3.36538	7.40741	2.5641	5.7971	1.47059	0.877193	1.96078	2.0202	1.04167	2.0202	0.724638	5	0	7.63889	3.0303	NA
PON3	-0.273008	0.25653	19.2985	23.5272	21.4129	0	NA	NA	45.614	22.5497	26.3462	11.5385	18.5185	35.1852	4.93827	6.46122	4.32099	6.84524	5.43043	35.3078	16.7211	40.961	44.3056	13.3333
WDR44	-0.272956	0.468327	8.68286	10.6996	9.69124	10.3704	10.3704	5.55556	11.6111	3.57143	8.93954	15.8201	12.4728	10.51	11.1111	8.125	11.432	8.68252	1.38889	10.7071	10.1304	10.0251	3.125	8.61823
TTF2	-0.272774	0.569434	4.36895	5.48638	4.92767	8.19743	5.56695	9.63481	5.02927	2.08923	4.70471	7.93261	4.67431	6.66614	4.92317	3.33117	5.13744	3.33532	3.91047	6.35098	3.08847	4.27088	7.04905	2.85672
ACTR10	-0.272645	0.412135	1.28233	1.7571	1.51971	1.96078	1.28205	NA	2.46449	2.77778	4.0404	0	0	2.38095	1.11111	0	1.5873	3.61612	4.16667	0	0.980392	0	0	1.19048
HOXD9	-0.272187	0.692843	1.01422	1.43244	1.22333	1.2482	0	0	3.01724	0	2.86885	1.21951	2.12766	0.846239	2.8125	2.8125	0	0	2.5	0	1.26582	0.728155	0.357143	1.46435
CHRM3	-0.272018	0.0042734	63.032	76.3184	69.6752	78.0762	79.5652	71.5841	78.5431	73.9612	74.534	75.5614	78.881	75.7811	77.5073	58.7356	64.2146	63.8251	67.662	60.2876	62.6035	54.0297	63.2328	72.6973
UNC13B	-0.271412	0.525539	1.60149	2.13997	1.87073	1.14286	0.75188	NA	0	0.649351	4.36508	1.78571	4.94505	2.24176	2.38095	1.38249	0.952381	1.55081	4.16667	1.50376	0	0	3.8961	1.0989
TMEM123	-0.27137	0.635347	7.66704	9.46072	8.56388	10.3884	9.4697	6.15385	7.32639	8.33333	11.8702	12.2449	10.7099	9.9359	8.33333	8.65231	3.05314	8.98287	9.92908	5.36634	8.92857	8.33333	9.61538	2.16216
LLPH	-0.271	0.472481	1.41166	1.91001	1.66083	0.649351	0.931677	5	6.34921	2.68783	0.549451	0	0	0	4.44444	0	3.22581	0	0	2.67857	1.42857	1.68067	0	2.88462
COX16	-0.27096	0.464722	1.61729	2.15805	1.88767	1.65176	2.07227	2.48817	2.97466	2.94428	1.71688	2.30462	1.55469	1.71018	1.83364	1.12469	1.45603	1.8651	1.51687	1.89318	2.04	1.50201	1.24909	1.90866
CMC2	-0.270802	0.397809	1.30468	1.78055	1.54262	3.91363	3.3101	2.66667	3.15126	1.5198	2.5491	2.07407	0.20202	1.11571	0	0.185185	0.3003	2.2096	2.18855	2.59259	0.246914	0	2.85714	1.85185
IKBKE	-0.270377	0.0113238	80.6285	97.454	89.0413	100	100	100	NA	100	87.0968	100	100	97.2973	95.2381	74	72.3404	80.7018	68.3333	81.6327	91.3043	85.1852	90.9091	81.25
DNAJB9THAP5	-0.269944	0.721829	0	0.205761	0.102881	NA	0	0	1.85185	0	0	0	0	0	0	0	0	0	0	0	0	0	NA	NA
DPYSL4	-0.26993	0.0481392	42.3297	51.2447	46.7872	53.4128	52.1977	45.0183	54.3599	47.2243	50.8761	52.7977	53.011	52.3507	53.8462	43.7172	40.5374	41.4811	48.9451	33.9139	39.8621	39.5429	42.3023	50.665
MRPL27EME1	-0.269577	0.572464	0.695763	1.04416	0.869963	3.75458	0	NA	0.390625	3.29868	1.78571	1.5625	0	0	1.31579	2.23214	0.390625	3.0303	0	0	0	0	0	0
TPP1	-0.269346	0.397524	18.4558	22.4493	20.4526	22.5283	27.5433	5	20.8265	23.8154	22.4733	25.6245	20.1926	24.4755	19.1162	20.8983	18.6617	20.9808	24.5304	17.5961	15.6264	2.89683	18.3048	21.0678
C3orf20	-0.268783	0.0876514	80.1016	96.7105	88.406	100	96.5517	100	96.1538	100	90.4762	96	92.8571	100	100	86.9658	73.3333	82.3529	82.2222	80	62.5436	75	80.7692	97.7273
SH3BP5	-0.267835	0.184436	31.2921	37.8797	34.5859	40.339	40	19.5707	40	37.4867	37.3778	36.3111	100	30.3686	47.8261	26.8707	35.7143	31.0869	34.1118	38.8462	36.1644	37.1429	27.0833	8.33333
RNF139	-0.267803	0.468376	2.24011	2.90101	2.57056	1.66667	4.62963	0	6.79012	1.11111	1.23457	1.96078	4.78395	0.740741	2.5641	0	2.22222	2.27273	3.50877	0	0	5.55556	3.57143	3.0303
TP63	-0.267648	0.17628	65.0162	78.4732	71.7447	70.8427	81.3725	62.248	81.0536	81.9545	80.5128	74.899	75.5793	82.7956	80.4348	70.3726	72.1513	72.2193	70.5859	57.5132	54.1963	53.149	52.7001	82.2581
WLS	-0.267441	0.172145	26.3811	31.9578	29.1694	26.2682	32.0394	48.8095	32.376	33.574	32.3724	30.3219	32.0227	28.9013	27.314	23.8554	18.7281	24.7394	29.8325	28.1091	24.6713	30.4552	26.5245	30.5237
VSIG10	-0.266839	0.133852	22.8201	27.6596	25.2399	25.2525	28.9044	21.5385	3.94737	35.8499	32.659	32.848	26.3443	31.3734	25.6689	25.1222	18.118	26.0054	26.145	19.1203	20.0549	19.6639	24.9101	26.7183
B3GNTL1	-0.26656	0.385904	1.02834	1.43996	1.23415	0	0.789835	1.18343	0.381388	0.125	1.95546	0.147929	1.53457	1.06863	5.48306	1.23729	0.480769	1.08696	0.520833	0.142045	1.41097	2.47312	2.0202	0
DECR2	-0.266515	0.705808	1.80612	2.37548	2.0908	0	0	8.33333	NA	0	2.77778	7.89272	0	0	0	0	2.94118	4.30108	0	0	0	3.22581	3.7037	2.08333
MAST1	-0.266129	0.126174	27.3068	33.0411	30.1739	35.1852	40.7407	NA	26.1438	8.92857	30.7402	42.6471	50	44.2949	20.8333	30	16.7241	11.1616	42.3395	32.3529	47.6094	18.75	21.4286	25.3947
CALML6	-0.265681	0.383399	4.43311	5.53171	4.98241	NA	0	NA	0	0	1.78571	6.66667	18.3333	2.08333	15.3846	0	0	0	8.33333	12	0	0	NA	15.1316
SUCLA2	-0.265448	0.544587	1.21121	1.6579	1.43455	0.219298	1.95743	12.5	0.438596	0	3.32675	0	0.524476	0.497818	4.13856	0.347222	2.932	2.12231	1.75926	2.66737	0.160256	0.438596	0	0.595238
SLC10A4	-0.265253	0.119115	35.3783	42.7212	39.0498	50	42.9577	46.1538	37.6623	40.2913	42.1429	33.7838	48.7013	47.7273	45.0704	24.0253	29.0476	30.1075	19.6429	43.9252	43.2836	44.4444	44.6429	39.2857
MIER3	-0.264748	0.369411	2.09362	2.71675	2.40518	12.5	4.54545	0	3.33333	0	5.20833	11.3636	0	0	0	2.77778	0	7	0	3.125	0	0	NA	3.84615
RAD50	-0.26453	0.246683	1.15673	1.59076	1.37375	0	0.625	4.21053	1.85185	5.55385	1.02884	0	1.0468	0	0	1.81818	0	0	0.625	0.512821	0.941176	4.44444	2.06897	0
SLITRK1	-0.264408	0.770945	2.65526	3.39049	3.02288	0	0	0	0	0	0	9.30233	16.6667	4.54545	0	0	0	0	0	16.2162	0	3.33333	4.34783	0
WAC	-0.26432	0.55497	1.3219	1.78876	1.55533	0.292398	1.81818	0	0	3.20513	1.2131	1.31579	2.69542	0.416667	3.94636	0	0	0.775613	1.95933	3.3465	1.97811	1.85185	1.5	0.574713
PRR18	-0.264096	0.316199	0.695917	1.0366	0.866258	0	0	NA	2.17391	3.84615	0	0	0	2.27273	0	0	0	1.21951	0	0	4.34783	0	0	NA
ZNF462	-0.264096	0.485885	1.10823	1.53173	1.31998	2.75042	2.89076	0	1.17647	2.66667	0.645161	0	0	0.779221	5.01463	0	0	1.42857	2.68016	2	0	0	2.97872	0
IGSF3	-0.263801	0.150192	53.7556	64.7417	59.2487	65.8107	66.2266	65.0068	62.1402	65.961	64.2757	61.8967	65.1216	65.095	66.9516	50.4286	29.1963	34.7354	58.8191	64.5156	62.7329	62.2285	69.4236	55.9259
TEP1	-0.263751	0.498614	1.84198	2.41207	2.12703	0	0	2.63158	12.963	0	2.82486	0	0	0	1.75439	1.21212	0	1.68776	0	0	0.606061	0	13.0719	0
FHL3	-0.263473	0.0410829	58.8617	70.8559	64.8588	68.168	76.4677	94.8148	80.1123	74.6574	61.0327	63.6432	69.023	57.6112	66.3304	42.5074	60.4167	39.5083	48.8761	61.9343	69.443	72.9441	67.345	69.9385
CITED2	-0.263259	0.278047	2.13435	2.7618	2.44807	4.52594	0	18.5185	0.793651	1.63043	5.29393	3.90947	2.2001	1.48148	1.02041	2.77996	1.1253	1.64421	0	2.57816	5.37536	2.28839	3.1746	0
C16orf59	-0.263182	0.267584	15.1084	18.332	16.7202	18.1818	15.2299	100	16.6667	9.31373	18.75	22.7273	16.6667	17.0238	16.6667	17.3148	17.5	17.1429	33.3333	7.06215	14.3129	11.2943	3.7037	33.3333
HPCA	-0.262857	0.321612	7.01868	8.62123	7.81995	1.07168	2.26497	7.11806	1.99336	2.32508	7.10171	5.92622	15.5425	15.3667	17.2073	16.5439	10.0202	7.7477	9.359	5.52954	5.3288	0.20202	3.63011	6.60713
EMC7	-0.262602	0.337481	1.00431	1.40446	1.20439	0.986842	1.56863	0	1.24032	1.16739	0.480769	1.98683	1.37213	0.610119	4.01786	0.899725	0.869402	0.581049	0.317797	2.01096	1.75893	1.20448	1.39649	0
FAM149B1	-0.262508	0.73045	1.05768	1.46831	1.26299	0	0	NA	5.55556	4.6875	0	1.13636	0	0	0	0	0	2.97619	1.38889	2.27273	1.82361	0	NA	0
TBC1D20	-0.262436	0.487659	1.42101	1.90401	1.66251	0	2.67857	8.33333	0.568182	5.59524	0.860605	1.35582	0.423729	3.02707	0	1.96078	0.555556	1.30208	1.75439	0.757576	1.77404	1.249	1.38889	2.24467
CDKN2D KRI1	-0.262421	0.145086	2.82436	3.58727	3.20582	2.33918	1.76471	3.1746	8.20467	6.74196	4.26653	3.02059	1.43275	2.28451	1.50376	2.77193	5.38278	1.34659	2.79685	1.83066	2.94118	0	25	4.37002
CCDC177	-0.261435	0.0298429	59.9135	72.0152	65.9643	88.4987	77.9638	72.5509	76.3225	71.0274	51.5252	65.838	76.734	84.9908	76.41	56.6058	65.8578	44.4765	63.8855	69.4376	65.4925	47.5894	74.6407	56.1446
ALKBH2	-0.261375	0.423519	8.74925	10.6856	9.71744	NA	0	NA	15.7895	7.35294	43.75	0	0	1.35135	17.2414	16.6667	6.52174	6.25	0	10	10	15	5.55556	NA
HABP4	-0.26125	0.542699	0.655804	0.984509	0.820157	0.691244	2.48447	0	0	0.680272	0	0.25974	1.60714	1.37752	2.45143	1.05042	1.68381	1.23457	1.12782	0.571429	0	0.234192	0	0
LRP12	-0.261159	0.216418	2.32571	2.98567	2.65569	6.25	2.90698	3.33333	0	0	9.52381	6	0	2.27273	3.0303	0	4.86111	0.462963	0	5	1.66667	0	0	7.77778
CTRL	-0.261124	0.0438662	48.7249	58.5909	53.6579	60	60	NA	56	60	59.3939	53.3333	60	60	60	36	47.5	57.561	25.7143	55.5238	60	60	47.5	NA
ARPC5	-0.258991	0.43449	1.39483	1.86575	1.63029	1.81452	2.93651	2.17391	0.714286	1.02986	2.29592	3.31225	0.141243	1.82519	2.30531	1.38547	0.757576	1.87711	3.28496	0.859788	2.9011	0	0.30303	0.769231
MON2	-0.258912	0.520235	1.15657	1.5805	1.36854	1.66667	3.7037	NA	0	0	1.07759	3.67647	0	2.79738	1.38889	0	0	0	0.657895	1.10294	3.31579	2.88462	0.78125	1.66667
SKI	-0.25833	0.0843947	41.6644	50.0307	45.8475	61.1111	64.0336	27.7778	58.2621	8.13953	45.4545	46.0227	68.2644	73.2143	33.3333	27.1605	45.8124	46.6388	57.017	36.6667	25.6879	28.5839	44.3182	77.2727
2010-03-01	-0.258283	0.565736	3.04748	3.84101	3.44424	1.11111	1.70274	0	1.53001	1.99693	8.33333	4.8819	7.63158	3.09984	3.47222	2.71552	0	3.35006	2.23039	3.33333	3.33333	5.30782	1.5625	7.97203
TNFRSF13B	-0.258204	0.136866	60.3689	72.3965	66.3827	79.4872	76.1706	NA	69.6759	64.1696	83.3333	76.9632	65.7027	62.5731	84.6774	61.1383	81.746	67.848	42.5052	56.3791	60.7568	63.6778	63.2886	47.0833
TMEM243	-0.258098	0.525897	13.3382	16.1471	14.7426	15.9176	20.2544	28.5714	16.0794	13.5905	13.9365	15.0048	12.6981	18.273	14.7875	11.0048	8.87255	9.75347	10.279	13.0563	17.9793	19.3047	18.5754	15.4346
CYSTM1	-0.25789	0.911999	2.65476	3.3701	3.01243	0	26.9608	NA	0	0	0	0	0	0	0	0	0	0	0	4.69639	0	15.625	3.57143	0
TCOF1	-0.2567	0.478422	1.54262	2.03778	1.7902	0	0	0	0	4.34783	5.33333	4.28571	1.88679	2.48634	0	5.55556	0	0	2.5641	3.06122	2.7027	0	0	0
CDT1	-0.256518	0.485775	1.49614	1.98187	1.739	0	0	NA	0	0	10.9319	2.94118	0	0	NA	0	0	0	4.7619	7.20721	0	0	NA	0
NABP2	-0.256021	0.767973	4.42416	5.47743	4.9508	0	0	2.77778	4.16667	NA	3.125	6.66667	16.6667	0	10.4167	4.16667	10.8889	4.7619	0	0	20	0	0	0
KIF2B	-0.255962	0.31881	59.0007	70.6488	64.8248	50.5051	92.5755	47.619	76.7656	85.7923	79.4203	66.5232	93.853	3.00144	90.2884	52.1026	38.7681	62.9167	65.4321	66.2973	51.8562	64.1026	71.6667	57.8644
PRRC1	-0.255959	0.557231	3.74109	4.66147	4.20128	1.48148	7.27273	0	7.09653	2.15311	3.6859	2.63158	5	5.45455	4.16667	1.90476	8.33333	3.47619	2.22222	4.80952	3.80828	2.77778	0	6.9161
PLAU	-0.255671	0.545848	1.15865	1.57719	1.36792	0.840336	0	0	0.75188	2.5974	6.12721	1.15769	0	2.88462	0	1.50376	2.17745	1.2605	1.02041	1.38249	0	0	0	2.25564
CCT7	-0.255565	0.0948868	36.1915	43.3993	39.7954	33.3333	35.2357	100	86.8946	35.2232	51.2346	42.3515	35.9007	35.0003	35.4839	38.1944	30.8696	34.2338	30.7971	37.8979	36.6387	31.0831	31.0476	92.5
CCNF	-0.255312	0.422996	1.54533	2.0381	1.79171	0.724638	2.22222	1.66667	0.833333	2.75275	0	1.71429	3.83442	2.63971	2.74247	1.91057	0.833333	0.542784	0.333333	3.19328	1.32479	4.61538	0	1.11111
FCER2	-0.254791	0.289669	33.9303	40.6776	37.304	41.4163	37.2762	100	42.7027	44.6812	42.8615	41.5385	0	40.2941	36.0667	43.4274	16.6667	39.6062	39.8989	42.2763	28.0676	35.8522	30.2114	14.8148
LRAT	-0.254616	0.157841	11.9934	14.5013	13.2474	13.592	9.57123	15.2864	10.5146	9.7359	9.69683	10.4691	20.1757	21.5647	23.4372	5.54751	9.73534	8.31825	15.9724	9.18045	14.5703	11.0827	17.3385	19.6666
METAP1D	-0.254354	0.444964	1.04693	1.44158	1.24426	1.60839	0	0	2.00669	0	2.48699	0.606061	2.02113	3.41259	1.31423	0	1.11525	1.67421	0.854701	1.64201	0.360577	2.09172	1.70455	0
FOSL1	-0.25424	0.165997	38.7256	46.381	42.5533	56.7347	50.5763	NA	53.2967	41.8319	43.8755	51.6079	44.5462	46.742	38.5714	40.8163	25.2381	37.6591	36.5986	44.1498	42.4501	41.6149	39.6825	40.3207
TBC1D10C	-0.254063	0.126946	54.3243	64.9776	59.651	62.4301	78.2173	46.7593	61.7761	81.9242	57.7074	65.0468	54.246	61.8075	61.4206	29.6164	37.6754	13.3502	36.0158	77.4176	73.4651	72.5268	77.0976	61.8194
EIF4E	-0.254003	0.631232	0.763927	1.1035	0.933715	1.11111	1.5873	0	0	2.68199	0	3.51504	1.05105	0.483092	0	0	0.791667	0.887076	0.198413	0.962963	2.02905	0	0.617284	1.38889
PHLDA2	-0.253458	0.282527	3.52564	4.39484	3.96024	10	11.1111	NA	0	0	0	0	10	14.0476	0	4.16667	NA	0	5.55556	3.84615	0	0	NA	11.1111
HSPB11	-0.253347	0.577467	20.0843	24.1319	22.1081	30.2776	28.5714	NA	0.666667	28.5714	19.1392	16.8133	33.4737	30.5435	28.5714	14.4156	7.14286	12.6395	6.12903	20.5737	32.1995	28.5714	27.7778	31.3095
REEP4	-0.253088	0.202393	40.622	48.6032	44.6126	75	40	NA	50	73.913	51.25	46.2963	42.5	50.2992	47.2222	59.2593	69.4444	71.2251	11.4286	32.7075	18.75	16.9355	0	50.9398
C6orf120	-0.251747	0.450106	1.93921	2.49956	2.21938	3.06382	3.1512	0	3.28454	1.35776	2.4194	3.38828	2.24337	1.65171	3.84615	1.86813	1.1797	2.66809	0.452489	2.47694	2.91472	2.25	1.07249	2.76612
GPR137BAD	-0.251655	0.0254566	19.1398	22.9779	21.0588	16.3202	19.0807	56.4103	17.4391	34.1301	21.6671	22.6257	20.6414	19.9359	18.2733	30.2081	43.501	18.5861	18.866	12.4666	10.1563	14.5662	18.2009	22.7597
GJB3	-0.251103	0.0463633	69.0707	82.3924	75.7315	73.8607	79.1712	NA	78.6251	89.3788	84.2762	80.6513	81.9382	78.0474	86.6327	84.7838	75.8395	80.0525	84.9064	38.9536	53.1386	52.6209	33.0807	84.0387
AMH	-0.250849	0.22174	73.1496	87.2312	80.1904	100	95.2381	NA	92.8571	69.2308	95.2381	57.6923	100	89.7436	97.8495	87.7778	49.697	82.0513	94.4444	52.7778	56.4103	NA	88.8889	NA
TRIM65	-0.250485	0.480769	0.739342	1.06913	0.904238	0.966184	0	6.25	0.454545	0	1.90053	0	4.12564	0	0	0	0.434783	0	1.47059	0.526316	1.38889	0.526316	0	2.00983
P2RY1	-0.249744	0.610285	1.899	2.4469	2.17295	2.95005	0.420168	2.60943	3.66056	4.81811	1.15671	4.49263	1.14338	0.858844	2.88549	2.81525	1.38979	3.88877	2.173	0	0.452515	2.10731	2.7676	1.80697
SLC45A1	-0.249306	0.735115	14.7739	17.7494	16.2617	0	3.84615	NA	28.125	0	0	0	36.1111	23.913	50	18.75	0	5.76923	8.82353	23.3333	34.8485	16.6667	NA	10
FAM181B	-0.24923	0.455642	3.16444	3.94974	3.55709	0	4.41176	15.3846	3.125	1.76332	2.20856	5.3973	0	3.3267	6.66667	2.15774	5.20133	4.1791	0.271739	1.96575	4.47443	1.08696	6.63393	2.50897
PRNP	-0.248541	0.585811	2.51637	3.17746	2.84692	0	2.53623	NA	11.8116	NA	2.16216	0	2.35294	3.37931	0	5.33333	3.63636	2.43902	NA	2.5	0	0	0	6.22222
KIF11	-0.248129	0.639231	1.87648	2.4163	2.14639	0.962458	0.375469	4.80159	1.40321	2.72818	2.16107	3.48884	1.80378	2.94211	3.33333	2.99811	4.81799	0.543052	0.385227	1.94965	2.0043	0.943049	2.47414	0.878268
FCHO1	-0.247682	0.878139	81.4676	96.9136	89.1906	100	100	88.8889	83.3333	100	100	100	100	100	100	100	NA	62.5	100	47.0588	100	60.7143	100	NA
NCEH1	-0.247652	0.523186	4.38711	5.39597	4.89154	4.3956	3.1746	NA	4.27632	4.15584	6.16936	7.61199	7.65306	6.03741	3.9886	0.892857	4.04762	2.85077	0	4.97835	6.69845	5.08685	10	10.3061
KAT8	-0.247621	0.574145	23.4959	28.0827	25.7893	24.1703	26.5152	NA	25	37.402	28.5403	28.5201	18.1818	22.8632	39.724	26.567	24.922	25.9942	25	25	27.5	28.0303	1.90476	14.5746
SSR1	-0.247508	0.578124	1.02699	1.40635	1.21667	0.549451	0.657895	2.0202	0.265957	2.37666	0.858779	1.70455	3.28947	1.22958	0.637755	1.28866	0	1.25577	2.00397	0.162338	1.82927	1.13386	0.480769	1.19048
DENND4B	-0.247165	0.479271	32.0628	38.2413	35.152	46.6109	40.5526	70	34.2065	27.1306	27.6254	41.7609	40.5757	53.8165	36.9645	27.892	16.7417	19.4443	24.3687	48.0592	38.0136	44.195	40.9188	31.8671
AKAP6	-0.246938	0.15537	51.7495	61.5971	56.6733	59.0909	63.3333	60.119	66.6667	35.6667	66.6667	66.6667	66.6667	61.9213	66.6667	57.8603	34.1379	50.86	55.5861	59.8039	66.6667	49.1361	51.1111	35
CSK	-0.246897	0.0944404	57.1932	68.0551	62.6242	72.3426	65.9676	78.2609	71.911	52.7928	74.1668	73.5397	67.2722	71.9644	66.27	57.4935	60.4063	62.7156	60.969	42.1459	56.214	47.5671	52.5723	72.5164
BCO2	-0.246833	0.62325	1.33585	1.77172	1.55379	3.7037	0	NA	7.69231	0	0	2.77778	0	3.7037	0	0	0	5.7971	0	NA	0	0	4.44444	0
SLC25A45	-0.246783	0.045898	49.451	58.8631	54.1571	49.9124	65.7143	NA	62.2857	53.6706	61.4448	66.2338	53.9341	47.471	60.1504	47.619	43.7558	50.2747	54.0166	26.9841	53.9076	52.1429	51.0204	52.5
PRSS57	-0.246403	0.267493	39.4633	46.9994	43.2314	46.3301	53.4017	72.5	50.5639	42.998	36.2269	49.2381	22.8167	51.914	46.7549	44.9574	29.302	33.6218	44.26	36.8652	45.1191	37.3275	42.2751	41.4418
P3H4	-0.246346	0.342475	2.15961	2.74792	2.45377	1.51515	1.87917	1.72414	3.07882	8.33293	1.54075	0.553613	2.01643	2.97952	1.97445	1.91844	0	1.66234	3.85027	0.3367	4.09634	1.22797	4.35377	2.52101
NUP85	-0.246231	0.351758	0.900449	1.25413	1.07729	1.25	3.40909	0	3.04878	4.44469	0.384615	0	0	0	0	2.63158	0	0	3.44828	0	1.12374	0	NA	0
ANKRD34B	-0.246209	0.07749	63.2639	75.2226	69.2432	79.5078	83.3681	76.1312	75.5167	61.6968	69.4474	71.6168	80.1286	79.2169	80.1985	59.791	59.065	60.5264	57.2682	61.3223	70.6471	61.6538	68.9937	70.1077
DUSP10	-0.245885	0.471257	2.24331	2.84598	2.54464	0.980392	4.39501	0	1.11111	6.79825	2.41858	1.66667	5.30303	0.833333	1.19048	3.0303	5.55556	2	0	2.08333	1.19048	3.64407	1.19048	0
BUD13	-0.24557	0.0104409	60.3934	71.7856	66.0895	74.3803	71.5	100	73.8472	68.3298	64.4185	85.324	71.3748	73.3926	66.8436	72.5153	55.3355	62.3636	67.6587	42.2352	72.0962	46.2712	58.8148	66.25
TSTD2	-0.245258	0.64149	1.76927	2.28243	2.02585	2.85441	4.81619	0.882353	3.83333	2.92054	2.38265	1.33712	0.714286	1.80879	1.84659	1.57576	1.73148	1.38084	1.69037	1.38765	2.02486	1.53846	2.60935	1.98465
CLDN1	-0.245094	0.212347	31.4127	37.4146	34.4137	34.7896	41.8025	38.6364	39.3033	28.2225	37.8978	37.3191	38.3088	31.5036	47.4168	34.06	29.4333	32.3909	44.464	34.3441	25.6292	24.6734	30.1108	30.174
IGSF9	-0.244563	0.465657	1.10742	1.49673	1.30208	0.0717875	1.19048	0	1.12025	3.49061	0.997732	1.33052	5.45184	0	0.240363	1.83747	0	2.05296	0	0.765306	1.83026	0	1.80012	1.68067
BCKDK	-0.24435	0.29108	2.14725	2.72811	2.43768	8.64806	6.06061	0	1.33333	0	4.62963	0	1.92308	6.66667	3.0303	0	0	1.33333	0	5	0	3.92157	1.38889	6.25
STXBP2	-0.244138	0.126117	66.4225	78.8542	72.6384	87.0757	79.8615	NA	82.4691	68.3516	71.9286	70.7407	86.3636	84.3926	86.7258	65.902	60.1169	70.7071	74.5705	61.5313	69.9582	74.7099	60.4167	51.0606
LIMK2	-0.243978	0.161906	52.6994	62.5937	57.6466	65.6838	74.5651	26.6667	72.7558	44.0273	66.4699	65.8286	61.4276	68.0792	57.3116	76.3847	72.3643	70.0952	74.5188	26.2567	25.5644	20.7376	32.7176	68.152
CD53	-0.243604	0.421591	80.0463	94.9545	87.5004	100	100	NA	100	63.6364	100	100	96	100	100	100	100	58.0645	100	96.5517	68.1818	44.4444	64.2857	88.8889
ZCCHC8	-0.243452	0.367419	3.24093	4.02051	3.63072	1.19048	0	5.55556	3.125	1.47059	13.2996	5.76923	1.875	2.60417	2.63158	2.20588	1.19048	1.90705	0	2.08333	9.28165	12.5	0	0
RPN2	-0.243262	0.395693	1.84491	2.36742	2.10616	0	0.348063	5.76923	3.27054	5.8658	1.57895	0.862745	2.46512	2.34722	1.11111	1.09557	0.120482	2.30921	1.33333	0.935135	1.83448	0.714286	0	7.15471
FAM160B2	-0.242613	0.129006	33.3225	39.6081	36.4653	29.1667	50	50	5.55556	20.6897	50	50	32.5	50	47.7273	50	35.4167	33.3333	40.4762	25	31.0606	25	25	34.6154
USP47	-0.242128	0.37869	2.15077	2.72653	2.43865	0.909091	3.58586	NA	1.09091	2.80303	3.7512	1.70792	0	3.08009	5.79323	3.33196	2.89098	2.31046	0	2.5974	1.81818	2.4531	NA	0.826446
TTC21B	-0.241755	0.244781	2.32444	2.93092	2.62768	0	3.47826	NA	4.44444	6.66667	2	0	2.6087	3.07692	0	0	0	0	6.15385	4.51613	0	5.25	5	0
GDF15	-0.2417	0.210724	2.46777	3.10024	2.784	3.6062	4.35109	1.50942	1.62156	2.20873	1.68327	2.30656	4.29917	4.47451	4.81568	2.69518	1.68336	2.47972	2.32922	2.50677	3.1152	2.44074	3.11982	2.07625
REEP2	-0.241612	0.389036	47.9265	56.8465	52.3865	69.5335	47.0672	54.8842	54.8858	51.0876	43.1715	48.5214	68.4674	70.6091	84.2162	55.6931	50.0152	53.177	52.5	46.3425	37.9557	41.8727	43.9153	49.8672
PURA	-0.241292	0.331995	38.5466	45.7461	42.1463	61.24	49.7517	NA	38.43	49.0087	33.5843	45.0739	49.2142	44.6497	56.1667	15.7331	23.5391	18.8232	32.6309	51.2287	56.3779	52.6506	55.3922	40.8508
HAT1	-0.241187	0.405433	1.9932	2.53785	2.26553	3.33333	1.5873	0	4.16667	1.5003	2.16436	5.71895	0.909091	0.757576	4.70588	4.05324	0	1.25	1.37931	1.08696	0.757576	7.05467	0	0.925926
EDEM1	-0.240847	0.410776	1.80117	2.3101	2.05564	1.87617	1.70732	NA	0.8	3.47478	1.04188	4.71014	1.72414	0.656085	4.60648	0.333333	0.952381	3.31726	0.922587	4.26581	2.4	3.1677	0	0.851449
DUSP5	-0.240645	0.332731	3.10169	3.84624	3.47396	1.85185	8.69565	2.94118	2.77778	5.16286	2.5	3.04878	3.7037	5.78618	0	7.14286	1.66667	4.7619	3.26087	1.66667	3.47222	0.961538	3.84615	1.13636
DDX49COPE	-0.240514	0.334122	1.25473	1.66377	1.45925	1.39785	2.7381	0	1.83673	1.7953	0.291545	0.840336	1.5873	5.13452	0.274725	0.664452	1.47395	2.01709	3.13972	0	1.12782	0	1.83712	0.840336
TPGS1	-0.240211	0.349973	0.892976	1.23592	1.06445	1.82885	0	1.81818	3.26797	2.15589	0.775194	2.6115	0.753296	0	0	0.907029	0.658832	1.0582	3.03901	0.505051	0.992063	0.182149	0	0.694444
KLK8	-0.240088	0.510203	20.1578	23.9888	22.0733	8.24618	8.08238	13.6752	8.45217	3.35926	31.8314	14.6753	53.5008	14.6685	59.7203	5.652	4.27173	30.1063	38.5283	6.75935	9.12348	34.3322	34.0823	22.8492
LIMK1	-0.240086	0.40162	45.3412	53.7319	49.5365	46.7176	54.3029	NA	53.6461	53.3315	45.5561	56.3433	52.5242	59.2697	54.8812	42.3024	33.7203	31.0444	40.6911	56.4444	52.3065	56.3872	39.4576	56.358
TFB2MCNST	-0.24008	0.377406	2.14823	2.71824	2.43323	1.77866	0.952381	NA	0.8	5.21739	5.46757	4.21053	5.09804	0	0	0	0	4	1.53846	1.11111	2.58065	0	6.66667	NA
SLC29A3	-0.239201	0.369426	19.3431	23.0118	21.1775	10.3932	22.4589	68.4615	21.5597	14.1132	21.0216	16.4216	28.1808	23.8183	21.0217	25.3973	22.7393	28.8855	17.7647	14.9441	15.7759	12.1619	18.8538	16.0904
SEC13	-0.238626	0.188586	2.14109	2.70608	2.42359	0.976964	2.93706	12.5	3.13341	4.1096	2.68121	3.0525	1.59151	1.12981	0	2.78388	2.83771	4.3201	1.82645	2.1635	1.01723	2.89419	0.284091	0.684099
ATP8B2	-0.238474	0.610205	7.26794	8.75406	8.011	10.2002	9.19791	14.4918	9.37736	11.3976	6.53439	7.45739	5.73293	8.77134	7.54717	9.52124	6.44444	3.19347	5.05844	7.61864	8.21838	8.10073	10.8225	7.5
CPM	-0.238427	0.511877	2.56761	3.20873	2.88817	14.9187	1.11111	0	0	0.229885	0	0	9.72411	15.2333	1.69312	2.6087	2.22222	2.20274	6.38095	0.751609	2.72727	0.444444	5	1.10454
ACSF2	-0.238129	0.675991	79.8033	94.3044	87.0538	33.3333	100	NA	NA	100	100	100	100	77.7778	82.3529	68.4211	100	88.2353	62.1622	88.2353	100	64.7059	66.6667	NA
KAT14	-0.237754	0.413081	0.833789	1.16232	0.998056	0	0	0	2.34557	0.895272	0.715564	0.252207	0.990586	0.226244	4.23077	0.549451	0	1.58597	1.1257	0.623701	2.03493	0	0.4329	1.11111
RBM25	-0.237581	0.311787	1.44434	1.88191	1.66312	2.4768	1.37702	0	3.01587	0.762873	1.33111	2.54589	3.60948	1.40855	1.47605	1.63636	3.98193	1.55115	0.47619	2.0797	0.34188	1.31568	1.70085	0
CC2D1B	-0.237407	0.218872	40.4328	47.844	44.1384	52.4504	48.5294	50	53.8462	33.7357	43.9746	49.5192	53.0025	45.2381	52.8011	45.0674	42.8139	47.9357	33.2687	37.7689	35.305	47.3993	33.825	37.1678
SMAD3	-0.23676	0.434601	25.1748	29.8429	27.5088	33.3333	17.6471	30.9524	26.8756	33.3333	33.3333	31.7073	33.3333	33.3333	28.0702	33.3333	22.7273	25.9259	33.3333	23.6111	23.6559	15.9091	23.0769	25
ERI2	-0.236753	0.409887	11.9138	14.2168	13.0653	3.9272	15.7702	9.25926	10.225	12.6662	18.3132	12.9266	9.41766	23.0076	15.6575	16.0989	11.9048	7.41983	20.9585	9.85827	11.041	13.5498	8.39002	9.29531
TMEM2	-0.236147	0.34826	2.06627	2.61158	2.33893	1.0989	1.51515	0	1.66667	5.6287	5.3987	3.0102	1.18095	1.99481	2.05157	2.45185	1.87879	1.11515	1.82564	3.84974	0.190476	0	3.0303	6.96649
USP5	-0.235887	0.254327	20.689	24.5416	22.6153	25.2646	31.2481	88.5621	22.2222	19.5223	19.8559	21.1736	23.6814	21.9807	23.8333	22.1947	26.0823	22.2302	17.8006	20	20.5926	15.873	16.6667	26.1304
METTL3	-0.235563	0.595855	21.3201	25.2789	23.2995	23.7548	28.5714	40	29.6703	24.0143	21.4646	23.7678	23.4568	22.5931	22.2222	24.1345	23.6111	19.831	22.5806	23.1839	22.9952	22.2222	25.5983	0.925926
FASTKD1	-0.235464	0.470482	1.08078	1.44967	1.26523	0	1.75439	NA	2.89855	0	4.16667	0	0	0	2.77778	0	NA	1.44928	0	0	0	4.16667	0	3.0303
IRX5	-0.235391	0.289772	6.32962	7.62862	6.97912	12.4803	9.85237	0	11.0441	2.33855	6.4069	4.81341	13.0224	7.21078	11.3968	3.5258	4.50517	2.61907	2.57357	7.05959	10.1082	9.18475	10.6638	7.46552
NUBP1	-0.235325	0.423775	1.82084	2.32061	2.07072	0.460748	2.18006	6.94444	2.53792	3.26426	2.09937	0.37037	2.0916	1.89228	2.6546	2.01221	3.90992	0.991126	1.44961	2.30128	0.591017	0.696153	2.32355	1.91198
DCTN2	-0.235207	0.619219	3.00892	3.71881	3.36387	4.02576	6.08025	0	0	2.32558	3.44379	8.90653	3.47222	0.884532	2.46914	0	2.65152	1.93603	0	2.33918	3.4749	1.5873	8.67003	6.42136
PBX3	-0.234507	0.46256	1.50986	1.95286	1.73136	0.3861	1.90476	0	0.952381	3.13589	3.02795	3.38471	0	1.36054	3.80952	0	3.7037	0.952381	3.84294	0	1.98413	0	3.10559	0
MORN1	-0.234428	0.272611	19.1937	22.7567	20.9752	50	30	0	22.1429	24.6154	21.2956	20	20	24	50	13.75	8	20	13.6842	40.625	23.8381	21.6667	21.5385	22.5
TBX3	-0.234414	0.11428	18.2072	21.5959	19.9016	26.9841	26.1785	21.0648	21.8199	24.3058	11.046	19.729	24.0487	23.2784	23.0053	9.69318	6.5781	9.8991	4.54938	23.9231	26.4541	27.5101	35.3862	22.5163
TSSK1B	-0.234361	0.115625	75.8075	89.3553	82.5814	70	80.5556	NA	91.6331	100	100	94.7368	81.25	100	66.6667	95.2381	35.348	97.3333	71.7949	72.2222	67.8571	91.6667	75	NA
B3GLCT	-0.23382	0.321048	1.70802	2.18448	1.94625	1.75213	4.23531	5.29782	0.320513	2.38095	0.474634	0.640394	2.05127	2.96756	1.48441	2.47381	0	2.26948	3.79326	1.27847	0.480769	2.90259	0.255102	2.02429
NKX2-3	-0.233073	0.166742	50.1421	59.1091	54.6256	56.9481	48.5732	44.4444	58.0247	65.1786	44.1993	66.5635	44.401	94.1803	55.1471	30.3929	3.125	15.3959	41.3611	70.1479	63.2751	83.2361	74.6493	67.5
ATF6B	-0.233069	0.158389	38.7945	45.7718	42.2832	35.7143	50	50	47.619	41.129	47.3214	50	44.1176	47.6562	34.1029	44.7917	42.3913	41.2185	45.5882	31.9571	28.0303	36.1111	40	39.0625
HOXD4	-0.232775	1	38.986	45.9873	42.4867	100	100	NA	100	38.4615	52.7778	60.8696	0	15.7895	0	34.4828	0	4.34783	44.4444	40.9091	83.3333	65.3846	NA	NA
ADAM12	-0.23274	0.0480861	58.8047	69.2744	64.0395	65.7757	70.591	65.7407	66.3067	67.0608	73.8381	70.5636	69.5359	68.8939	69.0786	63.1108	60.3913	62.5348	59.001	53.1468	58.2571	50.8485	51.5703	71.0468
CRIM1	-0.232587	0.671787	37.4769	44.208	40.8424	31.0345	44.7917	55.814	41.8182	48.9583	52.2581	34.375	38.7931	30	51.0638	28.0899	32.4074	22.3022	45.7447	51.7544	40.6593	29.1262	48.5714	38.6364
NDUFAF1	-0.232113	0.272573	3.05698	3.76515	3.41106	NA	11.1111	0	0	1.28205	4.54545	0	3.57143	0	12.1212	7.64482	1.11111	1.75439	1.66667	4.90196	2.0202	0	4.4137	4
CYP7B1	-0.231943	0.509431	2.82421	3.49121	3.15771	0	0	NA	4.16667	3.7037	6.73077	2.94118	6.48148	4.04412	0	0	4.41176	7.54742	0	2.12766	0	7.5	0	4.16667
SNAP25	-0.231668	0.370677	2.15853	2.70872	2.43362	3.42195	1.73189	3.125	7.83673	4.42242	0	0.460829	2.38095	2.7927	0	1.88406	0	2.22444	2.46305	1.9305	0.621118	1.62338	3.75	5.61224
NLRP12	-0.23157	0.500588	41.2087	48.5577	44.8832	28.6111	25.2593	NA	9.38272	70.0658	22.6253	22.8571	89.6425	53.629	95	7.57576	24.549	3.82448	12.6984	64.6825	63.1773	69.4444	78.0093	46.917
GAL	-0.231439	0.111777	24.7762	29.2614	27.0188	24.0209	28.4865	31.325	27.9671	16.1765	28.2014	36.6234	28.4127	40.4859	28.7444	16.3186	24.761	28.5267	22.274	33.6417	21.3314	22.5558	23.3681	31.9815
FGFR1	-0.230925	0.33437	30.8013	36.3217	33.5615	34.4511	33.8735	53.9683	33.1573	50.1587	35.0684	34.7809	27.8671	34.6041	40.3838	30.4286	27.6558	31.1983	32.8472	39.6288	20.0262	32.3662	34.2391	27.4165
PCDHGC5	-0.230478	0.109069	66.4726	78.1604	72.3165	98.7137	86.0518	84.3634	89.6197	90.7819	75.8977	50.5369	52.4735	89.9761	95.9144	27.5275	37.5156	37.5254	39.7704	93.8609	89.9835	92.7118	98.7174	80.6405
TMEM38A	-0.230431	0.510431	6.94249	8.31801	7.63025	9.40796	6.88069	7.62252	8.40311	11.1606	7.53757	8.36762	7.65061	8.43765	8.61843	4.27283	4.85729	5.63249	5.12518	8.26773	10.4892	6.37334	8.74403	9.18812
CRABP1	-0.229906	0.390105	2.67459	3.30941	2.992	3.02943	2.78457	5.63636	7.2722	2.2404	4.03779	4.71705	1.76167	1.73259	0.560224	3.88114	3.0615	3.5323	3.08021	0.461361	1.74119	1.12284	3.49761	3.6932
IRAK1	-0.229883	0.481044	26.0227	30.6906	28.3566	25.7418	29.0061	100	28.9336	26.9091	27.6599	28.5671	30.7009	28.1015	26.7437	23.2899	25.7576	26.3126	27.668	28.4908	33.2331	24.2049	0	33.4187
SLC12A6	-0.229827	0.417546	1.89525	2.39524	2.14524	1.14943	3.33333	NA	1.5625	3.29235	0.226244	5.67824	3.08401	1.06257	1.97628	2.10256	6.59341	0.981997	2.75151	0	1.1257	0	0.809717	2.69231
CREB3	-0.229623	0.364882	2.79275	3.44711	3.11993	1.60666	0	3.33333	2.85714	6.02911	0	2.43902	4.68397	7.38031	4.30108	5.22876	1.90476	0	0	8.11111	0	0	5.12821	4.7619
IL4R	-0.229399	1	76.0579	89.3386	82.6983	78.9474	97.4359	NA	31.8182	100	100	100	90	95.4545	100	78.5714	100	100	43.75	NA	52.9412	57.1429	NA	100
STAB1	-0.229289	0.0128178	41.0474	48.2904	44.6689	50	50	39.4737	50	45.9459	49.1935	50	50	50	50	31.3953	32.7586	38.9831	46.1538	47.0588	42.3077	42.3077	44.2308	44.2308
KRT15	-0.229089	0.582693	32.558	38.3331	35.4456	36.1111	40.0911	NA	40.5797	33.3333	50.5376	53.3333	33.3333	38.285	17.1717	40	31.25	11.9355	35.1852	33.3333	26.0673	33.3333	40.7407	41.1765
TNFSF14	-0.228979	0.310304	25.1905	29.6955	27.443	24.367	12.836	NA	24.4048	31.5625	15.972	29.6095	28.1162	32.7731	52.6557	10.5107	3.36134	7.78417	8.74552	35.5556	39.6456	36.1039	39.4258	36.1852
PLK2	-0.228645	0.207233	2.76884	3.41608	3.09246	NA	2.38095	3.125	2.77778	2.27273	4.01849	1.31579	11.4379	0	NA	6.25	0	1.5625	4.54545	1.92308	6.38158	1.47059	1.47059	1.31579
ZNF335	-0.228615	0.565408	1.69266	2.15501	1.92383	2.88462	1.10294	NA	0	5.31674	2.11184	1.06539	2.55602	2.30866	1.19048	1.03291	0	3.6807	1.49973	1.65598	4.33996	0.183824	0	1.77083
MFAP2	-0.228465	0.758219	47.4716	55.7887	51.6302	47.619	41.6667	NA	86.3636	44.4444	76.7442	59.0909	57.5	52.5	28	70.8333	66.6667	25.3968	70.2703	26.6667	57.1429	50	53.125	7.14286
TXNDC11	-0.228339	0.492043	1.72404	2.19117	1.9576	3.4188	1.4652	0	3.55556	1.50902	4.41144	2.28205	2.46154	3.36538	0	1.33779	0.961538	4.46784	0	1.38889	1.0989	0.641026	2.77778	2.39316
FAM124A	-0.228284	0.673733	1.07639	1.43237	1.25438	0	1	NA	0	4.34783	1.66667	4.44444	0	0	0	1.77778	0	0	0	5.83333	0	0	NA	1
SIRT3	-0.228254	0.0503206	52.6839	61.8862	57.2851	61.1111	66.6667	NA	NA	51.6667	65.3333	61.1111	59.2593	62.5	66.6667	57.5758	58.3333	53.8038	45.2381	NA	52.6316	47.2222	60	46.6667
NTAN1	-0.228138	0.790043	1.61443	2.06234	1.83839	0.18797	6.57895	0	0	0	2.5641	0	2.24868	1.88351	4.40199	1.02041	0.3861	1.92835	2.38095	5.68955	0.4329	0	0	2.23038
MYO1E	-0.227989	0.00672149	85.2363	100	92.6181	95.4545	100	100	NA	100	100	100	100	100	100	81.5789	77.7778	84.6154	93.75	91.1765	80.7692	72.2222	NA	100
VSX1	-0.227732	0.287979	27.5261	32.4038	29.9649	41.7933	34.9779	30.6282	40.1143	24.7389	37.2282	32.9376	30.967	30.874	29.0524	22.7061	27.6733	22.578	23.5478	30.5001	35.3595	32.5803	34.2839	15.9592
HBEGF	-0.227616	0.541347	1.46098	1.88156	1.67127	0	6.25	2.77778	0	1.6129	4.41176	0	0	NA	0	0	6	0	3.57143	0.925926	0	0	NA	1.19048
SAXO1	-0.227569	0.355168	18.3466	21.6522	19.9994	20.5882	25.9375	18.2498	33.0475	15.1549	15.8057	23.4427	23.6436	21.875	17.7131	9.99446	17.9279	26.7142	16.3707	12.7363	15.0735	20.4059	14.5699	30.2827
ZNF232	-0.227278	0.330713	1.4819	1.90538	1.69364	3.97457	0.396825	2.5	4.90444	0.584795	3.66426	0.987654	2.31884	0.761371	1.36054	2.04125	2.33918	0.26455	0	2.29885	0	3.61552	2.77778	0
C19orf24	-0.22589	0.423433	1.01012	1.35083	1.18048	5.71429	0	NA	0	0	4.04762	3.08442	1.34921	1.36054	0	0.621118	1.02041	0	0.621118	0	3.1746	0	5	1.50376
PPP1R1A	-0.225684	0.110087	4.04852	4.90339	4.47596	6.15854	6.06618	NA	0	9.09091	6.66667	0	12.5	0	NA	0	10	1.42857	NA	0	0	2.77778	18.1818	0
DOK4	-0.225669	0.28022	78.5793	92.0536	85.3164	100	100	NA	NA	85	75	100	100	100	84.375	82.6087	NA	66.6667	90	56.0976	72.2222	84.8485	92.8571	83.3333
AMT	-0.225534	0.0740408	55.0924	64.5837	59.838	85.7143	79.2496	85.4637	64.8427	54.2372	64.1906	65.334	43.7082	68.5952	60.3569	39.9944	36.5266	43.5093	54.3279	72.2776	76.9401	68.9173	65.231	46.2999
LMNTD2	-0.225388	0.0935308	56.4968	66.219	61.3579	63.0869	62.039	45.8333	64.2278	64.4159	65.5323	68.4849	69.6188	69.0294	68.2552	56.7263	54.0061	56.9206	59.7011	51.0235	57.5534	61.2275	34.3175	68.7757
VAV1SH2D3A	-0.225214	0.454196	2.69806	3.32285	3.01046	3.26087	1.44928	5	0.793651	0.934579	0	3.26087	0	17.0588	1.40845	1.83486	2.68817	3.07692	1.2605	1.5625	1.70455	4.02299	7.40741	0.724638
PIGF	-0.224384	0.433268	1.90761	2.3969	2.15226	1.69006	0.974026	0	4.16179	4.54158	2.26927	1.90909	4.3875	2.27702	0.961538	2.83159	3.25612	2.99883	1.57771	1.65593	0.788151	0.745645	1.06755	2.24698
SRSF1	-0.223843	0.25885	1.23248	1.60718	1.41983	1.95312	0.347222	NA	0.675676	2.23214	1.50102	1.2931	2.15909	1.95133	2.23214	1.78571	1.38889	1.93722	1.78571	3.24074	0.337838	0	0	0
MLLT1	-0.22381	0.517343	2.27402	2.82344	2.54873	1.81818	1.25392	11.5385	4.35326	3.76137	1.20544	2.81906	1.7316	2.70924	0	1.95526	5.11364	0.363636	1.81818	2.02934	4.35314	2.07962	1.96281	0.790514
TSPAN15	-0.223732	0.155143	55.183	64.6077	59.8953	67.8433	76.3919	97.2222	77.929	44.385	79.7021	72.8345	44.9656	69.198	41.4201	73.1417	59.8629	64.2503	63.2314	56.7613	49.13	36.0606	43.7451	48.3796
HSPA8	-0.223407	0.368875	4.1489	5.01127	4.58008	2.2996	2.40009	8.03571	5.6119	4.90998	3.76303	6.93491	3.88803	2.88084	8.28999	6.18018	5.6341	3.32927	4.86972	1.83495	7.48691	0.869565	3.92385	3.15152
SLC16A5	-0.223361	0.371205	79.7359	93.2552	86.4956	99.1667	89.4444	100	91.6667	71.8382	99.1071	95.2381	97.9135	100	96.6667	82.7222	82.8125	93.4524	90.6117	65.1923	65.4762	59.0909	97.0588	100
NOP16	-0.223333	0.372228	1.69372	2.14472	1.91922	2.30006	1.7028	3.86364	3.28484	1.41509	1.80814	0.328947	3.25314	2.62766	1.42857	1.77735	2	0.795492	1.55814	1.32102	1.95255	2.04918	2.24942	1.86792
ETV6	-0.223232	0.156222	14.0083	16.5199	15.2641	17.1148	17.1356	19.1667	15.2711	13.4985	17.1538	19.0124	17.1825	14.215	16.0434	13.5648	11.8159	17.4352	12.4022	15.5179	9.18997	18.0572	15.4842	12.6074
MYADM	-0.221699	0.291226	20.8563	24.4868	22.6715	23.2876	21.7317	NA	24.631	23.6284	26.2784	27.9208	25.4643	21.2872	25.6434	18.9922	21.7562	23.7485	14.9137	17.729	22.9504	21.8391	33.9685	18.7482
CPNE2	-0.221455	0.0840517	42.5283	49.75	46.1391	50	48	NA	50	50	50	50	50	50	50	35.2941	47.0588	47.2222	NA	40	37.8788	40.2439	50	NA
PAF1	-0.221285	0.463722	1.90697	2.38886	2.14791	1.48148	5.88235	NA	5	1.11111	4	0	3.11741	0	0	0	4.15789	0	NA	5.6	1.21212	0	0	4.28571
ALDH1B1	-0.221088	0.0579879	82.9947	96.9052	89.9499	100	89.7059	NA	100	94.5652	94.3038	96.6667	100	100	100	75.7658	68.8095	79.4372	90.3846	87.5	100	86.4444	85.7143	65.5172
DQX1	-0.220902	0.114374	83.8223	97.8571	90.8397	100	85	NA	100	NA	100	100	100	100	100	83.3333	90	89.2857	100	68.9189	55.5556	98.4848	NA	85
MYBL2	-0.220423	0.520488	2.28677	2.82933	2.55805	2.09751	1.42857	0	4.20168	3.88155	2.38095	1.70068	3.45047	1.5873	6.42857	2.04082	1.19048	1.71165	3.36134	1.5873	0	0	10.6893	0
RPL29	-0.219632	0.570205	4.20237	5.05784	4.63011	2.08333	8.694	0.750613	2.03373	12.4709	3.89332	2.94884	2.49201	8.65516	1.43369	4.53078	0.623701	5.1278	4.45809	3.76894	1.14567	4.2712	4.28922	8.95668
FUT7	-0.219546	0.202573	48.1845	56.2688	52.2266	65.8402	63.8879	36.6758	51.2626	60.6916	49.6096	44.8213	65.0478	60.247	61.4286	35.6315	46.4551	38.8358	46.8519	53.0585	48.5207	40.593	60.4286	64.2272
HK2	-0.21932	0.250056	2.1383	2.65356	2.39593	1.6369	1.44231	0	2.72727	1.93257	1.39881	7.04877	3.12434	2.1236	1.95136	1.79688	0.520833	1.39509	3.93083	2.42052	2.34729	3.52733	0	1.875
FIGN	-0.218869	0.631626	1.32666	1.70781	1.51724	0	0	0	1.19048	0	3.74322	6.81818	3.19149	0	0	0	7.95455	2.94372	0	0	0	0	1.04167	0
ACTR6	-0.21869	0.637389	1.62857	2.05881	1.84369	0	0	NA	7.69231	0.813008	1.19048	2.08333	0	4.69136	0	2.29885	0	4.34783	0	3.0303	3.22581	1.75439	0	0
ZBTB18	-0.218644	0.473744	2.11851	2.62882	2.37366	0	7.14286	0	8.33333	0	5.40541	0	0	0	2.77778	4.6875	0	0	0	0	5.55556	8.82353	0	0
P2RY4	-0.218452	0.165975	73.4924	85.6708	79.5816	83.8978	86.9074	NA	87.8165	79.3856	80.4754	83.5864	91.5908	91.7836	79.0955	91.633	88.6699	74.6199	93.512	58.7135	52.9837	65.4966	53.4341	67.254
AK4	-0.218444	0.0118828	75.5522	88.0668	81.8095	93	87.2134	87.5298	91.7549	84.2535	96.5176	95.0563	82.3773	84.5609	82.9452	86.8942	87.8713	86.4564	91.0185	56.714	67.6849	50.1657	49.6481	97.127
COMMD7	-0.217883	0.514841	2.33315	2.87654	2.60484	2.27721	2.71337	5.55556	0.980392	5.76605	1.89033	1.45381	1.69433	4.05469	2.66484	0.514763	1.00194	4.61262	0.699301	2.77254	3.38955	3.49093	2.77778	2.27273
CAP2	-0.217775	0.720754	1.33574	1.71632	1.52603	1.59452	2.04678	0	1.52174	1.20208	1.58276	0.974659	2.83403	1.86056	3.4243	2.09061	0.899471	1.15026	2.78826	0.628931	0.96231	0	1.66667	1.83517
BCAS2	-0.217731	0.662367	2.10315	2.60866	2.35591	0	2.43902	0	0	5.17241	3.1746	5.55556	0	1.13636	6	0	0	6.23604	7.69231	0	5	0	0	0
ANAPC10	-0.217512	0.4781	1.5737	1.9925	1.7831	3.4127	1.57131	0.714286	2.47139	2.44715	2.30041	2.25036	1.5076	1.82525	2.36545	1.89236	3.59477	1.63625	1.04167	1.15789	0.961538	1.47321	1.43939	0.588235
DGKD	-0.217493	0.161492	52.7974	61.5508	57.1741	65.4959	70.9572	25	61.4073	47.9212	59.5978	67.0724	62.5808	62.2209	60.6929	41.2041	42.4078	48.6231	48.8956	53.8825	59.7166	62.6504	51.9428	63.4221
TSNAXIP1	-0.21731	0.417372	1.49826	1.90439	1.70133	7.48106	5	NA	0	4.54545	0.833333	0.78125	2.88462	1.19048	0	0	0	4	2.77778	0	3.125	0	NA	2.08333
CCDC66	-0.217201	0.112057	63.4569	73.9296	68.6932	70.8928	75.1261	NA	77.9899	65.8822	68.1585	69.9468	81.4497	76.4685	76.415	59.3451	74.0359	51.8205	60.7788	56.1011	67.2534	56.591	77.9002	72.9198
NOSIPPRRG2	-0.216473	0.129168	41.8182	48.75	45.2841	50	50	NA	50	40	50	50	50	50	50	42.3077	50	33.3333	43.5484	29.1667	39.1304	50	NA	47.0588
SDCBP	-0.215837	0.231707	1.11027	1.45082	1.28054	1.07527	0	1.5873	0	5.67297	0	0	0	5.7971	0	0	0	0	3.0303	4	0	0	1.85185	NA
KLHL32	-0.215585	0.434827	41.3884	48.2204	44.8044	50	50	47.9167	50	49	44.7059	46.4706	45.8904	50	50	25	38.7324	32.8283	39.2405	43.3333	46.3918	50	46.9697	50
TMEM120B	-0.215109	0.0883463	74.8851	87.0868	80.986	77.0833	100	79.1667	88.8889	91.3043	84.0909	49.1538	91.1765	100	100	77.5	100	82.1429	97.1698	70.5711	42.1008	57.8571	71.7391	NA
UTP20	-0.215068	0.310514	3.60038	4.33994	3.97016	6.727	0	NA	6.81818	6.52174	2.05645	3.125	0	5.55556	9.56349	0	5.41667	2.12848	5.26316	5.88235	4.71491	0	2.27273	6.72515
DLX3	-0.214963	0.405927	2.99406	3.63581	3.31494	2.75538	3.99771	1.66667	0.995565	6.7294	3.15928	2.79807	2.45139	2.85871	7.22157	2.2092	1.96974	4.57638	2.44507	4.32486	1.29844	3.90812	1.94159	3.97246
SH2D3A	-0.214574	0.152013	70.8436	82.3645	76.604	100	68.4211	100	78.8462	83.9286	63.5593	79.4118	92.5	96.6667	86.7647	67.3688	36.3636	62.963	59.6491	88.8889	93.1818	75	66.6667	100
YKT6	-0.214364	0.53227	1.6294	2.05061	1.84	0	3.22581	NA	0	10.019	0	1.33333	1.46341	0.833333	0	0	3.84615	0	5	0	0	2.66667	0	2.5
KIAA1211	-0.214026	0.0510681	75.3134	87.5175	81.4155	93.6176	80.2381	86.3636	92.5926	84.4371	91.15	89.819	81.6744	96.4706	86.25	61.6397	65.547	80.8405	73.869	89.7807	71.4835	79.3794	78.4889	77.7778
TMEM219KCTD13	-0.213839	0.201579	26.305	30.6675	28.4862	24.5264	29.8469	40	29.8701	31.3394	31.3273	30.4391	32.3119	24.9675	28.5714	24.1582	25.6799	25.5171	34.1177	20.4124	31.1224	29.8137	8.90961	31.9988
DLD	-0.213719	0.988929	2.49321	3.05099	2.7721	7.14286	0	NA	7.69231	0	6.52174	7.14286	0	0	NA	0	0	5.26316	NA	0	0	0	11.1111	3.57143
COG2	-0.213336	0.659196	20.7496	24.2157	22.4826	24.903	14.2857	17.5873	23.8095	20.1945	19.7565	19.0706	38.9011	26.6736	37.6623	22.2591	10.341	24.278	22.449	18.0195	20.5505	18.6328	24.1379	27.4725
PDCL3	-0.212954	0.0155787	80.8913	93.9169	87.4041	51.4286	100	100	100	88.8889	89.7484	86.4865	98.0392	88.172	100	66.0573	85.4342	72.8135	86.4198	91.6667	62.1538	89.2416	77.7778	90.2116
DFFA	-0.212503	0.133235	64.0711	74.3977	69.2344	46.6667	100	85	76.1905	54.0756	75.4598	73.4848	75.4902	78.0172	72.4638	72.3524	72.6981	72.6608	79.7297	32.7388	65.4094	60.2962	55.3859	66.6667
PPT1	-0.212284	0.532098	15.0591	17.6048	16.332	0	7.14286	NA	0	44.4444	8.69565	5.55556	33.3333	29.1667	12.5	10	27.2727	26.9231	4.16667	16.6667	NA	15.3846	5	NA
EDARADD	-0.212225	0.46321	20.0642	23.4023	21.7333	2.61881	21.0743	19.9435	22.1216	21.7806	25.3011	19.575	25.3141	29.8738	25.637	27.6028	25.7172	24.5989	23.874	16.0482	18.015	15.8894	13.2753	15.557
TSGA13	-0.212217	0.646594	80.2778	93.1576	86.7177	100	88.4615	100	100	96.3855	100	100	100	53.5714	100	53.3333	50	100	92.8571	100	57.1429	88.8889	100	NA
SMC3	-0.212015	0.481533	0.69179	0.959608	0.825699	0.540541	1.01282	1.33333	0	0	0	1.29032	0	0	5	2.38095	0	0	0	0	0	3.2	0.645161	0
CHRDTHPO	-0.2118	0.0794768	56.3831	65.4572	60.9202	67.0496	64.9434	67.5347	63.1424	60.8064	68.5188	62.359	65.7305	69.8327	67.6687	69.6702	72.5706	75.0715	70.8506	29.8687	46.5432	44.1594	47.284	50.1254
ZNF839	-0.210856	0.192239	2.50746	3.05945	2.78346	1.41654	5.77778	6.66667	0.833333	7.91103	2.47619	0.666667	3.19347	1.92308	0	3.33333	4.50893	0.57971	2.14286	1.94374	2.37179	5.55556	0	3.6553
EXTL1	-0.210798	0.209031	13.8499	16.1863	15.0181	12.5378	11.786	20.1667	12.2396	28.8471	12.6807	14.3742	14.3246	20.0761	12.5882	17.0807	22.9296	10.9105	14.2513	6.57953	18.5964	7.09043	9.89973	18.053
UBE2E2	-0.210781	0.00616607	81.7045	94.7151	88.2098	93.3333	93.75	NA	85.9649	87.0968	100	90.9091	100	100	100	100	100	77.0395	94.8718	60	78.4357	64.9206	68.1319	98.0392
ADGRG2	-0.21071	0.0917043	38.6541	44.8901	41.7721	50	21.4286	NA	NA	48.6842	50	50	50	44.1176	50	40	26.1905	46.8254	33.75	50	40.9091	33.7838	30	46.4286
SBSN	-0.210396	0.0360887	65.6622	76.1286	70.8954	81.5545	66.9231	75	64.4618	79.8765	78.3299	71.9312	87.284	69.5024	86.7647	67.8106	66.773	63.2219	67.8486	66.3303	64.2987	61.6633	74.9708	48.5185
XYLB	-0.210139	0.302813	2.13513	2.62672	2.38093	0	0	0	0.727273	4.44444	0	9.67273	0.740741	3.32483	4.20513	1.73913	2.22222	2.95716	2.35294	2.78592	3.18634	0	2.08333	1.87879
DSCR3	-0.209947	0.729538	2.5238	3.07578	2.79979	3.7037	2.38095	NA	9.52381	2.5641	1.8018	5.05051	1.23457	0	0	2.5641	0	5.55556	6.38889	1.51515	0	0	NA	4.16667
STX11	-0.209638	0.0373141	48.8872	56.6894	52.7883	55.2272	46.0106	47.1838	62.138	51.1831	59.697	61.8182	62.8289	52.0539	61.7864	54.2429	54.9911	51.2734	46.6401	56.3785	42.9017	55.5978	50.246	19.7727
PPARG	-0.208935	0.374368	8.50676	9.98824	9.2475	6.76852	4.44298	75	5.25463	14.6279	9.4258	7.81142	5.96597	21.8485	6.03945	9.04475	5.39161	7.72546	10.2679	8.49868	11.3141	8.06878	8.37963	8.02469
GRPEL1	-0.208484	0.338144	2.56894	3.12382	2.84638	4.49477	1.16883	3.33333	2.7668	2.28769	3.69649	2.5502	5.36219	4.06817	2.89969	3.83244	2.59641	2.57711	1.86237	0	3.51612	3.70163	3.46499	1.56938
ORMDL3	-0.208463	0.488297	1.17594	1.5142	1.34507	1.66667	0	0	0.740741	3.18282	1.90903	2.88998	2.16216	0.890377	0.792779	0	2.36293	2.14286	0	0	2.39177	0.952381	0	2.78846
ESYT1	-0.207888	0.671723	2.43121	2.96303	2.69712	2.35746	4.81602	0	2.88462	0	4.65434	1.76084	0.9375	1.84812	7.91396	3.04348	0.862069	5.36033	0.595238	1.91964	1.67188	5.47619	0	1.04167
CCNA1	-0.207833	0.334012	7.94859	9.33519	8.64189	6.41026	0.793651	1.92308	6.04938	1.66667	14.8077	11.752	17.4015	20.7459	12.1115	15.1675	7.03252	8.28025	14.4636	4.18803	4.92788	2.6455	10.6667	7.60101
KCNB1	-0.207771	0.42794	1.35182	1.71613	1.53398	0	0	7.89474	3.57143	2.1164	0	1.0989	2.41497	0.996678	0	0.510204	0	3.59968	0	1.45773	0	5.30011	1.2987	0
SMCO4	-0.207717	1	66.0547	76.4388	71.2468	89.4737	95.5882	100	87.5	100	8.57143	83.9286	47.3684	89.1304	75.8621	71.4286	51.4286	36.6197	97.6744	100	100	51.3889	46.6667	39.2857
CHD8	-0.207652	0.431626	1.10052	1.42569	1.2631	1.24043	1.78571	0.625	0.681818	2.14796	0.206612	0.576923	4.56649	1.20968	1.03104	0	0	0.627671	0.806452	0.347222	0.495098	4.16667	0.961538	2.5
ATXN1L	-0.207602	0.345094	28.8436	33.4624	31.153	30.5832	32.451	22.7273	32.142	31.0726	30.8722	28.9356	66.6667	32.2807	33.0144	28.917	30.1432	32.5888	30.8894	29.1415	32.3323	32.2782	7.21003	30.3987
HIPK3	-0.207064	0.722385	2.9233	3.52881	3.22606	0	4.38596	NA	1.5625	6.66667	0	2.08333	9.09091	1.85185	1.13636	1.33333	3.33333	2.97619	2.46914	9.42259	3	1.85185	0	0
PAQR6	-0.207022	0.26581	61.2783	70.888	66.0831	74.5833	75.641	84.8485	72.9756	61.6012	69.7574	71.0889	70.4528	66.0098	74.3421	19.5035	60.7639	64.1839	57.9234	62	68.4482	71.6682	60.9921	59.7222
TBX20	-0.206934	0.465481	2.47247	3.00803	2.74025	4.29864	0.735294	0	5.03433	2.4732	2.8133	3.3513	3.61069	4.08914	2.1164	3.05291	4.41176	0.71736	1.45219	1.52917	3.58021	2.29993	1.5625	3.65079
PTP4A3	-0.206911	0.187434	67.6623	78.251	72.9566	77.8409	79.1431	NA	75.9091	80.6818	77.9672	77.5	72.9939	80.4946	81.25	67.1717	64.0909	60.3209	54.5455	81.2317	69.0774	62.1429	74.674	74.8684
NSUN6	-0.206593	0.472869	1.05738	1.37413	1.21575	1.75621	0	1.0989	0.6	1.66151	1.54375	0.548733	1.63303	1.91868	3.05689	1.20334	2.29486	1.03662	1.33044	0.41521	0.231567	2.27836	0.454545	0.226244
HERPUD2	-0.206372	0.207524	56.3394	65.1573	60.7483	65.8625	71.3518	36.4349	64.8493	63.1911	57.7235	60.8573	71.8184	69.5106	69.2491	49.4282	42.0906	43.6944	53.2431	68.5282	65.7833	69.2403	57.8525	56.2614
CPVL	-0.20631	0.350708	60.2778	69.6982	64.988	77.5	80	50	73.3333	78.4615	50.4125	46.1478	82.0513	80	80	45.9596	41.1494	45.2941	60.4104	69.4505	50	69.5238	80	74.5455
DDAH2	-0.206185	0.204892	58.4748	67.6122	63.0435	74.1738	76.9384	83.3333	70.9429	26.1364	68.8677	71.5625	76.2454	69.896	73.192	64.8731	61.4537	67.9927	72.3128	53.4993	47.4644	54.5958	45.5385	50.0466
C9orf64	-0.205789	0.422219	1.89925	2.34375	2.1215	0	0	NA	0	0	0	0	18.75	0	0	15.194	0	0	0	0	0	0	NA	0
ERICH1	-0.205679	0.344588	1.44321	1.81758	1.63039	1.66667	5.43884	0	1.23457	0	0	0.641026	1.86931	0	5.96275	2.73632	0	1.0929	0.490196	0	3.43468	2.64437	1.07527	1.51515
SLC41A1	-0.20495	0.267737	36.1112	41.7761	38.9437	48.6842	40.1786	0	49.5536	39.9697	48.3871	45.131	46.6221	38.2059	41.8269	31.0968	41.7763	40.1405	42.2161	35.297	34.0422	39.9642	25.3968	32.3039
TOMM40LAPOA2	-0.204313	0.615318	0.901355	1.19062	1.04599	0	0.3861	NA	0	2.85714	0	0.396825	4.20168	0.492611	NA	1.47783	0	0.529101	0	4.05111	0	1.2605	0.793651	0
GSTK1	-0.203785	0.318913	1.51545	1.89708	1.70627	0.888889	0	4.04755	0	3.63208	2.27314	0	1.33333	1.08177	4.70588	2.35589	1.22145	0.186916	0	2.61905	0	3.15789	1.81818	2.27967
RNF183	-0.203769	0.0574027	68.92	79.5271	74.2235	77.7778	96.9697	48.1481	95.2381	NA	64.9351	63.8889	91.954	95.5556	NA	79.3651	74.2424	71.9512	62.2222	78.141	86.3636	55.5556	43.5185	NA
FAM168A	-0.203625	0.671787	85.9296	99.1071	92.5184	100	100	NA	100	100	93.75	100	NA	100	100	83.3333	NA	79.5455	60.4167	86.3636	100	100	100	77.7778
FAM180BKBTBD4	-0.20315	0.503601	58.2731	67.2358	62.7545	56.25	65.0905	NA	65.3846	57.9022	72.7941	80.3922	65	75	59.6117	75	70.8333	70.3431	73.6842	43.2292	36.9961	34.8823	8.69565	73.6111
MARK4	-0.203111	0.190334	41.0354	47.3902	44.2128	46.3904	48.2795	55.8333	44.6322	45.0256	49.7996	45.2065	49.2931	46.5199	47.8874	45.2335	54.3338	53.6992	47.801	29.4956	35.3616	30.1959	27.4379	44.1081
FOXS1	-0.202901	0.34756	58.4119	67.3837	62.8978	79.4286	67.1497	NA	77.7273	67.5539	70.2339	73.6085	62.7758	64.636	55.3846	33.6905	65.8556	65.1823	58.1098	65.1923	67.9719	30	66.0784	56.5789
ALOXE3	-0.202355	0.115416	1.39293	1.75325	1.57309	0	2.38095	0	0	1.7316	5	0	0	0	6.66667	6.66667	0	0	0	5.40541	0	0	0	0
SERPINE3	-0.201055	0.178098	68.3123	78.6771	73.4947	71.4706	84.5455	93.75	81.6667	100	66.075	85	76.8944	70	72	71.4597	51.6667	76	68.7081	69.4286	69.2308	62.2222	66.6667	76.3333
SH2D3C	-0.200696	0.0916051	46.3337	53.3984	49.8661	58.174	53.2174	57.1429	44.6983	54.0677	47.6003	60.1638	61.8162	51.5914	52.1599	39.1304	29.2572	42.1758	39.0101	61.1035	48.3349	55.0246	51.2056	51.1696
IRF4	-0.200449	0.469338	2.33678	2.83415	2.58546	0	0	0	1.5	0.490196	1.38889	6.33041	4.62963	9.11009	0.641026	0.260417	0.462963	3.36428	5.12821	0.606061	1.21951	4.22352	4.6147	0
NUDT7	-0.20014	0.720016	0	0.14881	0.0744048	0	0	NA	0	0	0	0	0	1.19048	0	0	0	0	0	0	0	NA	NA	0
RRP15	-0.200047	0.778167	2.02086	2.47017	2.24552	3.59806	2.87012	0	3.94737	4.39208	0.606987	2.75162	3.40301	1.01789	1.86594	1.22449	1.13636	1.83536	1.02564	1.64145	3.38051	0.356824	4.68762	2.87138
MIXL1	-0.199981	0.243173	30.7743	35.4987	33.1365	36.7772	34.2355	42.342	32.6186	33.6732	29.4115	31.5643	40.546	44.8415	31.776	24.9375	22.9362	26.4624	21.8357	41.5299	37.1144	44.8754	28.2667	28.8762
DNAH5	-0.199944	0.226695	52.7112	60.6956	56.7034	50	53.4873	61.3333	44.7712	65.4321	64.0421	64.8889	63.8956	65.4472	62.963	31.3294	43.4033	41.8026	52.6965	62.7451	50.4431	62.9293	65.8333	63.2184
ETNK2	-0.19971	0.317153	3.58883	4.27012	3.92947	5.39683	10.7479	0	1.25	7.13268	6.02802	0	4.45076	5.63725	0	4.6875	2.68568	5.95896	4.80296	1.13636	3.92992	0	5.88494	2.76451
SMPDL3A	-0.199662	0.831391	1.6446	2.03713	1.84087	1.99516	0.36036	2.87807	0.606061	1.55354	2.84868	2.72785	3.815	2.88201	1.11111	0.802469	1.94139	0.75	2.40803	1.49436	3.11863	0.631735	0.952381	2.70239
SGPL1	-0.19945	0.0282188	59.5701	68.5503	64.0602	70.9821	71.4286	100	59.5619	64.0884	69.7143	70.5069	68.3673	68.8134	71.4286	61.2757	51.1495	52.5785	57.1298	54.9656	71.25	57.4768	68.587	70.5882
GIT1	-0.199313	0.474919	40.0361	46.1157	43.0759	55	59.375	100	56.7901	40.2193	40.9144	44.806	24.1327	42.8215	41.9048	16.1905	16.6667	25.5128	22.619	85.7143	62.9952	57.971	61.0022	42.1053
APOLD1	-0.199174	0.0889079	80.2925	92.3271	86.3098	100	100	NA	100	100	100	85.7143	100	85	71.7391	71.7105	78.2051	80.7121	100	70.3704	73.75	95.2381	100	25
GSTO2	-0.198817	0.660898	2.33168	2.82396	2.57782	0	6.66667	0	3.39869	0	5.41667	0	3.57143	2.85714	0	3.63636	0	0	7.20497	1.33333	0	0	2.96703	4.44444
ANKRD34A	-0.198209	0.343109	31.1965	35.9381	33.5673	20.4274	28.7773	NA	36.8384	36.8806	35.8064	42.7863	33.7587	39.8796	32.7778	30.3412	40.6176	32.5489	32.1362	24.347	24.4183	37.2616	31.3194	27.6352
PTGER4	-0.197137	0.591194	2.29221	2.77426	2.53324	1.79419	1.39316	0	1.11562	2.28003	1.94334	2.06239	6.40726	1.41139	6.13575	1.13461	2.94872	1.38154	1.74144	2.17969	0.827025	3.75	3.54702	3.74603
TRAF3IP2	-0.197079	0.410677	37.1797	42.7683	39.974	44.6141	41.8831	18.1818	41.6794	100	43.2134	37.6441	36.3668	72.7778	35.9955	41.3856	34.2768	79.3223	32.6164	38.3945	43.3036	37.6983	27.9693	15.5981
GRB7	-0.197043	0.394129	38.9322	44.7762	41.8542	58.3333	56.7737	60.4167	59.1561	15.8477	57.4685	45.4184	31.3607	36.9178	45.1923	71.2765	66.6799	47.877	72.2672	13.4801	17.8711	10.8333	23	32.5758
ZDHHC13	-0.197035	0.758219	84.7532	97.3024	91.0278	83.3333	92.3077	NA	100	100	100	100	86.1111	100	100	81.25	38.4615	60.7143	100	100	100	100	82.3529	100
IRF1	-0.196687	0.335179	10.2578	11.9021	11.08	13.0577	9.98933	12.2144	9.91825	14.5091	9.04374	12.0928	13.0901	12.9013	13.3604	7.04878	6.75608	5.06594	6.77427	14.129	12.8224	17.3383	12.9458	11.6523
ATG4BTHAP4	-0.196358	0.164979	51.3409	58.9723	55.1566	12.5	36.0526	NA	75	14.8148	55.102	44.9495	76.8116	69.0476	100	70.3704	83.3333	54.8148	83.3333	15	31.4815	21.0526	NA	NA
NHLRC3PROSER1	-0.196322	0.309177	1.91574	2.34078	2.12826	1.36275	0.638889	6.25	2.32553	3.58958	1.28243	1.88579	2.46741	1.72066	2.77606	0.551471	0.301659	2.39429	1.3801	3.6476	2.76571	2.66676	1.83683	1.69722
CCDC50	-0.196149	0.0764326	56.1445	64.4668	60.3056	66.3964	65.9267	61.1781	63.9068	62.8621	65.5747	62.5439	66.0326	64.3348	65.6278	50.4731	40.423	51.6136	55.3834	63.8836	63.9918	63.1586	56.3865	61.945
SOS2	-0.195931	0.471186	2.3332	2.81806	2.57563	5	0	NA	0	7.17647	3.33333	6.10526	3.52941	2.4	0	2.96296	2.16216	2.86988	0	4.78571	0	5	4.54545	0
MANF	-0.195734	0.553901	1.37975	1.72554	1.55264	1.66667	0.413223	3.51852	5.14616	0	0	2.27273	1.13636	0.909091	2.45977	3.14837	0	1.20243	1.16054	0.673401	2.19693	2.70979	0	1.32626
MINA	-0.195525	0.174006	3.56475	4.22729	3.89602	9.41558	0	NA	14.5455	1.72414	0.892857	0	4.16667	4.81998	11.1111	4.54545	0	6.39881	2.5	5	6.06061	0	2.63158	5.26316
DGKE	-0.195439	0.352708	6.96405	8.11942	7.54173	5.74163	6.17321	7.12458	6.56416	5.29506	7.51914	12.0191	9.48811	9.04195	9.3985	12.2222	4.5843	8.52805	10.5556	5.50265	2.35294	5.39225	10.3409	0
PLEKHB1	-0.195031	0.0967908	64.0078	73.4176	68.7127	78.4211	80	NA	76	62.1032	75.9548	53.4884	77.0909	78.7179	80	72	62.4536	67.495	77.9211	62.5	60.2671	56.2143	54.1026	62.8941
TRAF6	-0.194913	0.290771	15.8253	18.2592	17.0423	21.0526	19.4444	NA	16.6667	19.6623	16.7841	18.75	21.2118	15.0794	18.4748	16.5404	12.5926	10.8974	15.1218	13.6151	16.3611	22.8632	16.6667	17.7696
FAM159A	-0.194844	0.375187	28.3055	32.5431	30.4243	50.2482	23.1095	26.9643	24.8819	22.5999	13.7563	16.7093	64.1908	28.8625	71.8132	35.2636	28.0599	26.4242	23.8784	30.8442	23.2863	33.0894	24.9467	28.9569
ING3	-0.194736	0.481533	1.52289	1.88748	1.70518	1.48512	1.59091	NA	4.30871	1.83405	1.92606	0.277778	0.729167	3.47164	0.961538	3.94399	0.757576	1.8628	0	0.641026	1.68502	2.35294	1.97293	0.909091
LYRM7	-0.194527	0.336808	1.60004	1.97536	1.7877	0.549451	0.539084	3.33333	0.816327	0.539084	1.13154	2.85714	7.19321	1.5625	0	0.840336	0.865801	2.48416	0	3.64801	1.91898	1.81452	2.14286	0
TNFAIP8L1	-0.194089	0.0195146	80.1407	91.8251	85.9829	92.6829	95.3125	100	94.6429	91.9152	100	92.0635	96.6667	61.6071	98.3051	93.5094	75.974	73.4477	72.963	75.2451	90.7407	87.4178	90.8571	61.1111
XPO5	-0.193864	0.534413	2.93172	3.49719	3.21445	6.02137	3.30163	7.44949	3.58382	5.44465	4.14686	5.33088	2.51263	1.9158	0.555556	1.80929	1.89697	3.72103	6.48805	0.967742	1.99013	5.20728	3.87019	0.434783
MRPL34	-0.193158	0.373007	41.4369	47.5166	44.4768	55.0214	77.5	NA	46.5168	35.4167	47.5543	45	48.1736	50.3049	44.6581	4.16667	51.5997	52.5794	50	45.5357	45	40.8991	40.8333	5.92949
ACBD3	-0.193039	0.444251	1.57687	1.9458	1.76133	1.21212	2.88006	4.16667	2.39575	0.956938	2.36258	1.87166	2.55556	1.31119	0.626959	1.4291	1.91475	0.498132	3.1348	2.45655	0.909091	1.09091	0	2.61029
OGDHL	-0.192399	0.00840384	83.1037	95.1022	89.103	92.5926	100	94.4444	95.2381	100	86.1111	98.2456	100	91.8803	90	84.4017	NA	71.8615	66.6667	95.8333	85.1852	94.4444	NA	83.3333
SLC35G1	-0.191966	0.320673	14.308	16.4866	15.3973	9.90447	53.0303	NA	16.317	14.0533	14.7347	13.9492	19.5548	13.2832	15.0809	11.5385	11.1925	12.4445	20.8597	15.3846	15.1538	14.17	13.7202	NA
ERRFI1	-0.191734	0.117544	71.6797	82.0101	76.8449	80.3942	81.5652	66.6667	85.8494	76.9847	81.2979	82.5862	82.2958	81.4252	87.594	82.6661	79.1219	81.5341	80.0681	63.889	57.6093	60.4277	46.9262	82.8005
WDR92PNO1	-0.190481	0.416466	1.07417	1.36693	1.22055	0.846285	1.18095	0	0.843318	1.29048	2.14533	0.608108	1.63333	1.67663	1.89394	1.35556	0.315789	1.62952	0	1.43285	0.309179	1.66607	1.72505	1.54589
HSD17B7	-0.190445	0.3888	16.1879	18.6134	17.4006	16.6667	17.8295	100	17.029	12.6782	18.7747	16.2281	17.4699	16.6667	18.6667	15.4762	16.129	10.2075	16.1905	15.8156	18.9951	16.1631	20.8048	15.9091
IPO9	-0.190197	0.463515	4.13746	4.86142	4.49944	7.14286	0	NA	0	0	6.34615	8.89328	13.2353	0	10.4167	10.4839	1.92308	4.54545	NA	3.67647	0	NA	0	8.33333
SLC19A1	-0.189797	0.216537	64.6327	73.8608	69.2467	69.4996	76.0329	100	68.5859	91.4986	68.8524	72.4809	67.6193	74.4556	71.9641	77.9019	56.4123	74.9689	73.7827	57.059	60.7558	51.0472	52.9307	69.3485
MTFMT	-0.189783	0.427234	1.87509	2.2793	2.07719	2.38095	7.14286	NA	0	0	0	0	4.16848	1.92308	5	0	4.34783	0	NA	0	0	6	NA	2.77778
DPF1	-0.189644	0.304496	2.05402	2.48305	2.26854	2.40363	1.89394	NA	1.91388	1.52176	2.61115	0.4914	3.31818	0.841393	7.27273	1.99953	0.757576	3.29401	1.0101	5.46136	0.826446	0.571429	3.38843	0.638155
TTC13	-0.189602	0.127937	33.3162	38.1359	35.726	37.1284	40	37.0357	35	39.5478	39.2935	38.7302	34.8279	38.7879	40	34.4877	27.2471	34.9151	37.3407	26.5566	30.573	34.4681	35.0909	39.1667
RAB39B	-0.189453	0.537998	74.1742	84.7235	79.4488	95.993	96.7742	75.6944	84.6154	73.3333	73.9368	62.963	100	94.9623	97.2222	88.4615	84.5238	52.9603	96.6667	91.1111	70	56.056	95.8333	35.3261
THY1	-0.189174	0.393872	22.1762	25.4235	23.7998	28.0087	20.0472	36.25	27.5	23.0685	22.1554	30.1786	25	24.7131	23.9583	24.0385	17.406	20.913	18.7077	23.758	23.118	28.022	24.1758	20.4276
PDE4DIP	-0.1891	0.437223	2.32528	2.79099	2.55813	3.93509	0	6.66667	1.47727	7.40332	0.909091	0.588235	0	3.43137	7.8908	6.3911	2.93854	3.74069	1.05263	1.11111	0.434783	2.75862	0.555556	1.94444
MMP15	-0.188586	0.0551835	66.2621	75.655	70.9585	76.6663	77.5727	67.1429	72.1641	78.7759	75.1607	69.4773	79.7512	74.5454	79.9531	58.2979	56.2843	63.5932	68.5162	70.0852	67.6485	75.067	70.6793	66.4441
EFCAB9	-0.188525	0.511254	1.32725	1.65213	1.48969	2.27273	0.699301	NA	1.3986	0.505051	1.88837	1.92837	1.82017	3.92581	0	2.22505	0	1.57859	0	2.5	0	4.43913	1.2987	0
FBXO25	-0.188491	0.435916	3.39063	4.00344	3.69703	7.6087	11.5385	NA	5.88235	NA	2.17391	0	3.31028	3.33333	1.78571	2.77778	2.08333	3.81579	5.88235	1.66667	0	2.56579	8.33333	NA
SLC1A7	-0.188384	0.0853154	75.1639	85.7878	80.4758	77.3855	89.7547	84.2803	83.1972	84.5149	87.5253	84.6032	84.8867	88.0165	83.8868	73.7329	74.1272	74.8485	81.1593	80.6731	80.3604	75.4107	81.885	53.5118
TXNIP	-0.188314	0.613208	0.849281	1.10713	0.978205	2.88462	0.914634	0	1.2931	0	1.64237	1.5625	0.520833	2.64184	1.38889	2.08333	0	0.240385	0.595238	0.378788	1.74419	0	0	2.6016
CCDC28A	-0.187927	0.523429	1.59653	1.95777	1.77715	0.545049	1.42857	3.4188	3.77285	3.07107	1.24487	1.12839	1.61756	1.79043	0.151976	2.91891	2.2664	0.901493	2.19227	1.58975	0.834976	1.67378	0.693816	1.11288
MLLT3	-0.187665	0.455211	2.08175	2.50986	2.2958	1.99294	2.00856	3.08824	3.5345	5.83491	2.98457	1.7138	1.1871	1.14468	0.909091	0.803674	2.60437	3.18989	1.09887	1.08209	0.789017	2.7203	3.92688	2.21957
EMX1	-0.187468	0.0876399	16.7658	19.231	17.9984	9.53656	15.0341	5.35714	14.9494	15.804	17.0521	20.1326	22.2166	32.5951	20.9199	21.1307	21.597	15.8265	17.3441	13.5624	14.6853	18.8545	8.62571	19.5653
DAAM1	-0.187466	0.698031	1.5846	1.94324	1.76392	1.32688	2.45435	0	0.879121	0.206892	1.36409	4.34198	5.28125	1.58654	0.568182	2.92586	0	1.23271	1.97115	2.66509	0.5	0.201613	2.52525	2.30903
ITGA5	-0.187348	0.0357453	10.5099	12.1059	11.3079	12.1667	12.5097	20	11.1826	13.9731	13.0222	10	10	10.6897	11.523	7.18725	11.8966	11.2952	10.3175	9.76451	11.8745	10.2381	10.9731	11.2856
CMAS	-0.187205	0.325108	43.9261	50.1509	47.0385	71.4573	50.533	56.9668	49.4764	49.0065	52.2565	41.4525	52.056	52.4998	49.2081	36.4179	22.2869	34.2677	41.5526	49.6089	52.1395	52.3189	69.6424	44.6561
TDRD6	-0.187103	0.0950223	67.2144	76.6604	71.9374	79.9382	81.6351	70.0325	79.4363	57.0785	78.5663	78.4232	81.4723	81.3757	78.5266	68.4327	54.4071	68.5595	70.3083	66.4364	71.962	69.0348	69.4581	62.7592
TOB2	-0.186712	0.178559	57.1399	65.1729	61.1564	60.6782	68.4213	31.25	62.482	52.1895	67.9888	69.9913	65.8238	70.3556	66.6466	67.177	70.548	69.7872	63.5412	47.1934	42.9062	47.3338	50.4334	50.1932
RPS10	-0.186191	0.531627	2.05195	2.47238	2.26217	2.17715	2.96575	5.09259	1.74825	1.74487	2.02562	1.11111	2.33777	2.07839	5.10666	2.82116	2.21999	0.227273	1.63462	2.97024	1.75853	5.11412	1.99346	0.794118
GAS6	-0.185895	0.284321	2.07051	2.49278	2.28164	9.33333	3.55556	4.44444	0.923077	4.5085	1.42857	2.62295	4.7619	0.925926	0.952381	1.14286	1.16893	0.576923	0.984314	3.02899	1.91288	2.24561	1.25	6.32411
TSN	-0.185734	0.332654	2.11757	2.54591	2.33174	0.966184	0.757576	8.10811	0	1.69492	2.97912	1.82083	0	2.61438	4.93827	1.19048	0.995025	0.308642	0.333333	4.07407	2.77778	5.05051	2.60417	1.72414
GPN3FAM216A	-0.185069	0.547279	2.41532	2.88278	2.64905	2.28164	3.20346	NA	3.78788	6.57665	2.00069	0	1.69801	3.57444	2.22107	0.958564	0.932401	1.72619	2.7972	3.93828	2.92929	6.27706	0	1.62994
LEXM	-0.184881	0.04733	48.1821	54.9064	51.5443	35.1512	44.888	76.9231	45.3255	58.9552	57.3053	50.5749	63.665	64.2467	44.8553	47.9576	43.981	60.0032	60.1243	34.7227	43.7099	41.9389	44.6429	56.5584
PLXNA4	-0.184721	0.207673	83.8292	95.4167	89.6229	37.5	100	NA	100	63.3333	100	100	100	100	100	100	72.7273	90.4762	100	100	70.5882	57.8947	78.9474	NA
ARHGEF10L	-0.184508	0.125747	58.0969	66.1594	62.1281	66.4583	64.9451	74.1379	66.6667	66.5935	66.0375	64.2077	66.6667	65.0711	63.7681	49.2714	51.1616	49.3278	56.1355	65.5172	63.1272	65.7407	62.9939	59.5964
GRK1	-0.184298	0.0741257	84.7097	96.3889	90.5493	100	100	100	100	100	87.5	100	100	80	100	90.9091	75	75	84.375	96.9697	78.2609	100	92.3077	69.5652
ARHGEF16	-0.184037	0.304842	43.4709	49.5215	46.4962	43.3333	50	NA	50	48.0952	50	50	50	50	48.0769	30.7692	38.6364	36.6071	41.8919	50	50	50	43.3333	50
C1orf116	-0.183915	0.326613	53.6272	61.0544	57.3408	76.1999	66.2037	62.8205	69.4881	53.6748	52.5437	62.8345	57.4428	65.2169	59.8535	46.1412	39.2344	47.2702	67.284	70.3704	47.6133	45.4106	59.7222	69.7316
NLGN3	-0.183802	0.0863628	69.1435	78.6741	73.9088	77.9701	71.3331	100	81.4134	81.9382	78.1931	76.8816	79.0047	80.131	78.7074	59.2718	52.6714	70.5111	79.7806	72.5257	70.6384	75.6804	63.5619	75.6823
RRNAD1ISG20L2	-0.182527	0.524896	30.5828	34.8424	32.7126	34.128	34.9612	43.1818	33.6006	34.6041	35.6091	37.1286	35.1577	28.3218	37.5028	33.7105	35.6977	40.2039	30.3451	23.1522	28.7741	38.0826	11.1446	27.3431
CARD19	-0.182351	0.72486	2.26289	2.70251	2.4827	0	0	0	3.78788	7.40741	1.8018	0	0	0.793651	8.73016	0	4.67836	2.52525	2.32558	0.952381	0	8.13008	0	1.75439
PCDH7	-0.182314	0.601806	2.55899	3.0384	2.7987	3.47847	2.15924	4.4216	2.10454	0.780738	2.61323	1.59632	2.78164	5.92635	4.97173	2.48227	3.03957	2.66469	2.3179	1.70238	3.68712	2.16597	2.63127	2.34461
IQCA1L	-0.181922	0.0683529	53.3976	60.7083	57.0529	71.0649	47.4893	77.7778	56.988	53.7437	55.792	48.6293	74.1565	66.6079	73.92	59.3894	48.0939	61.2516	56.5671	40.84	44.7074	48.7503	49.8622	70.4597
SORBS3	-0.181918	0.394613	56.8698	64.6469	60.7584	75	80	54.5455	88.9028	2.89406	83.6937	83.657	61.6368	71.3728	47.7734	81.0658	81.4153	78.5537	80.5024	16.1546	35.033	10.0826	27.963	87.9181
R3HDML	-0.181491	0.316115	60.1016	68.2926	64.1971	64.9832	67.1053	20.8333	77.2727	51.3796	77.5	78.4864	60.4167	83.3333	66.6667	56.1728	47.5543	71.8849	71.8116	72.3404	6.97674	66.4103	21.7391	65.0327
TRNAU1AP	-0.181367	0.631984	10.069	11.5517	10.8103	12.3899	10.2564	15.7051	12.4367	11.9048	14.3037	9.09091	12.4714	9.66128	10.0874	2.82186	11.2448	9.39975	10.3175	14.3524	9.09091	13.1393	4.82456	14.5988
RWDD2APGM3	-0.181358	0.506832	2.43374	2.8937	2.66372	0	3.98034	5	6.09351	2.19218	3	0	3.35648	1.73109	0.689655	0	0	4.61538	2.49615	1.95587	3.92097	2	6.42857	0
SLC35B3	-0.181246	0.253377	27.6394	31.4732	29.5563	28.6725	72.8597	66.7184	26.6033	24.4776	30.4718	23.5609	28.2252	28.5233	25.8841	25.8192	27.8563	24.4501	30.1919	27.7567	28.8556	30.4413	29.2253	23.1579
GGH	-0.181038	0.419683	23.0115	26.2218	24.6166	14.2857	23.2323	25.7212	26.875	31.6935	25.4386	24.5833	28.5714	23.5294	26.3514	18.554	26.7457	20.5089	26.3636	25.6757	30.8645	30.3165	22.3214	0
PCNP	-0.181001	0.450252	1.93724	2.32986	2.13355	1.90365	0.539977	3.7037	0.769231	1.23124	2.66929	2.93706	4.23512	0.757576	4.74433	3.5543	2.02429	3.45031	3.28133	1.3852	0.911243	0.615385	0	1.31894
PPP2R2C	-0.179836	0.401339	69.9256	79.3414	74.6335	80.2053	83.3333	82.2917	83.3333	62.1891	78.6824	82.2917	76.6698	78.9272	77.7778	67.9924	44.0985	64.0675	76.4706	80	65.1515	66.6667	81.1111	82.1429
CDC16	-0.179327	0.417326	1.7511	2.11522	1.93316	2.14286	2.98701	2.27273	3.09402	1.91498	1.45826	1.54486	1.55204	0.498975	3.9923	0.363636	2.69924	0.524476	5.18112	2.36915	2.55063	1.75325	0	0
AMER3	-0.179163	0.831845	7.79613	8.95921	8.37767	0	18.1818	NA	0	15.625	10.5263	20.5882	0	2.27273	0	5.35714	6.25	19.2308	NA	7.89474	13.6364	0	0	10
ZNF850	-0.179092	0.193178	65.5998	74.4023	70.0011	78.4837	81.6869	66.7023	77.4846	59.5988	74.5208	77.6834	77.0234	76.7363	73.5825	66.6001	63.887	69.2294	71.1735	63.3341	65.0254	67.7784	66.6285	57.0176
DRP2	-0.178961	0.465554	60.8334	68.9996	64.9165	73.2074	74.2424	68.3516	74.5066	74.2647	60.1961	70.6715	63.7494	65.8991	69.0341	73.8763	60.419	39.3034	70.8624	74.1935	74.1071	35.3682	73.5609	45.8095
NOX4	-0.178638	0.491361	1.49563	1.82459	1.66011	1.38889	0	2	1.85389	6.04762	1.07653	1.81818	2.8037	0.909091	0	0	2.55495	2.44834	0	0	0.769231	0	5.27171	1.81818
ARHGAP30	-0.178607	0.173224	59.5881	67.5731	63.5806	76.3532	70.8907	76.7943	64.4202	65.4699	58.3922	61.7321	74.7418	64.992	74.7066	47.8103	43.1633	48.4135	47.0179	71.8158	72.8968	69.2217	76.9484	61.1025
BEAN1	-0.178186	0.758219	81.7094	92.5824	87.1459	100	100	NA	100	69.2308	100	71.4286	100	100	100	100	60	100	69.2308	100	100	44.4444	NA	80
ANKRD52	-0.178174	0.077837	73.012	82.7409	77.8764	92.7137	77.6947	84.0278	67.6431	89.3976	75.8791	65.1887	96.9404	91.8645	98.2643	61.044	67.9272	58.7978	85.6112	67.0421	87.0058	75.764	70.5538	79.8977
RUSC2	-0.178071	0.125372	87.0797	98.6508	92.8653	100	100	100	100	100	89.2063	100	100	100	100	87.5	66.8333	72.4487	83.3333	100	93.8596	100	95.4545	100
PPP1R3B	-0.178017	0.0868513	52.7652	59.826	56.2956	68.8889	63.1944	NA	58.196	64.7998	62.3333	59.6402	59.2593	60.6138	22.807	42.5548	60.4792	54.0576	60.7945	40.1023	46.7167	58.2648	47.9167	60.8135
AP2M1	-0.177294	0.377825	47.2913	53.6059	50.4486	39.0535	60.5657	24.026	61.2159	38.8349	54.261	56.6808	59.1732	57.584	55.3219	45.3833	20.1399	47.9686	42.8643	51.9071	53.0241	52.3899	55.6875	47.6696
RNF112	-0.177204	0.00942907	79.698	90.2445	84.9712	95.4545	96.0496	86.5021	95.4545	54.2083	98.5507	94.4678	99.1176	89.3377	98.5119	89.9467	72.6971	79.6062	59.6942	91.7972	80.6905	83.2633	90.1421	69.4449
CYB5R1	-0.177196	0.426247	1.90946	2.28968	2.09957	0.140056	1.89167	0	0.955285	1.71296	1.61131	3.99071	2.75583	1.02984	4.71331	0	0.652174	2.44041	2.15093	2.82389	2.32353	2.38729	4.79021	0.625
MYO1B	-0.177162	0.433251	11.441	13.0666	12.2538	10.4701	11.5859	88.8889	9.14205	14.2422	12.9806	11.4448	13.3413	10.4418	12.9292	7.93651	9.60867	10.9018	14.2645	13.8383	9.15825	10.7744	19.3275	9.78836
TNNT2	-0.176688	0.128404	53.6032	60.7173	57.1603	65.7895	52.7778	92.8571	66.6667	48.1004	61.2121	66.6667	66.6667	49.1667	63.7681	23.938	45.5026	62.8571	57.1111	53.7037	53.3245	64.2857	100	52.6375
PTER	-0.176458	0.413044	1.77929	2.14089	1.96009	0.946429	2.40036	3.125	2.31481	6.61534	0.328947	1.10242	1.8321	0.396925	1.3986	0.730519	0.721154	2.45766	0.480769	2.08333	2.58185	2.86458	3.40909	1.19048
C15orf40	-0.176106	0.332437	0.780635	1.01181	0.896225	0	0	0	0	0	0	0	4.24837	0	3.84615	0	0	3.0303	1.74419	0	0	0	0	5.88235
DHODH	-0.175967	0.370814	1.24191	1.53274	1.38733	4.54545	0	NA	2.44048	4.6875	0	1.5625	3.57143	0	0	2.17391	5.88235	0	2.5	0	0	0	0	0
LYPD6	-0.175627	0.329656	3.19481	3.73785	3.46633	2.96296	3.0426	6.66667	5	7.14171	1.81818	3.48148	1.55354	2.71429	2.22222	2.06897	5.56462	4.10256	0	0	1.14286	10.2778	9.19913	0
COX6A1	-0.175599	0.018117	65.6335	74.2581	69.9458	74.3443	74.3945	NA	74.167	57.4292	76.9239	77.549	80.7487	75.817	77.2089	79.7043	59.9818	64.5046	57.8903	59.586	58.433	62.9679	83.6364	69.9346
LZTS3	-0.175308	0.178528	46.1531	52.2455	49.1993	45.7664	49.5615	NA	47.0413	50.59	55.8833	57.3171	53.8736	50.8977	52.7467	52.7755	49.6256	59.3289	45.8098	30.8296	34.8628	36.3446	46.3588	59.3392
IFT57	-0.175175	0.474966	2.02243	2.41263	2.21753	1.47059	5.87152	0	3.44828	0.431034	1.61458	2.00846	3.125	2.8125	1.54167	1.01351	4.62963	1.8617	0.9375	3.1746	2.63889	0.431034	0	2.25096
FAH	-0.175072	0.571695	1.00912	1.26833	1.13873	2.60256	3.65079	0	0	0.938967	3.62604	0.208333	0	0	2.03963	1.98358	0	1.38278	0.520833	1.62363	0.557082	2.08333	0	0
SLAIN2	-0.174961	0.487672	1.9536	2.33442	2.14401	1.36533	3.2325	0.416667	1.56373	2.47773	1.72895	1.06943	3.16115	3.77704	2.65856	1.61631	3.19063	2.84918	1.81261	0.951776	2.61258	1.38296	2.27449	0.976319
AGAP2	-0.174901	0.526886	7.90323	9.05075	8.47699	4.59039	4.05983	0	9.97863	4.69041	14.4203	5.66071	12.8166	16.6796	7.29412	6.20449	14.0256	12.5185	19.8028	1.42602	2.81473	0.784314	2.46914	11.503
BCAS3	-0.174829	0.416639	2.40692	2.84584	2.62638	2.08333	3.30315	2.22222	2.27381	1.47121	2.20765	4.51023	2.07435	0.666667	6.57143	1.82895	5.37675	2.33692	0.675676	4.43122	1.81818	0.621118	2.5119	0.833333
YIPF6	-0.174719	0.0123324	18.6647	21.1965	19.9306	9.04723	20.2403	15.3968	20.4626	9.60409	22.2883	29.6511	25.5565	16.5563	27.629	27.4818	17.5661	18.0991	25.4902	10.0591	17.3745	20.9179	14.7195	15.4337
SNU13	-0.174463	0.237384	21.1741	24.0244	22.5992	26.0918	22.2485	45.4545	17.473	22.214	29.4299	29.0071	25.3152	21.946	21.6102	27.2194	22.6232	24.8326	30.9008	10.7512	18.8258	17.9583	21.166	16.5147
PIAS2	-0.174042	0.263765	42.0196	47.5354	44.7775	33.5227	50	46.5517	41.1458	46.6887	50	50	50	44.6667	48.7654	38.9535	28.629	40.4412	39.4958	43.4211	44.1176	48.4375	50	44.6809
TLCD1	-0.173971	0.449713	40.5042	45.8233	43.1637	43.2692	50	46.4286	48.7179	49.3243	41.6667	45.7132	42.0833	49.3629	39.1129	37.8671	32.5	27.6599	32.083	48.4568	46.2302	48.4212	42.7083	48.6111
MYO6	-0.173353	0.647341	1.78434	2.13984	1.96209	0.843882	4.22535	0	0	4.92754	0.675676	3.52564	1.70521	1.81818	2.38095	0	2.05128	0.93411	0	1.5873	2.42424	3.76344	2.56739	2.73133
C15orf52	-0.173341	0.234056	46.4966	52.5603	49.5285	69.506	75	NA	55.9524	30.7549	71.8942	68.4615	33.5614	54.0517	30.8065	58.7446	58.15	64.5461	66.3915	19.1701	47.5288	38.4615	35.3297	30.1471
ACER1	-0.173334	0.00821608	43.8318	49.5551	46.6935	50	50	NA	49.2188	47.2222	50	50	50	50	50	45.8004	40.3846	40.5185	42.823	42.7083	45.3947	50	43.2018	43.4783
TAGLN2	-0.173087	0.761672	49.1538	55.5469	52.3504	60.4167	53.4256	NA	40.9091	64.8148	58.6257	66.6667	47.7011	54.6296	57.6023	63.8889	42.6316	66.6667	52.381	59.4094	49.1228	39.1304	NA	20
ELMOD2	-0.172354	0.164806	22.281	25.2353	23.7582	18.5714	23.0519	24.1379	44.6078	24.6774	24.1979	25	28.9474	19.8718	22.3118	23.1818	20.0521	19.4354	18.5766	22.2798	2.77778	18.7037	48.4848	48.2456
CNR2	-0.172286	0.437582	85.0654	95.9821	90.5238	100	92.8571	NA	100	100	100	100	100	75	100	92.3077	63.6364	63.6364	NA	84.2105	100	100	NA	91.6667
HS3ST1	-0.172125	0.136469	61.0316	68.892	64.9618	75	72.4183	50	66.4352	74.7268	65.9655	68.961	67.307	72.8222	68.75	41.1765	56.5445	54.5636	50.5434	63.6364	65.0179	65.6944	79.4643	94.4444
LRRC8A	-0.172049	0.360644	51.0402	57.6315	54.3359	66.6667	58.4645	56.25	62.3529	37.57	65.4517	65.5556	61.3095	43.1325	61.3475	62.1554	48.3135	60.8565	61.6883	40.597	39.824	33.1373	46.7402	65.3333
SULF2	-0.171937	0.105973	65.9656	74.4415	70.2036	71.9828	73.1702	98.4848	77.3913	74.5455	73.738	74.3139	67.8553	72.3431	74.2647	44.6514	48.4751	55.5362	70.8557	74.2347	72.0856	74.6324	82.6164	89.4336
DYNC1LI2	-0.171937	0.619102	2.42379	2.85714	2.64046	0	4.03361	0	3.52941	3.15789	2.42532	0	2.96296	6.42857	2.60504	1.11111	7.02299	2.33766	0	1.81818	5.83333	0.606061	1	2
WWC3	-0.171728	0.375305	1.79016	2.14286	1.96651	5.55556	0	NA	7.5	0	0	0	0	7.5	0	0	0	3.51307	3.57143	0	0	4.28571	0	3.84615
CHPT1	-0.171579	0.141695	31.9662	36.1295	34.0478	35.2429	39.1092	32.619	36.6733	29.6075	35.0781	40.8135	42.4929	30.8719	35.4262	26.0638	27.8594	29.4033	29.5396	40.351	32.4644	35.8731	36.0659	30.2044
NEFH	-0.171416	0.312011	17.5042	19.8387	18.6714	2.87978	24.1558	0	15.9457	22.4291	20.3246	16.7254	28.1749	12.1364	21.6518	24.6475	13.1131	17.7891	17.0151	16.2802	17.9991	16.3152	20.2381	13.3754
KCNJ11	-0.171119	0.223153	3.45277	4.01352	3.73315	2.62626	1.47865	9.80392	2	4.2328	1.61283	1.27918	3.51722	11.7131	4.34419	1.5524	2.74074	4.78261	2.15399	3.76487	7.93663	1.73454	3.14527	3.125
SNRPD1	-0.171076	0.433028	1.1238	1.39118	1.25749	1.33333	0.606061	0	0	4.35626	1.01921	1.2766	2.45614	1.50794	0	0.617284	1.53257	0.802676	0.555556	0.909091	0.907029	1.341	1.23406	3.26389
HEXIM1	-0.170203	0.521875	1.04273	1.29851	1.17062	0.854701	1.64723	0	1.58954	0.724638	0.126263	1.32683	1.55556	1.70247	1.96429	0.25641	0.653595	1.76768	1.89201	0.818043	1.0139	0.600601	2.28127	0
BNC1	-0.169649	0.147411	25.1305	28.3912	26.7608	11.5079	13.4615	16.6667	12.8054	22.6957	15.6727	16.843	47.798	57.7946	45.9209	20.7346	16.4035	27.0708	16.431	36.579	26.3757	59.0643	28.046	8.23871
TFAP2C	-0.168893	0.323394	1.6588	1.98901	1.8239	4.34783	2.48825	8.33333	4.23694	0.606061	2.0182	1.17777	0	1.84637	0	1.38363	2.98143	3.59522	0	0.206612	1.1039	0	3.24191	2.41647
RSPO4	-0.168599	0.0459505	65.4017	73.6333	69.5175	97.151	75	100	75	71.7391	75	73.1407	73.2558	59.831	72.9167	67.8186	69.8733	54.1389	61.7375	66.4062	68.8272	71.5517	61.4362	66.8261
C4orf17	-0.168584	0.000964377	65.6265	73.8852	69.7558	71.4286	75	75	73.2558	73.1884	75	74.6479	71.759	72.1154	75	61.5321	55.4927	61.5302	70.2203	64.8438	70.0524	72.8661	63.2966	70.8042
NGLY1	-0.168305	0.774553	34.8411	39.276	37.0586	27.5	25	31.6667	27.7627	39.2857	48.6979	38.5208	48.1481	42.5	50	45.7143	38.7202	44.1228	46.2745	20.9091	24.3902	26.8519	33.3333	32.2222
SCTR	-0.167916	0.944576	4.63659	5.33234	4.98447	0	0	NA	19.0476	12.5	11.1111	0	0	0	0	15.7895	NA	0	0	16.6667	0	NA	0	0
FAM20B	-0.167882	0.130487	81.6153	91.8107	86.713	92.0635	91.4683	92.8571	99.0476	25.9259	99.1453	95.4193	94.7578	91.8567	92.5926	92.1875	60	85.7635	74.2033	74.1565	83.3333	67.3487	98.4127	84.7222
EGR1	-0.167789	0.302741	3.19208	3.70912	3.4506	2.7972	0.634921	NA	2.90256	3.40657	5.29543	8.5919	3.31044	2.36685	3.11111	1.73789	4.44755	4.14435	2.60641	0.246914	2.68859	4.22222	2.46032	6.07883
MROH6	-0.167766	0.000136502	88.2221	99.2247	93.7234	98.8094	100	100	100	95.4616	100	100	100	97.561	100	98.8095	61.1147	93.5941	89.6104	98.2759	82.8656	95.9364	82.9191	90.873
ATG14	-0.16758	0.232969	17.3191	19.5755	18.4473	13.8842	20.512	20.8494	27.0321	20.7668	3.0303	19.6644	20.9757	15.1435	21.952	18.9763	22.3663	8.2843	24.4963	14.7747	18.2292	10.0849	17.9503	19.2038
SLC1A3	-0.167127	0.238763	2.19632	2.58889	2.3926	1.42638	0.986976	2.7193	2.18409	4.1476	0.523559	3.97221	1.91981	4.42226	2.429	2.74236	3.23201	1.93487	2.05831	0.340136	1.0989	2.6334	1.43864	4.42012
SKP2	-0.167075	0.400945	2.54349	2.97856	2.76102	0.699301	4.12879	NA	1.41558	2.32532	1.92016	4.21123	4.99918	2.66196	0	1.09091	2.32323	4.09524	0.854701	3.43137	1.21212	0.699301	5	7.67045
EIF4G3	-0.167033	0.0589788	43.3034	48.7415	46.0224	50	50	47.7273	47.41	48.8636	50	50	48.4375	46.2347	50	49.1279	45.213	46.9733	47.6562	43.7123	36.0185	37.3013	35.1562	48.5714
BVES	-0.166949	0.197086	25.445	28.6893	27.0671	28.8786	33.3333	20.7386	29.8895	23.0943	26.361	33.4477	33.045	27.0824	28.5249	28.8596	20.7173	26.1605	29.5665	21.5292	19.0543	31.5639	26.4029	25.1136
SOAT2	-0.166888	0.371018	41.2194	46.3969	43.8081	40.9091	43.9394	NA	45.5534	46.8992	45.5914	43.3268	46.5062	49.359	50	39.899	27.4038	35.8075	50	43.86	46.2963	48.0159	39.2157	40.4762
POLE3	-0.166661	0.598229	2.87186	3.346	3.10893	2.46503	2.04417	2.63158	3.95802	7.1243	1.73116	2.87352	3.17446	2.54145	3.48856	3.04167	1.98909	2.84243	1.90006	3.82613	2.12393	8.83141	0	0.909091
SEC61G	-0.166645	0.541152	1.32284	1.60726	1.46505	3.33333	0	NA	0	1.95122	2.38095	2.66667	4.89489	0	0	3.15789	4.95646	0	0	3.79121	0	0	0	0
TTLL1	-0.166405	0.11282	62.4531	70.2108	66.332	72.1568	70.498	95.8333	67.6978	67.5742	73.0699	72.5581	70.5235	69.8916	67.3111	63.6863	61.9796	68.4462	66.1182	62.339	59.4131	60.8996	51.8451	65.4474
PLEKHA5	-0.166116	0.750815	1.87768	2.22885	2.05327	0	2.22222	0	1.71131	4.79911	1.99843	3.71148	2.20491	0.735294	1.5625	4.54545	0	0.595238	4.76399	0	1.96296	1.5625	0	3.23427
LMO1	-0.166007	0.51861	83.5366	93.8457	88.6911	100	81.4815	NA	NA	75.4386	100	100	100	100	100	80.7692	100	90.9091	54.1667	75.5102	73.5849	88	88.8889	100
ETHE1	-0.165986	0.105998	46.5134	52.3068	49.4101	56.153	55.0529	46.6667	55.2049	53.885	47.0249	48.4581	50.3127	55.3744	55.0217	47.8112	38.5591	32.8435	52.0476	51.7976	46.9871	44.1648	51.329	53.0805
FAM96B	-0.165879	0.538575	2.35297	2.76153	2.55725	1.91523	1.76282	6.66667	6.36529	1.0101	2.43827	2.29437	2.22222	2.95834	1.73913	4.57651	1.47023	1.46844	0.720721	4.53153	1.02721	2.71916	1.78571	2.28571
KCNA6	-0.165734	0.625628	74.3254	83.4952	78.9103	100	81.5789	NA	100	100	90.9091	82.9787	88.4615	75.7576	48.2759	76.4706	42.8571	65.3846	85.7143	94.4444	65	81.4815	90.9091	66.6667
RNASEH2A	-0.165092	0.506914	2.43056	2.84647	2.63851	NA	0	NA	10	6.25	0	6.52174	0	0	0	0	0	0	8.33333	11.1111	0	0	NA	0
PCBP3	-0.165071	0.680559	81.1525	91.1111	86.1318	NA	100	100	100	100	86.6667	100	66.6667	100	66.6667	NA	83.3333	75	66.6667	85.7143	75	100	NA	82.3529
NUBP2SPSB3	-0.164979	0.450997	1.82155	2.16338	1.99247	1.04167	5.76923	2.5	0	1.38889	2.20588	3.0625	2.88462	1.38889	0	4.46429	0	0	2.5	1.31579	0.892857	2.04678	3.57143	NA
RBM5	-0.164715	0.681892	1.11376	1.3694	1.24158	2.08333	0	NA	0	1.85185	3.80527	0	3.47222	0	0	1.92308	4.36508	0	0	1.19048	2.17391	0	0	0
PCSK9	-0.164434	0.289422	65.4511	73.4735	69.4623	68.8447	63.0443	NA	58.2645	69.0594	84.846	74.1648	81.3187	78.627	75.2041	62.5198	62.6701	64.6453	72.0322	53.7883	55.6376	59.6927	80.6548	77.1965
DENND2A	-0.163916	0.344332	63.2237	70.9514	67.0876	68.581	70.3533	96.9388	72.0662	67.0872	72.737	67.9326	70.186	68.5232	68.6712	60.8194	61.1499	58.76	65.1687	70.9677	62.8558	64.5905	60.1852	63.2049
RHCG	-0.163734	0.688691	15.4467	17.4233	16.435	6.66667	26	NA	17.5	4.65116	30.137	16	5.55556	27.7778	11.7647	30.5556	19.5652	23.8095	11.5385	3.125	4.54545	3.65854	22.2222	20
ANK1	-0.163493	0.127408	66.9552	75.1095	71.0324	100	56.106	100	70.9091	94.2308	78.625	86.345	64.5455	52.6696	85	15.4762	45.6826	66.8091	80.3667	75	83.2011	84.0909	68.75	84.1176
CAV1	-0.162836	0.365526	2.45394	2.86663	2.66028	1.92308	0.925926	8.90909	1.66667	2.41372	0.362319	0.660066	0	1.88754	8.97436	3.37442	2.91998	1.47152	4.08333	2.20588	2.50545	1.38889	2.5	0
MFHAS1	-0.162727	0.39177	31.8825	35.8087	33.8456	26.3045	31.1051	38.5714	33.5248	25.6838	29.9211	30.9291	39.9177	53.6796	41.9678	28.047	37.9137	29.9704	30.2536	29.9165	31.7091	27.7801	33.8197	39.3078
SLC35B4	-0.162676	0.574373	3.76756	4.33662	4.05209	0.680473	2.12713	2.77778	8.58493	1.64002	3.28395	6.94306	1.84382	4.56908	5.38085	6.18046	1.00194	5.5562	2.01923	3.20698	4.80769	3.38462	6.33202	0.714286
MRRF	-0.162648	0.577942	81.4287	91.2657	86.3472	97.9167	92.5926	81.25	91.4286	85.2349	92.4242	91.3386	100	98.4127	88.7097	84	89.2308	81.8792	87.8788	84.375	87.2727	69.7674	80.597	67.8571
PHAX	-0.162639	0.584182	1.37978	1.66377	1.52178	0	4.16667	NA	0	0	1.72414	2.41935	0	5	0	0	7.57576	0	0	3.57143	0.925926	0	0	0
TMEM74B	-0.162507	0.642708	8.63799	9.78713	9.21256	10.4935	10.9691	44.3396	8.01052	13.0141	6.28343	5.64012	8.57532	10.2824	9.7633	9.02276	8.50415	2.20721	6.32184	10.7597	10.5183	13.0743	10.0667	7.85714
PTH	-0.162315	0.177609	56.2503	63.0677	59.659	66.6667	66.6667	62.963	61.1111	64.6465	66.6667	66.6667	55.5556	66.6667	56.6667	66.6667	37.037	56.6138	65.3846	50.7728	58.3759	48.4848	NA	66.6667
TANGO6	-0.162101	0.433755	1.38214	1.66542	1.52378	NA	0	0	1.65989	0.714286	4.85714	0	0.9375	0	5.65359	0.740741	0.30303	0.769231	6.66667	1.11111	0	0	0.769231	3.125
PLA2G10	-0.161839	0.421667	11.9211	13.455	12.688	2.38095	8.41503	0	3.125	5.77031	3.84615	28.6797	24.067	6.64488	31.5767	18.1592	2.8169	3.9548	11.7623	17.2414	15.4762	23.6111	15.4412	0
NEK11	-0.161703	0.162758	84.9297	95.1215	90.0256	97.5	100	NA	100	100	95	93.75	100	100	72.2222	88.4058	53.8462	81.6327	85.1064	85.5263	100	80.6452	95.4545	93.75
TUBGCP5	-0.161554	0.389357	0.531044	0.71246	0.621752	0	1.51515	0	0.45045	1.9774	0	0	2.46914	0	0	0	3.0303	0	0	0	0.694444	0.21097	0	0.666667
USP2	-0.161433	0.00144795	89.3078	100	94.6539	77.2727	100	NA	100	100	100	100	100	100	NA	91.7957	80.7692	100	94.4444	92.1053	81.8182	73.5294	NA	100
RAPGEF4	-0.161401	0.288239	85.6446	95.901	90.7728	100	100	95.7143	88.767	93.9153	97.5309	91.6667	100	99.2647	96.25	79.15	50.9985	67.4881	85.4083	99.3056	100	97.8261	96.875	93.75
PIGXCEP19	-0.161177	0.250382	13.772	15.5181	14.645	13.4921	17.7792	14.5899	15.2747	17.9984	12.3167	4.0404	17.0388	19.587	18.6131	18.109	14.0306	15.2539	17.5402	9.89899	13.509	12.4812	3.59073	17.6357
PHF5A	-0.161171	0.163503	15.598	17.5598	16.5789	18.9216	14.7059	NA	17.9412	12.5	20.1681	20.2614	19.6078	17.6471	17.6471	1.54553	16.7079	18.7675	100	12.3173	10.8607	13.0952	12.2995	50
MTRF1L	-0.161148	0.59428	2.24229	2.62545	2.43387	0.347222	6.51224	9.375	1.92495	0.2849	1.88288	0	4.38081	2.31481	0.462963	2.18254	0	2.04645	0.775194	4.16667	0.383142	0.617284	3.57143	6.43791
TAF4B	-0.16082	1	9.13614	10.3314	9.73378	0	0	0	11.5385	5.40541	27.2727	0	27.027	0	21.7391	12.5	0	0	19.2308	10	22.2222	NA	NA	0
PXK	-0.160186	0.278847	20.864	23.4315	22.1478	32.7203	20.7007	0	19.9855	21.482	26.7767	24.876	26.5791	19.9523	30.2201	24.615	15.093	28.9613	22.8506	26.3137	18.6634	23.0809	14.3577	10.9566
AGR3	-0.159899	0.501581	70.2325	78.5816	74.407	76.461	89.5664	60.6227	78.2692	96.263	49.6743	68.002	87.924	92.4162	84.4961	65.2286	30.3683	65.8903	58.6334	79.8718	62.9751	95.9064	83.4565	89.7619
DHRS13	-0.159864	0.557769	44.5265	49.8614	47.194	44.9451	47.3824	64.8148	47.2377	36.5412	49.7778	47.8569	52.1343	52.4139	63.0943	43.8888	48.924	51.5538	48.4598	41.8036	38.6609	39.7222	40.2145	47.511
ILF2	-0.159523	0.458862	1.18915	1.4451	1.31712	0	0	0	1.04167	0	0	2.18579	0	8.33333	0	0	0	2.89855	0	0	0	0	0	7.40741
COX10	-0.159317	0.362095	1.51793	1.81192	1.66492	5.88235	0	NA	6.34921	0	5.05215	1.28205	0	0	NA	0	0	2.38095	1.51515	7.40741	1.85185	0	0	0
PAX2	-0.158832	0.520977	4.62536	5.28006	4.95271	2.19004	5.65108	7.62891	3.00752	5.84804	1.53865	1.6642	5.90994	11.9892	4.28299	4.55205	3.8377	2.65326	3.14763	5.02022	4.25485	5.56476	5.22058	7.37719
FAM150A	-0.158539	0.975694	2.45465	2.85593	2.65529	0	5	22.7273	2.08333	1.13636	4.69208	0	0	0	0	0	0	1.49254	0	15.625	1.92308	3.40909	5	0
FBXL20	-0.158448	0.53639	89.2513	99.7283	94.4898	100	100	NA	100	100	100	100	100	97.8261	100	100	100	90	100	52.9412	100	81.8182	NA	NA
CD320	-0.158245	0.521142	89.5076	100	94.7538	100	100	NA	100	100	100	100	100	100	100	60	72.7273	100	83.3333	100	100	100	100	NA
ZC3H15	-0.158183	0.996644	1.93281	2.27267	2.10274	0	1.47059	0	6.75676	0	4.6875	0	0.684932	0.793651	6.06061	0	0.943396	1.38889	0	0	2.32558	3.125	4.25532	5.35714
ECEL1	-0.158094	0.137067	38.1059	42.6348	40.3703	38.3838	46.6985	NA	46.9444	33.9997	35.908	28.7795	44.1767	57.8316	46.7399	42.0157	36.6249	48.1023	48.4927	38.384	30.6762	26.722	31.0074	39.5034
SEMA3C	-0.157776	0.373691	44.9337	50.2421	47.5879	53.4884	51.9231	59.0909	50	50	48	48.2759	52.2059	42.6829	50	37.0711	35	41.7097	41.6667	55.6604	52.5641	47.1831	50	43.5484
PSME2	-0.157094	0.301926	18.0027	20.1887	19.0957	20.919	21.9243	18.75	20.9255	14.9999	21.166	19.1322	20.8474	20.9491	22.2849	22.1054	11.0515	20.6708	18.0598	19.4639	19.8918	19.1853	7.87351	21.6667
SHOC2	-0.156964	0.637519	87.7912	97.9968	92.894	NA	91.6667	100	100	100	92.3077	100	NA	100	100	100	100	72.7273	70.7317	100	83.871	100	75	NA
CYP27C1	-0.156873	0.388704	2.00819	2.35373	2.18096	5.93254	3.63636	4.16667	2.97619	4.25824	2.52874	1.66667	1.5	1.58382	0	3.64764	0.735294	0	2.27743	6.45833	0	1.97368	0	1.72619
CDC25C	-0.15677	0.488479	1.35425	1.62449	1.48937	0.549451	0	0.980392	4.77941	0.5	2.38002	0.111111	2.85714	1.91667	0.434783	2.93575	0.243902	2.17827	2.57692	0	0.927835	0	3.47985	0
ULK3	-0.156467	0.219492	40.3373	45.0727	42.705	46.2704	49.8119	20.1236	47.3658	20.0015	56.2295	43.2105	51.1022	53.0688	49.4991	48.5132	49.5998	47.5004	52.3974	28.3888	28.5472	30.5893	33.5406	41.6847
PDZD3	-0.15635	0.476138	48.3916	54.0452	51.2184	56.044	51.4286	NA	75	52.4235	57.1429	55.7604	54.7214	44.5767	50.2886	46.5599	38.8499	49.928	56.0714	48.4746	50.2646	45.4545	48.6928	50.3896
CMTM7	-0.15615	0.0744048	68.7275	76.698	72.7127	65.6955	84.6154	63.3333	64.0414	84.8739	75.5889	70.9309	76.1161	85.3065	74.9715	64.902	56.9834	58.8449	73.033	78.6819	74.4147	81.4114	78.5718	53.1137
UQCRQ	-0.155901	0.557569	1.79128	2.10982	1.95055	1.99362	0.981405	0	4.84789	2.89098	4.84356	1.21212	1.51515	0.779221	0	2.30408	2.57576	2.04224	0.395257	2.0732	2.12659	2.03315	0	2.08275
POFUT1	-0.155756	0.492517	3.04159	3.50235	3.27197	0	8.35436	NA	4.94749	1.19048	2.52212	4.7619	4.20168	0	2.04082	4.28571	0	4.21662	2.5952	3.61905	3.57143	7.55911	0	0
GRAMD1B	-0.155576	0.0693186	69.5153	77.5446	73.53	72	80	80	77	75	79.1667	NA	78.7097	79.2308	71.25	73.9929	65.5	75.8704	74.375	54.7826	71	57.7778	74.4444	77.8947
BCAR1	-0.155506	0.34979	51.3604	57.3197	54.3401	62.5024	62.8371	33.3333	54.8637	55.8776	62.5198	61.4064	55.8369	49.0636	58.8628	57.4263	65.2165	60.2124	59.1971	51.252	42.8096	34.0254	37.4801	49.4739
CISH	-0.155481	0.302119	7.33729	8.28601	7.81165	14.1426	7.47863	6.25	9.98975	3.05466	8.53189	9.04462	9.28104	8.81741	11.3367	5.24558	5.5042	8.60215	6.3268	9.00369	7.2889	10.2564	6.48148	7.32639
FOXB1	-0.155138	0.293851	4.60521	5.24156	4.92339	4.60909	4.72574	3.56963	4.36071	2.70355	6.8107	4.07794	5.63034	11.3996	3.03775	4.24733	3.98054	5.91854	7.8611	4.94529	3.66572	2.88989	3.84481	4.09372
FAM83B	-0.154943	0.384841	2.27096	2.64182	2.45639	0	2.8742	3.7037	1.7131	4.12248	4.90309	2.17221	2.58809	1.44823	0.275482	4.8306	2.43068	1.77144	2.39372	0.34965	0.947374	0	3.51722	4.22047
CYB561D1	-0.15491	0.400967	25.6723	28.6956	27.184	32.1066	29.1169	12.2807	29.7135	28.117	31.5169	28.1276	31.8215	30.2189	30.1661	14.2577	31.4311	31.5625	21.3453	29.1181	31.0107	7.38126	29.6327	28.7706
CYP20A1	-0.154826	0.460086	29.3476	32.7856	31.0666	31.4786	31.7254	23.2484	22.0843	31.1101	36.1839	42.9648	45.4068	36.8922	25.4545	32.6523	29.2562	35.7006	31.0433	26.4882	17.9962	19.3856	33.3684	38.2375
B3GAT1	-0.154626	0.0443925	60.4772	67.4323	63.9547	53.8097	66.6667	100	75	56.25	69.161	60.7912	62.7778	62.9514	66.7805	63.3449	49.0606	51.5174	48.1602	62.0892	72.1446	69.6429	64.8237	60.4167
APLNR	-0.154602	0.337883	66.2266	73.8309	70.0287	80.8844	55.7367	87.5	87.3542	72.917	68.0997	83.2219	71.5952	80.2381	65.5844	62.2507	53.2357	67.4162	63.6939	85.3175	81.8095	19.2308	63.29	NA
ITPR3	-0.154253	0.404023	1.96028	2.29434	2.12731	0.78125	2.27273	1.5625	0	2.91262	4.40112	4.29293	2.39726	0.819672	1.9902	2.55453	0.320513	3.68	0.290698	3.41699	2.81675	0.657895	1.36986	2.5353
FOXA2	-0.154104	0.514501	2.17603	2.53407	2.35505	5.12987	0	5.55556	1.42045	4.65381	0.569196	2.36545	7.71718	0.746727	1.66667	0	2.6941	0.844595	3.17857	0	2.98973	3.21344	0.909392	5.48246
PBDC1	-0.154012	0.428578	22.6783	25.3458	24.012	27.5789	26.3161	33.2239	27.9048	23.8733	20.8761	28.7484	23.7189	19.3329	27.2693	25.4678	24.8118	21.3462	21.3746	23.4737	25.8559	33.0423	9.375	0
FAM96A	-0.15376	0.269289	4.3574	4.95992	4.65866	6.00321	5.54394	6.13181	5.26919	3.24094	4.35998	5.37581	5.16919	4.87102	5.33997	5.85335	4.3635	5.19534	7.42607	2.3368	3.78844	1.71944	3.13796	5.00912
LIPM	-0.153308	0.758219	52.2373	58.206	55.2216	68.1818	93.1034	NA	86.6667	89.4737	90.4762	63.8889	7.31707	12.5	22.2222	9.52381	12.1212	73.2143	33.3333	76.4706	83.7838	54.5455	70	57.1429
CDH15	-0.153307	0.222365	32.7926	36.5813	34.687	38.2068	36.0563	35.2355	32.4229	29.4949	32.6289	31.2572	44.6147	50.082	36.5587	34.4475	19.3427	35.0984	33.984	25.4901	40.7275	31.5098	48.8019	23.8267
MGAT3	-0.153057	0.0980101	70.6795	78.7021	74.6908	82.5536	81.1465	66.054	78.9214	75.6991	75.8114	76.3837	84.9053	83.7227	80.2888	67.65	59.5521	68.2644	65.3754	71.2634	72.5031	77.0057	78.1518	74.4916
VPS18	-0.153049	0.504668	67.8024	75.5025	71.6525	95	83.8235	66.6667	89.5833	75.2083	31.0129	71.5989	75.8778	98	83.3333	49.2341	38.489	58.5827	25.0459	89.1827	90.8951	90.411	92.7143	75.6667
STOML1	-0.153036	0.0873589	55.9335	62.3048	59.1192	64.6667	58.2629	NA	56.0284	55.2163	66.6667	66.6667	66.6667	66.6667	62.2642	57.4675	50.6944	48.8889	47.4747	62.7451	59.322	62.3569	62.4397	52.0124
CLIP2	-0.152962	0.206196	75.8444	84.4394	80.1419	80.6818	85.9375	NA	78.125	81.1547	86.7188	82.8333	86.3636	86.8826	87.5	84.6875	66.8199	77.6923	57.5	78.9773	83.9286	74.7596	84.375	71.875
SLC4A10	-0.152772	0.674927	88.1778	98.1393	93.1585	100	94.1176	NA	92.8571	100	100	100	100	100	NA	91.6667	80	71.4286	90.9091	100	100	100	77.7778	81.8182
[truncated: 5,032 more rows]

## Sheet: MetaCore Proteo-Methyl
Table S6, Related to Figure 2: Differential analysis of DNA methylation
Interactions Report
	From		To							From	TD_avgMethylPerPromoter_MetaCore		TD_Proteo_Hits_MetaCore		To	TD_avgMethylPerPromoter_MetaCore		TD_Proteo_Hits_MetaCore
#	Network Object "FROM"	Object Type	Network Object "TO"	Object Type	Effect	Mechanism	Homo sapiens	Link Info	References	Input IDs	Signal	p-value	Signal	p-value	Input IDs	Signal	p-value	Signal	p-value
1	JNK2(MAPK9)	Protein kinase	RACK1	Generic binding protein	Activation	Binding	x	JNK2(MAPK9) binds to and activates RACK1 .	23608534	MAPK9			-1.71852	0	RACK1			1.69683	0
2	SHP-1	Protein phosphatase	ESR1 (nuclear)	Transcription factor	Unspecified	Dephosphorylation	x	SHP-1 dephosphorylates ESR1 (nuclear).	7539106	PTPN6			-1.40786	0	ESR1	-2.30986	0
3	SHP-2	Protein phosphatase	PECAM1	Generic binding protein	Inhibition	Dephosphorylation	x	SHP-2 binds to PECAM1.	9054388;9312087;9388260;9774457;10350061;10704309;12689916;17662049;20936779;21723278;23233201	PTPN11			-1.25078	0	PECAM1			-2.0095	0
4	Calpain 1(mu)	Generic protease	CIP29	Generic binding protein	Unspecified	Cleavage	x	Calpain 1(mu) cleaves CIP29 .	24235151	CAPN1			-2.11861	0	SARNP			2.0582	0
5	PRMT1	Generic enzyme	FMR1	Generic binding protein	Inhibition	Methylation	x	PRMT1 methylates FMR1 protein.	16319129;18656952;20064924	PRMT1			2.01695	0	FMR1			1.34741	0
6	Profilin	Generic binding protein	F-Actin cytoskeleton	Generic binding protein	Inhibition	Binding	x	In a exposed a barbed end with terminal ADP-actin subunits, free profilin can bind and promote dissociation of subunits (23947767, 26812019).	21980262;23947767;26812019	PFN2			1.42113	0	ACTG2			-4.74773	0
7	ErbB2	Receptor with enzyme activity	ESR1 (nuclear)	Transcription factor	Activation	Binding	x	ErbB2 binds to and activates ESR1 (nuclear) .	12970748;15173068;18824559						ESR1	-2.30986	0
8	ESR1 (nuclear)	Transcription factor	ErbB2	Receptor with enzyme activity	Inhibition	Transcription regulation	x	ESR1 binds to the ERBB2 promoter region and represses its expression.	15072547;15173068;17259347;17986456;17992604;19005469;19082494;21636853;23546601;24297508;24678732;26180042	ESR1	-2.30986	0
9	Syk	Protein kinase	Tropomyosin-2	Generic binding protein	Unspecified	Phosphorylation	x	Tropomyosin-2 is possibly phosphorylated by Syk.	22609512	SYK			-1.75855	0	TPM2			-2.69364	0
10	ELAVL1 (HuR)	Generic binding protein	STIM1	Generic binding protein	Activation	Binding	x	ELAVL1 (HuR) binds to and activates STIM1 .	23804758	ELAVL1			1.00457	0	STIM1			-1.03132	0
11	Karyopherin alpha 2	Transporter	Dystrobrevin alpha	Generic binding protein	Activation	Transport	x	Karyopherin alpha 2 transports Dystrobrevin alpha .	25636738	KPNA2			1.83385	0	DTNA			-2.39202	0
12	Casein kinase II	Protein kinase	Tropomyosin-4	Generic binding protein	Unspecified	Phosphorylation	x	Casein kinase II phosphorylates Tropomyosin-4 .	18779572	CSNK2A1;CSNK2B;CSNK2A2			1.42695	0	TPM4			-3.16683	0
13	Casein kinase II	Protein kinase	EFHD2	Generic binding protein	Unspecified	Phosphorylation	x	Casein kinase II phosphorylates EFHD2 .	25278378	CSNK2A1;CSNK2B;CSNK2A2			1.42695	0	EFHD2			-1.6765	0
14	PARP-1	Generic enzyme	HYEP	Generic enzyme	Activation	Transcription regulation	x	PARP-1 co-activates transcription of HYEP .	25992604	PARP1			2.06843	0	EPHX1			-2.10157	0
15	STAT3	Transcription factor	CSX (Nkx2.5)	Transcription factor	Unspecified	Transcription regulation	x	Stat3 binds to gene CSX (Nkx2.5) promoter.	19079543;20522556	STAT3			2.97365	0	NKX2-5	-2.05333	0
16	Beta-catenin	Generic binding protein	MMP-2	Metalloprotease	Activation	Transcription regulation	x	Beta-catenin coregulates and activates MMP-2 promoter.	17306568;21829575;25377471;26165840;27815074	CTNNB1			-1.11068	0	MMP2			1.70382	0
17	Karyopherin alpha 2	Transporter	NSAP1	Generic binding protein	Unspecified	Transport	x	Karyopherin alpha 2 transports NSAP1 .	23846694	KPNA2			1.83385	0	SYNCRIP			1.1356	0
18	Casein kinase II	Protein kinase	STIM1	Generic binding protein	Unspecified	Phosphorylation	x	Casein kinase II phosphorylates STIM1 .	24501219	CSNK2A1;CSNK2B;CSNK2A2			1.42695	0	STIM1			-1.03132	0
19	Karyopherin alpha 2	Transporter	ELAVL1 (HuR)	Generic binding protein	Activation	Transport	x	The increased nuclear reimport of HuR by AMPK is explained by an increased phosphorylation and acetylation of importin alpha 1 (Karyopherin alpha 2) which is critically involved in the nuclear import of HuR.	15342649;16289629;18585896	KPNA2			1.83385	0	ELAVL1			1.00457	0
20	Desmuslin	Generic binding protein	PP2A regulatory	Generic binding protein	Inhibition	Binding	x	synemin associated with both the immunoprecipitated A and B55 subunits of PP2A, the phosphatase activity of PP2A was higher in synemin-silenced cells, synemin positively regulates glioblastoma cell proliferation by helping sequester PP2A away from Akt, thereby favoring Akt activation.	22337773	SYNM			-2.81277	0	PTPA			-1.2786	0
21	Cathepsin K	Generic protease	APOB	Receptor ligand	Unspecified	Cleavage	x	ApoB-100 is degradated by Cathepsins K, F, and S.	15184381	CTSK			-1.75519	0	APOB			-1.19543	0
22	RECQL	Generic enzyme	ITGA3	Generic receptor	Activation	Transcription regulation	x	RECQL co-activates transcription of ITGA3 .	24932474;25483193	RECQL			2.48986	0	ITGA3			-2.05302	0
23	ESR1 (nuclear)	Transcription factor	HOXC6	Transcription factor	Activation	Transcription regulation	x	MLL2 and MLL3, in coordination with ERalpha and ERbeta, transcriptionally regulate HOXC6 in an E2-dependent manner.	21683083;25725483	ESR1	-2.30986	0			HOXC6	2.24583	0
24	Casein kinase II	Protein kinase	SFRS9	Generic binding protein	Unspecified	Phosphorylation	x	Casein kinase II phosphorylates SFRS9 .	25278378	CSNK2A1;CSNK2B;CSNK2A2			1.42695	0	SRSF9			2.16907	0
25	STAT3	Transcription factor	Pleiotrophin (OSF1)	Receptor ligand	Activation	Transcription regulation	x	Both STAT1 and STAT3 bind to the GAS in PTN promoter at the chromatin level in the IFN-gamma stimulated cells.	19917672	STAT3			2.97365	0	PTN			-3.61606	0
26	Calpain 1(mu)	Generic protease	WASP	Generic binding protein	Unspecified	Cleavage	x	Calpain 1(mu) cleaves WASP .	23684068	CAPN1			-2.11861	0	WAS			2.17734	0
27	TIF1-beta	Transcription factor	Alpha-fodrin	Generic binding protein	Unspecified	Transcription regulation	x	TIF1-beta occupies the promoter region of Alpha-fodrin.	19339689	TRIM28			1.33363	0	SPTAN1	1.53173	0
28	MBD1	Transcription factor	NGFR(TNFRSF16)	Generic receptor	Inhibition	Transcription regulation	x	Chromatin immunoprecipitation detects MBD1 binding near RND2 and NGFR promoters. MBD1 shRNA reduced led to a partial derepression of RND2 and NGFR.	20378711	PCM1			1.16003	0	NGFR			2.21536	0
29	MMP-2	Metalloprotease	NTF2	Transporter	Unspecified	Cleavage	x	NTF2 was identified as a substrate of MMP-2.	18500335	MMP2			1.70382	0	NUTF2			1.37085	0
30	Casein kinase II	Protein kinase	C1orf187	Protein	Unspecified	Phosphorylation	x	Casein kinase II phosphorylates C1orf187 .	20659418	CSNK2A1;CSNK2B;CSNK2A2			1.42695	0	DRAXIN	1.61049	0
31	TIF1-beta	Transcription factor	Reticulocalbin 1	Generic binding protein	Unspecified	Transcription regulation	x	TIF1-beta occupies the promoter region of Reticulocalbin 1.	19339689;20360068	TRIM28			1.33363	0	RCN1			2.63397	0
32	Fyn	Protein kinase	p90RSK2(RPS6KA3)	Protein kinase	Activation	Phosphorylation	x	Src and Fyn were able to directly phosphorylate RSK2 at Y529 in the in vitro kinase assay.	18156174;28514442	SLK			-2.33577	0	RPS6KA3			-1.06088	0
33	Casein kinase II	Protein kinase	YB-1	Transcription factor	Unspecified	Phosphorylation	x	Casein kinase II phosphorylates YB-1 .	24322422	CSNK2A1;CSNK2B;CSNK2A2			1.42695	0	YBX1	1.69329	0
34	PEA15	Transporter	LAMR1	Generic binding protein	Activation	Binding	x	PED/PEA-15 ability to induce cell responses to ECM-derived signals through interaction with 67LR may be of crucial importance for tumor cell survival in a poor microenvironment.	21895963	PEA15			2.78225	0	RPSA			1.1019	0
35	Factor H	Generic binding protein	von Willebrand factor	Receptor ligand	Inhibition	Binding	x	Factor H binds to and inhibits von Willebrand factor .	23991205;24014239	FHL1			-2.79843	0	VWF			-1.86257	0
36	TRAP230	Generic binding protein	ESR1 (nuclear)	Transcription factor	Activation	Transcription regulation	x	TRAP230 co-activates transcription of ESR1 (nuclear) .	20351249;22913342	OPA1			-1.04744	0	ESR1	-2.30986	0
37	CD82	Generic receptor	Caveolin-1	Generic binding protein	Activation	Binding	x	CD82 binds caveolin-1. Interaction of caveolin-1 or PKC-alpha with EGFR requires the presence of CD82 and ganglioside GM3.	17942932	CD82			-4.53322	0	CAV1			-2.30112	0
38	WDR5	Generic binding protein	Transgelin	Generic binding protein	Activation	Transcription regulation	x	Pitx2 mediates the binding of WDR5 and its associated HKMT complexes to SMC-marker gene promoters during the initial stages of differentiation of SMC from embryonic progenitor cells.	21531708	WDR5			1.34817	0	TAGLN			-3.98401	0
39	DRAP1	Transcription factor	COX VIb-1	Generic enzyme	Unspecified	Transcription regulation	x	COX VIb-1 was identificated as DRAP1 transcription target by ChIP on chip analysis.	17548813	DRAP1			1.69561	0	COX6B1			-1.04071	0
40	LSD1	Generic enzyme	AATC	Generic enzyme	Inhibition	Transcription regulation	x	LSD1 co-inhibits transcription of AATC .	27760309	KDM1A	1.73462	0			GOT1			2.78315	0
41	Casein kinase II, alpha chains	Protein kinase	MAP-1B	Generic binding protein	Activation	Phosphorylation	x	Casein kinase II, alpha chains phosphorylates and activates MAP-1B .	1403849;3164313;10094409;16126370	CSNK2A2;CSNK2A1			1.42695	0	MAP1B			-1.41765	0
42	ESR1 (nuclear)	Transcription factor	FAM194A	Protein	Unspecified	Transcription regulation	x	ESR1 is proposed to regulate transcription of C3orf44.	19890323	ESR1	-2.30986	0			ERICH6	1.92666	0
43	TIF1-beta	Transcription factor	WASP	Generic binding protein	Unspecified	Transcription regulation	x	TIF1-beta occupies the promoter region of WASP.	19339689	TRIM28			1.33363	0	WAS			2.17734	0
44	AMPK alpha 1 subunit	Protein kinase	LIPS	Generic enzyme	Inhibition	Phosphorylation	x	AMPK alpha 1 subunit phosphorylates and inhibits LIPS .	15878856;17785468;24574117	PRKAA1			-3.29507	0	LIPE	1.39458	0
45	ESR1 (nuclear)	Transcription factor	MAOB	Generic enzyme	Inhibition	Transcription regulation	x	ESR1 (nuclear) binds to gene MAOB promoter and suppresses MAOB expression.	16484337	ESR1	-2.30986	0			MAOB			-3.55949	0
46	YB-1	Transcription factor	ErbB2	Receptor with enzyme activity	Activation	Transcription regulation	x	ErbB2 is a potential target of YB-1.	16651443;19151767;23445612;27391337	YBX1	1.69329	0
47	Importin (karyopherin)-alpha	Transporter	SAE1	Generic enzyme	Unspecified	Transport	x	Importin (karyopherin)-beta in heterodimer with Importin (karyopherin)-alpha imports SAE1 to nucleus.	21209321	KPNA2			1.83385	0	SAE1			1.17837	0
48	Fyn	Protein kinase	CRMP2	Generic binding protein	Unspecified	Phosphorylation	x	Fyn phosphorylates CRMP2.	19652227	SLK			-2.33577	0	DPYSL2			1.25678	0
49	MEF2D	Transcription factor	HDAC5	Generic enzyme	Unspecified	Transcription regulation	x	MEF2D can bind to gene HDAC5 promoter.	10737771;12896970;15102471;17470548;20936779;26403201	MEF2D			1.50704	0	HDAC5			3.02032	0
50	ESR1 (nuclear)	Transcription factor	PAI1	Receptor ligand	Unspecified	Transcription regulation	x	ESR1 (nuclear) was proposed to bind to gene PAI1 promoter.Results indicate a permanent repression of PAI-1 by ESR1 and suggest a ligand-independent crosstalk between ESR1 and TGF-beta signaling in breast cancer cells	15217907;15345050;19370415	ESR1	-2.30986	0			SERPINE1			1.88709	0
51	LSD1	Generic enzyme	TTYH1	Transporter	Inhibition	Transcription regulation	x	LSD1 co-inhibits transcription of TTYH1 .	25482560	KDM1A	1.73462	0			TTYH1	1.1045	0
52	PKC	Protein kinase	EWS	Generic binding protein	Inhibition	Phosphorylation	x	PKC phosphorylates EWS and decreases its activity.	9341188	PRKCB			-2.59069	0	EWSR1			1.29372	0
53	TIF1-beta	Transcription factor	INTS5	Generic binding protein	Unspecified	Transcription regulation	x	TIF1-beta occupies the promoter region of INTS5.	19339689	TRIM28			1.33363	0	INTS5			-1.77904	0
54	RECQL	Generic enzyme	R-Ras	RAS - superfamily	Activation	Transcription regulation	x	RECQL co-activates transcription of R-Ras .	24932474;25483193	RECQL			2.48986	0	RRAS			-3.09311	0
55	ESR1 (membrane)	Transcription factor	Beta-arrestin1	Generic binding protein	Activation	Binding	x	Coimmunoprecipitation experiments indicated that E2 increased the recruitment of beta-arrestin-1 to ESR1.E2-mediated neuroprotection and ERK activation involve ERalpha activation of G-protein- and beta-arrestin-mediated mechanisms.	19339617	ESR1	-2.30986	0			ARRB1			-2.72751	0
56	CaMK II gamma	Protein kinase	STAT3	Transcription factor	Activation	Phosphorylation	x	CaMKIIgamma directly phosphorylates and activates Stat3	18483256;23074277	CAMK2G			-2.03345	0	STAT3			2.97365	0
57	Galectin-3	Generic binding protein	alpha-3/beta-1 integrin	Generic receptor	Activation	Binding	x	Galectin-3 physically interacts with alpha-3/beta-1 integrin and increases its activity.	15181153;19755493	LGALS3			-1.35303	0	ITGB1;ITGA3			-2.05302	0
58	Casein kinase II, alpha chains	Protein kinase	Alpha-fodrin	Generic binding protein	Unspecified	Phosphorylation	x	14-3-3 binding to alpha-II spectrin requires phosphorylation by CKII. phosphorylation-dependent interaction between 14-3-3 beta and alpha II spectrin acts as a switch between positive and negative regulation of neurite outgrowth stimulated by NCAM.	20598904	CSNK2A2;CSNK2A1			1.42695	0	SPTAN1	1.53173	0
59	TIF1-beta	Transcription factor	Histone H1.0	Generic binding protein	Unspecified	Transcription regulation	x	TIF1-beta occupies the promoter region of H1F0.	19339689	TRIM28			1.33363	0	H1F0			-1.09856	0
60	GATA-3	Transcription factor	A1U	Generic enzyme	Unspecified	Transcription regulation	x	A1U promoter has a putative GATA-3-binding site.	15608294	GATA3	-2.83491	0			UBQLN4			1.3135	0
61	CHP1	Generic binding protein	ROCK2	Protein kinase	Inhibition	Binding	x	Morgana/chp-1 Interacts with Hsp90 and ROCK I and II, and Inhibits ROCK Kinase Activity.	20230755	CHORDC1			1.30398	0	ROCK2			-1.34517	0
62	WDR5	Generic binding protein	Vimentin	Generic binding protein	Activation	Transcription regulation	x	WDR5 is recruited by HDAC3 on the N-cadherin and vimentin promoters during hypoxia-induced EMT.	21884981	WDR5			1.34817	0	VIM			1.36893	0
63	TIF1-beta	Transcription factor	ME2	Generic enzyme	Unspecified	Transcription regulation	x	TIF1-beta occupies the promoter region of ME2.	19339689	TRIM28			1.33363	0	ME2			1.1757	0
64	TIF1-beta	Transcription factor	SNAP-23	Transporter	Unspecified	Transcription regulation	x	TIF1-beta occupies the promoter region of SNAP-23.	19339689	TRIM28			1.33363	0	SNAP23			-1.27442	0
65	DNJC1	Generic binding protein	G-protein alpha-11	G-alpha	Activation	Binding	x	GRP78, DNJC1 and G-protein alpha11 exist as a signaling complex in the plasma membrane	18213612	DNAJC1			-2.67326	0	GNA11			-1.45916	0
66	LMO4	Transcription factor	ESR1 (nuclear)	Transcription factor	Inhibition	Binding	x	LMO4 binds to and inhibits ESR1 (nuclear) .	16288053;17615392	LMO4	-1.16537	0			ESR1	-2.30986	0
67	TIF1-beta	Transcription factor	Srp40	Generic binding protein	Unspecified	Transcription regulation	x	TIF1-beta occupies the promoter region of Srp40.	19339689	TRIM28			1.33363	0	SRSF5			1.40218	0
68	Karyopherin alpha 2	Transporter	SNRPA	Generic binding protein	Unspecified	Transport	x	Karyopherin alpha 2 transports SNRPA .	23846694	KPNA2			1.83385	0	SNRPA			1.92563	0
69	Casein kinase II, alpha chain (CSNK2A1)	Protein kinase	ANP32B (april)	Generic binding protein	Unspecified	Phosphorylation	x	Casein kinase II, alpha chain (CSNK2A1) phosphorylates ANP32B (april).	17952089;22113938	CSNK2A1			1.35295	0	ANP32B			1.32603	0
70	MMP-2	Metalloprotease	RAP-1B	RAS - superfamily	Unspecified	Cleavage	x	RAP-1B is a MMP-2 substrate.	17200105	MMP2			1.70382	0	RAP1B			-1.60268	0
71	DPP4	Generic protease	IP10	Receptor ligand	Inhibition	Cleavage	x	DPP4 cleaves on IP10 and inhibits its activity.	11390394;16464446;16863908;18275857;21314817	DPP4	-1.23241	0			C7			-1.60909	0
72	RACK1	Generic binding protein	STAT3	Transcription factor	Activation	Binding	x	RACK1 physically interacts with STAT3 and increases its activity.	16382134	RACK1			1.69683	0	STAT3			2.97365	0
73	ILK	Protein kinase	SLC4A1	Transporter	Activation	Binding	x	ILK physically interacts with SLC4A1 and increases its activity.	17553790	ILK			-2.31638	0	SLC4A1			-3.65394	0
74	ESR1 (membrane)	Transcription factor	ROCK2	Protein kinase	Activation	Binding	x	ESR1 (membrane) physically interacts with ROCK2 and increases its activity.	16601072	ESR1	-2.30986	0			ROCK2			-1.34517	0
75	ESR1 (nuclear)	Transcription factor	Tropomyosin-1	Generic binding protein	Unspecified	Transcription regulation	x	ESR1 (nuclear) probably regulates transcription of Tropomyosin-1 in human B-cell lymphoma.	18277385;18973695;23101584	ESR1	-2.30986	0			TPM1			-2.71452	0
76	Syk	Protein kinase	PQBP-1	Generic binding protein	Unspecified	Phosphorylation	x	Polyglutamine-binding protein 1 is a phosphorylation substrate of Syk.	22451900	SYK			-1.75855	0	PQBP1			1.90655	0
77	YB-1	Transcription factor	Transgelin	Generic binding protein	Activation	Transcription regulation	x	Transgelin is a potential target of YB-1.	19151767;23499936	YBX1	1.69329	0			TAGLN			-3.98401	0
78	PKC-beta	Protein kinase	IP3R2	Generic receptor	Unspecified	Phosphorylation	x	PKC-beta phosphorylates IP3R2 .	17332533	PRKCB			-2.59069	0	ITPR2			-2.4067	0
79	hnRNP K	Transcription factor	FGF4	Receptor ligand	Activation	Transcription regulation	x	hnRNP K co-activates transcription of FGF4 .	24530304	HNRNPK			1.8204	0	FGF4	-1.95755	0
80	ESR1 (nuclear)	Transcription factor	Keratin 18	Generic binding protein	Activation	Transcription regulation	x	ESR1 activates transcription of Keratin 18 gene.	19890323;22700766	ESR1	-2.30986	0			KRT18			-2.15903	0
81	eIF2C2 (Argonaute-2)	Generic enzyme	Kv1.2	Voltage-gated ion channel	Unspecified	Transcription regulation	x	eIF2C2 (Argonaute-2) co-regulates transcription of Kv1.2 .	22014067	AGO2			-1.04722	0	KCNA2	-1.06388	0
82	Calpain 1(mu)	Generic protease	Filamin A	Generic binding protein	Inhibition	Cleavage	x	Calpain 1(mu) cleaves Filamin A.	2071604;2159784;2820487;14506720;16697376;17671451;19177143	CAPN1			-2.11861	0	FLNA			-3.07354	0
83	STAT3	Transcription factor	ITF2	Transcription factor	Activation	Transcription regulation	x	Stat3 probably regulates transcription of ITF2.	18555785;19796622;23033267;23295670;24142927;24820265	STAT3			2.97365	0	ME2			1.1757	0
84	LAMC2	Receptor ligand	ITGB1	Generic receptor	Unspecified	Binding	x	LAMC2 binds to ITGB1 .	25591736	LAMC2			-2.60968	0	ITGB1			-1.91238	0
85	ESR1 (nuclear)	Transcription factor	AATC	Generic enzyme	Unspecified	Transcription regulation	x	ESR1 regulates transcription of AATC.	17901129;18973695	ESR1	-2.30986	0			GOT1			2.78315	0
86	TIF1-beta	Transcription factor	Calgranulin B	Generic binding protein	Activation	Transcription regulation	x	TIF1-beta can bind to gene Calgranulin B promoter and activates Calgranulin B expression.	12167632	TRIM28			1.33363	0	S100A9			-2.01758	0
87	ABCB10	Generic channel	SLC25A37	Transporter	Activation	Binding	x	mitochondrial inner membrane ATP-binding cassette transporter Abcb10 physically interacts with Mitoferrin-1 (Mfrn, Slc25a37) to enhance its protein stability and, as a consequence, increase iron import into the mitochondria.	19805291	ABCB10			-2.47696	0	MSC	-2.35093	0
88	Beta-catenin	Generic binding protein	COUP-TFII	Transcription factor	Activation	Transcription regulation	x	Beta-catenin and TCF7L2 associate with COUP-TFII promoter and regulate COUPTFII mRNA and protein expression.	19307559;19596317	CTNNB1			-1.11068	0	NR2F1	-1.87148	0
89	MMP-2	Metalloprotease	NPC2	Generic binding protein	Unspecified	Cleavage	x	MMP-2 cleaves NPC2 .	18500335	MMP2			1.70382	0	NPC2			2.6551	0
90	MMP-2	Metalloprotease	PGK1	Generic kinase	Unspecified	Cleavage	x	PGK1 is MMP-2 substrate.	20305284	MMP2			1.70382	0	PGK1			1.45356	0
91	p70 S6 kinase1	Protein kinase	PDCD4	Generic binding protein	Inhibition	Phosphorylation	x	In the case of S6K1, mTOR appears to influence these processes largely at the level of protein synthesis, through S6K1 phosphorylation of target proteins, such as, raising the levels of initiation factor eIF4A, through the phosphorylation and degradation of its inhibitor, programmed cell death protein 4.	17053147;17321123;20965424;21427765;22586265	RPS6KB1			1.13881	0	PDCD4			-1.81865	0
92	TIF1-beta	Transcription factor	MTMR9	Generic phosphatase	Unspecified	Transcription regulation	x	TIF1-beta occupies the promoter region of MTMR9.	19339689	TRIM28			1.33363	0	MTMR9			1.28237	0
93	GATA-3	Transcription factor	MYF5	Transcription factor	Unspecified	Transcription regulation	x	GATA-3 physically interacts with MYF5.	15183731;21497886	GATA3	-2.83491	0			MYF5	-1.48124	0
94	ErbB2	Receptor with enzyme activity	STAT3	Transcription factor	Activation	Phosphorylation	x	SFM stimulation of MIA PaCa-2 resulted in an increased association of STAT3 with ErbB2. Inhibition of ErbB2 by AG879 diminishes the level of tyrosine phosphorylation of STAT3.	10508495;11940572;14586404;19372587;19967068;20827319;20876300						STAT3			2.97365	0
95	BETA-IG-H3	Receptor ligand	ITGB1	Generic receptor	Unspecified	Binding	x	BETA-IG-H3 binds to ITGB1 .	22629380	TGFBI			-1.53357	0	ITGB1			-1.91238	0
96	TIF1-beta	Transcription factor	SRRM1	Generic binding protein	Unspecified	Transcription regulation	x	TIF1-beta occupies the promoter region of SRRM1.	19339689	TRIM28			1.33363	0	SRRM1			2.53904	0
97	FZD2	GPCR	STAT3	Transcription factor	Activation	Binding	x	FZD2 binds to and activates STAT3 .	25417160	FZD10	-1.55889	0			STAT3			2.97365	0
98	Casein kinase II, alpha chains	Protein kinase	PM/SCL-75	Generic enzyme	Unspecified	Phosphorylation	x	PM/SCL-75 is a in vitro substrates of Casein kinase 2.	22113938	CSNK2A2;CSNK2A1			1.42695	0	EXOSC9			1.77062	0
99	TIF1-beta	Transcription factor	GCL cat	Generic enzyme	Unspecified	Transcription regulation	x	TIF1-beta occupies the promoter region of GCL cat.	19339689	TRIM28			1.33363	0	GCLC			-1.50093	0
100	STAT3	Transcription factor	PBR	Ligand-gated ion channel	Activation	Transcription regulation	x	STAT3 binds to putative binding site on the PBR promoter and activates expression of PBR	17402746;20469933	STAT3			2.97365	0	TSPO			-1.60977	0
101	NRF2	Transcription factor	CD36	Generic receptor	Activation	Transcription regulation	x	Nrf2 down-regulates the expression of the CD36 gene.	14752028;18302760;18514070;18585365;20350562;23341579	HEBP1			-2.20311	0	CD36			-5.42121	0
102	MMP-2	Metalloprotease	TIF1-beta	Transcription factor	Unspecified	Cleavage	x	TRIM28 was identified as a substrate of MMP-2.	18500335	MMP2			1.70382	0	TRIM28			1.33363	0
103	ESR1 (nuclear)	Transcription factor	Adrenomedullin	Receptor ligand	Activation	Transcription regulation	x	ESR1 (nuclear) can bind to gene Adrenomedullin promoter and activates Adrenomedullin expression.	16461929	ESR1	-2.30986	0			ADM	-2.48273	0
104	SHP-1	Protein phosphatase	Beta-catenin	Generic binding protein	Inhibition	Dephosphorylation	x	SHP-1 negatively regulates beta-catenin transcriptional function and positevely regulates beta-catenin adhesion function.	12571228;15588985;15987791;16099633;20840866	PTPN6			-1.40786	0	CTNNB1			-1.11068	0
105	Casein kinase II, alpha chains	Protein kinase	FKBP3	Generic receptor	Activation	Phosphorylation	x	Casein kinase II, alpha chains phosphorylates FKBP3 and increases its activity.	7689229	CSNK2A2;CSNK2A1			1.42695	0	FKBP3			2.22291	0
106	PKC	Protein kinase	APEX	Generic enzyme	Activation	Phosphorylation	x	PKC phosphorylates and activates APEX .	9407949;11452037;15808410	PRKCB			-2.59069	0	APEX1			1.54826	0
107	TIF1-beta	Transcription factor	HAND1	Transcription factor	Inhibition	Transcription regulation	x	TIF1-beta co-regulates transcription of HAND1.	17542650;24623306	TRIM28			1.33363	0	HAND1	-1.4251	0
108	GATA-3	Transcription factor	CD81	Generic receptor	Unspecified	Transcription regulation	x	CD81 promoter has a putative GATA-3-binding site.	15608294	GATA3	-2.83491	0			CD81			-2.68312	0
109	YB-1	Transcription factor	APOB	Receptor ligand	Unspecified	Transcription regulation	x	APOB is a potential target of YB-1.	19151767;23986595	YBX1	1.69329	0			APOB			-1.19543	0
110	Casein kinase II	Protein kinase	SASH1	Generic binding protein	Unspecified	Phosphorylation	x	Casein kinase II phosphorylates SASH1 .	24501219	CSNK2A1;CSNK2B;CSNK2A2			1.42695	0	SASH1			-1.81404	0
111	TIF1-beta	Transcription factor	AMPK alpha 1 subunit	Protein kinase	Inhibition	Ubiquitination	x	TIF1-beta ubiquitinates and inhibits AMPK alpha 1 subunit .	25679763	TRIM28			1.33363	0	PRKAA1			-3.29507	0
112	ESR1 (nuclear)	Transcription factor	AGAL	Generic enzyme	Activation	Transcription regulation	x	ESR1 (nuclear) probably regulates transcription of AGAL in human B-cell lymphoma.	18277385;20047966;21235772	ESR1	-2.30986	0			GLA			2.02719	0
113	PKC-beta	Protein kinase	HMGB1	Transcription factor	Unspecified	Phosphorylation	x	cPKC (alpha,-beta, -gamma) is translocated to the nucleus after LPS stimulation and phosphorylates HMGB1.	10617144;19380828;22750245	PRKCB			-2.59069	0	HMGB1			1.61074	0
114	TIF1-beta	Transcription factor	UBE3C	Generic enzyme	Unspecified	Transcription regulation	x	TIF1-beta occupies the promoter region of UBE3C.	19339689	TRIM28			1.33363	0	UBE3C			-2.07997	0
115	LSD1	Generic enzyme	ABLIM1	Generic binding protein	Inhibition	Transcription regulation	x	LSD1 co-inhibits transcription of ABLIM1 .	25285406	KDM1A	1.73462	0			ABLIM1			-3.37857	0
116	STAT3	Transcription factor	Stathmin	Generic binding protein	Inhibition	Binding	x	STAT3 physically interacts with Stathmin and decreases its activity.	16401721;19251695;23109669;23333463	STAT3			2.97365	0	STMN1			3.53022	0
117	TIF1-beta	Transcription factor	SAM68	Generic binding protein	Unspecified	Transcription regulation	x	TIF1-beta occupies the promoter region of SAM68.	19339689	TRIM28			1.33363	0	KHDRBS1			1.44546	0
118	Casein kinase II, alpha chains	Protein kinase	APEX	Generic enzyme	Inhibition	Phosphorylation	x	Casein kinase II, alpha chains phosphorylates and inhibits APEX .	9407949;10023679;12576052;15808410	CSNK2A2;CSNK2A1			1.42695	0	APEX1			1.54826	0
119	CRP2	Generic binding protein	Calponin-1	Generic binding protein	Activation	Transcription regulation	x	CRP2 coregulates and activates Calponin-1 promoter.	17185421	CSRP2			2.01192	0	CNN1			-4.77133	0
120	MMP-2	Metalloprotease	RPS4X	Generic binding protein	Unspecified	Cleavage	x	RPS4X was identified as a substrate of MMP-2.	18500335	MMP2			1.70382	0	RPS4X			-1.32086	0
121	BAF53A	Generic binding protein	FGF4	Receptor ligand	Inhibition	Transcription regulation	x	BAF53A co-inhibits transcription of FGF4 .	25802002	ACTL6A			1.16038	0	FGF4	-1.95755	0
122	N-myristoyltransferase	Generic enzyme	BASP1	Generic binding protein	Unspecified	Covalent modification	x	N-myristoyltransferase covalently modificates BASP1 .	25255805	NMT1			1.14337	0	BASP1			-1.60681	0
123	MTA2	Generic binding protein	EPB41	Generic binding protein	Unspecified	Transcription regulation	x	The Co-occupancy of GATA-1 with NF-E2, FOG-1, SCL, and MTA-2 was found at EPB41 promoter regions by ChIP-qPCR assays.	19687298	MTA2	1.86782	0			EPB41			-3.0818	0
124	ESR1 (nuclear)	Transcription factor	PRMT1	Generic enzyme	Unspecified	Transcription regulation	x	ESR1 (nuclear) physically interacts with PRMT1.	11050077;18973695;20717991	ESR1	-2.30986	0			PRMT1			2.01695	0
125	ESR1 (membrane)	Transcription factor	G-protein alpha-i1	G-alpha	Activation	Binding	x	ESR1 (membrane) physically interacts with G-protein alpha-i1.	11369763;17405905;19460862;20880986	ESR1	-2.30986	0			GNAI1			-1.97317	0
126	JNK2(MAPK9)	Protein kinase	MAP-1B	Generic binding protein	Activation	Phosphorylation	x	JNK1 and JNK2 regulate the phosphorylation state of microtubule-associated protein MAP1B. Lack of MAP1B prevents neurite retraction induced by JNK inhibition.	20534829	MAPK9			-1.71852	0	MAP1B			-1.41765	0
127	PITRM1	Metalloprotease	beta-Endorphin intracellular	Receptor ligand	Unspecified	Cleavage	x	HPLC and mass spectrometry showed that MP1 (PITRM1) cleaved beta-Endorphin peptide.	19196155	PREP			1.16311	0	POMC			3.29411	0
128	Destrin	Generic binding protein	Actin cytoskeletal	Generic binding protein	Inhibition	Binding	x	After the actin filaments have aged by the hydrolysis of ATP, the actin-depolymerizing factor (ADF)/cofilin proteins promote debranching and depolymerization to disassemble the actin filaments in cells.	8399167;14657234;15548599;18201548	DSTN			-1.13481	0	ACTG2			-4.74773	0
129	TIF1-beta	Transcription factor	Matrin-3	Generic binding protein	Unspecified	Transcription regulation	x	TIF1-beta occupies the promoter region of Matrin-3.	19339689	TRIM28			1.33363	0	MATR3			1.1995	0
130	AMPK alpha 1 subunit	Protein kinase	HDAC5	Generic enzyme	Inhibition	Phosphorylation	x	In vitro kinase assays, site directed mutagenesis and site specific phospho-antibodies establish AMPK as a HDAC5 kinase that targets S259 and S498.	18184930;22462548;24574117	PRKAA1			-3.29507	0	HDAC5			3.02032	0
131	PRMT1	Generic enzyme	hnRNP K	Transcription factor	Inhibition	Methylation	x	PRMT1 methylates hnRNP K. Methylation of arginine residues in hnRNP K led to an inhibition of hnRNP K-dependent c-Src activation and a reduced hnRNP K phosphorylation.	12183049;12529443;16492668;17191129;19101556;20562214;21080372;21184736;26503212	PRMT1			2.01695	0	HNRNPK			1.8204	0
132	TIF1-beta	Transcription factor	UBCH7	Generic enzyme	Unspecified	Transcription regulation	x	TIF1-beta occupies the promoter region of UBCH7.	19339689;20864041	TRIM28			1.33363	0	UBE2L3			1.06077	0
133	ESR1 (nuclear)	Transcription factor	BASP1	Generic binding protein	Unspecified	Transcription regulation	x	BASP1 promoter has a putative ESR1-binding site.	17550982;18973695	ESR1	-2.30986	0			BASP1			-1.60681	0
134	FMR1	Generic binding protein	Caveolin-1	Generic binding protein	Inhibition	Binding	x	FMR1 binds to and inhibits Caveolin-1 .	25611593	FMR1			1.34741	0	CAV1			-2.30112	0
135	cPKC (conventional)	Protein kinase	SHP-1	Protein phosphatase	Inhibition	Phosphorylation	x	cPKC (conventional) phosphorylates and inhibits SHP-1 .	8995376	PRKCB			-2.59069	0	PTPN6			-1.40786	0
136	ESR1 (nuclear)	Transcription factor	GANAB	Generic enzyme	Unspecified	Transcription regulation	x	ESR1 (nuclear) interacts with Glucosidase II, alpha subunits.	18973695;23404106	ESR1	-2.30986	0			GANAB			1.37027	0
137	GATA-3	Transcription factor	SIP1 (ZFHX1B)	Transcription factor	Unspecified	Transcription regulation	x	SIP1 (ZFHX1B) promoter has a putative GATA-3-binding site.	15608294;26028330	GATA3	-2.83491	0			ZEB2			1.03774	0
138	SAM68	Generic binding protein	SFRS1 (SF2)	Generic binding protein	Inhibition	Binding	x	Sam68 interacts with the 3'UTR of the SF2/ASF transcript.	20876280;21355037;25776557	KHDRBS1			1.44546	0	SRSF1			1.58418	0
139	Pin1	Generic enzyme	AMPK alpha subunit	Protein kinase	Inhibition	Binding	x	Pin1 immunoprecipitates with AMPK alpha subunit	22549912	PIN1			1.76393	0	PRKAA1			-3.29507	0
140	TIF1-beta	Transcription factor	Nestin	Generic binding protein	Unspecified	Transcription regulation	x	TIF1-beta occupies the promoter region of Nestin.	19339689	TRIM28			1.33363	0	NES			2.89004	0
141	Beta-parvin	Generic binding protein	STAT3	Transcription factor	Activation	Binding	x	Affixin binds to STAT3 and enhances its transcriptional activity.	21295579	PARVB			-1.807	0	STAT3			2.97365	0
142	WDR5	Generic binding protein	Collagen III	Generic binding protein	Activation	Transcription regulation	x	WDR5 co-activates transcription of Collagen III .	25109772	WDR5			1.34817	0	COL3A1			-2.45262	0
143	STAT3	Transcription factor	ENP1	Generic enzyme	Activation	Transcription regulation	x	Stat3 directly promotes ectonucleotidase expression in Th17 Cells.	22406269;23995234	STAT3			2.97365	0	ENTPD1			-2.8524	0
144	ALY	Generic binding protein	HYEP	Generic enzyme	Unspecified	Transcription regulation	x	ALY co-regulates transcription of HYEP .	25992604	ALYREF			2.21782	0	EPHX1			-2.10157	0
145	Musculin	Transcription factor	MYF5	Transcription factor	Activation	Transcription regulation	x	Musculin increases MYF5 mRNA expression.	12493912;22318627	MSC	-2.35093	0			MYF5	-1.48124	0
146	Hck	Protein kinase	PLC-gamma 2	Generic phospholipase	Unspecified	Phosphorylation	x	Hck phosphorylates PLC-gamma 2.	7682059	HCK			-1.94654	0	PLCG2			-1.88849	0
147	p70 S6 kinase1	Protein kinase	UBE2J1	Generic enzyme	Unspecified	Phosphorylation	x	p70 S6 kinase1 phosphorylates UBE2J1 .	24825855	RPS6KB1			1.13881	0	UBE2J1			-2.73261	0
148	STAT3	Transcription factor	MYH11	Generic binding protein	Activation	Transcription regulation	x	STAT3 activates transcription of MYH11 .	24657387	STAT3			2.97365	0	MYH11			-4.3355	0
149	CSX (Nkx2.5)	Transcription factor	CACNA2D1	Voltage-gated ion channel	Unspecified	Transcription regulation	x	CSX (Nkx2.5) regulates transcription of CACNA2D1 .	26411676	NKX2-5	-2.05333	0			CACNA2D1			-2.3209	0
150	AMPK alpha 1 subunit	Protein kinase	SLC4A1	Transporter	Unspecified	Phosphorylation	x	SLC4A1 was identified and verified as novel putative AMPK substrate (recombinant constitutively active heterotrimeric AMPK alpha1/beta1/gamma1 was used in the kinase assay).	20599718	PRKAA1			-3.29507	0	SLC4A1			-3.65394	0
151	Casein kinase II, alpha chains	Protein kinase	ANKRD25	Generic binding protein	Inhibition	Phosphorylation	x	Casein kinase II phosphorylates ANKRD25 and decreases its activity.	17476305	CSNK2A2;CSNK2A1			1.42695	0	KANK2			-2.3375	0
152	LSD1	Generic enzyme	p70 S6 kinase1	Protein kinase	Activation	Transcription regulation	x	LSD1 co-activates transcription of p70 S6 kinase1 .	26640146	KDM1A	1.73462	0			RPS6KB1			1.13881	0
153	GATA-3	Transcription factor	ITM2A	Protein	Activation	Transcription regulation	x	ITM2A promoter has a putative GATA-3-binding site.	15608294;24831988	GATA3	-2.83491	0			ITM2A			1.38018	0
154	La protein	Generic binding protein	eIF2C2 (Argonaute-2)	Generic enzyme	Activation	Binding	x	La protein binds to and activates eIF2C2 (Argonaute-2) .	22055194	SSB			1.55695	0	AGO2			-1.04722	0
155	Casein kinase II, alpha chains	Protein kinase	FRYL	Generic binding protein	Unspecified	Phosphorylation	x	FRYL is a putative target of CK2.	21558555	CSNK2A2;CSNK2A1			1.42695	0	FRYL			-1.52516	0
156	PITRM1	Metalloprotease	Somatostatin	Receptor ligand	Unspecified	Cleavage	x	MP1 (PITRM1) cleaved Somatostatin peptide.	19196155	PREP			1.16311	0	SST	-2.84865	0
157	Syk	Protein kinase	Bystin	Generic binding protein	Unspecified	Phosphorylation	x	Bystin is a putative phosphorylation substrate of Syk.	22451900	SYK			-1.75855	0	BYSL			1.63543	0
158	C/EBP zeta	Transcription factor	ENT1	Transporter	Inhibition	Transcription regulation	x	The hCHOP-C/EBPalpha complex downregulates SLC29A1 expression in an NO-dependent manner in HUVEC from gestational diabetes.	20032083	CEBPZ			2.19229	0	SLC29A1			-2.63405	0
159	MMP-2	Metalloprotease	IGFBP7	Generic binding protein	Unspecified	Cleavage	x	IGFBP7 is a candidate MMP-2 substrate identified by ICAT quantitative proteomics.	17908800	MMP2			1.70382	0	IGFBP7			2.64784	0
160	TIF1-beta	Transcription factor	Karyopherin alpha 2	Transporter	Unspecified	Transcription regulation	x	TIF1-beta occupies the promoter region of Karyopherin alpha 2.	19339689	TRIM28			1.33363	0	KPNA2			1.83385	0
161	AMPK alpha 1 subunit	Protein kinase	MAT1A	Generic enzyme	Unspecified	Phosphorylation	x	AMPK alpha 1 subunit phosphorylates MAT1A .	18276112	PRKAA1			-3.29507	0	MAT1A			2.33281	0
162	STAT3	Transcription factor	Angiotensinogen	Receptor ligand	Activation	Transcription regulation	x	CT-1 stimulated Angiotensinogen gene expression by STAT3 activation, and produced cellular hypertrophy, in part, by the subsequent production of ANG II.	11222745;12431443;12504822;16285960;16949687;17475670;19583994;19730699;23844114	STAT3			2.97365	0	AGT			-1.23287	0
163	Kindlin-1	Generic binding protein	ITGB1	Generic receptor	Activation	Binding	x	kindlin-1 binds to Integrin beta-1 tail.and exerts integrin-specific activation effects.	14634021;16084094;19240021;19762715;25086068	FERMT1			-2.87874	0	ITGB1			-1.91238	0
164	ESR1 (nuclear)	Transcription factor	E2I	Generic enzyme	Activation	Transcription regulation	x	ESR1 (nuclear) activates transcription of E2I .	15666801;15961505;24086615	ESR1	-2.30986	0			UBE2I			1.912	0
165	TCF7L1 (TCF3)	Transcription factor	TIF1-beta	Transcription factor	Unspecified	Transcription regulation	x	TCF7L1 (TCF3) was found to be associated with promoter region of TIF1-beta as detected by ChIP combined with DNA microarrays and confirmed by quantitative PCR.	18467660	TCF7L1	1.18114	0			TRIM28			1.33363	0
166	Pin1	Generic enzyme	CDK10	Protein kinase	Inhibition	Binding	x	Peptidyl-prolyl isomerase Pin1 downregulates CDK10 protein as a result of its interaction with and ubiquitination of CDK10, thereby affecting CDK10-dependent Raf-1 phosphorylation (Ser338).	22158035	PIN1			1.76393	0	CDK10	1.02987	0
167	IQGAP1	Generic binding protein	RAP-1A	RAS - superfamily	Inhibition	Binding	x	IQGAP1 physically interacts with RAP-1A and decreases its activity.	17517894;19091745	IQGAP1			-1.0439	0	RAP1A			-1.6426	0
168	Beta-catenin	Generic binding protein	NR2F1	Transcription factor	Activation	Transcription regulation	x	Beta-catenin and TCF7L2 associate with COUP-TFI promoter and regulate COUPTFII mRNA and protein expression.	19307559	CTNNB1			-1.11068	0	NR2F1	-1.87148	0
169	MMP-2	Metalloprotease	SND1	Generic binding protein	Unspecified	Cleavage	x	SND1 is a high confidence substrate of MMP-2.	20305284	MMP2			1.70382	0	SND1	-1.58739	0
170	TCF7L1 (TCF3)	Transcription factor	Beta-catenin	Generic binding protein	Inhibition	Transcription regulation	x	TCF7L1 (TCF3) physically interacts with Beta-catenin.	11136974;11266540;18467660	TCF7L1	1.18114	0			CTNNB1			-1.11068	0
171	LSD1	Generic enzyme	Nestin	Generic binding protein	Activation	Transcription regulation	x	LSD1 co-activates transcription of Nestin .	24656132;25285406	KDM1A	1.73462	0			NES			2.89004	0
172	MEF2	Transcription factor	Troponin C, cardiac	Generic binding protein	Activation	Transcription regulation	x	MEF2 can bind to gene Troponin C, cardiac promoter.	8114720;8413270;9571041	MEF2D			1.50704	0	TNNC1			-2.77943	0
173	HDAC5	Generic enzyme	GORASP2(GRASP55)	Generic binding protein	Unspecified	Transcription regulation	x	E2F4, p27, p130, HDAC1, HDAC4, HDAC5 and SIN3A associate with GORASP2 promoter.	22179826	HDAC5			3.02032	0	GORASP2			1.01928	0
174	ESR1 (nuclear)	Transcription factor	COL11A1	Generic binding protein	Activation	Transcription regulation	x	ESR1 possibly binds to ERE of the COL11A1 gene promoter.	19698761;19771170	ESR1	-2.30986	0			COL11A1			-1.81184	0
175	IQGAP1	Generic binding protein	DIA1	Generic enzyme	Activation	Binding	x	IQGAP1 physically interacts with Dia1 and is required for the localization of Dia1 at the leading edge of migrating cells as well as at the phagocytic cup in macrophages.	17620407;19269319;20951348;24639526;26051604	IQGAP1			-1.0439	0	DIAPH1			-1.55404	0
176	TIF1-beta	Transcription factor	Casein kinase II, alpha chain (CSNK2A1)	Protein kinase	Unspecified	Transcription regulation	x	TIF1-beta occupies the promoter region of Casein kinase II, alpha chain (CSNK2A1).	19339689	TRIM28			1.33363	0	CSNK2A1			1.35295	0
177	Casein kinase II	Protein kinase	Neprilysin	Metalloprotease	Inhibition	Phosphorylation	x	Casein kinase II holoenzyme phosphorylates NEP on Ser6.	20957047	CSNK2A1;CSNK2B;CSNK2A2			1.42695	0	MME			1.47123	0
178	E2I	Generic enzyme	TIF1-beta	Transcription factor	Activation	Sumoylation	x	KAP1 sumoylation clearly occurs on several sites simultaneously: the major ones being K779 and K804, located in the bromodomain. The PHD-Ubc9 interaction is required for this modification and presumably is regulated as well.	18082607;21940674;24018422	UBE2I			1.912	0	TRIM28			1.33363	0
179	Glutaredoxin 1	Generic enzyme	HMGB1	Transcription factor	Unspecified	Covalent modification	x	Glutaredoxin 1 covalently modifies HMG1 (amphoterin).	16962095	GLRX			2.2797	0	HMGB1			1.61074	0
180	ELAVL1 (HuR)	Generic binding protein	CSX (Nkx2.5)	Transcription factor	Activation	Binding	x	ELAVL1 (HuR) binds to and activates CSX (Nkx2.5) .	26489465	ELAVL1			1.00457	0	NKX2-5	-2.05333	0
181	Beta-catenin	Generic binding protein	GATA-3	Transcription factor	Activation	Transcription regulation	x	TCF-1 and beta-catenin bind to the identified binding sites upstream of Gata3 exon 1b and functionally activate transcription.	19648923;20126258	CTNNB1			-1.11068	0	GATA3	-2.83491	0
182	UBCH7	Generic enzyme	HUWE1	Generic enzyme	Activation	Binding	x	E2 UBE2L3 binds with HECT domain of HUWE1 and forms ubiquitin ligase complex.	20007713	UBE2L3			1.06077	0	HUWE1			-1.01447	0
183	TIF1-beta	Transcription factor	Desmuslin	Generic binding protein	Unspecified	Transcription regulation	x	TIF1-beta occupies the promoter region of Desmuslin.	19339689	TRIM28			1.33363	0	SYNM			-2.81277	0
184	TIF1-beta	Transcription factor	LRRC40	Generic binding protein	Unspecified	Transcription regulation	x	TIF1-beta occupies the promoter region of LRRC40.	19339689	TRIM28			1.33363	0	LRRC40			-1.96626	0
185	Beta-arrestin1	Generic binding protein	MMP-2	Metalloprotease	Unspecified	Transcription regulation	x	Beta-arrestin1 co-regulates transcription of MMP-2 .	25377471	ARRB1			-2.72751	0	MMP2			1.70382	0
186	Casein kinase II, alpha chain (CSNK2A1)	Protein kinase	LEO1	Generic binding protein	Unspecified	Phosphorylation	x	Casein kinase II, alpha chain (CSNK2A1) phosphorylates LEO1 .	23808766	CSNK2A1			1.35295	0	LEO1	1.20038	0
187	ROCK	Protein kinase	PCM1	Generic binding protein	Unspecified	Phosphorylation	x	PCM1 is a potential substrate of ROCK.	22251793	ROCK2			-1.34517	0	PCM1			1.16003	0
188	ESR1 (nuclear)	Transcription factor	TLR8	Generic receptor	Activation	Transcription regulation	x	ESR1 (nuclear) activates transcription of TLR8 .	24525049	ESR1	-2.30986	0			TLR8			-2.75883	0
189	Dysferlin	Generic binding protein	HDAC6	Generic enzyme	Inhibition	Binding	x	Dysferlin binds HDAC6 through its C2D domain and prevents alpha-tubulin deacetylation.	22174839;24687993	DYSF			-1.11245	0	HDAC5			3.02032	0
190	Casein kinase II, alpha chains	Protein kinase	TRAP150	Generic binding protein	Unspecified	Phosphorylation	x	TRAP150 is a in vitro substrates of Casein kinase 2.	22113938	CSNK2A2;CSNK2A1			1.42695	0	THRAP3			1.13879	0
191	STAT3	Transcription factor	CUTA	Generic binding protein	Unspecified	Transcription regulation	x	STAT3 regulates transcription of CUTA .	27866206	STAT3			2.97365	0	CUTA			1.3771	0
192	ITF2	Transcription factor	Beta-catenin	Generic binding protein	Inhibition	Binding	x	b-catenin physically interacts with Tcf-4.	11437409;15215241;17318191;18996369;21264886;21743491;21843516;22258766;24846398;25301232;25337707	ME2			1.1757	0	CTNNB1			-1.11068	0
193	PTRF	Generic binding protein	Caveolin-1	Generic binding protein	Activation	Binding	x	PTRF physically interacts with Caveolin-1.	18191225;19546242;21445100;21705337;23770857;23941874;24013648;25588833;25618412	CAVIN1			-2.18538	0	CAV1			-2.30112	0
194	PKC-beta	Protein kinase	Histone H1	Generic binding protein	Unspecified	Phosphorylation	x	Protein kinase C beta phosphorylates histone H1 in vitro.	9620873;11870217;19720049	PRKCB			-2.59069	0	H1F0			-1.09856	0
195	TGM2	Generic enzyme	Vimentin	Generic binding protein	Unspecified	Covalent modification	x	Vimentin is a TG2 substrate.	21901120;22045386	TGM2			-1.66909	0	VIM			1.36893	0
196	FMR1	Generic binding protein	MAP-1B	Generic binding protein	Inhibition	Binding	x	FMR1 (FMRP) interacts with MAP1B mRNA. This interaction was modeled on a demonstrated interaction between FMR1 from an unspecified species and human MAP1B mRNA.	12927206;15381419;15475576;16511857;18184799;20685971;20936779;21784246;21900387;23300470;24092663;25561520	FMR1			1.34741	0	MAP1B			-1.41765	0
197	Beta-catenin	Generic binding protein	CD82	Generic receptor	Inhibition	Transcription regulation	x	CTNNB1 (beta-catenin) interacts with the CD82 (KAI1) promoter.	15829968;16260083;19078974	CTNNB1			-1.11068	0	CD82			-4.53322	0
198	Furin	Generic protease	ADAM-TS7	Metalloprotease	Unspecified	Cleavage	x	Furin cleaves ADAM-TS7 .	23335997	FURIN	1.81243	0			ADAMTS7			1.99325	0
199	TIF1-beta	Transcription factor	POMC	Receptor ligand	Activation	Transcription regulation	x	TIF1beta is recruited to the POMC promoter and enhances POMC gene transcription.	19321449	TRIM28			1.33363	0	POMC			3.29411	0
200	E2I	Generic enzyme	eIF2C2 (Argonaute-2)	Generic enzyme	Inhibition	Binding	x	E2I binds to and inhibits eIF2C2 (Argonaute-2) .	25036361	UBE2I			1.912	0	AGO2			-1.04722	0
201	Furin	Generic protease	MMP-2	Metalloprotease	Inhibition	Cleavage	x	MMP-2 is a putative substrate of Furin.	15637056;16167351;22355773	FURIN	1.81243	0			MMP2			1.70382	0
202	GATA-3	Transcription factor	MRPL27	Generic binding protein	Unspecified	Transcription regulation	x	MRPL27 promoter has a putative GATA-3-binding site.	15608294	GATA3	-2.83491	0			MRPL27			1.44864	0
203	STAT3	Transcription factor	PGK1	Generic kinase	Activation	Transcription regulation	x	STAT3 activates transcription of PGK1 .	23604114;23991099	STAT3			2.97365	0	PGK1			1.45356	0
204	TGM2	Generic enzyme	VCAM1	Generic receptor	Unspecified	Covalent modification	x	VCAM1 is a TG2 substrate.	21901120	TGM2			-1.66909	0	VCAM1			-3.21422	0
205	ESR1 (nuclear)	Transcription factor	SNX27	Generic binding protein	Activation	Transcription regulation	x	ESR1 (nuclear) binds to gene Sorting nexin 27 promoter and activates Sorting nexin 27 expression.	17962382;23166858	ESR1	-2.30986	0			SNX27			2.36019	0
206	PITRM1	Metalloprotease	Angiotensin I	Protein	Unspecified	Cleavage	x	HPLC and mass spectrometry showed that MP1 (PITRM1) cleaved Angiotensin I peptide.	19196155	PREP			1.16311	0	AGT			-1.23287	0
207	GATA-3	Transcription factor	Txl	Generic enzyme	Unspecified	Transcription regulation	x	Txl promoter has a putative GATA-3-binding site.	15608294	GATA3	-2.83491	0			TXNL1			1.0771	0
208	PARP-10	Generic enzyme	UBE3C	Generic enzyme	Unspecified	ADP-ribosylation	x	PARP-10 adp-ribosylates UBE3C .	26774478	PARP10	1.59171	0			UBE3C			-2.07997	0
209	Beta-arrestin1	Generic binding protein	Vimentin	Generic binding protein	Activation	Transcription regulation	x	Vimentin is a potential beta-arrestin1 partner identified by mass spectrometry analysis of the beta -arrestin complexes immunoprecipitated from HEK293 cells stably overexpressing beta-arrestin1 with a C-terminal FLAG epitope and the AT1aR. The experiments were performed both without stimulation and under angiotensin II stimulation.	15102471;17620599;25600647	ARRB1			-2.72751	0	VIM			1.36893	0
210	MBD1	Transcription factor	ALOX5	Generic enzyme	Inhibition	Transcription regulation	x	Using ChIP assays was found that the methyl-DNA binding proteins MBD1, MBD2 and MeCP2 bind to the methylated 5-LO core promoter in U937 cells. Knock down of each of the MBDs upregulates 5-LO mRNA expression in U937 cell.	19781662	PCM1			1.16003	0	ALOX5			-1.62533	0
211	ESR1 (nuclear)	Transcription factor	NUR77	Transcription factor	Activation	Transcription regulation	x	Transcription regulation of NUR77 by ESR1 (nuclear) was shown by chromatin immunoprecipitation and chip-on-chip assay.	7890657;15762987;16606704;17515612;22683664	ESR1	-2.30986	0			NR4A1			1.67855	0
212	CD36	Generic receptor	LDL	Receptor ligand	Inhibition	Binding	x	CD36 is a scavenger receptor for oxidized LDL	9555943;11001066;15037193;18713619;23649248	CD36			-5.42121	0	APOB			-1.19543	0
213	Casein kinase II	Protein kinase	PTRF	Generic binding protein	Unspecified	Phosphorylation	x	Casein kinase II phosphorylates PTRF .	24501219	CSNK2A1;CSNK2B;CSNK2A2			1.42695	0	CAVIN1			-2.18538	0
214	GATA-3	Transcription factor	Calpain 5	Generic protease	Unspecified	Transcription regulation	x	Calpain 5 promoter has a putative GATA-3-binding site.	15608294	GATA3	-2.83491	0			CAPN5			-1.90052	0
[truncated: 1,489 more rows]

## Sheet: Proteo-Methyl SumUp
Table S6, Related to Figure 2: Differential analysis of DNA methylation
[truncated: 636 more rows]
